# Supplementary material for: Drug and single-cell gene expression integration identifies sensitive and resistant glioblastoma cell populations
Source: Nat Commun. 2026 Jan 7;17:99. doi: 10.1038/s41467-025-67783-5 (PMC12780015; doi:10.1038/s41467-025-67783-5)
Supplement: Supplementary file 3 — Supplementary Dataset 1 [file 41467_2025_67783_MOESM3_ESM.csv]

p_val	avg_log2FC	pct.1	pct.2	p_val_adj	cluster	gene
0	3.603104621	0.924	0.802	0	Neoplastic	SEC61G
0	3.448572562	0.653	0.228	0	Neoplastic	GFAP
0	3.217262233	0.905	0.428	0	Neoplastic	CLU
0	3.009280461	0.914	0.297	0	Neoplastic	C1orf61
0	3.00013899	0.28	0.153	0	Neoplastic	CHI3L1
0	2.874327414	0.749	0.145	0	Neoplastic	BCAN
0	2.838875659	0.883	0.19	0	Neoplastic	PTPRZ1
0	2.82552395	0.859	0.405	0	Neoplastic	MT3
0	2.807446384	0.562	0.149	0	Neoplastic	HOPX
0	2.791566427	0.688	0.339	0	Neoplastic	CDK4
0	2.744707103	0.722	0.175	0	Neoplastic	FABP7
0	2.69443861	0.929	0.367	0	Neoplastic	PTN
0	2.644887609	0.504	0.166	0	Neoplastic	EGFR
0	2.561824734	0.411	0.124	0	Neoplastic	IGFBP7
0	2.528687432	0.492	0.149	0	Neoplastic	IGFBP2
0	2.487585896	0.792	0.404	0	Neoplastic	MT1X
0	2.460931662	0.904	0.237	0	Neoplastic	TUBB2B
0	2.411942793	0.766	0.192	0	Neoplastic	SPARCL1
0	2.407019828	0.671	0.204	0	Neoplastic	SOX4
0	2.347453127	0.115	0.017	0	Neoplastic	LTF
0	2.346318746	0.798	0.228	0	Neoplastic	PMP2
0	2.27086539	0.711	0.12	0	Neoplastic	GAP43
0	2.246520903	0.849	0.187	0	Neoplastic	CNN3
0	2.163551108	0.848	0.098	0	Neoplastic	GPM6A
0	2.138648199	0.852	0.428	0	Neoplastic	CKB
0	2.125173185	0.95	0.729	0	Neoplastic	MT2A
0	2.044772448	0.588	0.183	0	Neoplastic	BEX3
0	2.042438346	0.931	0.874	0	Neoplastic	CST3
0	1.997260416	0.807	0.167	0	Neoplastic	SOX2
0	1.988165941	0.425	0.207	0	Neoplastic	ID3
0	1.924090415	0.69	0.236	0	Neoplastic	MT1E
0	1.892446907	0.492	0.105	0	Neoplastic	PCSK1N
0	1.824538374	0.723	0.141	0	Neoplastic	MDK
0	1.79410928	0.674	0.093	0	Neoplastic	ATP1B2
0	1.788279462	0.704	0.104	0	Neoplastic	SERPINE2
0	1.786854922	0.755	0.199	0	Neoplastic	SCRG1
0	1.783525932	0.716	0.138	0	Neoplastic	NOVA1
0	1.782737863	0.399	0.069	0	Neoplastic	PDGFRA
0	1.782179926	0.473	0.076	0	Neoplastic	IGFBP5
0	1.703868911	0.724	0.283	0	Neoplastic	ITM2C
0	1.666230118	0.576	0.09	0	Neoplastic	MT1M
0	1.662741378	0.878	0.611	0	Neoplastic	S100A6
0	1.641978084	0.909	0.553	0	Neoplastic	SRI
0	1.641339647	0.693	0.091	0	Neoplastic	MAP2
0	1.635162385	0.968	0.878	0	Neoplastic	DBI
0	1.614687698	0.925	0.735	0	Neoplastic	VIM
0	1.588494187	0.484	0.078	0	Neoplastic	AKAP12
0	1.570883214	0.637	0.161	0	Neoplastic	RBP1
0	1.523894416	0.651	0.106	0	Neoplastic	FXYD6
0	1.516855922	0.883	0.49	0	Neoplastic	PRDX2
0	1.514341265	0.165	0.038	0	Neoplastic	CHI3L2
0	1.51424307	0.62	0.124	0	Neoplastic	S100A16
0	1.469414403	0.409	0.068	0	Neoplastic	AGT
0	1.4692606	0.609	0.169	0	Neoplastic	SGCB
0	1.449378432	0.701	0.088	0	Neoplastic	FHL1
0	1.436912717	0.512	0.101	0	Neoplastic	NTRK2
0	1.431879051	0.507	0.166	0	Neoplastic	MT1F
0	1.417353056	0.616	0.161	0	Neoplastic	DTNA
0	1.41615669	0.699	0.128	0	Neoplastic	NFIB
0	1.411621724	0.446	0.057	0	Neoplastic	AQP4
0	1.4052609	0.609	0.083	0	Neoplastic	ETV1
0	1.392264484	0.677	0.148	0	Neoplastic	PFN2
0	1.391994242	0.227	0.032	0	Neoplastic	NNMT
0	1.376437698	0.783	0.262	0	Neoplastic	TSC22D1
0	1.374252994	0.73	0.178	0	Neoplastic	UCHL1
0	1.351187815	0.611	0.149	0	Neoplastic	BAALC
0	1.340416482	0.876	0.502	0	Neoplastic	TSPAN3
0	1.335625303	0.604	0.159	0	Neoplastic	CCND2
0	1.325077617	0.595	0.257	0	Neoplastic	CAMK2D
0	1.32120987	0.635	0.161	0	Neoplastic	RAMP1
0	1.320532525	0.471	0.141	0	Neoplastic	NMB
0	1.320256953	0.343	0.065	0	Neoplastic	AC084033.3
0	1.319069779	0.393	0.218	0	Neoplastic	CDK6
0	1.314717881	0.563	0.068	0	Neoplastic	HEY1
0	1.309845527	0.556	0.074	0	Neoplastic	SOX9
0	1.306068375	0.495	0.218	0	Neoplastic	METRN
0	1.305578274	0.811	0.32	0	Neoplastic	ZBTB20
0	1.296101301	0.668	0.264	0	Neoplastic	TUBB2A
0	1.293360346	0.567	0.105	0	Neoplastic	NES
0	1.283288237	0.568	0.194	0	Neoplastic	PAICS
0	1.282288385	0.46	0.055	0	Neoplastic	ID4
0	1.275369712	0.511	0.251	0	Neoplastic	CHIC2
0	1.268758224	0.567	0.095	0	Neoplastic	CPE
0	1.265968977	0.395	0.058	0	Neoplastic	CYR61
0	1.260060819	0.45	0.151	0	Neoplastic	OCIAD2
0	1.257596074	0.352	0.077	0	Neoplastic	SMOC1
0	1.257065783	0.333	0.169	0	Neoplastic	CDKN2A
0	1.250381146	0.737	0.39	0	Neoplastic	PON2
0	1.24364349	0.314	0.035	0	Neoplastic	EFEMP1
0	1.243397232	0.79	0.186	0	Neoplastic	CALD1
0	1.238749724	0.738	0.34	0	Neoplastic	PHLDA1
0	1.229727189	0.897	0.661	0	Neoplastic	LDHB
0	1.224479325	0.957	0.663	0	Neoplastic	TUBA1A
0	1.22059848	0.594	0.076	0	Neoplastic	LINC00461
0	1.206878227	0.959	0.846	0	Neoplastic	NDUFA4
0	1.194425229	0.691	0.251	0	Neoplastic	ATP6V0E2
0	1.179296672	0.374	0.063	0	Neoplastic	ARC
0	1.168196297	0.726	0.297	0	Neoplastic	NFIA
0	1.165231911	0.963	0.865	0	Neoplastic	CHCHD2
0	1.154031417	0.835	0.81	0	Neoplastic	ANXA5
0	1.145627387	0.419	0.102	0	Neoplastic	EMP1
0	1.137180022	0.614	0.205	0	Neoplastic	LIMA1
0	1.132445591	0.531	0.07	0	Neoplastic	BCHE
0	1.129515211	0.472	0.06	0	Neoplastic	SCG3
0	1.125286091	0.471	0.211	0	Neoplastic	TNFRSF12A
0	1.123186184	0.538	0.295	0	Neoplastic	ATP5MC1
0	1.117003165	0.552	0.172	0	Neoplastic	GADD45A
0	1.111329294	0.689	0.429	0	Neoplastic	CCT2
0	1.109373464	0.617	0.146	0	Neoplastic	MAGED1
0	1.108487309	0.435	0.058	0	Neoplastic	F3
0	1.100166387	0.577	0.156	0	Neoplastic	MLLT11
0	1.09969136	0.519	0.076	0	Neoplastic	CSRP2
0	1.095619847	0.576	0.295	0	Neoplastic	S100A13
0	1.071933192	0.494	0.051	0	Neoplastic	NRCAM
0	1.056039696	0.618	0.548	0	Neoplastic	OS9
0	1.048873496	0.524	0.122	0	Neoplastic	BEX1
0	1.046583258	0.832	0.466	0	Neoplastic	TSC22D4
0	1.031968635	0.719	0.26	0	Neoplastic	MYL6B
0	1.028644502	0.39	0.041	0	Neoplastic	SLC1A2
0	1.019883243	0.538	0.187	0	Neoplastic	NGRN
0	1.018496231	0.821	0.436	0	Neoplastic	C12orf57
0	1.017638412	0.403	0.052	0	Neoplastic	PDLIM4
0	1.016069681	0.129	0.012	0	Neoplastic	LINC02283
0	1.014633245	0.454	0.056	0	Neoplastic	LYPD1
0	1.011711042	0.422	0.261	0	Neoplastic	TSPAN31
0	1.011188781	0.355	0.099	0	Neoplastic	LANCL2
0	1.010890608	0.848	0.576	0	Neoplastic	LSM7
0	1.002311404	0.575	0.144	0	Neoplastic	WLS
0	0.98956123	0.621	0.411	0	Neoplastic	SRP72
0	0.985167433	0.848	0.634	0	Neoplastic	NDUFB9
0	0.984957031	0.379	0.041	0	Neoplastic	TNC
0	0.983674564	0.45	0.15	0	Neoplastic	ANK2
0	0.982393476	0.46	0.045	0	Neoplastic	SOX6
0	0.981675723	0.376	0.047	0	Neoplastic	RARRES2
0	0.981004472	0.57	0.101	0	Neoplastic	CTNND2
0	0.97712143	0.371	0.069	0	Neoplastic	CSPG5
0	0.973361967	0.518	0.099	0	Neoplastic	TSPAN7
0	0.971861726	0.784	0.298	0	Neoplastic	SPARC
0	0.969699766	0.431	0.057	0	Neoplastic	AEBP1
0	0.965185992	0.695	0.38	0	Neoplastic	LMO4
0	0.962370442	0.339	0.041	0	Neoplastic	C1QL1
0	0.958437541	0.282	0.049	0	Neoplastic	MEG3
0	0.956133132	0.913	0.76	0	Neoplastic	SUB1
0	0.95398474	0.488	0.175	0	Neoplastic	TRIO
0	0.952683594	0.44	0.038	0	Neoplastic	FIBIN
0	0.950652242	0.268	0.046	0	Neoplastic	RASD1
0	0.947720361	0.573	0.366	0	Neoplastic	HIST1H4C
0	0.946859476	0.791	0.432	0	Neoplastic	ZNF428
0	0.945920906	0.485	0.062	0	Neoplastic	DPYSL3
0	0.944413986	0.718	0.522	0	Neoplastic	CCT6A
0	0.943242857	0.401	0.042	0	Neoplastic	NRXN1
0	0.938654408	0.45	0.268	0	Neoplastic	RCAN1
0	0.93722714	0.779	0.256	0	Neoplastic	MAP1B
0	0.936357535	0.929	0.829	0	Neoplastic	COX6C
0	0.929480819	0.294	0.111	0	Neoplastic	GEM
0	0.926346408	0.155	0.023	0	Neoplastic	AQP1
0	0.923314235	0.583	0.156	0	Neoplastic	RCN1
0	0.919648054	0.993	0.986	0	Neoplastic	GAPDH
0	0.910682412	0.522	0.101	0	Neoplastic	TRIM9
0	0.91013724	0.377	0.055	0	Neoplastic	GPC1
0	0.906959917	0.623	0.321	0	Neoplastic	RCN2
0	0.905326276	0.268	0.245	0	Neoplastic	SRD5A3
0	0.90449844	0.494	0.139	0	Neoplastic	DSEL
0	0.902837087	0.924	0.802	0	Neoplastic	COX6A1
0	0.899399971	0.304	0.028	0	Neoplastic	TMEM100
0	0.898063183	0.867	0.634	0	Neoplastic	BSG
0	0.894429488	0.199	0.042	0	Neoplastic	IGFBP3
0	0.893159258	0.584	0.202	0	Neoplastic	MSI2
0	0.892623592	0.314	0.031	0	Neoplastic	CHL1
0	0.892391341	0.391	0.042	0	Neoplastic	CCDC80
0	0.89220319	0.596	0.178	0	Neoplastic	TTYH1
0	0.888044361	0.426	0.059	0	Neoplastic	TMEM59L
0	0.88267038	0.494	0.083	0	Neoplastic	CDH2
0	0.882445344	0.843	0.607	0	Neoplastic	ERH
0	0.87967804	0.553	0.363	0	Neoplastic	SEM1
0	0.879306432	0.299	0.036	0	Neoplastic	CITED1
0	0.878748912	0.382	0.093	0	Neoplastic	FAM181B
0	0.875811484	0.879	0.679	0	Neoplastic	ANAPC11
0	0.871984253	0.313	0.152	0	Neoplastic	NGFRAP1
0	0.870123176	0.348	0.063	0	Neoplastic	OLFM2
0	0.869939412	0.505	0.101	0	Neoplastic	LSAMP
0	0.868245621	0.782	0.511	0	Neoplastic	TTC3
0	0.867841452	0.616	0.44	0	Neoplastic	DCTN2
0	0.866216026	0.362	0.203	0	Neoplastic	LPL
0	0.863917327	0.521	0.11	0	Neoplastic	KIF21A
0	0.860555515	0.409	0.061	0	Neoplastic	CALCRL
0	0.859896226	0.518	0.127	0	Neoplastic	ZEB1
0	0.858674685	0.387	0.033	0	Neoplastic	RFX4
0	0.855969734	0.896	0.653	0	Neoplastic	EID1
0	0.85311044	0.732	0.468	0	Neoplastic	PHB
0	0.85237252	0.906	0.756	0	Neoplastic	NDUFS5
0	0.845757242	0.707	0.439	0	Neoplastic	SNRPE
0	0.843189854	0.542	0.315	0	Neoplastic	H1F0
0	0.839380965	0.464	0.256	0	Neoplastic	POLR2B
0	0.834404914	0.75	0.49	0	Neoplastic	CBX3
0	0.833101553	0.374	0.034	0	Neoplastic	SRPX
0	0.833052792	0.8	0.718	0	Neoplastic	H2AFZ
0	0.830880635	0.382	0.065	0	Neoplastic	TRIB2
0	0.828846323	0.635	0.322	0	Neoplastic	PRCP
0	0.82772976	0.17	0.024	0	Neoplastic	POSTN
0	0.822342917	0.958	0.889	0	Neoplastic	HMGB1
0	0.822015755	0.188	0.068	0	Neoplastic	CENPF
0	0.820080379	0.62	0.228	0	Neoplastic	POLD2
0	0.81736905	0.539	0.297	0	Neoplastic	SF3B6
0	0.81536903	0.703	0.401	0	Neoplastic	C7orf50
0	0.812918979	0.375	0.055	0	Neoplastic	FADS2
0	0.812624913	0.829	0.598	0	Neoplastic	SRP9
0	0.81168662	0.629	0.241	0	Neoplastic	SLC25A4
0	0.810604446	0.755	0.537	0	Neoplastic	TCF4
0	0.81042503	0.457	0.076	0	Neoplastic	GOLM1
0	0.808172179	0.486	0.235	0	Neoplastic	FIP1L1
0	0.80792151	0.186	0.023	0	Neoplastic	TCIM
0	0.807558037	0.368	0.032	0	Neoplastic	RGMA
0	0.805521913	0.818	0.682	0	Neoplastic	TUBB
0	0.805380104	0.861	0.667	0	Neoplastic	PRDX5
0	0.804750906	0.97	0.943	0	Neoplastic	RPLP0
0	0.799207763	0.466	0.054	0	Neoplastic	FKBP10
0	0.798229968	0.815	0.538	0	Neoplastic	MLF2
0	0.797572224	0.735	0.472	0	Neoplastic	PRDX4
0	0.795999112	0.387	0.083	0	Neoplastic	PGM2L1
0	0.795535123	0.496	0.107	0	Neoplastic	PKIG
0	0.79522211	0.735	0.328	0	Neoplastic	CRYAB
0	0.795203209	0.934	0.825	0	Neoplastic	SUMO2
0	0.794446676	0.282	0.022	0	Neoplastic	CRISPLD1
0	0.793445876	0.544	0.242	0	Neoplastic	FAM3C
0	0.7930493	0.306	0.03	0	Neoplastic	TIMP4
0	0.791134511	0.844	0.532	0	Neoplastic	DSTN
0	0.787820882	0.212	0.038	0	Neoplastic	GAS1
0	0.784860456	0.489	0.075	0	Neoplastic	THY1
0	0.784143679	0.26	0.04	0	Neoplastic	SOCS2
0	0.783220654	0.351	0.143	0	Neoplastic	HES6
0	0.78304556	0.862	0.655	0	Neoplastic	TBCA
0	0.78205357	0.583	0.391	0	Neoplastic	ATP5PF
0	0.781293212	0.871	0.692	0	Neoplastic	GABARAPL2
0	0.779183795	0.887	0.721	0	Neoplastic	PKM
0	0.778265557	0.981	0.978	0	Neoplastic	RPL30
0	0.777466536	0.397	0.221	0	Neoplastic	KCNQ1OT1
0	0.777140524	0.774	0.548	0	Neoplastic	MDH2
0	0.775643524	0.89	0.674	0	Neoplastic	PPDPF
0	0.77193257	0.885	0.713	0	Neoplastic	SOD1
0	0.770896297	0.508	0.152	0	Neoplastic	PHGDH
0	0.769656248	0.534	0.092	0	Neoplastic	CRIP2
0	0.769298869	0.461	0.118	0	Neoplastic	LAPTM4B
0	0.767775186	0.709	0.421	0	Neoplastic	NDUFA5
0	0.767518013	0.348	0.13	0	Neoplastic	OLIG2
0	0.766172655	0.8	0.592	0	Neoplastic	NDUFC1
0	0.765860775	0.505	0.135	0	Neoplastic	MYO10
0	0.763856228	0.264	0.046	0	Neoplastic	TMEM158
0	0.762970668	0.637	0.389	0	Neoplastic	CD151
0	0.762452634	0.635	0.315	0	Neoplastic	MAGED2
0	0.760825435	0.248	0.033	0	Neoplastic	NKAIN4
0	0.760299321	0.408	0.081	0	Neoplastic	POU3F2
0	0.760148163	0.506	0.232	0	Neoplastic	RTL8C
0	0.759817824	0.241	0.076	0	Neoplastic	CAV1
0	0.758933595	0.217	0.035	0	Neoplastic	GJA1
0	0.752897116	0.985	0.955	0	Neoplastic	ACTG1
0	0.752422177	0.586	0.337	0	Neoplastic	AHCYL1
0	0.75163669	0.277	0.071	0	Neoplastic	METTL7B
0	0.750815713	0.627	0.439	0	Neoplastic	PTMS
0	0.749470124	0.479	0.157	0	Neoplastic	CDKN2C
0	0.746713125	0.345	0.038	0	Neoplastic	KLHDC8A
0	0.74542357	0.671	0.343	0	Neoplastic	RPAIN
0	0.745421071	0.546	0.198	0	Neoplastic	MAGEF1
0	0.745081048	0.356	0.046	0	Neoplastic	NRN1
0	0.744197199	0.298	0.029	0	Neoplastic	SLC4A4
0	0.74268604	0.802	0.437	0	Neoplastic	S100B
0	0.741871854	0.399	0.045	0	Neoplastic	LINC00511
0	0.740725209	0.337	0.046	0	Neoplastic	MATN2
0	0.738729902	0.348	0.097	0	Neoplastic	ALDOC
0	0.737844369	0.414	0.111	0	Neoplastic	DTX3
0	0.737238143	0.922	0.763	0	Neoplastic	YWHAE
0	0.737041194	0.355	0.044	0	Neoplastic	PDLIM3
0	0.736654761	0.596	0.251	0	Neoplastic	ABI2
0	0.734404786	0.213	0.069	0	Neoplastic	MGST1
0	0.734271136	0.59	0.305	0	Neoplastic	RHOBTB3
0	0.731792718	0.91	0.795	0	Neoplastic	SKP1
0	0.731236083	0.651	0.332	0	Neoplastic	ARL2BP
0	0.728347316	0.286	0.027	0	Neoplastic	SOX11
0	0.727562365	0.478	0.139	0	Neoplastic	SCG5
0	0.726798181	0.62	0.294	0	Neoplastic	MRPS26
0	0.719855543	0.356	0.056	0	Neoplastic	TIMP3
0	0.719702561	0.39	0.056	0	Neoplastic	DOK5
0	0.718247731	0.367	0.04	0	Neoplastic	DCLK2
0	0.717663769	0.591	0.313	0	Neoplastic	MRPS6
0	0.717594641	0.298	0.066	0	Neoplastic	C11orf96
0	0.717322095	0.314	0.029	0	Neoplastic	LRRN3
0	0.715522467	0.664	0.369	0	Neoplastic	COA4
0	0.715062557	0.225	0.025	0	Neoplastic	NCAN
0	0.713842068	0.896	0.761	0	Neoplastic	UQCRH
0	0.713681452	0.531	0.356	0	Neoplastic	ATP5F1B
0	0.7128413	0.583	0.256	0	Neoplastic	VGLL4
0	0.71280991	0.803	0.601	0	Neoplastic	ROMO1
0	0.712583598	0.497	0.121	0	Neoplastic	ENAH
0	0.70838893	0.216	0.022	0	Neoplastic	B4GALNT1
0	0.706974121	0.456	0.115	0	Neoplastic	RAB3IP
0	0.704934806	0.882	0.762	0	Neoplastic	HMGN2
0	0.703547415	0.746	0.46	0	Neoplastic	NHP2
0	0.703338601	0.43	0.056	0	Neoplastic	DBN1
0	0.702830402	0.86	0.702	0	Neoplastic	RAN
0	0.702622936	0.889	0.738	0	Neoplastic	PARK7
0	0.701159208	0.44	0.125	0	Neoplastic	NLRP1
0	0.700964419	0.321	0.075	0	Neoplastic	PPAT
0	0.700575733	0.854	0.435	0	Neoplastic	APP
0	0.699803182	0.567	0.236	0	Neoplastic	CREB5
0	0.699315387	0.155	0.013	0	Neoplastic	CD24
0	0.699264845	0.697	0.425	0	Neoplastic	RSF1
0	0.697522452	0.74	0.335	0	Neoplastic	MARCKSL1
0	0.697492245	0.79	0.545	0	Neoplastic	NDUFAB1
0	0.696308197	0.388	0.122	0	Neoplastic	TCEAL9
0	0.694286859	0.506	0.191	0	Neoplastic	PAFAH1B3
0	0.693084467	0.709	0.44	0	Neoplastic	LSM5
0	0.692977014	0.883	0.696	0	Neoplastic	HMGN1
0	0.690496397	0.451	0.144	0	Neoplastic	PHYHIPL
0	0.68992713	0.478	0.151	0	Neoplastic	ITGB8
0	0.687351855	0.562	0.386	0	Neoplastic	ATP5MF
0	0.686472954	0.84	0.77	0	Neoplastic	MT-ATP8
0	0.686382112	0.472	0.132	0	Neoplastic	JAM2
0	0.685474272	0.798	0.612	0	Neoplastic	RHEB
0	0.685444551	0.209	0.024	0	Neoplastic	SCG2
0	0.683635049	0.32	0.06	0	Neoplastic	GRIA2
0	0.683525535	0.705	0.447	0	Neoplastic	COPS6
0	0.683194811	0.761	0.461	0	Neoplastic	POLR2I
0	0.683140005	0.38	0.041	0	Neoplastic	FZD3
0	0.681520962	0.315	0.025	0	Neoplastic	SNTG1
0	0.680888725	0.68	0.446	0	Neoplastic	POLR2J
0	0.680306708	0.455	0.235	0	Neoplastic	ODC1
0	0.680186615	0.379	0.195	0	Neoplastic	HIST1H1C
0	0.679146235	0.312	0.128	0	Neoplastic	NOA1
0	0.678636498	0.644	0.625	0	Neoplastic	CD99
0	0.678205984	0.379	0.051	0	Neoplastic	DKK3
0	0.67791766	0.529	0.35	0	Neoplastic	LARP7
0	0.676685925	0.726	0.464	0	Neoplastic	CAMTA1
0	0.676154488	0.321	0.046	0	Neoplastic	ENHO
0	0.675418989	0.499	0.099	0	Neoplastic	CD320
0	0.675103113	0.852	0.72	0	Neoplastic	RPS27L
0	0.674680147	0.702	0.435	0	Neoplastic	DCTN3
0	0.674003373	0.26	0.022	0	Neoplastic	ASCL1
0	0.67318711	0.704	0.447	0	Neoplastic	STRAP
0	0.671762761	0.322	0.046	0	Neoplastic	MLC1
0	0.6714814	0.597	0.309	0	Neoplastic	MAP3K13
0	0.670352187	0.604	0.378	0	Neoplastic	TAF7
0	0.669487664	0.591	0.267	0	Neoplastic	CBX5
0	0.669077931	0.362	0.076	0	Neoplastic	AK4
0	0.666949233	0.928	0.827	0	Neoplastic	TPI1
0	0.666388031	0.73	0.519	0	Neoplastic	PSMC5
0	0.66559745	0.769	0.557	0	Neoplastic	TCEA1
0	0.664064975	0.745	0.496	0	Neoplastic	ERGIC3
0	0.663480349	0.352	0.109	0	Neoplastic	TRAF4
0	0.66304803	0.424	0.331	0	Neoplastic	PPP1R14B
0	0.662200998	0.575	0.409	0	Neoplastic	ATP5MC3
0	0.661556791	0.463	0.338	0	Neoplastic	PDPN
0	0.660843841	0.381	0.08	0	Neoplastic	CHPF
0	0.660537686	0.478	0.179	0	Neoplastic	TMEM14A
0	0.659858841	0.537	0.229	0	Neoplastic	SKA2
0	0.657242344	0.358	0.041	0	Neoplastic	NR2F1
0	0.656592436	0.824	0.583	0	Neoplastic	CUTA
0	0.65630096	0.956	0.891	0	Neoplastic	SRP14
0	0.654696463	0.687	0.419	0	Neoplastic	PDAP1
0	0.65448604	0.261	0.105	0	Neoplastic	ID1
0	0.654315849	0.413	0.044	0	Neoplastic	TSPAN6
0	0.654098472	0.485	0.156	0	Neoplastic	FYN
0	0.654098319	0.57	0.311	0	Neoplastic	RBBP7
0	0.651703548	0.727	0.48	0	Neoplastic	TIMM13
0	0.651643718	0.811	0.599	0	Neoplastic	MRPS21
0	0.651572268	0.459	0.266	0	Neoplastic	NME1
0	0.650236189	0.753	0.505	0	Neoplastic	NDUFA12
0	0.650081314	0.386	0.097	0	Neoplastic	TPST1
0	0.648939002	0.492	0.279	0	Neoplastic	STMP1
0	0.648930579	0.369	0.057	0	Neoplastic	DPP6
0	0.648744249	0.528	0.249	0	Neoplastic	PSIP1
0	0.647760322	0.584	0.25	0	Neoplastic	USP11
0	0.647232012	0.667	0.416	0	Neoplastic	ILF2
0	0.647092676	0.787	0.589	0	Neoplastic	PHPT1
0	0.645786284	0.456	0.153	0	Neoplastic	TMEM106C
0	0.645542545	0.608	0.349	0	Neoplastic	CALU
0	0.644880618	0.7	0.465	0	Neoplastic	BUD31
0	0.643278889	0.576	0.303	0	Neoplastic	NME4
0	0.642626283	0.377	0.069	0	Neoplastic	NREP
0	0.642615185	0.261	0.08	0	Neoplastic	HILPDA
0	0.640662572	0.356	0.038	0	Neoplastic	PRRX1
0	0.640547263	0.338	0.13	0	Neoplastic	TSFM
0	0.640448763	0.937	0.856	0	Neoplastic	TOMM7
0	0.63890155	0.377	0.08	0	Neoplastic	TNIK
0	0.63866518	0.234	0.072	0	Neoplastic	METTL1
0	0.636417753	0.349	0.191	0	Neoplastic	RTN1
0	0.635988045	0.697	0.443	0	Neoplastic	CLNS1A
0	0.635741579	0.685	0.224	0	Neoplastic	DDR1
0	0.634022142	0.423	0.078	0	Neoplastic	PBX1
0	0.633431608	0.436	0.1	0	Neoplastic	ZNF667-AS1
0	0.632891068	0.233	0.051	0	Neoplastic	LINC01158
0	0.632860319	0.324	0.059	0	Neoplastic	GPR37L1
0	0.632418435	0.567	0.263	0	Neoplastic	RHBDD2
0	0.632304049	0.742	0.473	0	Neoplastic	TCEAL4
0	0.631865412	0.544	0.153	0	Neoplastic	FAM229B
0	0.630914745	0.801	0.591	0	Neoplastic	BANF1
0	0.630337652	0.364	0.048	0	Neoplastic	RND2
0	0.628964122	0.468	0.115	0	Neoplastic	CLIP3
0	0.628884171	0.299	0.033	0	Neoplastic	TMEM132A
0	0.626706679	0.447	0.12	0	Neoplastic	PCDH17
0	0.625832674	0.576	0.281	0	Neoplastic	HDDC2
0	0.624723023	0.433	0.113	0	Neoplastic	TCTN1
0	0.62398587	0.876	0.743	0	Neoplastic	UQCRQ
0	0.623455019	0.799	0.613	0	Neoplastic	NDUFS6
0	0.623224229	0.82	0.619	0	Neoplastic	LAMTOR5
0	0.621023619	0.759	0.572	0	Neoplastic	ARF4
0	0.619842681	0.417	0.071	0	Neoplastic	GSTA4
0	0.619380756	0.321	0.053	0	Neoplastic	SPOCK2
0	0.619340841	0.296	0.074	0	Neoplastic	TRIM47
0	0.618494683	0.261	0.033	0	Neoplastic	KCNQ2
0	0.617405262	0.605	0.446	0	Neoplastic	GATM
0	0.616213922	0.519	0.251	0	Neoplastic	ZNF22
0	0.615227954	0.689	0.47	0	Neoplastic	HNRNPR
0	0.614196446	0.376	0.063	0	Neoplastic	RIC3
0	0.61369738	0.207	0.047	0	Neoplastic	AZGP1
0	0.613109832	0.471	0.143	0	Neoplastic	NT5C3B
0	0.611720107	0.592	0.377	0	Neoplastic	PRMT1
0	0.611301204	0.687	0.225	0	Neoplastic	SCD5
0	0.610372005	0.693	0.453	0	Neoplastic	PDCD5
0	0.610130141	0.56	0.348	0	Neoplastic	NME2
0	0.609688499	0.483	0.149	0	Neoplastic	MORN2
0	0.608810188	0.455	0.161	0	Neoplastic	11-Sep
0	0.607253305	0.667	0.555	0	Neoplastic	KRT10
0	0.6059146	0.401	0.117	0	Neoplastic	NPDC1
0	0.605167164	0.771	0.57	0	Neoplastic	NDUFS8
0	0.604169873	0.569	0.26	0	Neoplastic	COPS8
0	0.60410866	0.813	0.64	0	Neoplastic	SNRPD2
0	0.603929398	0.588	0.44	0	Neoplastic	UQCR11
0	0.603530621	0.699	0.467	0	Neoplastic	SNRPD1
0	0.603260012	0.469	0.15	0	Neoplastic	SPAG16
0	0.602607458	0.588	0.376	0	Neoplastic	AES
0	0.602273243	0.564	0.29	0	Neoplastic	NCBP2
0	0.601448069	0.34	0.072	0	Neoplastic	PODXL2
0	0.600761147	0.24	0.018	0	Neoplastic	CHST9
0	0.600032272	0.495	0.249	0	Neoplastic	PHF14
0	0.598943914	0.357	0.051	0	Neoplastic	CRNDE
0	0.598355436	0.55	0.237	0	Neoplastic	TMEM9
0	0.597772715	0.221	0.027	0	Neoplastic	MAOB
0	0.597680801	0.502	0.265	0	Neoplastic	9-Sep
0	0.597527609	0.483	0.206	0	Neoplastic	EPN2
0	0.59752685	0.597	0.453	0	Neoplastic	ELOB
0	0.596683031	0.345	0.031	0	Neoplastic	PNMA2
0	0.593847238	0.293	0.051	0	Neoplastic	LHFPL6
0	0.592342515	0.846	0.703	0	Neoplastic	NDUFB11
0	0.591381016	0.711	0.498	0	Neoplastic	ARF5
0	0.589862907	0.591	0.304	0	Neoplastic	MRPL36
0	0.589397038	0.276	0.046	0	Neoplastic	TM4SF1
0	0.588876715	0.432	0.199	0	Neoplastic	ACTN1
0	0.58884492	0.533	0.243	0	Neoplastic	CCDC167
0	0.588372784	0.578	0.36	0	Neoplastic	ARL4A
0	0.587949078	0.877	0.687	0	Neoplastic	7-Sep
0	0.587742064	0.831	0.651	0	Neoplastic	NDUFB7
0	0.587694884	0.338	0.058	0	Neoplastic	CDC42EP4
0	0.587052609	0.781	0.584	0	Neoplastic	TUFM
0	0.586751486	0.354	0.057	0	Neoplastic	SYNE2
0	0.586310405	0.506	0.228	0	Neoplastic	ECI2
0	0.586288507	0.502	0.23	0	Neoplastic	PDLIM5
0	0.586060728	0.297	0.027	0	Neoplastic	MMP16
0	0.584374394	0.462	0.311	0	Neoplastic	JPT1
0	0.583798771	0.338	0.051	0	Neoplastic	STMN3
0	0.583387702	0.723	0.491	0	Neoplastic	TIMM8B
0	0.582680676	0.39	0.183	0	Neoplastic	MLF1
0	0.582410072	0.366	0.129	0	Neoplastic	ADGRG1
0	0.582222589	0.651	0.42	0	Neoplastic	DCXR
0	0.581204252	0.418	0.093	0	Neoplastic	C16orf45
0	0.581165218	0.535	0.305	0	Neoplastic	RHOC
0	0.580773721	0.268	0.028	0	Neoplastic	LHFPL3
0	0.580089531	0.398	0.26	0	Neoplastic	EXOC1
0	0.577996414	0.591	0.308	0	Neoplastic	MRPL4
0	0.57747125	0.548	0.267	0	Neoplastic	MALSU1
0	0.577189801	0.942	0.874	0	Neoplastic	TMA7
0	0.57604884	0.363	0.101	0	Neoplastic	PSPH
0	0.575715552	0.595	0.421	0	Neoplastic	TCF12
0	0.575692861	0.374	0.067	0	Neoplastic	GNG12
0	0.574298212	0.691	0.462	0	Neoplastic	MFF
0	0.574293018	0.315	0.05	0	Neoplastic	WEE1
0	0.57419076	0.688	0.444	0	Neoplastic	POLR2K
0	0.573595352	0.615	0.327	0	Neoplastic	VBP1
0	0.57314346	0.589	0.337	0	Neoplastic	SPTSSA
0	0.572820309	0.381	0.12	0	Neoplastic	KHDRBS3
0	0.572714463	0.4	0.146	0	Neoplastic	MEST
0	0.57260324	0.402	0.144	0	Neoplastic	CETN2
0	0.571388804	0.515	0.238	0	Neoplastic	SPTAN1
0	0.569670121	0.761	0.54	0	Neoplastic	MRPL51
0	0.567469793	0.576	0.314	0	Neoplastic	ADH5
0	0.567363765	0.213	0.033	0	Neoplastic	ATP1A2
0	0.567318895	0.574	0.251	0	Neoplastic	WRB
0	0.566762238	0.339	0.114	0	Neoplastic	USP46
0	0.566634329	0.761	0.58	0	Neoplastic	SSBP1
0	0.566543489	0.904	0.809	0	Neoplastic	COX8A
0	0.566333938	0.326	0.133	0	Neoplastic	MCM7
0	0.565272183	0.322	0.089	0	Neoplastic	JAG1
0	0.564897634	0.54	0.277	0	Neoplastic	AP1S1
0	0.564706442	0.44	0.128	0	Neoplastic	IFT57
0	0.563892443	0.327	0.039	0	Neoplastic	SORBS1
0	0.562589976	0.721	0.525	0	Neoplastic	PYURF
0	0.562444043	0.261	0.026	0	Neoplastic	CNTN1
0	0.562233803	0.649	0.422	0	Neoplastic	MEA1
0	0.562189632	0.316	0.037	0	Neoplastic	ARHGEF26
0	0.561016378	0.264	0.041	0	Neoplastic	FJX1
0	0.560190325	0.456	0.173	0	Neoplastic	TCEA2
0	0.560162467	0.307	0.122	0	Neoplastic	AASDH
0	0.558411455	0.683	0.537	0	Neoplastic	PPP1CB
0	0.558405735	0.502	0.219	0	Neoplastic	IP6K2
0	0.558133583	0.639	0.407	0	Neoplastic	PPP2R1A
0	0.557857341	0.435	0.205	0	Neoplastic	OLIG1
0	0.556728663	0.269	0.124	0	Neoplastic	PTTG1
0	0.556230633	0.598	0.328	0	Neoplastic	DPM3
0	0.555379358	0.336	0.054	0	Neoplastic	GRIA3
0	0.554881232	0.264	0.032	0	Neoplastic	FAM84A
0	0.55453189	0.671	0.472	0	Neoplastic	LUC7L3
0	0.554273287	0.31	0.153	0	Neoplastic	CLOCK
0	0.554244133	0.666	0.407	0	Neoplastic	EMC4
0	0.554189955	0.812	0.631	0	Neoplastic	NDUFB10
0	0.553330481	0.576	0.34	0	Neoplastic	SARS
0	0.553319092	0.621	0.376	0	Neoplastic	TMED4
0	0.553204987	0.471	0.233	0	Neoplastic	GARS
0	0.553093899	0.375	0.191	0	Neoplastic	PSRC1
0	0.55304867	0.585	0.394	0	Neoplastic	LAGE3
0	0.5526274	0.328	0.172	0	Neoplastic	XPOT
0	0.552392003	0.641	0.386	0	Neoplastic	RBBP4
0	0.552370638	0.253	0.066	0	Neoplastic	PEG10
0	0.551554941	0.932	0.881	0	Neoplastic	EEF2
0	0.551491994	0.683	0.471	0	Neoplastic	RNPS1
0	0.551427564	0.706	0.514	0	Neoplastic	CCT3
0	0.551107937	0.95	0.917	0	Neoplastic	RPS5
0	0.549945003	0.476	0.183	0	Neoplastic	TPM1
0	0.548712852	0.276	0.025	0	Neoplastic	PCDHGC3
0	0.548663122	0.406	0.145	0	Neoplastic	THRA
0	0.548629394	0.848	0.701	0	Neoplastic	NCL
0	0.54812461	0.142	0.015	0	Neoplastic	AC022294.1
0	0.547519148	0.315	0.058	0	Neoplastic	WWTR1
0	0.547515383	0.416	0.107	0	Neoplastic	FERMT2
0	0.547205239	0.667	0.408	0	Neoplastic	LSM2
0	0.546540883	0.304	0.07	0	Neoplastic	SEMA5A
0	0.546366899	0.653	0.422	0	Neoplastic	NONO
0	0.545947921	0.33	0.075	0	Neoplastic	RNF157
0	0.545645472	0.598	0.18	0	Neoplastic	NFIX
0	0.545532056	0.531	0.222	0	Neoplastic	PLEKHB1
0	0.54553006	0.384	0.09	0	Neoplastic	MYEF2
0	0.544800939	0.358	0.073	0	Neoplastic	EFEMP2
0	0.544708168	0.576	0.336	0	Neoplastic	RAB13
0	0.544321843	0.643	0.393	0	Neoplastic	COA3
0	0.54155304	0.727	0.528	0	Neoplastic	TIMP1
0	0.54151855	0.724	0.521	0	Neoplastic	LSM3
0	0.540908121	0.644	0.398	0	Neoplastic	MEAF6
0	0.540346159	0.349	0.073	0	Neoplastic	ZNF462
0	0.538514989	0.667	0.421	0	Neoplastic	COX20
0	0.538114169	0.418	0.197	0	Neoplastic	SMIM37
0	0.537003004	0.291	0.029	0	Neoplastic	PYCR1
0	0.536284568	0.847	0.713	0	Neoplastic	CNBP
0	0.536272925	0.591	0.31	0	Neoplastic	BAD
0	0.536250163	0.275	0.027	0	Neoplastic	C21orf62
0	0.535351497	0.216	0.036	0	Neoplastic	EEF1A2
0	0.534446819	0.43	0.24	0	Neoplastic	DDX1
0	0.534422646	0.758	0.623	0	Neoplastic	NDFIP1
0	0.53398367	0.549	0.295	0	Neoplastic	NDRG2
0	0.532158327	0.142	0.026	0	Neoplastic	HSPB8
0	0.531920136	0.906	0.802	0	Neoplastic	NDUFB2
0	0.531858508	0.591	0.355	0	Neoplastic	STOML2
0	0.531737281	0.382	0.101	0	Neoplastic	TMEM161B-AS1
0	0.531351896	0.912	0.809	0	Neoplastic	HINT1
0	0.530958897	0.888	0.784	0	Neoplastic	COX7A2
0	0.530537064	0.514	0.148	0	Neoplastic	MAPT
0	0.529832902	0.815	0.647	0	Neoplastic	DYNLRB1
0	0.529681814	0.289	0.139	0	Neoplastic	NBAS
0	0.529530528	0.641	0.397	0	Neoplastic	NDUFS3
0	0.52952412	0.74	0.576	0	Neoplastic	PRDX6
0	0.52907963	0.712	0.477	0	Neoplastic	NDUFB6
0	0.528734901	0.207	0.037	0	Neoplastic	PRSS23
0	0.528488939	0.357	0.06	0	Neoplastic	CCDC28B
0	0.527404201	0.805	0.724	0	Neoplastic	ZFAS1
0	0.527192548	0.566	0.33	0	Neoplastic	CHID1
0	0.527056378	0.353	0.085	0	Neoplastic	KIF9
0	0.526362093	0.675	0.454	0	Neoplastic	POLR2F
0	0.524866028	0.873	0.754	0	Neoplastic	ENO1
0	0.522871186	0.441	0.241	0	Neoplastic	SDC3
0	0.522357647	0.648	0.405	0	Neoplastic	ASNA1
0	0.52122071	0.347	0.046	0	Neoplastic	C1orf21
0	0.520466392	0.412	0.218	0	Neoplastic	REV3L
0	0.520299235	0.306	0.039	0	Neoplastic	RAC3
0	0.519789963	0.227	0.022	0	Neoplastic	LUZP2
0	0.519683752	0.293	0.027	0	Neoplastic	CRMP1
0	0.518899535	0.304	0.035	0	Neoplastic	NLGN4X
0	0.518689635	0.491	0.296	0	Neoplastic	MRPL57
0	0.518155626	0.951	0.906	0	Neoplastic	RPSA
0	0.517497485	0.334	0.101	0	Neoplastic	LRIG1
0	0.517336736	0.759	0.559	0	Neoplastic	SUMO1
0	0.517285132	0.537	0.395	0	Neoplastic	ACSL3
0	0.517076341	0.299	0.068	0	Neoplastic	NAV2
0	0.515626048	0.248	0.042	0	Neoplastic	MIR99AHG
0	0.51562104	0.913	0.835	0	Neoplastic	UBL5
0	0.515207928	0.828	0.661	0	Neoplastic	SPCS2
0	0.514824673	0.914	0.831	0	Neoplastic	CIRBP
0	0.514736462	0.337	0.085	0	Neoplastic	GGH
0	0.514657861	0.567	0.33	0	Neoplastic	IMPDH2
0	0.513902129	0.501	0.235	0	Neoplastic	SSRP1
0	0.511638962	0.586	0.34	0	Neoplastic	TADA3
0	0.511500944	0.276	0.036	0	Neoplastic	RNF180
0	0.511070751	0.52	0.305	0	Neoplastic	NIFK
0	0.510399573	0.924	0.33	0	Neoplastic	GPM6B
0	0.510296486	0.439	0.192	0	Neoplastic	DTYMK
0	0.509475481	0.83	0.705	0	Neoplastic	MIF
0	0.509073492	0.352	0.107	0	Neoplastic	HMGB3
0	0.508293427	0.659	0.475	0	Neoplastic	DUT
0	0.5082322	0.705	0.481	0	Neoplastic	PSMB5
0	0.507877688	0.479	0.232	0	Neoplastic	CISD1
0	0.507774985	0.514	0.258	0	Neoplastic	THYN1
0	0.507728178	0.58	0.328	0	Neoplastic	DNAJC19
0	0.507604015	0.505	0.191	0	Neoplastic	FLNA
0	0.50624332	0.429	0.222	0	Neoplastic	GCSH
0	0.506198245	0.626	0.427	0	Neoplastic	BPTF
0	0.506136678	0.286	0.054	0	Neoplastic	PPIC
0	0.50591722	0.324	0.115	0	Neoplastic	MRPS24
0	0.505146598	0.811	0.664	0	Neoplastic	C19orf53
0	0.504862666	0.656	0.408	0	Neoplastic	CCDC124
0	0.50399394	0.151	0.021	0	Neoplastic	PTX3
0	0.503983557	0.564	0.317	0	Neoplastic	MPLKIP
0	0.503889469	0.543	0.36	0	Neoplastic	GOLIM4
0	0.503538965	0.309	0.071	0	Neoplastic	FGFR1
0	0.503305949	0.338	0.072	0	Neoplastic	TEAD1
0	0.502811384	0.311	0.066	0	Neoplastic	TPM2
0	0.502266218	0.867	0.703	0	Neoplastic	HSBP1
0	0.502032439	0.435	0.141	0	Neoplastic	C11orf49
0	0.501644044	0.309	0.059	0	Neoplastic	PLOD2
0	0.501315632	0.651	0.414	0	Neoplastic	YIPF3
0	0.500673707	0.436	0.154	0	Neoplastic	ENO2
0	0.500278085	0.764	0.603	0	Neoplastic	EIF5A
0	0.500199257	0.596	0.322	0	Neoplastic	DYNC1LI2
0	0.500078083	0.916	0.729	0	Neoplastic	PEBP1
0	0.499976826	0.693	0.498	0	Neoplastic	SSB
0	0.499810657	0.62	0.529	0	Neoplastic	IFI27L2
0	0.499777232	0.779	0.622	0	Neoplastic	SNRPG
0	0.499534164	0.986	0.975	0	Neoplastic	H3F3B
0	0.499111638	0.586	0.328	0	Neoplastic	GLO1
0	0.498791287	0.58	0.332	0	Neoplastic	HSD17B10
0	0.498697971	0.847	0.599	0	Neoplastic	YWHAQ
0	0.497996905	0.718	0.502	0	Neoplastic	SF3B2
0	0.497743105	0.552	0.323	0	Neoplastic	SMARCB1
0	0.497277665	0.607	0.38	0	Neoplastic	MRPS7
0	0.497240259	0.919	0.851	0	Neoplastic	HNRNPA1
0	0.496639307	0.786	0.621	0	Neoplastic	PSMB6
0	0.496094312	0.7	0.493	0	Neoplastic	GTF3C6
0	0.495401992	0.493	0.254	0	Neoplastic	MAD2L2
0	0.49528303	0.13	0.013	0	Neoplastic	CXCL14
0	0.495039372	0.583	0.302	0	Neoplastic	CLIC4
0	0.494357895	0.72	0.552	0	Neoplastic	SLC3A2
0	0.492966973	0.293	0.032	0	Neoplastic	DDAH1
0	0.49249405	0.819	0.666	0	Neoplastic	NDUFB4
0	0.49200614	0.479	0.148	0	Neoplastic	CADM2
0	0.491833828	0.794	0.622	0	Neoplastic	AP2M1
0	0.491570778	0.217	0.059	0	Neoplastic	MAD2L1
0	0.491174147	0.308	0.056	0	Neoplastic	TMEM54
0	0.490676411	0.734	0.543	0	Neoplastic	DYNLT1
0	0.490419418	0.583	0.354	0	Neoplastic	UBE2V2
0	0.490323452	0.591	0.33	0	Neoplastic	TROVE2
0	0.490300407	0.814	0.616	0	Neoplastic	TXN
0	0.490199148	0.145	0.015	0	Neoplastic	KIAA1211
0	0.489812476	0.42	0.162	0	Neoplastic	NAE1
0	0.489612549	0.466	0.249	0	Neoplastic	VAT1
0	0.489295401	0.467	0.192	0	Neoplastic	WASL
0	0.489043213	0.65	0.482	0	Neoplastic	LSM4
0	0.488986319	0.259	0.053	0	Neoplastic	PLAT
0	0.488263814	0.347	0.057	0	Neoplastic	NLGN1
0	0.487852803	0.857	0.731	0	Neoplastic	TMEM258
0	0.487604996	0.426	0.164	0	Neoplastic	GSTM3
0	0.487585759	0.355	0.099	0	Neoplastic	EFHC1
0	0.487540382	0.69	0.494	0	Neoplastic	TMCO1
0	0.48710607	0.299	0.034	0	Neoplastic	DNALI1
0	0.486867432	0.748	0.61	0	Neoplastic	HMGN3
0	0.48651006	0.844	0.696	0	Neoplastic	SPCS1
0	0.486362842	0.345	0.048	0	Neoplastic	COL6A1
0	0.485792488	0.254	0.047	0	Neoplastic	GLIS3
0	0.48549639	0.322	0.07	0	Neoplastic	MEIS2
0	0.484604915	0.731	0.51	0	Neoplastic	GTF2A2
0	0.484537299	0.663	0.472	0	Neoplastic	HNRNPH3
0	0.484509995	0.252	0.02	0	Neoplastic	SOX15
0	0.484469132	0.155	0.019	0	Neoplastic	DLL3
0	0.484111978	0.251	0.034	0	Neoplastic	NT5E
0	0.483144788	0.228	0.016	0	Neoplastic	FAT3
0	0.482905616	0.452	0.158	0	Neoplastic	PSAT1
0	0.482695361	0.125	0.011	0	Neoplastic	NSG1
0	0.482682144	0.189	0.025	0	Neoplastic	C1S
0	0.482610947	0.296	0.034	0	Neoplastic	MYH10
0	0.482551642	0.956	0.945	0	Neoplastic	RPL35A
0	0.48234439	0.868	0.769	0	Neoplastic	SEC61B
0	0.481923719	0.371	0.115	0	Neoplastic	ST5
0	0.481881513	0.74	0.613	0	Neoplastic	PNISR
0	0.48146229	0.985	0.981	0	Neoplastic	RPS15
0	0.481432011	0.495	0.225	0	Neoplastic	ERI3
0	0.480435437	0.32	0.073	0	Neoplastic	NPAS3
0	0.479952056	0.415	0.221	0	Neoplastic	SHMT2
0	0.479414024	0.577	0.389	0	Neoplastic	METTL9
0	0.47940043	0.25	0.03	0	Neoplastic	CDO1
0	0.479350898	0.392	0.148	0	Neoplastic	SQLE
0	0.478923682	0.434	0.191	0	Neoplastic	DCAF13
0	0.478811359	0.41	0.108	0	Neoplastic	NCKAP1
0	0.478283523	0.912	0.806	0	Neoplastic	GSTP1
0	0.478019936	0.313	0.338	0	Neoplastic	ATP5D
0	0.477950079	0.249	0.032	0	Neoplastic	TUSC3
0	0.47791019	0.123	0.014	0	Neoplastic	GNG3
0	0.477731513	0.541	0.324	0	Neoplastic	TOMM5
0	0.477400606	0.919	0.804	0	Neoplastic	DYNLL1
0	0.477171953	0.648	0.504	0	Neoplastic	MZT2B
0	0.477110839	0.742	0.589	0	Neoplastic	PSMD8
0	0.476949832	0.489	0.267	0	Neoplastic	GGCT
0	0.476889533	0.258	0.044	0	Neoplastic	PLPP3
0	0.476347927	0.786	0.633	0	Neoplastic	CYCS
0	0.476306577	0.531	0.325	0	Neoplastic	HINT2
0	0.475756652	0.227	0.021	0	Neoplastic	GNG4
0	0.475573411	0.346	0.088	0	Neoplastic	FAM171B
0	0.474869214	0.711	0.555	0	Neoplastic	EGR1
0	0.474713218	0.747	0.547	0	Neoplastic	PDCD6
0	0.474411979	0.468	0.213	0	Neoplastic	NCBP2-AS2
0	0.474157609	0.537	0.298	0	Neoplastic	ANAPC13
0	0.474060493	0.409	0.151	0	Neoplastic	PGM1
0	0.473912656	0.597	0.38	0	Neoplastic	YIF1A
0	0.473881227	0.291	0.063	0	Neoplastic	LRRC4C
0	0.473855736	0.805	0.684	0	Neoplastic	POLR2L
0	0.473476615	0.327	0.063	0	Neoplastic	PFKM
0	0.47317566	0.289	0.093	0	Neoplastic	SDHAF3
0	0.473096708	0.352	0.07	0	Neoplastic	SV2A
0	0.472980345	0.319	0.144	0	Neoplastic	EXOSC9
0	0.472694758	0.252	0.023	0	Neoplastic	CTXN1
0	0.472691979	0.695	0.517	0	Neoplastic	RSL24D1
0	0.47239918	0.483	0.239	0	Neoplastic	POLR2H
0	0.47212614	0.726	0.543	0	Neoplastic	SAT2
0	0.471412041	0.339	0.139	0	Neoplastic	HMGCS1
0	0.47132248	0.769	0.598	0	Neoplastic	SCAND1
0	0.471316161	0.349	0.122	0	Neoplastic	CDC25B
0	0.470993596	0.229	0.018	0	Neoplastic	DLGAP1
0	0.47067556	0.194	0.037	0	Neoplastic	AL078639.1
0	0.470202433	0.278	0.09	0	Neoplastic	9-Mar
0	0.470119908	0.579	0.366	0	Neoplastic	UBE2E3
0	0.469467763	0.192	0.013	0	Neoplastic	AC090692.1
0	0.469398964	0.163	0.015	0	Neoplastic	CNR1
0	0.468917664	0.389	0.162	0	Neoplastic	PCMTD2
0	0.468599468	0.471	0.219	0	Neoplastic	POP7
0	0.468585843	0.573	0.374	0	Neoplastic	UBE2E1
0	0.468203464	0.342	0.117	0	Neoplastic	MFGE8
0	0.468180972	0.369	0.145	0	Neoplastic	ALDH7A1
0	0.468020058	0.585	0.214	0	Neoplastic	SPTBN1
0	0.467770315	0.479	0.233	0	Neoplastic	MRPL42
0	0.467748928	0.511	0.288	0	Neoplastic	FAM213A
0	0.466977604	0.348	0.127	0	Neoplastic	TRIM24
0	0.466853319	0.209	0.02	0	Neoplastic	FGF12
0	0.466782876	0.358	0.121	0	Neoplastic	PALLD
0	0.466658938	0.603	0.395	0	Neoplastic	PSMD2
0	0.466655492	0.162	0.023	0	Neoplastic	3-Sep
0	0.46649604	0.526	0.302	0	Neoplastic	FDPS
0	0.466478206	0.686	0.495	0	Neoplastic	SNRPF
0	0.465463496	0.522	0.325	0	Neoplastic	HDAC2
0	0.464120362	0.471	0.244	0	Neoplastic	NUCB2
0	0.46321213	0.282	0.043	0	Neoplastic	CHN1
0	0.462391819	0.513	0.283	0	Neoplastic	MRPL13
0	0.462343698	0.598	0.433	0	Neoplastic	CCT5
0	0.462168333	0.225	0.032	0	Neoplastic	HAP1
0	0.461919051	0.624	0.195	0	Neoplastic	NCAM1
0	0.461797285	0.655	0.449	0	Neoplastic	PNKD
0	0.460796899	0.565	0.377	0	Neoplastic	GPI
0	0.459996244	0.339	0.103	0	Neoplastic	KANK1
0	0.459979046	0.241	0.021	0	Neoplastic	LRRN1
0	0.459857031	0.623	0.394	0	Neoplastic	EMC6
0	0.459276634	0.555	0.327	0	Neoplastic	METTL5
0	0.459230633	0.628	0.421	0	Neoplastic	POLR2G
0	0.459186347	0.198	0.022	0	Neoplastic	DCLK1
0	0.458968217	0.55	0.375	0	Neoplastic	TCEAL3
0	0.458738879	0.453	0.165	0	Neoplastic	SHISA4
0	0.458406487	0.475	0.236	0	Neoplastic	SLC39A6
0	0.458186413	0.676	0.492	0	Neoplastic	EIF3I
0	0.458002013	0.431	0.159	0	Neoplastic	MANBAL
0	0.457973215	0.558	0.384	0	Neoplastic	PRKDC
0	0.457519884	0.547	0.32	0	Neoplastic	BTG3
0	0.457299796	0.451	0.19	0	Neoplastic	FBXO21
0	0.457108871	0.224	0.069	0	Neoplastic	HEPN1
0	0.456791335	0.455	0.266	0	Neoplastic	METTL26
0	0.456062693	0.46	0.209	0	Neoplastic	BNIP3
0	0.455793689	0.355	0.098	0	Neoplastic	DAG1
0	0.455734361	0.69	0.505	0	Neoplastic	NDUFA6
0	0.455711521	0.431	0.272	0	Neoplastic	ATP5F1A
0	0.455411165	0.231	0.031	0	Neoplastic	C1R
0	0.455085543	0.681	0.532	0	Neoplastic	GADD45GIP1
0	0.454104644	0.505	0.3	0	Neoplastic	ESF1
0	0.453993759	0.891	0.794	0	Neoplastic	HNRNPK
0	0.453533955	0.592	0.381	0	Neoplastic	DNPH1
0	0.452697762	0.328	0.156	0	Neoplastic	RTL8A
0	0.451835251	0.303	0.045	0	Neoplastic	TGFB1I1
0	0.451629239	0.656	0.427	0	Neoplastic	PUF60
0	0.451560968	0.654	0.482	0	Neoplastic	SNRPB2
0	0.451456319	0.195	0.015	0	Neoplastic	HAS2
0	0.451337635	0.962	0.938	0	Neoplastic	PPIA
0	0.451037865	0.746	0.56	0	Neoplastic	ZNHIT1
0	0.451017701	0.517	0.343	0	Neoplastic	EEA1
0	0.450463221	0.491	0.282	0	Neoplastic	TMEM50B
0	0.450372769	0.165	0.017	0	Neoplastic	FERMT1
0	0.449364186	0.183	0.019	0	Neoplastic	KCNF1
0	0.448896688	0.236	0.105	0	Neoplastic	COL9A3
0	0.448810039	0.185	0.013	0	Neoplastic	SCN1A
0	0.448739439	0.358	0.177	0	Neoplastic	SPRY1
0	0.448342878	0.74	0.553	0	Neoplastic	EIF1B
0	0.448242796	0.497	0.326	0	Neoplastic	ATP5IF1
0	0.44813404	0.252	0.038	0	Neoplastic	TCEAL2
0	0.448010278	0.54	0.289	0	Neoplastic	TMEM106B
0	0.447983895	0.59	0.465	0	Neoplastic	C1QBP
0	0.447772614	0.465	0.251	0	Neoplastic	CHCHD3
0	0.447736021	0.542	0.313	0	Neoplastic	CPNE3
0	0.447533288	0.655	0.47	0	Neoplastic	NUDC
0	0.447103854	0.993	0.991	0	Neoplastic	RPL41
0	0.446140203	0.454	0.308	0	Neoplastic	ABHD2
0	0.446137585	0.4	0.223	0	Neoplastic	NUDT4
0	0.445718607	0.703	0.423	0	Neoplastic	GDI1
0	0.4454418	0.664	0.459	0	Neoplastic	NDUFV1
0	0.444748979	0.377	0.115	0	Neoplastic	PRAF2
0	0.444529506	0.2	0.021	0	Neoplastic	TMSB15A
0	0.444485809	0.273	0.039	0	Neoplastic	NDRG4
0	0.444298565	0.553	0.325	0	Neoplastic	NELFE
0	0.444091786	0.729	0.565	0	Neoplastic	ATRAID
0	0.443566471	0.401	0.203	0	Neoplastic	NAXE
0	0.443007881	0.261	0.061	0	Neoplastic	LBH
0	0.442586046	0.906	0.842	0	Neoplastic	PPIB
0	0.44215036	0.476	0.258	0	Neoplastic	ARL3
0	0.441972242	0.469	0.239	0	Neoplastic	CBX1
0	0.441779187	0.712	0.509	0	Neoplastic	MORF4L2
0	0.441031336	0.269	0.042	0	Neoplastic	MTSS1L
0	0.440793296	0.245	0.032	0	Neoplastic	LRP1B
0	0.439736319	0.784	0.64	0	Neoplastic	SSR2
0	0.439484529	0.4	0.147	0	Neoplastic	NNT-AS1
0	0.439447229	0.185	0.023	0	Neoplastic	RP11-849I19.1
0	0.438765005	0.481	0.271	0	Neoplastic	APC
0	0.438725148	0.293	0.045	0	Neoplastic	SMAD1
0	0.438116721	0.685	0.487	0	Neoplastic	MRPL33
0	0.438081131	0.246	0.044	0	Neoplastic	OPHN1
0	0.43781453	0.405	0.256	0	Neoplastic	STK17A
0	0.437748877	0.491	0.263	0	Neoplastic	UPF3A
0	0.437703053	0.271	0.095	0	Neoplastic	GLCCI1
0	0.436862438	0.127	0.021	0	Neoplastic	SYT1
0	0.436331376	0.291	0.083	0	Neoplastic	PTPRS
0	0.435859638	0.297	0.084	0	Neoplastic	CDCA7L
0	0.43519672	0.746	0.602	0	Neoplastic	PDIA6
0	0.434847725	0.58	0.405	0	Neoplastic	PDIA4
0	0.434663935	0.645	0.432	0	Neoplastic	PIN1
0	0.434662045	0.685	0.52	0	Neoplastic	PHB2
0	0.434568515	0.319	0.141	0	Neoplastic	EDNRB
0	0.43304142	0.47	0.275	0	Neoplastic	G6PC3
0	0.432966737	0.576	0.349	0	Neoplastic	STARD3NL
0	0.432418543	0.495	0.268	0	Neoplastic	PFDN4
0	0.432347527	0.564	0.336	0	Neoplastic	CLPP
0	0.432151666	0.322	0.167	0	Neoplastic	MYC
0	0.431585797	0.319	0.112	0	Neoplastic	SMOX
0	0.431531176	0.463	0.241	0	Neoplastic	VPS25
0	0.430979667	0.745	0.621	0	Neoplastic	VDAC2
0	0.430822079	0.599	0.417	0	Neoplastic	CCT7
0	0.430818277	0.221	0.019	0	Neoplastic	SCN3A
0	0.430587764	0.508	0.284	0	Neoplastic	MRPS23
0	0.430555102	0.221	0.043	0	Neoplastic	KCNIP1
0	0.429989597	0.156	0.017	0	Neoplastic	TNR
0	0.429832339	0.309	0.067	0	Neoplastic	WDR34
0	0.429563625	0.978	0.962	0	Neoplastic	RPL37A
0	0.429552409	0.329	0.116	0	Neoplastic	MXRA7
0	0.429155327	0.391	0.169	0	Neoplastic	FADS1
0	0.429011026	0.333	0.14	0	Neoplastic	HACD3
0	0.428960659	0.971	0.943	0	Neoplastic	RPL23A
0	0.428693636	0.563	0.373	0	Neoplastic	RPL7L1
0	0.428673264	0.971	0.958	0	Neoplastic	RPL36
0	0.428632253	0.186	0.015	0	Neoplastic	IL33
0	0.428320041	0.458	0.212	0	Neoplastic	VPS72
0	0.428033683	0.729	0.569	0	Neoplastic	RAD23A
0	0.427677137	0.322	0.084	0	Neoplastic	MAP9
0	0.427516708	0.434	0.225	0	Neoplastic	SMARCA4
0	0.427337409	0.328	0.094	0	Neoplastic	DUSP14
0	0.4266386	0.301	0.13	0	Neoplastic	MSMO1
0	0.426462146	0.522	0.318	0	Neoplastic	MAP4
0	0.426127046	0.355	0.118	0	Neoplastic	IMMP1L
0	0.425521774	0.324	0.096	0	Neoplastic	LINC00662
0	0.425301841	0.151	0.022	0	Neoplastic	EEF1AKMT3
0	0.42513594	0.535	0.351	0	Neoplastic	SHISA5
0	0.42496137	0.676	0.472	0	Neoplastic	PSMB2
0	0.424811151	0.267	0.079	0	Neoplastic	WSCD1
0	0.424640506	0.376	0.156	0	Neoplastic	CCNB1IP1
0	0.424601999	0.921	0.841	0	Neoplastic	PRDX1
0	0.424401035	0.34	0.12	0	Neoplastic	BICD1
0	0.423442097	0.572	0.314	0	Neoplastic	SRPK2
0	0.422410099	0.204	0.02	0	Neoplastic	HSPB6
0	0.422394882	0.342	0.129	0	Neoplastic	TSPAN13
0	0.422285479	0.346	0.102	0	Neoplastic	ALKBH2
0	0.422210591	0.275	0.049	0	Neoplastic	OBSL1
0	0.421928375	0.291	0.055	0	Neoplastic	CTNNAL1
0	0.421604335	0.363	0.124	0	Neoplastic	PNMA1
0	0.420525937	0.519	0.338	0	Neoplastic	RTF1
0	0.420339978	0.333	0.123	0	Neoplastic	SACS
0	0.420004524	0.297	0.066	0	Neoplastic	SMARCD3
0	0.419209732	0.802	0.645	0	Neoplastic	C11orf58
0	0.418974254	0.231	0.023	0	Neoplastic	MEX3A
0	0.418864331	0.661	0.609	0	Neoplastic	SET
0	0.418661416	0.474	0.251	0	Neoplastic	ZDHHC4
0	0.41848817	0.482	0.291	0	Neoplastic	SLC35B1
0	0.41841127	0.549	0.343	0	Neoplastic	NDUFS4
0	0.417460639	0.415	0.181	0	Neoplastic	ZNF302
0	0.417391049	0.266	0.066	0	Neoplastic	FMC1
0	0.417279052	0.765	0.598	0	Neoplastic	RBM8A
0	0.415684366	0.346	0.139	0	Neoplastic	SYNE1
0	0.415586815	0.191	0.019	0	Neoplastic	LNX1
0	0.415377754	0.145	0.028	0	Neoplastic	SPOCD1
0	0.415355148	0.746	0.591	0	Neoplastic	SRSF11
0	0.415093233	0.738	0.581	0	Neoplastic	C19orf70
0	0.414962409	0.774	0.625	0	Neoplastic	NDUFV2
0	0.41469236	0.225	0.078	0	Neoplastic	LINC00623
0	0.413952075	0.395	0.155	0	Neoplastic	IFT52
0	0.413909727	0.607	0.435	0	Neoplastic	UQCC2
0	0.413760461	0.316	0.097	0	Neoplastic	POU3F3
0	0.413487462	0.21	0.088	0	Neoplastic	TYMS
0	0.413261919	0.417	0.245	0	Neoplastic	SPRY2
0	0.412901259	0.351	0.137	0	Neoplastic	DNER
0	0.412439744	0.227	0.03	0	Neoplastic	FGF2
0	0.412377963	0.254	0.049	0	Neoplastic	CEND1
0	0.412308826	0.67	0.482	0	Neoplastic	UBE2N
0	0.411888076	0.254	0.06	0	Neoplastic	IFT22
0	0.411224971	0.54	0.331	0	Neoplastic	MRPS33
0	0.411155353	0.58	0.388	0	Neoplastic	DGUOK
0	0.411137812	0.787	0.658	0	Neoplastic	SERBP1
0	0.41110324	0.302	0.092	0	Neoplastic	ABAT
0	0.411051038	0.182	0.034	0	Neoplastic	CASC15
0	0.410913584	0.562	0.379	0	Neoplastic	ATXN10
0	0.410475479	0.256	0.03	0	Neoplastic	REEP2
0	0.409136556	0.547	0.328	0	Neoplastic	CFDP1
0	0.408644094	0.201	0.054	0	Neoplastic	HIST3H2A
0	0.408146872	0.904	0.777	0	Neoplastic	HSPE1
0	0.407566209	0.603	0.421	0	Neoplastic	MRPL14
0	0.406888271	0.726	0.592	0	Neoplastic	C9orf16
0	0.406791054	0.316	0.079	0	Neoplastic	NLGN3
0	0.406778876	0.6	0.394	0	Neoplastic	PSMC3
0	0.406770344	0.262	0.053	0	Neoplastic	PID1
0	0.406508038	0.671	0.511	0	Neoplastic	KPNB1
0	0.406200936	0.383	0.154	0	Neoplastic	COQ9
0	0.405725658	0.194	0.016	0	Neoplastic	HRASLS
0	0.405431464	0.375	0.226	0	Neoplastic	MAP1LC3A
0	0.40503852	0.587	0.388	0	Neoplastic	ARMCX3
0	0.404875178	0.658	0.512	0	Neoplastic	PA2G4
0	0.404485174	0.928	0.88	0	Neoplastic	CALM1
0	0.404335842	0.281	0.063	0	Neoplastic	BMP7
0	0.403948326	0.663	0.444	0	Neoplastic	RDX
0	0.403823996	0.523	0.31	0	Neoplastic	LYRM2
0	0.403732299	0.243	0.057	0	Neoplastic	ASNS
0	0.403414435	0.328	0.094	0	Neoplastic	WDR54
0	0.403346645	0.417	0.229	0	Neoplastic	SETD5
0	0.403315374	0.953	0.909	0	Neoplastic	HNRNPA2B1
0	0.403082763	0.992	0.993	0	Neoplastic	MT-CO2
0	0.403029557	0.25	0.055	0	Neoplastic	C3orf70
0	0.402803744	0.134	0.011	0	Neoplastic	MOXD1
0	0.402677368	0.158	0.019	0	Neoplastic	TUBB3
0	0.402369067	0.513	0.298	0	Neoplastic	MRPL21
0	0.401951975	0.398	0.176	0	Neoplastic	NT5C3A
0	0.40151928	0.293	0.053	0	Neoplastic	LINC00665
0	0.40133406	0.608	0.407	0	Neoplastic	ZCRB1
0	0.401122631	0.336	0.117	0	Neoplastic	KLHL7
0	0.401085098	0.128	0.017	0	Neoplastic	AC022075.1
0	0.400887767	0.182	0.015	0	Neoplastic	CLDN10
0	0.40086748	0.359	0.439	0	Neoplastic	GNB2L1
0	0.400591182	0.526	0.326	0	Neoplastic	RPL26L1
0	0.400349154	0.428	0.199	0	Neoplastic	KIAA1191
0	0.399958944	0.424	0.22	0	Neoplastic	AAMDC
0	0.399946614	0.446	0.229	0	Neoplastic	POLR2C
0	0.399727339	0.408	0.177	0	Neoplastic	MED19
0	0.399673595	0.239	0.074	0	Neoplastic	CYP51A1
0	0.398857774	0.243	0.072	0	Neoplastic	RIDA
0	0.398793748	0.402	0.118	0	Neoplastic	PPP2R2B
0	0.398656945	0.308	0.093	0	Neoplastic	CASK
0	0.398127006	0.248	0.029	0	Neoplastic	KLHL23
0	0.3980221	0.393	0.184	0	Neoplastic	QTRT1
0	0.39798952	0.65	0.476	0	Neoplastic	SNRPD3
0	0.397925333	0.259	0.065	0	Neoplastic	CCDC34
0	0.397806262	0.41	0.143	0	Neoplastic	SLC22A17
0	0.397189703	0.65	0.474	0	Neoplastic	UQCRC1
0	0.397051682	0.834	0.711	0	Neoplastic	WDR83OS
0	0.397026765	0.505	0.303	0	Neoplastic	MRPL47
0	0.39686949	0.226	0.021	0	Neoplastic	TSPAN12
0	0.396569966	0.166	0.019	0	Neoplastic	SEZ6L
0	0.39520774	0.206	0.017	0	Neoplastic	BBOX1
0	0.395108795	0.615	0.466	0	Neoplastic	RANBP1
0	0.394994661	0.239	0.096	0	Neoplastic	TPPP3
0	0.394978383	0.787	0.632	0	Neoplastic	FAM96B
0	0.394843468	0.381	0.145	0	Neoplastic	IFT43
0	0.393842319	0.6	0.415	0	Neoplastic	FIBP
0	0.39336313	0.329	0.1	0	Neoplastic	IFI27L1
0	0.392817522	0.245	0.047	0	Neoplastic	SLC38A1
0	0.392772932	0.463	0.242	0	Neoplastic	PRKRA
0	0.392701286	0.328	0.107	0	Neoplastic	TRIM37
0	0.392450945	0.575	0.388	0	Neoplastic	ILF3
0	0.392218557	0.245	0.056	0	Neoplastic	SNHG18
0	0.392149817	0.48	0.307	0	Neoplastic	RPA3
0	0.392010398	0.286	0.052	0	Neoplastic	NRSN2
0	0.391040989	0.557	0.347	0	Neoplastic	TFG
0	0.390540842	0.464	0.253	0	Neoplastic	PDZD11
0	0.390528104	0.66	0.501	0	Neoplastic	TXNDC17
0	0.390484804	0.377	0.185	0	Neoplastic	LTBP3
0	0.390208774	0.361	0.165	0	Neoplastic	IARS
0	0.390088919	0.281	0.072	0	Neoplastic	MAGI1
0	0.389807708	0.394	0.179	0	Neoplastic	SLC16A1
0	0.389799627	0.528	0.359	0	Neoplastic	YTHDF2
0	0.389390217	0.241	0.051	0	Neoplastic	B4GAT1
0	0.389191716	0.183	0.021	0	Neoplastic	DIRAS3
0	0.38857173	0.402	0.18	0	Neoplastic	RAD51C
0	0.388405837	0.276	0.065	0	Neoplastic	ANTXR1
0	0.38824319	0.251	0.059	0	Neoplastic	GRIA4
0	0.388085074	0.349	0.1	0	Neoplastic	ANXA6
0	0.38768169	0.223	0.054	0	Neoplastic	LINC00632
0	0.387017731	0.233	0.038	0	Neoplastic	ITGA7
0	0.387007571	0.74	0.605	0	Neoplastic	EIF1AX
0	0.386108264	0.249	0.034	0	Neoplastic	CLDN12
0	0.385729851	0.328	0.087	0	Neoplastic	SCHIP1
0	0.385633495	0.84	0.727	0	Neoplastic	HNRNPC
0	0.385463929	0.482	0.267	0	Neoplastic	DHPS
0	0.385448921	0.389	0.201	0	Neoplastic	TRIAP1
0	0.385243026	0.313	0.128	0	Neoplastic	HMGN4
0	0.385165015	0.233	0.034	0	Neoplastic	CPXM1
0	0.385021374	0.327	0.102	0	Neoplastic	RFTN2
0	0.384729963	0.247	0.025	0	Neoplastic	ASTN1
0	0.384526359	0.355	0.214	0	Neoplastic	HIST1H2AC
0	0.3844207	0.372	0.163	0	Neoplastic	SSBP2
0	0.384201632	0.44	0.275	0	Neoplastic	CYSTM1
0	0.384003202	0.442	0.241	0	Neoplastic	SNRNP25
0	0.383851819	0.268	0.066	0	Neoplastic	MAPK10
0	0.383819291	0.712	0.547	0	Neoplastic	NAA38
0	0.383602127	0.888	0.803	0	Neoplastic	GNG5
0	0.383562909	0.337	0.104	0	Neoplastic	LIFR
0	0.383265813	0.241	0.026	0	Neoplastic	FNDC4
0	0.383094469	0.44	0.27	0	Neoplastic	SMIM26
0	0.382949166	0.229	0.107	0	Neoplastic	CEP135
0	0.382939191	0.464	0.251	0	Neoplastic	EBNA1BP2
0	0.382832438	0.547	0.362	0	Neoplastic	VDAC3
0	0.382808493	0.519	0.302	0	Neoplastic	SAP30BP
0	0.382561567	0.263	0.042	0	Neoplastic	CMBL
0	0.382483336	0.355	0.131	0	Neoplastic	PEMT
0	0.382425335	0.21	0.019	0	Neoplastic	CA12
0	0.382224372	0.402	0.188	0	Neoplastic	RUVBL2
0	0.381319229	0.379	0.169	0	Neoplastic	IPO9
0	0.38124457	0.324	0.091	0	Neoplastic	ATAT1
0	0.381207761	0.264	0.058	0	Neoplastic	TFPI
0	0.381189974	0.778	0.652	0	Neoplastic	PSMB3
0	0.38113368	0.798	0.657	0	Neoplastic	2-Sep
0	0.380893121	0.199	0.024	0	Neoplastic	ELN
0	0.379870592	0.265	0.042	0	Neoplastic	ZNF827
0	0.379796193	0.259	0.085	0	Neoplastic	GABPB1-AS1
0	0.379357108	0.49	0.325	0	Neoplastic	NOP56
0	0.379315127	0.345	0.126	0	Neoplastic	LDLRAD3
0	0.378952307	0.161	0.017	0	Neoplastic	PGAM2
0	0.378786802	0.344	0.158	0	Neoplastic	CCDC14
0	0.378542948	0.275	0.065	0	Neoplastic	PGAP1
0	0.378534767	0.452	0.232	0	Neoplastic	CXXC5
0	0.377840886	0.584	0.396	0	Neoplastic	FUNDC2
0	0.377751036	0.552	0.373	0	Neoplastic	MRPS18C
0	0.377693713	0.226	0.056	0	Neoplastic	TMEM255A
0	0.377536738	0.346	0.174	0	Neoplastic	TRIP6
0	0.377418276	0.807	0.696	0	Neoplastic	COX5A
0	0.377400304	0.716	0.568	0	Neoplastic	SCP2
0	0.37736854	0.262	0.054	0	Neoplastic	PRR7
0	0.377165079	0.638	0.483	0	Neoplastic	RBMX
0	0.377143757	0.603	0.412	0	Neoplastic	TMEM208
0	0.376459081	0.313	0.096	0	Neoplastic	SPATS2
0	0.376422589	0.451	0.253	0	Neoplastic	TSN
0	0.375682643	0.41	0.558	0	Neoplastic	FABP5
0	0.375579298	0.236	0.045	0	Neoplastic	SH3BGR
0	0.375287246	0.627	0.441	0	Neoplastic	PPP1CC
0	0.375286293	0.223	0.032	0	Neoplastic	DENND2A
0	0.375007068	0.237	0.035	0	Neoplastic	WNK3
0	0.374181906	0.168	0.053	0	Neoplastic	UBE2T
0	0.37391745	0.384	0.162	0	Neoplastic	UBXN2A
0	0.373841666	0.22	0.102	0	Neoplastic	PEX1
0	0.373730085	0.52	0.317	0	Neoplastic	AAMP
0	0.373312498	0.406	0.186	0	Neoplastic	SDR39U1
0	0.373122349	0.564	0.344	0	Neoplastic	ZFR
0	0.372049094	0.611	0.43	0	Neoplastic	PCNP
0	0.372043336	0.431	0.223	0	Neoplastic	MRPL37
0	0.371990552	0.349	0.136	0	Neoplastic	SFXN1
0	0.371234339	0.162	0.013	0	Neoplastic	LMO3
0	0.370699838	0.551	0.363	0	Neoplastic	SUCLG1
0	0.37057406	0.374	0.179	0	Neoplastic	DLGAP4
0	0.370438539	0.475	0.278	0	Neoplastic	PLEKHJ1
0	0.370406139	0.209	0.021	0	Neoplastic	SOX5
0	0.37029475	0.59	0.396	0	Neoplastic	RAB6A
0	0.370206261	0.234	0.038	0	Neoplastic	FIGN
0	0.369891128	0.621	0.476	0	Neoplastic	MTPN
0	0.369780735	0.213	0.072	0	Neoplastic	NUDT6
0	0.369287751	0.122	0.018	0	Neoplastic	C8orf4
0	0.369268074	0.597	0.451	0	Neoplastic	ESD
0	0.368844924	0.334	0.103	0	Neoplastic	MBOAT2
0	0.368535704	0.272	0.058	0	Neoplastic	DCAKD
0	0.368532739	0.52	0.338	0	Neoplastic	MRPL40
0	0.368442486	0.489	0.286	0	Neoplastic	SF3B4
0	0.368061732	0.344	0.175	0	Neoplastic	ACAT2
0	0.367927397	0.404	0.206	0	Neoplastic	TIMM50
0	0.366298405	0.163	0.012	0	Neoplastic	ALDH1L1
0	0.36619063	0.145	0.027	0	Neoplastic	TRIB3
0	0.366108077	0.288	0.079	0	Neoplastic	LAMB2
0	0.36517956	0.793	0.676	0	Neoplastic	TRMT112
0	0.365173845	0.169	0.039	0	Neoplastic	RDH10
0	0.36501445	0.173	0.026	0	Neoplastic	ELOVL2
0	0.364840247	0.433	0.225	0	Neoplastic	CCDC25
0	0.36476035	0.397	0.214	0	Neoplastic	DLD
0	0.364646364	0.131	0.009	0	Neoplastic	RIT2
0	0.364580345	0.452	0.26	0	Neoplastic	COMMD2
0	0.364478985	0.683	0.497	0	Neoplastic	SBDS
0	0.364361227	0.615	0.446	0	Neoplastic	MRPS34
0	0.364264796	0.157	0.014	0	Neoplastic	PIFO
0	0.364010317	0.462	0.289	0	Neoplastic	FBL
0	0.363933693	0.373	0.225	0	Neoplastic	RNF19A
0	0.363812021	0.258	0.06	0	Neoplastic	TMEM97
0	0.363780584	0.377	0.167	0	Neoplastic	NABP2
0	0.363357667	0.692	0.568	0	Neoplastic	KRTCAP2
0	0.36330078	0.291	0.098	0	Neoplastic	SYT17
0	0.362490944	0.148	0.035	0	Neoplastic	FAM107A
0	0.36222154	0.271	0.089	0	Neoplastic	FNBP1L
0	0.362063561	0.273	0.068	0	Neoplastic	PCGF2
0	0.361795027	0.152	0.014	0	Neoplastic	DCX
0	0.361571201	0.468	0.292	0	Neoplastic	SSFA2
0	0.36156415	0.23	0.072	0	Neoplastic	TMOD1
0	0.361502496	0.505	0.305	0	Neoplastic	EI24
0	0.3613777	0.262	0.048	0	Neoplastic	IFT81
0	0.361327801	0.489	0.297	0	Neoplastic	KLHDC3
0	0.360508447	0.554	0.378	0	Neoplastic	PPM1G
0	0.360130737	0.662	0.495	0	Neoplastic	SNRPC
0	0.360073574	0.402	0.205	0	Neoplastic	NDUFAF2
0	0.360034833	0.257	0.099	0	Neoplastic	BBS7
0	0.359327422	0.411	0.223	0	Neoplastic	SNHG9
0	0.35916309	0.276	0.071	0	Neoplastic	SOBP
0	0.358434662	0.169	0.022	0	Neoplastic	OLFM1
0	0.358135187	0.13	0.031	0	Neoplastic	ATP23
0	0.358107371	0.201	0.015	0	Neoplastic	LINC00839
0	0.358105928	0.22	0.018	0	Neoplastic	CAP2
0	0.357898826	0.435	0.246	0	Neoplastic	SNRPA
0	0.357558463	0.868	0.771	0	Neoplastic	MORF4L1
0	0.357348539	0.394	0.211	0	Neoplastic	USP1
0	0.357346609	0.378	0.175	0	Neoplastic	C8orf33
0	0.357323928	0.714	0.562	0	Neoplastic	NDUFB3
0	0.357029703	0.371	0.175	0	Neoplastic	BRIX1
0	0.356772691	0.231	0.04	0	Neoplastic	GABBR1
0	0.35667231	0.399	0.195	0	Neoplastic	TSEN15
0	0.356456899	0.45	0.266	0	Neoplastic	TM2D3
0	0.356344058	0.517	0.342	0	Neoplastic	SRSF1
0	0.356049182	0.12	0.019	0	Neoplastic	NNAT
0	0.356047681	0.8	0.664	0	Neoplastic	NUCKS1
0	0.355825924	0.219	0.042	0	Neoplastic	NCALD
0	0.355530537	0.475	0.272	0	Neoplastic	COA5
0	0.355524039	0.104	0.01	0	Neoplastic	C2orf40
0	0.355494408	0.641	0.489	0	Neoplastic	CHMP5
0	0.35538524	0.504	0.334	0	Neoplastic	MRPL3
0	0.355258586	0.475	0.278	0	Neoplastic	C1orf123
0	0.355211534	0.9	0.847	0	Neoplastic	COX6B1
0	0.355129194	0.348	0.151	0	Neoplastic	MTHFD2L
0	0.354828544	0.256	0.093	0	Neoplastic	ILF3-DT
0	0.354732069	0.247	0.056	0	Neoplastic	TLE1
0	0.354351745	0.296	0.111	0	Neoplastic	BARD1
0	0.354331569	0.295	0.112	0	Neoplastic	WDR60
0	0.354330113	0.499	0.309	0	Neoplastic	SNAPIN
0	0.35417963	0.857	0.728	0	Neoplastic	ATP6V1G1
0	0.354078447	0.313	0.095	0	Neoplastic	ROBO1
0	0.354009342	0.278	0.089	0	Neoplastic	PAM
0	0.353832461	0.342	0.128	0	Neoplastic	SERPINH1
0	0.353668565	0.423	0.231	0	Neoplastic	TMX4
0	0.353560318	0.384	0.17	0	Neoplastic	ATN1
0	0.353300281	0.366	0.181	0	Neoplastic	MRPS18A
0	0.353185077	0.448	0.263	0	Neoplastic	SMARCE1
0	0.352698896	0.205	0.055	0	Neoplastic	CENPV
0	0.352508699	0.295	0.126	0	Neoplastic	AK6
0	0.3521137	0.565	0.38	0	Neoplastic	CAMLG
0	0.35180434	0.381	0.204	0	Neoplastic	DTD1
0	0.351332225	0.526	0.345	0	Neoplastic	SRSF10
0	0.351329936	0.646	0.508	0	Neoplastic	APEX1
0	0.350871971	0.219	0.04	0	Neoplastic	MDFI
0	0.350688916	0.393	0.207	0	Neoplastic	PRPSAP1
0	0.350649576	0.693	0.566	0	Neoplastic	CHMP2A
0	0.350432497	0.543	0.371	0	Neoplastic	OLA1
0	0.349952523	0.693	0.547	0	Neoplastic	PGAM1
0	0.349834559	0.337	0.16	0	Neoplastic	DMAC1
0	0.349720117	0.227	0.046	0	Neoplastic	SCARA3
0	0.349357264	0.639	0.396	0	Neoplastic	PGRMC1
0	0.349187628	0.888	0.819	0	Neoplastic	HNRNPDL
0	0.349012564	0.257	0.053	0	Neoplastic	CDH11
0	0.348947707	0.403	0.196	0	Neoplastic	GNL1
0	0.348857352	0.213	0.019	0	Neoplastic	TMEM108
0	0.348844103	0.37	0.225	0	Neoplastic	SSBP4
0	0.348835379	0.598	0.44	0	Neoplastic	TPR
0	0.34859157	0.21	0.027	0	Neoplastic	CAPN5
0	0.348377797	0.855	0.745	0	Neoplastic	PTGES3
0	0.348362117	0.213	0.081	0	Neoplastic	SLC25A17
0	0.348072549	0.367	0.174	0	Neoplastic	AIMP2
0	0.347867449	0.158	0.013	0	Neoplastic	LINC01579
0	0.347615724	0.433	0.23	0	Neoplastic	ZSCAN16-AS1
0	0.347551084	0.335	0.138	0	Neoplastic	RUVBL1
0	0.347497613	0.36	0.155	0	Neoplastic	RSPRY1
0	0.347380712	0.162	0.015	0	Neoplastic	RORB
0	0.347306035	0.523	0.353	0	Neoplastic	DECR1
0	0.347189941	0.411	0.235	0	Neoplastic	GNL3
0	0.3471274	0.22	0.07	0	Neoplastic	ANKRD50
0	0.347102088	0.244	0.048	0	Neoplastic	NAP1L5
0	0.347035487	0.206	0.029	0	Neoplastic	NR2F2
0	0.346978778	0.174	0.049	0	Neoplastic	TGFB2
0	0.346934318	0.521	0.331	0	Neoplastic	CNIH4
0	0.346909462	0.306	0.085	0	Neoplastic	LDOC1
0	0.346691325	0.459	0.267	0	Neoplastic	NUBP2
0	0.346582867	0.719	0.58	0	Neoplastic	AURKAIP1
0	0.346106594	0.384	0.187	0	Neoplastic	NUDT16L1
0	0.345736761	0.409	0.226	0	Neoplastic	PDHA1
0	0.345628081	0.379	0.171	0	Neoplastic	CAPN2
0	0.345370098	0.586	0.438	0	Neoplastic	TXNL1
0	0.345308843	0.606	0.455	0	Neoplastic	CYC1
0	0.344556	0.292	0.103	0	Neoplastic	APC2
0	0.34424924	0.444	0.292	0	Neoplastic	MAML2
0	0.344145569	0.205	0.023	0	Neoplastic	ILDR2
0	0.343883182	0.423	0.24	0	Neoplastic	MRPL32
0	0.343536405	0.331	0.158	0	Neoplastic	PYGB
0	0.343423613	0.43	0.243	0	Neoplastic	PRPF38A
0	0.343057577	0.583	0.425	0	Neoplastic	NDUFV3
0	0.342924419	0.259	0.1	0	Neoplastic	NT5DC2
0	0.342924382	0.323	0.13	0	Neoplastic	BBS2
0	0.342726631	0.814	0.571	0	Neoplastic	TBCB
0	0.342614672	0.271	0.094	0	Neoplastic	LRRCC1
0	0.342610007	0.507	0.291	0	Neoplastic	SCCPDH
0	0.342506256	0.337	0.152	0	Neoplastic	KNOP1
0	0.342313513	0.697	0.551	0	Neoplastic	SLIRP
0	0.342157643	0.843	0.768	0	Neoplastic	PSMA7
0	0.341862387	0.415	0.268	0	Neoplastic	PTPRA
0	0.341814447	0.518	0.342	0	Neoplastic	PSMD3
0	0.341709138	0.618	0.448	0	Neoplastic	PSMD4
0	0.341647319	0.335	0.14	0	Neoplastic	CMSS1
0	0.341243434	0.365	0.168	0	Neoplastic	TRAP1
0	0.340970361	0.213	0.054	0	Neoplastic	FAM84B
0	0.340485547	0.672	0.523	0	Neoplastic	NDUFB5
0	0.340169148	0.222	0.029	0	Neoplastic	BEND5
0	0.340024326	0.421	0.23	0	Neoplastic	FLYWCH2
0	0.339814385	0.382	0.228	0	Neoplastic	ANP32E
0	0.339751482	0.342	0.143	0	Neoplastic	CIAPIN1
0	0.339293211	0.886	0.809	0	Neoplastic	OST4
0	0.33928421	0.392	0.212	0	Neoplastic	KRIT1
0	0.338736861	0.152	0.012	0	Neoplastic	PCDH15
0	0.338731886	0.968	0.946	0	Neoplastic	RPL24
0	0.338104501	0.304	0.103	0	Neoplastic	SPATC1L
0	0.338003198	0.489	0.324	0	Neoplastic	DCAF7
0	0.337899295	0.262	0.089	0	Neoplastic	ERG28
0	0.337271364	0.432	0.247	0	Neoplastic	CYHR1
0	0.337054934	0.474	0.289	0	Neoplastic	UROD
0	0.336524069	0.211	0.033	0	Neoplastic	COL5A2
0	0.336413032	0.49	0.28	0	Neoplastic	FAM200B
0	0.336335027	0.158	0.027	0	Neoplastic	ELAVL4
0	0.336313349	0.42	0.223	0	Neoplastic	ARL16
0	0.33620912	0.388	0.207	0	Neoplastic	NELFCD
0	0.335600551	0.707	0.569	0	Neoplastic	MRPL20
0	0.335459818	0.143	0.042	0	Neoplastic	AL133415.1
0	0.335232568	0.365	0.19	0	Neoplastic	ZHX1
0	0.335228815	0.333	0.132	0	Neoplastic	APOO
0	0.335116257	0.519	0.366	0	Neoplastic	PCBD1
0	0.334967686	0.226	0.034	0	Neoplastic	ZNF711
0	0.334967196	0.257	0.056	0	Neoplastic	HSD11B1L
0	0.334917813	0.242	0.068	0	Neoplastic	CFAP36
0	0.334535106	0.311	0.36	0	Neoplastic	UQCR11-1
0	0.334406743	0.118	0.012	0	Neoplastic	MYBPC1
0	0.334401197	0.557	0.388	0	Neoplastic	MRPL27
0	0.334261576	0.599	0.417	0	Neoplastic	METAP2
0	0.33398394	0.46	0.269	0	Neoplastic	CARHSP1
0	0.333725475	0.43	0.239	0	Neoplastic	LUC7L
0	0.333149713	0.508	0.336	0	Neoplastic	FAM32A
0	0.333085439	0.292	0.118	0	Neoplastic	TUBG1
0	0.33302933	0.252	0.061	0	Neoplastic	PAXIP1-AS1
0	0.333010483	0.207	0.028	0	Neoplastic	DDR2
0	0.332973466	0.309	0.109	0	Neoplastic	PITPNA-AS1
0	0.332752137	0.664	0.53	0	Neoplastic	EIF4H
0	0.3326844	0.252	0.117	0	Neoplastic	HES1
0	0.332627833	0.262	0.076	0	Neoplastic	FKBP9
0	0.332619408	0.32	0.129	0	Neoplastic	TM7SF2
0	0.332419969	0.382	0.234	0	Neoplastic	CSNK1E
0	0.332309803	0.271	0.089	0	Neoplastic	ZNF680
0	0.332028465	0.461	0.287	0	Neoplastic	BCAT1
0	0.33201939	0.57	0.399	0	Neoplastic	ACP1
0	0.331959261	0.176	0.014	0	Neoplastic	CNTFR
0	0.331949252	0.427	0.237	0	Neoplastic	ELOF1
0	0.331479488	0.21	0.046	0	Neoplastic	PLPPR2
0	0.331354085	0.381	0.202	0	Neoplastic	CREB3
0	0.331322604	0.403	0.223	0	Neoplastic	SF3A2
0	0.331018149	0.18	0.061	0	Neoplastic	LFNG
0	0.330700315	0.213	0.022	0	Neoplastic	FBXO17
0	0.33067464	0.443	0.27	0	Neoplastic	GLOD4
0	0.330549257	0.688	0.53	0	Neoplastic	RWDD1
0	0.330391731	0.414	0.245	0	Neoplastic	AHCY
0	0.330332469	0.22	0.029	0	Neoplastic	RHOJ
0	0.330033542	0.198	0.015	0	Neoplastic	NUDT11
0	0.329757892	0.355	0.17	0	Neoplastic	ARL6IP6
0	0.329547973	0.306	0.128	0	Neoplastic	B4GALT5
0	0.329133689	0.357	0.182	0	Neoplastic	AGPAT5
0	0.329045315	0.37	0.182	0	Neoplastic	WDR6
0	0.328760693	0.452	0.27	0	Neoplastic	COA1
0	0.328543334	0.448	0.306	0	Neoplastic	MZT2A
0	0.328502019	0.206	0.02	0	Neoplastic	SLC35F1
0	0.328289491	0.736	0.576	0	Neoplastic	PFDN2
0	0.327595152	0.641	0.493	0	Neoplastic	BTF3L4
0	0.327539746	0.542	0.361	0	Neoplastic	MRPL55
0	0.327456007	0.233	0.05	0	Neoplastic	BLM
0	0.32739679	0.647	0.493	0	Neoplastic	POLR2E
0	0.327195034	0.248	0.106	0	Neoplastic	THUMPD3-AS1
0	0.327142095	0.196	0.024	0	Neoplastic	MID1
0	0.327106684	0.273	0.077	0	Neoplastic	LRWD1
0	0.327075949	0.655	0.5	0	Neoplastic	DNAJC8
0	0.327070643	0.372	0.199	0	Neoplastic	SMAD5
0	0.326949912	0.255	0.075	0	Neoplastic	NKX2-2
0	0.326836241	0.528	0.379	0	Neoplastic	TMEM205
0	0.326780324	0.187	0.044	0	Neoplastic	TNFAIP6
0	0.326761035	0.188	0.014	0	Neoplastic	FOXG1
0	0.326718033	0.2	0.018	0	Neoplastic	ST8SIA1
0	0.3266598	0.236	0.049	0	Neoplastic	RBFOX2
0	0.326633901	0.347	0.164	0	Neoplastic	MAGEH1
0	0.326529284	0.217	0.042	0	Neoplastic	ZIC1
0	0.326454827	0.445	0.281	0	Neoplastic	SNRNP200
0	0.326408506	0.305	0.128	0	Neoplastic	KAT7
0	0.326213333	0.329	0.379	0	Neoplastic	TCEB2
0	0.326164417	0.264	0.11	0	Neoplastic	GMNN
0	0.326008739	0.231	0.061	0	Neoplastic	PIK3R3
0	0.325884971	0.68	0.507	0	Neoplastic	PEA15
0	0.32567323	0.402	0.206	0	Neoplastic	COQ4
0	0.325624063	0.202	0.036	0	Neoplastic	DPF3
0	0.325363955	0.263	0.068	0	Neoplastic	TMEM237
0	0.325197739	0.428	0.235	0	Neoplastic	C12orf10
0	0.324956147	0.339	0.176	0	Neoplastic	CENPX
0	0.324699201	0.481	0.29	0	Neoplastic	RNF5
0	0.324683164	0.353	0.17	0	Neoplastic	RFK
0	0.324033411	0.391	0.23	0	Neoplastic	MCRIP1
0	0.323730795	0.23	0.086	0	Neoplastic	BEX2
0	0.323464173	0.308	0.117	0	Neoplastic	PPME1
0	0.323414906	0.457	0.273	0	Neoplastic	ZCCHC17
0	0.323385774	0.275	0.133	0	Neoplastic	LUC7L2
0	0.322828873	0.607	0.424	0	Neoplastic	GRHPR
0	0.322524928	0.6	0.446	0	Neoplastic	PSMB7
0	0.322412752	0.3	0.134	0	Neoplastic	OTUD6B-AS1
0	0.322273142	0.241	0.039	0	Neoplastic	F2R
0	0.321938248	0.194	0.02	0	Neoplastic	C2orf80
0	0.321924504	0.453	0.27	0	Neoplastic	MRPS11
0	0.321814539	0.532	0.354	0	Neoplastic	TM2D1
0	0.321674563	0.919	0.849	0	Neoplastic	COX5B
0	0.321670974	0.202	0.032	0	Neoplastic	FAM92A
0	0.32101566	0.457	0.243	0	Neoplastic	VEZF1
0	0.320851769	0.825	0.716	0	Neoplastic	SAP18
0	0.320747871	0.538	0.356	0	Neoplastic	DPY30
0	0.320505228	0.285	0.121	0	Neoplastic	UQCC3
0	0.320384956	0.456	0.279	0	Neoplastic	TIMM17A
0	0.32033655	0.201	0.023	0	Neoplastic	NTRK3
0	0.320182806	0.671	0.553	0	Neoplastic	UBE2I
0	0.320043545	0.342	0.176	0	Neoplastic	MRTO4
0	0.320007805	0.693	0.551	0	Neoplastic	BZW1
0	0.319649635	0.663	0.517	0	Neoplastic	C8orf59
0	0.319516346	0.487	0.327	0	Neoplastic	ITPA
0	0.319397777	0.322	0.158	0	Neoplastic	BAIAP2
0	0.319318319	0.168	0.016	0	Neoplastic	TCEA3
0	0.319052235	0.167	0.025	0	Neoplastic	PLEKHH2
0	0.318776578	0.294	0.113	0	Neoplastic	HS2ST1
0	0.3187474	0.395	0.202	0	Neoplastic	SLC35B2
0	0.318246492	0.241	0.09	0	Neoplastic	SMYD3
0	0.317898679	0.269	0.082	0	Neoplastic	ZNF704
0	0.317883282	0.512	0.326	0	Neoplastic	NPEPPS
0	0.317638699	0.238	0.065	0	Neoplastic	NRXN2
0	0.317368648	0.2	0.027	0	Neoplastic	PLCB1
0	0.317258278	0.242	0.063	0	Neoplastic	PPP1R16A
0	0.317114416	0.717	0.598	0	Neoplastic	OCIAD1
0	0.317049435	0.396	0.213	0	Neoplastic	TRPT1
0	0.316952953	0.31	0.15	0	Neoplastic	BZW2
0	0.31694001	0.331	0.141	0	Neoplastic	SUN1
0	0.316554064	0.21	0.039	0	Neoplastic	CBR3
0	0.316548102	0.224	0.056	0	Neoplastic	SLITRK2
0	0.316251248	0.407	0.225	0	Neoplastic	MRPL50
0	0.31616106	0.417	0.24	0	Neoplastic	SPOP
0	0.316106507	0.357	0.198	0	Neoplastic	TLK1
0	0.316015846	0.147	0.01	0	Neoplastic	ASIC4
0	0.315935279	0.531	0.36	0	Neoplastic	MED10
0	0.31588828	0.548	0.386	0	Neoplastic	PCMT1
0	0.315507844	0.293	0.106	0	Neoplastic	BPGM
0	0.315380093	0.456	0.264	0	Neoplastic	AASDHPPT
0	0.315193025	0.335	0.155	0	Neoplastic	MRPS2
0	0.31515402	0.469	0.297	0	Neoplastic	ZMAT3
0	0.314970896	0.618	0.463	0	Neoplastic	MIEN1
0	0.314922411	0.35	0.166	0	Neoplastic	DUSP12
0	0.314283274	0.551	0.386	0	Neoplastic	NDUFA8
0	0.314193337	0.461	0.283	0	Neoplastic	PAIP1
0	0.313954452	0.347	0.158	0	Neoplastic	MLST8
0	0.31359023	0.422	0.254	0	Neoplastic	POP5
0	0.313534285	0.501	0.34	0	Neoplastic	CNOT7
0	0.313431335	0.423	0.254	0	Neoplastic	FASTK
0	0.313107449	0.278	0.092	0	Neoplastic	ZNF677
0	0.312697844	0.253	0.109	0	Neoplastic	NTM
0	0.312551537	0.303	0.125	0	Neoplastic	TIMM44
0	0.312420304	0.257	0.101	0	Neoplastic	TP53I3
0	0.312401049	0.298	0.117	0	Neoplastic	SMARCA1
0	0.312361657	0.173	0.03	0	Neoplastic	LINGO1
0	0.311848877	0.31	0.124	0	Neoplastic	TAF6
0	0.311847284	0.475	0.325	0	Neoplastic	LRRC59
0	0.31182284	0.387	0.214	0	Neoplastic	TRMT10C
0	0.311669933	0.185	0.021	0	Neoplastic	ROBO2
0	0.31134278	0.264	0.082	0	Neoplastic	KLHL4
0	0.311222314	0.165	0.018	0	Neoplastic	SFRP4
0	0.311196759	0.596	0.397	0	Neoplastic	LMNA
0	0.311144828	0.275	0.088	0	Neoplastic	LYRM1
0	0.31107852	0.609	0.449	0	Neoplastic	RAB11A
0	0.310816197	0.355	0.176	0	Neoplastic	WDR18
0	0.310678136	0.168	0.024	0	Neoplastic	ADGRL3
0	0.309495455	0.502	0.309	0	Neoplastic	RALA
0	0.309419836	0.536	0.378	0	Neoplastic	SEC13
0	0.309160371	0.142	0.011	0	Neoplastic	FAM181A
0	0.309092636	0.546	0.397	0	Neoplastic	EIF6
0	0.308875616	0.153	0.012	0	Neoplastic	MEOX2
0	0.308761482	0.412	0.208	0	Neoplastic	KEAP1
0	0.308519551	0.223	0.057	0	Neoplastic	TRAF3IP2
0	0.307938662	0.265	0.096	0	Neoplastic	PFKP
0	0.307819942	0.181	0.036	0	Neoplastic	CTSK
0	0.307758007	0.441	0.26	0	Neoplastic	CRIPT
0	0.307626898	0.381	0.182	0	Neoplastic	BLVRA
0	0.307546608	0.177	0.02	0	Neoplastic	FOXD1
0	0.307461383	0.352	0.179	0	Neoplastic	DDX56
0	0.307363144	0.429	0.257	0	Neoplastic	CSNK2A1
0	0.307133537	0.413	0.238	0	Neoplastic	SNRNP40
0	0.306704467	0.356	0.192	0	Neoplastic	ZNF131
0	0.306415824	0.201	0.06	0	Neoplastic	NETO2
0	0.306316507	0.455	0.3	0	Neoplastic	REXO2
0	0.306280546	0.363	0.181	0	Neoplastic	UFSP2
0	0.305982136	0.42	0.251	0	Neoplastic	MRPS35
0	0.305972028	0.286	0.104	0	Neoplastic	GPX7
0	0.305952346	0.42	0.229	0	Neoplastic	PTS
0	0.305745915	0.431	0.275	0	Neoplastic	UBE2H
0	0.305736516	0.416	0.243	0	Neoplastic	YAF2
0	0.305675217	0.224	0.049	0	Neoplastic	TCTEX1D2
0	0.305545044	0.215	0.056	0	Neoplastic	NOL3
0	0.305354471	0.472	0.288	0	Neoplastic	GPS1
0	0.305216895	0.467	0.318	0	Neoplastic	MRPS12
0	0.305136142	0.312	0.344	0	Neoplastic	ATP5B
0	0.304743859	0.344	0.164	0	Neoplastic	C6orf226
0	0.304657394	0.396	0.245	0	Neoplastic	DNAJC2
0	0.304632402	0.295	0.093	0	Neoplastic	MAGI2
0	0.304616581	0.454	0.278	0	Neoplastic	PRPF6
0	0.304491573	0.386	0.192	0	Neoplastic	SCRN1
0	0.304436493	0.559	0.388	0	Neoplastic	HAX1
0	0.304356345	0.366	0.212	0	Neoplastic	GTF2F2
0	0.304044603	0.204	0.042	0	Neoplastic	ATP6V1G2
0	0.303796618	0.412	0.238	0	Neoplastic	NARF
0	0.302825274	0.685	0.545	0	Neoplastic	UFC1
0	0.302720701	0.164	0.027	0	Neoplastic	FGFBP3
0	0.302599133	0.493	0.291	0	Neoplastic	CLCN3
0	0.302414142	0.314	0.135	0	Neoplastic	PEX10
0	0.302307723	0.141	0.013	0	Neoplastic	GAD1
0	0.30227906	0.178	0.019	0	Neoplastic	CNIH2
0	0.302052388	0.353	0.179	0	Neoplastic	HLTF
0	0.302048713	0.224	0.093	0	Neoplastic	AKAP7
0	0.301908216	0.272	0.086	0	Neoplastic	SGCE
0	0.301657848	0.218	0.083	0	Neoplastic	GRAMD2B
0	0.301426684	0.336	0.132	0	Neoplastic	TNRC6C
0	0.301355559	0.396	0.214	0	Neoplastic	MRPS14
0	0.300787676	0.406	0.248	0	Neoplastic	CNOT4
0	0.30072198	0.163	0.013	0	Neoplastic	CACNG4
0	0.300668086	0.265	0.08	0	Neoplastic	YAE1D1
0	0.300661415	0.41	0.249	0	Neoplastic	MRPL15
0	0.300564363	0.497	0.344	0	Neoplastic	PSMD14
0	0.300210321	0.293	0.149	0	Neoplastic	DAAM1
0	0.299781768	0.418	0.257	0	Neoplastic	SNRPA1
0	0.299758029	0.166	0.014	0	Neoplastic	ACSS3
0	0.299754151	0.253	0.077	0	Neoplastic	ZFHX4
0	0.299472422	0.508	0.327	0	Neoplastic	PIN4
0	0.299341417	0.14	0.012	0	Neoplastic	KCNJ16
0	0.299311483	0.26	0.076	0	Neoplastic	PJA1
0	0.299223491	0.252	0.073	0	Neoplastic	JAKMIP2
0	0.298870247	0.421	0.263	0	Neoplastic	EXOC7
0	0.298852506	0.186	0.03	0	Neoplastic	CSRNP3
0	0.298819672	0.107	0.019	0	Neoplastic	PBK
0	0.298729504	0.316	0.128	0	Neoplastic	PRTFDC1
0	0.298673819	0.258	0.082	0	Neoplastic	OXCT1
0	0.298316484	0.255	0.076	0	Neoplastic	NME7
0	0.298071248	0.304	0.16	0	Neoplastic	HIBADH
0	0.297893604	0.208	0.031	0	Neoplastic	OSBPL6
0	0.297859421	0.149	0.012	0	Neoplastic	AC007405.3
0	0.297443033	0.319	0.162	0	Neoplastic	PTRH2
0	0.297343352	0.46	0.303	0	Neoplastic	PSMD6
0	0.297247268	0.562	0.401	0	Neoplastic	CUEDC2
0	0.297201834	0.423	0.245	0	Neoplastic	C1orf52
0	0.297011032	0.559	0.403	0	Neoplastic	MRPS36
0	0.296680696	0.388	0.227	0	Neoplastic	NXT1
0	0.296624769	0.156	0.01	0	Neoplastic	MASP1
0	0.296510125	0.186	0.017	0	Neoplastic	PIANP
0	0.296503714	0.177	0.023	0	Neoplastic	IGF2BP3
0	0.296123298	0.233	0.071	0	Neoplastic	UNG
0	0.295866073	0.183	0.025	0	Neoplastic	PIPOX
0	0.294996759	0.256	0.088	0	Neoplastic	TCF3
0	0.29492038	0.352	0.175	0	Neoplastic	DDX49
0	0.294788734	0.201	0.071	0	Neoplastic	ENC1
0	0.294783617	0.231	0.073	0	Neoplastic	CFAP298
0	0.294645662	0.358	0.192	0	Neoplastic	GLT8D1
0	0.294532506	0.136	0.012	0	Neoplastic	ATCAY
0	0.294462873	0.291	0.126	0	Neoplastic	PDRG1
0	0.294293571	0.559	0.408	0	Neoplastic	MTCH2
0	0.294015141	0.272	0.105	0	Neoplastic	ZNF493
0	0.293875669	0.346	0.197	0	Neoplastic	NOC2L
0	0.293803902	0.296	0.114	0	Neoplastic	RABEPK
0	0.293569573	0.387	0.205	0	Neoplastic	TMEM222
0	0.293555528	0.46	0.311	0	Neoplastic	MRPS28
0	0.293416553	0.473	0.312	0	Neoplastic	LSM1
0	0.293401185	0.237	0.062	0	Neoplastic	RIMKLB
0	0.293398727	0.657	0.514	0	Neoplastic	NOL7
0	0.293246921	0.261	0.098	0	Neoplastic	RNF24
0	0.293032013	0.293	0.119	0	Neoplastic	C12orf65
0	0.292919379	0.219	0.064	0	Neoplastic	CFAP20
0	0.292744947	0.392	0.231	0	Neoplastic	MOCS2
0	0.292605914	0.603	0.428	0	Neoplastic	RAB11B
0	0.292048986	0.213	0.032	0	Neoplastic	FSD1
0	0.291768247	0.302	0.116	0	Neoplastic	GPSM2
0	0.291746731	0.17	0.014	0	Neoplastic	ENKUR
0	0.291620229	0.408	0.238	0	Neoplastic	SMARCC2
0	0.291066748	0.537	0.352	0	Neoplastic	SELENOK
0	0.290988579	0.21	0.037	0	Neoplastic	EPDR1
0	0.2908517	0.402	0.249	0	Neoplastic	TATDN1
0	0.290592186	0.173	0.027	0	Neoplastic	CBS
0	0.290456904	0.226	0.079	0	Neoplastic	RFC4
0	0.290310389	0.24	0.093	0	Neoplastic	SFXN5
0	0.290301137	0.285	0.114	0	Neoplastic	DALRD3
0	0.290195152	0.136	0.01	0	Neoplastic	LINC01896
0	0.290098491	0.221	0.041	0	Neoplastic	LAMA4
0	0.289948357	0.394	0.224	0	Neoplastic	BCCIP
0	0.2898437	0.45	0.28	0	Neoplastic	MRPL24
0	0.289735416	0.149	0.012	0	Neoplastic	HOXA7
0	0.289680624	0.15	0.013	0	Neoplastic	CACNG8
0	0.289543717	0.268	0.115	0	Neoplastic	SOX8
0	0.289252029	0.691	0.537	0	Neoplastic	GTF2I
0	0.288960798	0.309	0.161	0	Neoplastic	CKS1B
0	0.288859179	0.387	0.206	0	Neoplastic	PRCC
0	0.288701657	0.311	0.137	0	Neoplastic	RP9
0	0.288631493	0.148	0.011	0	Neoplastic	IL13RA2
0	0.287980269	0.217	0.058	0	Neoplastic	PTGFRN
0	0.28775651	0.171	0.017	0	Neoplastic	PLCD3
0	0.287692862	0.38	0.227	0	Neoplastic	HAT1
0	0.287482114	0.187	0.016	0	Neoplastic	STK33
0	0.287169088	0.18	0.024	0	Neoplastic	PLEKHA4
0	0.286813615	0.217	0.082	0	Neoplastic	LINC01003
0	0.286771763	0.166	0.035	0	Neoplastic	SLC39A14
0	0.286519833	0.161	0.019	0	Neoplastic	ARHGEF25
0	0.286375294	0.501	0.34	0	Neoplastic	LSM14A
0	0.286364261	0.122	0.013	0	Neoplastic	RPH3A
0	0.286289913	0.462	0.289	0	Neoplastic	TUSC2
0	0.286098368	0.334	0.178	0	Neoplastic	AKT2
0	0.285917267	0.162	0.023	0	Neoplastic	LINC01116
0	0.285793894	0.406	0.242	0	Neoplastic	TPGS2
0	0.285736416	0.397	0.235	0	Neoplastic	ACBD6
0	0.285731347	0.201	0.097	0	Neoplastic	C7orf55
0	0.28553313	0.302	0.146	0	Neoplastic	ING4
0	0.285395821	0.245	0.079	0	Neoplastic	CLUAP1
0	0.285202056	0.277	0.119	0	Neoplastic	CSTF3
0	0.285193777	0.386	0.23	0	Neoplastic	KRR1
0	0.285114386	0.326	0.183	0	Neoplastic	ACOX1
0	0.284698456	0.519	0.348	0	Neoplastic	RNF167
0	0.284557265	0.168	0.015	0	Neoplastic	LHX2
0	0.284555452	0.346	0.182	0	Neoplastic	DCUN1D5
0	0.284328448	0.325	0.162	0	Neoplastic	GART
0	0.284287229	0.299	0.141	0	Neoplastic	CDK2AP1
0	0.284245853	0.223	0.059	0	Neoplastic	RORA
0	0.284230164	0.306	0.142	0	Neoplastic	PGM3
0	0.284200866	0.232	0.074	0	Neoplastic	EHBP1
0	0.283989384	0.323	0.177	0	Neoplastic	YARS
0	0.28378601	0.566	0.402	0	Neoplastic	KXD1
0	0.283686463	0.358	0.214	0	Neoplastic	PSMG3
0	0.283600634	0.23	0.08	0	Neoplastic	ZNF608
0	0.28356969	0.377	0.221	0	Neoplastic	ZNF32
0	0.283499536	0.515	0.33	0	Neoplastic	ENOPH1
0	0.283283931	0.278	0.123	0	Neoplastic	PIGX
0	0.283264452	0.363	0.189	0	Neoplastic	DMAP1
0	0.283208111	0.295	0.152	0	Neoplastic	ZNF91
0	0.283186011	0.185	0.032	0	Neoplastic	GPR162
0	0.283040895	0.248	0.098	0	Neoplastic	UGDH
0	0.283007191	0.426	0.26	0	Neoplastic	TSEN34
0	0.282900239	0.177	0.02	0	Neoplastic	TNFRSF19
0	0.282565145	0.136	0.02	0	Neoplastic	SOD3
0	0.28250506	0.62	0.423	0	Neoplastic	C1orf122
0	0.282410406	0.424	0.239	0	Neoplastic	WDR13
0	0.282369024	0.32	0.16	0	Neoplastic	PAK1IP1
0	0.282114295	0.389	0.233	0	Neoplastic	PIGF
0	0.282100814	0.478	0.313	0	Neoplastic	MRPS18B
0	0.282045234	0.342	0.167	0	Neoplastic	SMARCD1
0	0.281812461	0.235	0.067	0	Neoplastic	TRAF3IP2-AS1
0	0.281357399	0.209	0.051	0	Neoplastic	TMEM45A
0	0.281144381	0.314	0.142	0	Neoplastic	CCDC106
0	0.280500338	0.35	0.195	0	Neoplastic	GNG2
0	0.280359998	0.212	0.055	0	Neoplastic	PXMP2
0	0.280196444	0.471	0.312	0	Neoplastic	SDF2
0	0.280017406	0.48	0.318	0	Neoplastic	TSG101
0	0.279720637	0.181	0.04	0	Neoplastic	MINCR
0	0.279635217	0.144	0.015	0	Neoplastic	BAI1
0	0.27935767	0.193	0.064	0	Neoplastic	BSCL2
0	0.27916869	0.296	0.13	0	Neoplastic	DHX40
0	0.279115997	0.159	0.048	0	Neoplastic	LDLR
0	0.279073963	0.363	0.211	0	Neoplastic	EXOSC8
0	0.279072206	0.135	0.009	0	Neoplastic	AL355974.2
0	0.278630887	0.262	0.088	0	Neoplastic	LRRC42
0	0.278498441	0.201	0.043	0	Neoplastic	CDK14
0	0.278167704	0.41	0.236	0	Neoplastic	PEF1
0	0.278026118	0.279	0.113	0	Neoplastic	EXTL2
0	0.277836256	0.301	0.12	0	Neoplastic	HSPBP1
0	0.277830448	0.347	0.188	0	Neoplastic	TFDP2
0	0.277653381	0.337	0.161	0	Neoplastic	ERAL1
0	0.277545855	0.291	0.136	0	Neoplastic	SNRPN
0	0.277449702	0.253	0.098	0	Neoplastic	FKBP14
0	0.277198652	0.32	0.157	0	Neoplastic	FUNDC1
0	0.276964031	0.264	0.133	0	Neoplastic	YEATS4
0	0.2767443	0.29	0.126	0	Neoplastic	ZSCAN18
0	0.276559104	0.303	0.133	0	Neoplastic	MNAT1
0	0.276421196	0.197	0.049	0	Neoplastic	RGMB
0	0.276289384	0.199	0.047	0	Neoplastic	NAT14
0	0.276249252	0.277	0.097	0	Neoplastic	CHST12
0	0.275966857	0.291	0.137	0	Neoplastic	COIL
0	0.275672396	0.149	0.021	0	Neoplastic	TAGLN3
0	0.275232501	0.315	0.164	0	Neoplastic	TCEAL1
0	0.275216445	0.422	0.264	0	Neoplastic	POLDIP2
0	0.275090433	0.26	0.116	0	Neoplastic	SMIM10L1
0	0.275074997	0.17	0.018	0	Neoplastic	MPPED2
0	0.274935315	0.285	0.283	0	Neoplastic	ATP5A1
0	0.274728808	0.371	0.203	0	Neoplastic	MRPL2
0	0.27419387	0.122	0.011	0	Neoplastic	SHD
0	0.274159198	0.156	0.015	0	Neoplastic	UNC80
0	0.27384357	0.276	0.118	0	Neoplastic	RND3
0	0.273821642	0.303	0.112	0	Neoplastic	APBA2
0	0.273628753	0.234	0.083	0	Neoplastic	RFX3
0	0.273010015	0.223	0.056	0	Neoplastic	IQCK
0	0.272799542	0.146	0.021	0	Neoplastic	LPHN3
0	0.272575846	0.285	0.288	0	Neoplastic	SF3B14
0	0.27202347	0.136	0.014	0	Neoplastic	PRDM5
0	0.271891715	0.141	0.009	0	Neoplastic	BRINP3
0	0.271845449	0.482	0.318	0	Neoplastic	NAP1L4
0	0.27172758	0.142	0.013	0	Neoplastic	STK32A
0	0.271016883	0.37	0.22	0	Neoplastic	NUPL2
0	0.27101581	0.427	0.255	0	Neoplastic	ISCA1
0	0.270843014	0.3	0.134	0	Neoplastic	ECSIT
0	0.270694699	0.159	0.011	0	Neoplastic	EN1
0	0.270078037	0.25	0.112	0	Neoplastic	DOCK7
0	0.269930412	0.168	0.018	0	Neoplastic	EPHA4
0	0.269911705	0.363	0.214	0	Neoplastic	ACLY
0	0.269735216	0.175	0.028	0	Neoplastic	MSX1
0	0.269712802	0.329	0.164	0	Neoplastic	NFKBIL1
0	0.269646963	0.129	0.018	0	Neoplastic	MFAP2
0	0.269521612	0.4	0.237	0	Neoplastic	MAN1A2
0	0.26929189	0.312	0.169	0	Neoplastic	REPIN1
0	0.269153894	0.293	0.136	0	Neoplastic	ASF1A
0	0.268946743	0.17	0.014	0	Neoplastic	GLDC
0	0.268850609	0.237	0.111	0	Neoplastic	TVP23B
0	0.268774524	0.354	0.183	0	Neoplastic	ZFPL1
0	0.268750506	0.239	0.081	0	Neoplastic	DYNC2LI1
0	0.267655216	0.144	0.012	0	Neoplastic	ARSJ
0	0.267420145	0.169	0.046	0	Neoplastic	ITGB4
0	0.267310108	0.235	0.082	0	Neoplastic	ZHX3
0	0.267269742	0.312	0.163	0	Neoplastic	ETFRF1
0	0.267123902	0.187	0.047	0	Neoplastic	HDGFL3
0	0.267120697	0.345	0.176	0	Neoplastic	RPRD1A
0	0.267107222	0.3	0.16	0	Neoplastic	TWSG1
0	0.26638068	0.379	0.221	0	Neoplastic	PPIH
0	0.266375546	0.163	0.029	0	Neoplastic	TLE2
0	0.266344556	0.237	0.093	0	Neoplastic	ZNF3
0	0.266238444	0.383	0.211	0	Neoplastic	LCMT1
0	0.266148091	0.141	0.011	0	Neoplastic	KCND2
0	0.265979935	0.554	0.387	0	Neoplastic	RRAGA
0	0.265935055	0.471	0.306	0	Neoplastic	ZKSCAN1
0	0.265913779	0.263	0.117	0	Neoplastic	METTL2B
0	0.26589332	0.154	0.04	0	Neoplastic	GINS2
0	0.265777737	0.152	0.012	0	Neoplastic	PAX6
0	0.26555221	0.118	0.028	0	Neoplastic	CDH6
0	0.26546729	0.278	0.114	0	Neoplastic	PPIL1
0	0.265411822	0.306	0.104	0	Neoplastic	MPDZ
0	0.265381849	0.218	0.078	0	Neoplastic	ANGPTL2
0	0.265316501	0.344	0.197	0	Neoplastic	SRPRB
0	0.265143511	0.261	0.096	0	Neoplastic	SNAP47
0	0.264991111	0.157	0.032	0	Neoplastic	LRRTM3
0	0.26444286	0.279	0.125	0	Neoplastic	GAR1
0	0.26406601	0.304	0.339	0	Neoplastic	ATP5J2
0	0.263973208	0.2	0.036	0	Neoplastic	GNB5
0	0.263673544	0.139	0.011	0	Neoplastic	SIX1
0	0.263377826	0.196	0.042	0	Neoplastic	WASF3
0	0.263251577	0.241	0.072	0	Neoplastic	LRP6
0	0.262524679	0.159	0.023	0	Neoplastic	C8orf88
0	0.262505475	0.159	0.017	0	Neoplastic	MEIS3
0	0.26250514	0.313	0.155	0	Neoplastic	PSMG4
0	0.262223534	0.253	0.093	0	Neoplastic	PRMT5
0	0.262069586	0.332	0.156	0	Neoplastic	ZNF664
0	0.26193653	0.15	0.013	0	Neoplastic	ACSBG1
0	0.261890095	0.337	0.189	0	Neoplastic	RWDD4
0	0.261774537	0.271	0.117	0	Neoplastic	C16orf91
0	0.261728648	0.818	0.694	0	Neoplastic	SEC62
0	0.261693819	0.184	0.034	0	Neoplastic	RAB6B
0	0.26150097	0.24	0.087	0	Neoplastic	TUBG2
0	0.261143502	0.203	0.079	0	Neoplastic	SULF2
0	0.261043361	0.138	0.013	0	Neoplastic	LMO1
0	0.261039994	0.256	0.108	0	Neoplastic	KDM5B
0	0.260827819	0.26	0.107	0	Neoplastic	TCF7L2
0	0.260787763	0.196	0.038	0	Neoplastic	PTPRG
0	0.260246746	0.108	0.01	0	Neoplastic	SCN7A
0	0.260229973	0.239	0.082	0	Neoplastic	POLR1C
0	0.260003453	0.158	0.031	0	Neoplastic	HRH1
0	0.259855291	0.147	0.014	0	Neoplastic	SOX21
0	0.259745945	0.411	0.248	0	Neoplastic	DHX30
0	0.259529008	0.422	0.261	0	Neoplastic	ZNF593
0	0.259494235	0.313	0.15	0	Neoplastic	P4HTM
0	0.259232124	0.209	0.06	0	Neoplastic	MIR4458HG
0	0.259126004	0.346	0.199	0	Neoplastic	TFAM
0	0.258933405	0.131	0.013	0	Neoplastic	TSHZ2
0	0.258842695	0.123	0.017	0	Neoplastic	KCNE4
0	0.258648569	0.25	0.075	0	Neoplastic	SLC25A23
0	0.258062989	0.38	0.221	0	Neoplastic	FARSA
0	0.257980432	0.282	0.143	0	Neoplastic	RBM28
0	0.25738594	0.101	0.008	0	Neoplastic	CADPS
0	0.257249621	0.159	0.016	0	Neoplastic	AR
0	0.257111587	0.18	0.028	0	Neoplastic	PXDN
0	0.25687216	0.315	0.165	0	Neoplastic	NDUFAF4
0	0.25678815	0.366	0.209	0	Neoplastic	ATXN7L3B
0	0.256399725	0.406	0.238	0	Neoplastic	TSSC4
0	0.256349605	0.357	0.191	0	Neoplastic	DPF2
0	0.255996815	0.174	0.06	0	Neoplastic	SYTL2
0	0.25521548	0.376	0.138	0	Neoplastic	PCBP4
0	0.254966793	0.148	0.032	0	Neoplastic	AC245595.1
0	0.254848115	0.341	0.192	0	Neoplastic	COX11
0	0.254656284	0.32	0.155	0	Neoplastic	KIFAP3
0	0.254649792	0.249	0.116	0	Neoplastic	JADE1
0	0.254258348	0.142	0.039	0	Neoplastic	DGKG
0	0.254030439	0.283	0.117	0	Neoplastic	TANC1
0	0.253929621	0.187	0.043	0	Neoplastic	SNHG10
0	0.253797828	0.133	0.011	0	Neoplastic	BEST3
0	0.253759532	0.68	0.285	0	Neoplastic	SYT11
0	0.253475374	0.25	0.108	0	Neoplastic	RASSF8-AS1
0	0.253212771	0.271	0.127	0	Neoplastic	FEM1C
0	0.252898185	0.146	0.02	0	Neoplastic	CTNNA2
0	0.252788332	0.239	0.099	0	Neoplastic	C17orf58
0	0.252684394	0.236	0.084	0	Neoplastic	SPATA33
0	0.252518901	0.347	0.195	0	Neoplastic	ASNSD1
0	0.252278435	0.243	0.088	0	Neoplastic	ALKBH4
0	0.252076531	0.213	0.08	0	Neoplastic	AP4M1
0	0.252075615	0.215	0.053	0	Neoplastic	GCAT
0	0.251403297	0.124	0.008	0	Neoplastic	AC234582.1
0	0.251376852	0.152	0.013	0	Neoplastic	SALL3
0	0.25115916	0.313	0.172	0	Neoplastic	DKC1
0	0.250734168	0.17	0.05	0	Neoplastic	RABL5
9.88131291682493e-324	0.30118775	0.476	0.32	3.30717662013214e-319	Neoplastic	EPRS
9.88131291682493e-324	0.263691605	0.365	0.217	3.30717662013214e-319	Neoplastic	PHAX
1.97626258336499e-323	0.268066832	0.184	0.074	6.61435324026427e-319	Neoplastic	ATAD2
3.45845952088873e-323	0.315558349	0.666	0.53	1.15751181704625e-318	Neoplastic	MRPL52
9.88131291682493e-323	0.334497892	0.526	0.383	3.30717662013214e-318	Neoplastic	BCAP29
1.28457067918724e-322	0.445244864	0.119	0.03	4.29932960617178e-318	Neoplastic	DEPP1
1.63041663127611e-322	0.353677157	0.425	0.301	5.45684142321802e-318	Neoplastic	MAZ
2.22329540628561e-322	0.250978473	0.249	0.123	7.44114739529731e-318	Neoplastic	C19orf48
1.13635098543487e-321	0.278726281	0.344	0.195	3.80325311315196e-317	Neoplastic	CREBZF
1.59583203606723e-321	0.281757253	0.277	0.144	5.3410902415134e-317	Neoplastic	KIF22
2.24799868857767e-321	0.282842853	0.505	0.351	7.52382681080061e-317	Neoplastic	CHCHD5
2.29246459670338e-321	1.103040404	0.347	0.351	7.67264975870656e-317	Neoplastic	VOPP1
3.3695277046373e-321	0.298357665	0.552	0.394	1.12774722746506e-316	Neoplastic	EMD
5.1926299377915e-321	0.282144235	0.55	0.394	1.73792131387944e-316	Neoplastic	PSMF1
1.05038356305849e-320	0.337360005	0.31	0.175	3.51552874720046e-316	Neoplastic	NIPSNAP2
4.18275975769199e-320	0.261903808	0.44	0.284	1.39992786330193e-315	Neoplastic	SNRNP27
2.15753526882414e-319	0.280322445	0.433	0.278	7.22105479122751e-315	Neoplastic	RNF11
5.61841571137749e-319	0.265108597	0.715	0.576	1.88042755444093e-314	Neoplastic	MRFAP1
3.70535400542851e-318	0.257946337	0.385	0.236	1.24014493207687e-313	Neoplastic	MRPS25
2.99042234021482e-316	0.412215924	0.503	0.351	1.0008644530465e-311	Neoplastic	ATP5PD
7.25256856588058e-316	0.311300055	0.93	0.881	2.42736217331457e-311	Neoplastic	BTF3
9.13609601565246e-316	0.413333228	0.243	0.125	3.05775997547872e-311	Neoplastic	RBM48
3.92397585512114e-315	0.264680018	0.835	0.72	1.31331547895049e-310	Neoplastic	BRK1
4.33720406099991e-314	0.856570955	0.739	0.661	0.00E+00	Neoplastic	HSPB1
1.58586743667644e-313	0.416995982	0.365	0.225	0.00E+00	Neoplastic	SMIM29
1.69791086904657e-313	0.29277043	0.544	0.391	0.00E+00	Neoplastic	MMADHC
6.79494754770265e-313	0.253995698	0.594	0.432	2.27E-308	Neoplastic	TERF2IP
8.20583493839992e-313	0.456432783	0.315	0.187	2.75E-308	Neoplastic	MARS
3.30324768791421e-312	0.445746594	0.264	0.177	1.11E-307	Neoplastic	POLR2J3
5.45502500655273e-312	0.283093222	0.349	0.217	1.83E-307	Neoplastic	DCTPP1
5.89574512398918e-312	0.25689586	0.409	0.259	1.97E-307	Neoplastic	TMEM183A
1.83926072691689e-310	0.256885585	0.392	0.244	6.16E-306	Neoplastic	PWP1
4.57809155982658e-310	0.2591643	0.156	0.057	1.53E-305	Neoplastic	CENPK
0.00E+00	0.316418218	0.591	0.46	8.30E-305	Neoplastic	CCT8
0.00E+00	0.312634181	0.662	0.537	1.42E-304	Neoplastic	TMEM147
0.00E+00	0.290404596	0.525	0.375	3.37E-304	Neoplastic	MAPK1IP1L
1.35E-307	0.262494153	0.401	0.255	4.53E-303	Neoplastic	ACADM
3.28E-307	0.258647962	0.289	0.154	1.10E-302	Neoplastic	RPAP2
5.17E-307	0.256392238	0.452	0.298	1.73E-302	Neoplastic	CHTOP
3.21E-306	0.25563867	0.445	0.295	1.07E-301	Neoplastic	ITGAE
4.54E-305	0.28322075	0.285	0.15	1.52E-300	Neoplastic	BUD23
9.97E-305	0.387481803	0.548	0.389	3.34E-300	Neoplastic	SELENOH
2.67E-303	0.299611396	0.974	0.958	8.94E-299	Neoplastic	RPS7
2.84E-303	0.302871387	0.412	0.259	9.50E-299	Neoplastic	NBDY
3.59E-303	0.275809857	0.51	0.362	1.20E-298	Neoplastic	SRSF4
3.92E-302	0.299155322	0.662	0.54	1.31E-297	Neoplastic	UQCRFS1
5.25E-302	0.460915612	0.951	0.925	1.76E-297	Neoplastic	MT-ND4L
1.19E-301	0.302499003	0.607	0.455	3.99E-297	Neoplastic	WBP2
2.85E-301	0.25463308	0.445	0.295	9.53E-297	Neoplastic	NSMCE1
7.35E-301	0.267798086	0.406	0.264	2.46E-296	Neoplastic	IDH3B
1.86E-300	0.250929412	0.27	0.139	6.24E-296	Neoplastic	WBP1
5.93E-300	0.35203993	0.503	0.348	1.99E-295	Neoplastic	COPS9
6.54E-300	0.34373864	0.473	0.318	2.19E-295	Neoplastic	SELENOF
6.88E-300	0.394810694	0.296	0.173	2.30E-295	Neoplastic	NDUFAF8
2.86E-299	0.275889424	0.417	0.276	9.56E-295	Neoplastic	PMPCB
1.22E-298	0.354052385	0.482	0.328	4.09E-294	Neoplastic	ATP5PB
1.49E-298	0.278211657	0.524	0.378	4.98E-294	Neoplastic	IAH1
7.70E-298	0.262188562	0.128	0.04	2.58E-293	Neoplastic	CTGF
2.44E-297	0.258399967	0.364	0.224	8.17E-293	Neoplastic	OXLD1
5.16E-297	0.281559446	0.468	0.324	1.73E-292	Neoplastic	LSM6
7.65E-297	0.268228007	0.488	0.342	2.56E-292	Neoplastic	SMAP1
7.82E-297	0.25835226	0.427	0.279	2.62E-292	Neoplastic	ACTR10
9.58E-297	0.273506807	0.494	0.346	3.21E-292	Neoplastic	ERGIC2
5.11E-296	0.252625736	0.238	0.115	1.71E-291	Neoplastic	CEBPZOS
1.30E-295	0.412701833	0.424	0.294	4.35E-291	Neoplastic	KPNA2
1.95E-295	0.321567485	0.375	0.254	6.52E-291	Neoplastic	EIF3B
4.59E-295	0.264086734	0.435	0.288	1.54E-290	Neoplastic	CASC4
5.14E-295	0.261610694	0.533	0.382	1.72E-290	Neoplastic	STAU1
5.23E-295	0.267838176	0.222	0.108	1.75E-290	Neoplastic	IQCG
6.38E-294	0.260675092	0.311	0.173	2.13E-289	Neoplastic	NAV1
7.09E-294	0.26283027	0.432	0.283	2.37E-289	Neoplastic	AMZ2
1.02E-293	0.281493138	0.468	0.319	3.42E-289	Neoplastic	UBE2G2
1.56E-293	0.264215487	0.386	0.244	5.23E-289	Neoplastic	HDGF
2.11E-292	0.258547375	0.445	0.3	7.05E-288	Neoplastic	UNC50
3.66E-291	0.26846123	0.247	0.129	1.22E-286	Neoplastic	PBXIP1
9.35E-291	0.285175408	0.513	0.371	3.13E-286	Neoplastic	FKBP3
2.33E-290	0.317938236	0.3	0.181	7.80E-286	Neoplastic	TSTD1
2.72E-290	0.290702947	0.633	0.494	9.09E-286	Neoplastic	SIVA1
2.92E-290	0.266573956	0.443	0.302	9.76E-286	Neoplastic	UBA2
1.34E-289	0.34020954	0.984	0.981	4.49E-285	Neoplastic	RPL32
1.69E-289	0.303232856	0.265	0.137	5.65E-285	Neoplastic	CYB5D2
6.25E-289	0.257685166	0.445	0.3	2.09E-284	Neoplastic	DENR
3.92E-288	0.497188483	0.855	0.775	1.31E-283	Neoplastic	ALDOA
4.11E-288	0.375236874	0.291	0.173	1.38E-283	Neoplastic	SMC4
6.43E-288	0.272468893	0.139	0.048	2.15E-283	Neoplastic	NEU4
1.26E-287	0.311090642	0.405	0.266	4.22E-283	Neoplastic	SPATA6
6.52E-287	0.390248659	0.136	0.046	2.18E-282	Neoplastic	CCNB1
7.64E-287	0.270516532	0.459	0.314	2.56E-282	Neoplastic	PSMD12
4.66E-286	0.286233061	0.671	0.539	1.56E-281	Neoplastic	TAX1BP1
5.63E-285	0.260887928	0.485	0.335	1.88E-280	Neoplastic	WDR45B
3.33E-284	0.261770213	0.425	0.285	1.11E-279	Neoplastic	ALDH9A1
3.35E-284	0.447340824	0.642	0.522	1.12E-279	Neoplastic	TUBB4B
4.68E-284	0.367516196	0.66	0.564	1.57E-279	Neoplastic	KIF5B
4.89E-284	0.253078435	0.413	0.27	1.64E-279	Neoplastic	TRAPPC4
5.00E-284	0.269093966	0.536	0.393	1.67E-279	Neoplastic	MAGOH
6.07E-284	0.297096463	0.707	0.583	2.03E-279	Neoplastic	TMEM230
3.59E-283	0.353839848	0.976	0.963	1.20E-278	Neoplastic	RPL29
4.63E-283	0.271595085	0.518	0.374	1.55E-278	Neoplastic	LSM10
2.00E-280	0.304560174	0.128	0.042	6.71E-276	Neoplastic	TPX2
6.81E-279	0.259452942	0.239	0.123	2.28E-274	Neoplastic	SSPN
8.40E-279	0.281841173	0.623	0.488	2.81E-274	Neoplastic	SDHC
1.33E-278	0.328306744	0.468	0.317	4.46E-274	Neoplastic	ATP5F1C
1.47E-276	0.253516769	0.356	0.215	4.91E-272	Neoplastic	NORAD
2.18E-276	0.375412616	0.293	0.35	7.29E-272	Neoplastic	CCND1
2.59E-276	0.264359251	0.728	0.582	8.66E-272	Neoplastic	CD9
1.08E-274	0.287700222	0.397	0.265	3.61E-270	Neoplastic	RSBN1L
3.77E-273	0.2716431	0.186	0.09	1.26E-268	Neoplastic	FAM115A
5.26E-273	0.293842865	0.93	0.891	1.76E-268	Neoplastic	COX7C
7.79E-272	0.283956224	0.422	0.289	2.61E-267	Neoplastic	LAMTOR3
8.12E-272	0.309476331	0.46	0.355	2.72E-267	Neoplastic	SNF8
8.97E-272	0.282277725	0.596	0.464	3.00E-267	Neoplastic	DDOST
3.14E-271	0.306141447	0.458	0.31	1.05E-266	Neoplastic	SNU13
5.20E-271	0.264947181	0.458	0.313	1.74E-266	Neoplastic	SLC25A36
1.84E-270	0.290755248	0.378	0.245	6.17E-266	Neoplastic	CPSF6
2.04E-270	0.279971257	0.386	0.255	6.82E-266	Neoplastic	BAZ1B
4.12E-270	0.279385642	0.613	0.482	1.38E-265	Neoplastic	COX16
1.15E-267	0.712923485	0.26	0.195	3.83E-263	Neoplastic	GBAS
7.20E-267	0.317284869	0.6	0.482	2.41E-262	Neoplastic	PJA2
8.88E-267	0.278073945	0.583	0.439	2.97E-262	Neoplastic	MIDN
4.06E-263	0.255556111	0.506	0.363	1.36E-258	Neoplastic	SEC61A1
7.01E-262	0.269681833	0.366	0.24	2.35E-257	Neoplastic	CPNE1
5.56E-261	0.271511225	0.353	0.227	1.86E-256	Neoplastic	ORAI2
2.99E-260	0.250116256	0.504	0.363	1.00E-255	Neoplastic	CAPRIN1
9.25E-260	0.336983212	0.397	0.257	3.10E-255	Neoplastic	SELENOS
2.26E-259	0.273882282	0.57	0.425	7.58E-255	Neoplastic	RAD21
5.70E-259	0.263518539	0.458	0.32	1.91E-254	Neoplastic	LARS
1.63E-258	0.274040465	0.424	0.287	5.45E-254	Neoplastic	MKLN1
3.15E-258	0.329965291	0.61	0.494	1.05E-253	Neoplastic	HSPA9
1.05E-257	0.463902253	0.275	0.185	3.52E-253	Neoplastic	PDGFA
1.57E-257	0.251385614	0.501	0.363	5.25E-253	Neoplastic	DNAJA2
4.32E-257	0.355230823	0.351	0.231	1.45E-252	Neoplastic	PCNA
8.14E-257	0.303254091	0.597	0.481	2.72E-252	Neoplastic	TCP1
6.50E-256	0.317444822	0.373	0.264	2.17E-251	Neoplastic	SNHG7
1.64E-255	0.281140772	0.623	0.498	5.50E-251	Neoplastic	TMEM14B
1.19E-254	0.282527753	0.821	0.725	3.98E-250	Neoplastic	EIF4A2
6.34E-254	0.365883008	0.558	0.448	2.12E-249	Neoplastic	NASP
1.40E-253	0.352647485	0.548	0.42	4.67E-249	Neoplastic	FAM162A
1.72E-253	0.264159389	0.73	0.609	5.76E-249	Neoplastic	RAB2A
4.77E-253	0.490944005	0.384	0.256	1.60E-248	Neoplastic	CAND1
2.15E-252	0.252795052	0.494	0.358	7.21E-248	Neoplastic	ETFA
4.36E-252	0.280790718	0.251	0.206	1.46E-247	Neoplastic	C17orf89
1.28E-251	0.271605139	0.692	0.573	4.30E-247	Neoplastic	HNRNPA0
4.33E-251	0.259817757	0.644	0.504	1.45E-246	Neoplastic	BEX4
5.68E-251	0.592763009	0.125	0.044	1.90E-246	Neoplastic	UBE2C
6.71E-251	0.259416083	0.394	0.262	2.25E-246	Neoplastic	CCDC82
2.74E-249	0.275944586	0.551	0.419	9.16E-245	Neoplastic	PPP1R12A
6.03E-248	0.280380241	0.47	0.338	2.02E-243	Neoplastic	SREK1
3.61E-247	0.258958067	0.397	0.266	1.21E-242	Neoplastic	NOP58
5.41E-247	0.269352383	0.453	0.333	1.81E-242	Neoplastic	ECH1
6.00E-247	0.251969041	0.58	0.445	2.01E-242	Neoplastic	ORMDL1
6.92E-247	0.261938051	0.492	0.354	2.32E-242	Neoplastic	EIF4G1
1.66E-245	0.274863575	0.585	0.463	5.54E-241	Neoplastic	MDH1
2.00E-245	0.343443814	0.279	0.284	6.71E-241	Neoplastic	HN1
7.13E-244	0.466594052	0.104	0.041	2.39E-239	Neoplastic	CAPS
7.32E-244	0.280761571	0.527	0.411	2.45E-239	Neoplastic	SYNCRIP
1.41E-240	0.250497435	0.423	0.293	4.72E-236	Neoplastic	CCS
1.75E-240	0.275724179	0.552	0.423	5.87E-236	Neoplastic	PSMC4
2.25E-239	0.283896451	0.369	0.261	7.54E-235	Neoplastic	BRD7
9.04E-238	0.705524923	0.837	0.784	3.03E-233	Neoplastic	GNAS
4.86E-237	0.252269091	0.381	0.259	1.63E-232	Neoplastic	SUPT16H
2.01E-233	0.310201037	0.52	0.409	6.71E-229	Neoplastic	NDUFA13
1.78E-232	0.253301655	0.134	0.051	5.94E-228	Neoplastic	CDKN3
2.12E-232	0.31315824	0.334	0.223	7.08E-228	Neoplastic	TOPORS
6.29E-231	0.274187844	0.319	0.251	2.11E-226	Neoplastic	SRM
2.66E-230	0.250987428	0.795	0.699	8.91E-226	Neoplastic	TMED10
2.22E-227	0.26179234	0.377	0.252	7.43E-223	Neoplastic	EPB41L4A-AS1
8.94E-227	0.273144738	0.371	0.251	2.99E-222	Neoplastic	REST
1.60E-226	0.25123407	0.61	0.491	5.34E-222	Neoplastic	ZC3H15
3.67E-226	0.380141294	0.122	0.048	1.23E-221	Neoplastic	BIRC5
2.28E-225	0.54853283	0.126	0.051	7.61E-221	Neoplastic	TOP2A
5.92E-224	0.47569561	0.257	0.158	1.98E-219	Neoplastic	BMI1
3.29E-221	0.254942339	0.555	0.424	1.10E-216	Neoplastic	EIF5B
1.14E-220	0.309964372	0.528	0.393	3.81E-216	Neoplastic	ATP5MPL
1.75E-220	0.373582473	0.605	0.526	5.87E-216	Neoplastic	TAGLN2
2.40E-219	0.256203802	0.475	0.364	8.04E-215	Neoplastic	TAF9
7.26E-219	0.31108532	0.637	0.553	2.43E-214	Neoplastic	SNRPB
2.56E-216	0.255334675	0.632	0.509	8.56E-212	Neoplastic	PRMT2
9.10E-216	0.415876611	0.397	0.321	3.05E-211	Neoplastic	H1FX
3.37E-215	0.272220256	0.626	0.513	1.13E-210	Neoplastic	KMT2E
2.47E-214	0.251852194	0.569	0.46	8.27E-210	Neoplastic	UQCRC2
1.14E-212	0.259911	0.231	0.154	3.81E-208	Neoplastic	PTPLAD1
7.57E-212	0.262159695	0.219	0.125	2.54E-207	Neoplastic	AK1
6.13E-211	0.41920786	0.134	0.062	2.05E-206	Neoplastic	NUSAP1
5.46E-210	0.602392412	0.514	0.42	1.83E-205	Neoplastic	LGALS3
2.86E-206	0.364457293	0.254	0.157	9.57E-202	Neoplastic	GPR56
6.23E-199	0.300103476	0.547	0.446	2.09E-194	Neoplastic	PNN
2.34E-197	0.358125875	0.607	0.494	7.84E-193	Neoplastic	ATP5MC2
1.68E-193	0.27575626	0.222	0.137	5.62E-189	Neoplastic	CKAP2
2.45E-189	0.295817996	0.716	0.65	8.19E-185	Neoplastic	NDUFA3
2.44E-187	0.519142084	0.139	0.173	8.16E-183	Neoplastic	GPX3
4.49E-187	0.273374808	0.713	0.619	1.50E-182	Neoplastic	VDAC1
2.74E-185	0.253175796	0.532	0.492	9.17E-181	Neoplastic	SRSF9
3.65E-185	0.263964458	0.771	0.68	1.22E-180	Neoplastic	EIF3F
3.99E-185	0.260485523	0.276	0.185	1.33E-180	Neoplastic	SMC2
8.43E-184	0.701128393	0.565	0.52	2.82E-179	Neoplastic	S100A10
3.23E-182	0.378894301	0.223	0.133	1.08E-177	Neoplastic	NUP107
9.75E-182	0.250291069	0.622	0.528	3.26E-177	Neoplastic	TOP1
2.27E-181	0.276384773	0.201	0.122	7.59E-177	Neoplastic	ABCC3
3.22E-181	0.472480893	0.497	0.402	1.08E-176	Neoplastic	DDIT3
3.44E-181	0.31834868	0.255	0.175	1.15E-176	Neoplastic	SELENOM
3.00E-180	0.313873678	0.985	0.975	1.00E-175	Neoplastic	RPS18
2.25E-176	0.259146336	0.206	0.117	7.54E-172	Neoplastic	FRS2
6.32E-172	0.545563007	0.525	0.543	2.11E-167	Neoplastic	TMEM165
2.24E-162	0.267788297	0.549	0.455	7.50E-158	Neoplastic	SUPT4H1
6.86E-162	0.277152771	0.974	0.97	2.30E-157	Neoplastic	RPS8
6.66E-155	0.806052169	0.317	0.239	2.23E-150	Neoplastic	VEGFA
2.29E-149	0.255973127	0.37	0.281	7.67E-145	Neoplastic	GATAD1
6.16E-149	0.409167993	0.43	0.348	2.06E-144	Neoplastic	SUMF2
1.87E-145	0.371135317	0.36	0.304	6.27E-141	Neoplastic	CTDSP2
1.84E-144	0.974209821	0.595	0.574	6.16E-140	Neoplastic	SMDT1
9.72E-142	0.302375119	0.388	0.389	3.25E-137	Neoplastic	CD44
2.48E-138	0.424200294	0.61	0.509	8.30E-134	Neoplastic	RACK1
5.32E-137	0.287845181	0.42	0.316	1.78E-132	Neoplastic	CKS2
1.49E-126	0.3103014	0.266	0.181	4.98E-122	Neoplastic	S100A1
4.95E-126	0.260127241	0.27	0.263	1.66E-121	Neoplastic	DNAJC1
1.25E-124	0.361311496	0.29	0.257	4.17E-120	Neoplastic	SERPING1
3.19E-116	0.30216009	0.496	0.454	1.07E-111	Neoplastic	SYPL1
3.45E-114	0.32535209	0.452	0.402	1.15E-109	Neoplastic	EIF4EBP1
2.22E-109	0.253031663	0.442	0.404	7.42E-105	Neoplastic	NDUFC2
6.91E-107	0.272318047	0.362	0.292	2.31E-102	Neoplastic	KIAA1109
9.85E-107	0.266800784	0.91	0.88	3.30E-102	Neoplastic	RPL4
2.11E-96	0.359076191	0.355	0.301	7.05E-92	Neoplastic	UBE2S
2.91E-75	0.282334329	0.874	0.869	9.74E-71	Neoplastic	YBX1
9.38E-75	0.802676572	0.533	0.543	3.14E-70	Neoplastic	MTRNR2L8
2.08E-74	0.272954824	0.956	0.938	6.97E-70	Neoplastic	RPL5
1.31E-73	0.321857972	0.457	0.47	4.38E-69	Neoplastic	HMGB2
0	5.048099075	0.911	0.098	0	Myeloid	C1QB
0	4.931096651	0.888	0.383	0	Myeloid	SPP1
0	4.871853692	0.689	0.114	0	Myeloid	CCL4
0	4.799866261	0.908	0.058	0	Myeloid	C1QC
0	4.647959552	0.986	0.291	0	Myeloid	CD74
0	4.615584327	0.911	0.075	0	Myeloid	C1QA
0	4.508361054	0.759	0.1	0	Myeloid	CCL3
0	4.3460734	0.986	0.112	0	Myeloid	SRGN
0	4.343680525	0.981	0.058	0	Myeloid	TYROBP
0	4.261135328	0.904	0.18	0	Myeloid	APOC1
0	4.234065262	0.976	0.261	0	Myeloid	HLA-DRA
0	3.903406351	0.971	0.051	0	Myeloid	FCER1G
0	3.835524277	0.952	0.248	0	Myeloid	HLA-DPA1
0	3.811343494	0.345	0.01	0	Myeloid	CCL4L2
0	3.788487725	0.937	0.206	0	Myeloid	HLA-DPB1
0	3.784079456	0.959	0.174	0	Myeloid	HLA-DRB1
0	3.769833819	0.9	0.051	0	Myeloid	CD14
0	3.649460376	0.869	0.09	0	Myeloid	RGS1
0	3.554588731	0.969	0.06	0	Myeloid	LAPTM5
0	3.439355239	0.933	0.046	0	Myeloid	AIF1
0	3.393986316	0.923	0.088	0	Myeloid	CYBA
0	3.391588252	0.668	0.04	0	Myeloid	FCGBP
0	3.28685592	0.925	0.449	0	Myeloid	APOE
0	3.28449897	0.861	0.128	0	Myeloid	HLA-DRB5
0	3.208606804	0.918	0.03	0	Myeloid	MS4A7
0	3.114653598	0.963	0.445	0	Myeloid	NPC2
0	3.09098307	0.89	0.062	0	Myeloid	HLA-DQB1
0	3.076514743	0.56	0.028	0	Myeloid	S100A9
0	3.071875181	0.928	0.188	0	Myeloid	RNASET2
0	3.05436438	0.999	0.984	0	Myeloid	FTL
0	3.039423144	0.826	0.115	0	Myeloid	C3
0	3.011821223	0.826	0.032	0	Myeloid	ALOX5AP
0	2.995555825	0.849	0.028	0	Myeloid	FCGR3A
0	2.970918576	0.849	0.026	0	Myeloid	MS4A6A
0	2.959876704	0.917	0.094	0	Myeloid	CD68
0	2.918211106	0.834	0.025	0	Myeloid	TREM2
0	2.897485363	0.97	0.574	0	Myeloid	CTSB
0	2.859171044	0.772	0.13	0	Myeloid	HMOX1
0	2.844474237	0.894	0.452	0	Myeloid	DUSP1
0	2.757357915	0.589	0.023	0	Myeloid	LYZ
[truncated: 6,673 more rows]
