# Supplementary material for: Drug and single-cell gene expression integration identifies sensitive and resistant glioblastoma cell populations
Source: Nat Commun. 2026 Jan 7;17:99. doi: 10.1038/s41467-025-67783-5 (PMC12780015; doi:10.1038/s41467-025-67783-5)
Supplement: Supplementary file 4 — Supplementary Dataset 2 [file 41467_2025_67783_MOESM4_ESM.csv]

p_val	avg_log2FC	pct.1	pct.2	p_val_adj	state	gene
0	-0.909368879426508	0.344	0.657	0	MES	A2M
0	0.363589537316484	0.522	0.317	0	MES	AAMP
0	-0.702459542652286	0.023	0.152	0	MES	AATK
0	-1.36094134988765	0.106	0.203	0	MES	ABCA2
0	-0.489783747757194	0.031	0.28	0	MES	ABCG1
0	-0.614552617829537	0.289	0.512	0	MES	ABHD12
0	0.52234239539414	0.516	0.251	0	MES	ABI2
0	-0.862997074590296	0.021	0.41	0	MES	ABI3
0	-0.806751726058815	0.18	0.411	0	MES	ABL2
0	0.236796935396597	0.222	0.04	0	MES	ABLIM1
0	0.16749612392964	0.118	0.016	0	MES	AC006213.2
0	0.201845542749882	0.139	0.025	0	MES	AC006333.2
0	0.451848747009252	0.219	0.012	0	MES	AC007405.3
0	0.22099001225195	0.162	0.032	0	MES	AC008124.1
0	1.42171707802323	0.414	0.065	0	MES	AC084033.3
0	0.252351283462917	0.129	0.013	0	MES	AC090692.1
0	0.297042547921119	0.187	0.046	0	MES	AC091271.1
0	0.22251896164719	0.125	0.009	0	MES	AC092691.1
0	0.41905579358022	0.208	0.037	0	MES	AC097534.2
0	0.284849601708246	0.152	0.009	0	MES	AC098487.1
0	0.287106583441936	0.186	0.027	0	MES	AC104986.2
0	0.443824035262573	0.217	0.008	0	MES	AC234582.1
0	0.339663219430424	0.183	0.032	0	MES	AC245595.1
0	-0.542813763851406	0.164	0.404	0	MES	ACER3
0	0.259010915615203	0.123	0.011	0	MES	ACHE
0	-0.329387467024531	0.009	0.109	0	MES	ACP5
0	-1.215625725481	0.066	0.55	0	MES	ACSL1
0	-0.321881893143493	0.105	0.268	0	MES	ACSL4
0	0.236348654361738	0.138	0.014	0	MES	ACSS3
0	0.931178569522524	0.981	0.955	0	MES	ACTG1
0	1.03903092614038	0.608	0.199	0	MES	ACTN1
0	-0.82201222595473	0.433	0.677	0	MES	ACTR2
0	0.27564926396184	0.247	0.088	0	MES	ACYP1
0	0.18785035996193	0.13	0.016	0	MES	ADAM23
0	-0.777503006922494	0.023	0.384	0	MES	ADAM28
0	-0.392259639559549	0.009	0.107	0	MES	ADAM8
0	-0.548553485259092	0.039	0.133	0	MES	ADAMTS4
0	0.220066325336313	0.127	0.015	0	MES	ADAMTS9
0	0.183107075711437	0.102	0.005	0	MES	ADAMTS9-AS2
0	-0.304293931920673	0.007	0.13	0	MES	ADAP1
0	-1.19305095137093	0.037	0.518	0	MES	ADAP2
0	-0.408016167523986	0.034	0.249	0	MES	ADCY7
0	-0.298792163984736	0.008	0.129	0	MES	ADGRE2
0	0.434668065149907	0.353	0.129	0	MES	ADGRG1
0	0.363466587459259	0.201	0.024	0	MES	ADGRL3
0	0.576985092202541	0.595	0.314	0	MES	ADH5
0	0.70525865572107	0.225	0.024	0	MES	ADIRF
0	-1.43313022882434	0.029	0.462	0	MES	ADORA3
0	-0.394303905696975	0.199	0.386	0	MES	ADPGK
0	-0.242405589152847	0.025	0.146	0	MES	ADRB2
0	1.36878589510424	0.546	0.057	0	MES	AEBP1
0	-0.0888315508820512	0.217	0.13	0	MES	AGAP1
0	1.21167082062688	0.41	0.068	0	MES	AGT
0	0.599253130588689	0.538	0.337	0	MES	AHCYL1
0	-2.8913430632764	0.057	0.723	0	MES	AIF1
0	-0.751593079767938	0.124	0.167	0	MES	AIF1L
0	0.374289865599371	0.379	0.174	0	MES	AIMP2
0	0.714161119874164	0.38	0.076	0	MES	AK4
0	-0.391632408100468	0.004	0.101	0	MES	AK5
0	0.415184039055051	0.336	0.126	0	MES	AK6
0	1.91748655690644	0.533	0.078	0	MES	AKAP12
0	-0.862706885127651	0.319	0.578	0	MES	AKAP13
0	-0.472609636502224	0.499	0.606	0	MES	AKR1A1
0	0.549396654949712	0.21	0.037	0	MES	AL078639.1
0	0.611444108325211	0.228	0.042	0	MES	AL133415.1
0	0.268469618435883	0.159	0.021	0	MES	AL162231.1
0	0.31694755940105	0.161	0.009	0	MES	AL355974.2
0	0.242945104334983	0.168	0.04	0	MES	AL451165.2
0	0.334630863854362	0.134	0.003	0	MES	AL596330.1
0	0.217693084418107	0.155	0.03	0	MES	AL691432.2
0	-0.552799958919248	0.268	0.424	0	MES	ALCAM
0	0.297459266942551	0.154	0.012	0	MES	ALDH1L1
0	0.982037059796598	0.854	0.775	0	MES	ALDOA
0	0.412664228467251	0.293	0.097	0	MES	ALDOC
0	0.373146263017611	0.319	0.102	0	MES	ALKBH2
0	-0.578076150534791	0.024	0.313	0	MES	ALOX5
0	-2.56363692019363	0.048	0.647	0	MES	ALOX5AP
0	-1.1531277086406	0.112	0.168	0	MES	AMER2
0	-0.339784805354985	0.019	0.194	0	MES	AMPD3
0	0.790970611789872	0.867	0.679	0	MES	ANAPC11
0	0.452097961581994	0.532	0.298	0	MES	ANAPC13
0	0.420500516784008	0.367	0.15	0	MES	ANK2
0	-0.663820618330179	0.132	0.36	0	MES	ANKH
0	-0.38139425733857	0.01	0.187	0	MES	ANKRD22
0	0.34509766267456	0.215	0.052	0	MES	ANKRD35
0	-0.656255430192924	0.085	0.146	0	MES	ANKS1B
0	-1.14435501419579	0.095	0.172	0	MES	ANLN
0	0.480500271957941	0.221	0.094	0	MES	ANOS1
0	0.406553538726394	0.28	0.065	0	MES	ANTXR1
0	0.719218650404947	0.664	0.491	0	MES	ANXA1
0	-0.47379526691058	0.212	0.421	0	MES	ANXA11
0	0.577014273137006	0.728	0.514	0	MES	ANXA2
0	0.28899470636261	0.307	0.1	0	MES	ANXA6
0	-0.582868584004601	0.012	0.28	0	MES	AOAH
0	-0.243017581266575	0.005	0.127	0	MES	AP001055.6
0	0.262250851699304	0.167	0.026	0	MES	AP002360.1
0	0.227333506403594	0.165	0.029	0	MES	AP002387.2
0	0.184510120379406	0.126	0.018	0	MES	AP002748.3
0	0.432547832919593	0.209	0.014	0	MES	AP002884.1
0	-0.864921869077961	0.167	0.509	0	MES	AP1B1
0	0.514587900596273	0.511	0.277	0	MES	AP1S1
0	0.486951353895725	0.776	0.622	0	MES	AP2M1
0	-0.376731289321558	0.689	0.701	0	MES	AP2S1
0	-0.0989509148946385	0.339	0.173	0	MES	APBB1
0	-1.21836571331996	0.032	0.523	0	MES	APBB1IP
0	-1.91267868739046	0.17	0.191	0	MES	APLP1
0	-0.214385417103445	0.006	0.117	0	MES	APOBR
0	-3.49374159824713	0.182	0.716	0	MES	APOC1
0	-0.859149692152936	0.014	0.3	0	MES	APOC2
0	-1.24015201132116	0.315	0.208	0	MES	APOD
0	-2.2489874948923	0.429	0.774	0	MES	APOE
0	0.288317090990103	0.318	0.132	0	MES	APOO
0	0.52737140920162	0.825	0.435	0	MES	APP
0	0.810125058897392	0.195	0.023	0	MES	AQP1
0	1.31230052832654	0.466	0.057	0	MES	AQP4
0	0.264925342586402	0.165	0.016	0	MES	AR
0	-0.441092195200687	0.102	0.321	0	MES	ARAP1
0	0.691538283685415	0.294	0.063	0	MES	ARC
0	0.931694232999685	0.804	0.572	0	MES	ARF4
0	0.554646269798458	0.714	0.498	0	MES	ARF5
0	-0.294143369602959	0.081	0.243	0	MES	ARHGAP15
0	-0.984832092291405	0.078	0.498	0	MES	ARHGAP18
0	-0.454650919324996	0.06	0.278	0	MES	ARHGAP22
0	-0.576626409915868	0.127	0.363	0	MES	ARHGAP24
0	-0.25551168136282	0.04	0.17	0	MES	ARHGAP25
0	-0.355160349233592	0.062	0.239	0	MES	ARHGAP26
0	-0.25816051367178	0.022	0.164	0	MES	ARHGAP27
0	-0.429397759404825	0.013	0.244	0	MES	ARHGAP30
0	-0.747611119802384	0.04	0.398	0	MES	ARHGAP4
0	-0.258179178846332	0.011	0.123	0	MES	ARHGAP45
0	-0.372134131047786	0.017	0.217	0	MES	ARHGAP9
0	-1.99973400674866	0.095	0.709	0	MES	ARHGDIB
0	0.202609702664171	0.128	0.019	0	MES	ARHGEF25
0	0.392668632477118	0.255	0.037	0	MES	ARHGEF26
0	0.651080426224045	0.634	0.45	0	MES	ARID5B
0	-0.211066931274576	0.007	0.135	0	MES	ARL11
0	0.31547759450669	0.317	0.132	0	MES	ARL13B
0	0.327959277890695	0.428	0.223	0	MES	ARL16
0	0.565466203927547	0.616	0.332	0	MES	ARL2BP
0	0.287775580727441	0.216	0.066	0	MES	ARL4D
0	0.378727952320848	0.378	0.17	0	MES	ARL6IP6
0	-1.53105823081256	0.202	0.623	0	MES	ARPC1B
0	-0.592034741909104	0.801	0.824	0	MES	ARPC2
0	-0.930430764728175	0.827	0.882	0	MES	ARPC3
0	-0.474667416287609	0.678	0.763	0	MES	ARPC5
0	-0.257571241357332	0.013	0.138	0	MES	ARRB1
0	-1.11221901629255	0.236	0.624	0	MES	ARRB2
0	-0.545829613418191	0.041	0.248	0	MES	ARRDC2
0	0.19987883920012	0.117	0.012	0	MES	ARSJ
0	-1.01287975049017	0.625	0.766	0	MES	ASAH1
0	0.207244731750513	0.137	0.011	0	MES	ASAP3
0	0.515102905373135	0.644	0.405	0	MES	ASNA1
0	0.463107524791913	0.266	0.057	0	MES	ASNS
0	0.330173087163601	0.395	0.195	0	MES	ASNSD1
0	0.251446197712529	0.183	0.025	0	MES	ASTN1
0	0.268178544765526	0.281	0.091	0	MES	ATAT1
0	-0.261153275098272	0.012	0.148	0	MES	ATF7IP2
0	0.314985124325905	0.371	0.17	0	MES	ATN1
0	1.25447717255494	0.558	0.093	0	MES	ATP1B2
0	-0.937513076872178	0.491	0.655	0	MES	ATP1B3
0	-0.0273646968350616	0.218	0.344	0	MES	ATP5B
0	0.0201919912480258	0.217	0.338	0	MES	ATP5D
0	0.549119124884718	0.567	0.356	0	MES	ATP5F1B
0	0.627864977671612	0.579	0.326	0	MES	ATP5IF1
0	0.768953023542896	0.591	0.295	0	MES	ATP5MC1
0	0.262444866771884	0.692	0.494	0	MES	ATP5MC2
0	0.664245581299485	0.655	0.409	0	MES	ATP5MC3
0	0.324519020343922	0.63	0.413	0	MES	ATP5MD
0	0.407142983042071	0.612	0.386	0	MES	ATP5ME
0	0.764224285576092	0.643	0.386	0	MES	ATP5MF
0	0.808437325916811	0.665	0.391	0	MES	ATP5PF
0	-0.640610391163791	0.801	0.854	0	MES	ATP6V0B
0	0.0405545892118664	0.631	0.443	0	MES	ATP6V0C
0	-0.414989838133329	0.787	0.818	0	MES	ATP6V0E1
0	0.531340341259396	0.52	0.251	0	MES	ATP6V0E2
0	-0.684092563559218	0.352	0.559	0	MES	ATP6V1B2
0	0.226292680891737	0.18	0.042	0	MES	ATP6V1G2
0	-0.522519080988333	0.038	0.149	0	MES	ATP8A1
0	-0.36563519757534	0.013	0.209	0	MES	ATP8B4
0	0.406907180511516	0.73	0.565	0	MES	ATRAID
0	-0.81863246311481	0.045	0.375	0	MES	AXL
0	-1.20064091335286	0.986	0.997	0	MES	B2M
0	-0.434141620229859	0.09	0.128	0	MES	B3GAT1
0	-0.478976577732473	0.137	0.284	0	MES	B3GNT5
0	0.424574674216116	0.196	0.022	0	MES	B4GALNT1
0	-0.665086227163788	0.091	0.365	0	MES	B4GALT1
0	0.361503443790645	0.329	0.128	0	MES	B4GALT5
0	0.422511216476692	0.281	0.051	0	MES	B4GAT1
0	0.24769377174672	0.188	0.033	0	MES	B9D1
0	1.19417394960119	0.58	0.149	0	MES	BAALC
0	0.287420187488761	0.108	0.006	0	MES	BAALC-AS1
0	0.609699892306294	0.615	0.31	0	MES	BAD
0	0.405247153051099	0.375	0.158	0	MES	BAIAP2
0	0.61640728739927	0.796	0.591	0	MES	BANF1
0	-0.902058583470825	0.22	0.479	0	MES	BASP1
0	-0.171220640359347	0.008	0.108	0	MES	BATF
0	0.27547745425019	0.153	0.017	0	MES	BBOX1
0	1.4059604720943	0.483	0.145	0	MES	BCAN
0	-0.684977069374042	0.07	0.148	0	MES	BCAS1
0	0.82068782508014	0.43	0.07	0	MES	BCHE
0	-1.48611168624888	0.025	0.445	0	MES	BCL2A1
0	0.369453262735209	0.343	0.159	0	MES	BDH2
0	0.379517155268665	0.237	0.029	0	MES	BEND5
0	0.186611692691488	0.142	0.027	0	MES	BEND6
0	0.406826013165307	0.356	0.15	0	MES	BET1
0	0.480702844466442	0.32	0.122	0	MES	BEX1
0	0.503752654707527	0.28	0.086	0	MES	BEX2
0	1.41092464003507	0.639	0.183	0	MES	BEX3
0	0.571603169374789	0.334	0.042	0	MES	BGN
0	-0.6908412163711	0.232	0.443	0	MES	BHLHE41
0	0.395681942697883	0.342	0.12	0	MES	BICD1
0	-1.80097989592032	0.199	0.675	0	MES	BIN1
0	-0.497469221960426	0.015	0.278	0	MES	BIN2
0	-0.341348334229199	0.011	0.195	0	MES	BLNK
0	0.303035787062677	0.387	0.182	0	MES	BLVRA
0	0.338410199976771	0.17	0.019	0	MES	BMP2
0	-0.79225813671224	0.164	0.483	0	MES	BMP2K
0	0.220157286704887	0.21	0.063	0	MES	BMP7
0	0.238540961725771	0.146	0.009	0	MES	BMPR1B
0	0.768211239758155	0.522	0.209	0	MES	BNIP3
0	0.242909164597754	0.151	0.01	0	MES	BOC
0	0.282531069430797	0.193	0.027	0	MES	BRD3OS
0	-0.608382301075033	0.417	0.571	0	MES	BRI3
0	0.378857906842086	0.365	0.175	0	MES	BRIX1
0	0.820919522133932	0.857	0.634	0	MES	BSG
0	-0.61620982476672	0.374	0.633	0	MES	BST2
0	-0.700402190536236	0.705	0.778	0	MES	BTG1
0	0.612139678528327	0.603	0.32	0	MES	BTG3
0	-0.385397244550782	0.014	0.235	0	MES	BTK
0	0.721149508087655	0.713	0.465	0	MES	BUD31
0	-0.937282801647475	0.02	0.303	0	MES	C10orf54
0	0.412571837916625	0.399	0.141	0	MES	C11orf49
0	0.446163358346204	0.813	0.645	0	MES	C11orf58
0	0.79981227765583	0.281	0.066	0	MES	C11orf96
0	1.12027876085702	0.823	0.436	0	MES	C12orf57
0	-0.724456503284379	0.011	0.115	0	MES	C15orf48
0	0.464034187821992	0.362	0.093	0	MES	C16orf45
0	-0.23008320059215	0.011	0.138	0	MES	C19orf38
0	-0.00785332728519983	0.217	0.334	0	MES	C19orf43
0	0.513152694278688	0.824	0.664	0	MES	C19orf53
0	0.521067257952537	0.754	0.581	0	MES	C19orf70
0	-3.73905205001994	0.084	0.707	0	MES	C1QA
0	-4.03404989904887	0.105	0.712	0	MES	C1QB
0	-3.88566847711221	0.072	0.702	0	MES	C1QC
0	0.875177291094298	0.331	0.041	0	MES	C1QL1
0	0.76432109633892	0.342	0.031	0	MES	C1R
0	1.04184660047976	0.391	0.025	0	MES	C1S
0	-1.70159909393988	0.042	0.593	0	MES	C1orf162
0	0.686139174675095	0.181	0.008	0	MES	C1orf194
0	-0.267958867878411	0.212	0.162	0	MES	C1orf198
0	0.424770450968259	0.306	0.046	0	MES	C1orf21
0	0.356546769080026	0.449	0.245	0	MES	C1orf52
0	0.212346625685933	0.16	0.03	0	MES	C1orf53
0	-0.619741469200175	0.171	0.409	0	MES	C1orf54
0	1.71159360559807	0.789	0.297	0	MES	C1orf61
0	-0.497677323871531	0.041	0.219	0	MES	C2
0	0.505878018510656	0.258	0.027	0	MES	C21orf62
0	0.706369636389511	0.199	0.01	0	MES	C2orf40
0	-1.9362466080201	0.308	0.639	0	MES	C3
0	-1.30179236064315	0.024	0.501	0	MES	C3AR1
0	0.352491229416915	0.325	0.144	0	MES	C3orf14
0	0.245678399629265	0.142	0.013	0	MES	C4orf47
0	-1.60995126522412	0.064	0.534	0	MES	C5AR1
0	0.417306414461909	0.134	0.003	0	MES	C5orf49
0	0.721237380160468	0.66	0.401	0	MES	C7orf50
0	0.350184469827893	0.373	0.175	0	MES	C8orf33
0	0.456394707965818	0.709	0.517	0	MES	C8orf59
0	0.411709471658612	0.242	0.023	0	MES	C8orf88
0	0.182248143859122	0.132	0.019	0	MES	C9orf116
0	0.393655221541905	0.105	0.006	0	MES	C9orf24
0	0.488391892383338	0.234	0.019	0	MES	CA12
0	-0.525823697060902	0.321	0.239	0	MES	CA2
0	0.666824647465862	0.165	0.007	0	MES	CA3
0	0.191314533831066	0.123	0.011	0	MES	CA8
0	0.242261629292519	0.122	0.007	0	MES	CABCOCO1
0	-0.290318262093482	0.006	0.165	0	MES	CACNA2D4
0	0.0437928114424446	0.361	0.148	0	MES	CADM2
0	0.384089791279424	0.16	0.011	0	MES	CADM3
0	-0.097849280379006	0.187	0.12	0	MES	CADM4
0	0.377362686844761	0.159	0.008	0	MES	CADPS
0	0.587080507142963	0.332	0.061	0	MES	CALCRL
0	1.26640592440674	0.778	0.186	0	MES	CALD1
0	-0.518396625866558	0.015	0.179	0	MES	CALHM6
0	0.646806951047894	0.578	0.349	0	MES	CALU
0	0.677386003633682	0.535	0.257	0	MES	CAMK2D
0	-0.0847140536364637	0.436	0.197	0	MES	CAMK2N1
0	0.63267635688264	0.7	0.464	0	MES	CAMTA1
0	-0.554026725083761	0.605	0.727	0	MES	CAP1
0	0.277735633550931	0.184	0.018	0	MES	CAP2
0	-1.32711632869968	0.313	0.599	0	MES	CAPG
0	0.458892029640711	0.427	0.171	0	MES	CAPN2
0	-0.802569381647755	0.014	0.146	0	MES	CAPN3
0	0.207194466596404	0.152	0.027	0	MES	CAPN5
0	1.12107431398574	0.233	0.041	0	MES	CAPS
0	-0.600319451747904	0.339	0.577	0	MES	CAPZA1
0	-0.743652503481135	0.686	0.788	0	MES	CAPZB
0	-0.26788033292061	0.013	0.165	0	MES	CARD9
0	-0.961087035666862	0.008	0.143	0	MES	CARNS1
0	-0.5324482258099	0.116	0.363	0	MES	CASP1
0	-0.37504997978332	0.141	0.327	0	MES	CASP4
0	-0.234811453324843	0.009	0.116	0	MES	CASS4
0	1.18391225381037	0.338	0.076	0	MES	CAV1
0	0.47979065601154	0.305	0.064	0	MES	CAVIN1
0	0.330555245044906	0.213	0.039	0	MES	CBR3
0	0.692366270811331	0.714	0.49	0	MES	CBX3
0	0.528314764187171	0.531	0.267	0	MES	CBX5
0	0.266755745094274	0.25	0.078	0	MES	CBY1
0	0.497729655198364	0.656	0.408	0	MES	CCDC124
0	0.572630514381557	0.523	0.243	0	MES	CCDC167
0	0.238568022895137	0.161	0.015	0	MES	CCDC181
0	0.385778253520005	0.451	0.225	0	MES	CCDC25
0	0.26436091572925	0.23	0.06	0	MES	CCDC28B
0	0.258883966807221	0.127	0.014	0	MES	CCDC3
0	0.400209982844184	0.267	0.065	0	MES	CCDC34
0	0.198295205994945	0.14	0.013	0	MES	CCDC74A
0	0.155516305490501	0.101	0.006	0	MES	CCDC74B
0	0.876226606605354	0.423	0.042	0	MES	CCDC80
0	-0.570511000292085	0.484	0.609	0	MES	CCDC88A
0	-3.43939259884135	0.094	0.612	0	MES	CCL3
0	-2.21027235727129	0.02	0.294	0	MES	CCL3L1
0	-4.10213602618095	0.106	0.579	0	MES	CCL4
0	-3.25468139431472	0.019	0.27	0	MES	CCL4L2
0	0.396532656730101	0.362	0.156	0	MES	CCNB1IP1
0	0.88914572347601	0.519	0.159	0	MES	CCND2
0	-0.590350245351625	0.361	0.518	0	MES	CCNH
0	-0.568876106725667	0.022	0.29	0	MES	CCR1
0	-0.453244527975593	0.006	0.209	0	MES	CCRL2
0	1.13571752849622	0.641	0.429	0	MES	CCT2
0	0.727863302147139	0.677	0.522	0	MES	CCT6A
0	-3.1959303445653	0.065	0.698	0	MES	CD14
0	0.8769848449855	0.68	0.389	0	MES	CD151
0	-2.19195758258371	0.036	0.597	0	MES	CD163
0	-0.174151462096593	0.006	0.11	0	MES	CD180
0	0.616087972746316	0.16	0.013	0	MES	CD24
0	-0.946867576017416	0.018	0.441	0	MES	CD300A
0	-0.240814042428202	0.004	0.134	0	MES	CD300C
0	-0.170879215176521	0.003	0.106	0	MES	CD300LF
0	-0.584593924843339	0.108	0.37	0	MES	CD302
0	0.559198728542915	0.45	0.099	0	MES	CD320
0	-0.49552913448829	0.016	0.286	0	MES	CD33
0	-1.55081605734475	0.039	0.618	0	MES	CD37
0	-1.01189067241494	0.027	0.476	0	MES	CD4
0	-0.357741712262	0.013	0.203	0	MES	CD40
0	1.10462177805026	0.683	0.389	0	MES	CD44
0	-0.497974474856915	0.015	0.21	0	MES	CD48
0	-1.63391821458974	0.039	0.62	0	MES	CD53
0	-0.628956708162928	0.093	0.338	0	MES	CD55
0	-2.35287941521283	0.168	0.712	0	MES	CD68
0	-0.909422234600309	0.023	0.275	0	MES	CD69
0	-0.279647745976278	0.029	0.157	0	MES	CD72
0	-2.8789672892834	0.492	0.817	0	MES	CD74
0	-1.44632573085394	0.543	0.794	0	MES	CD81
0	-1.45899623041094	0.277	0.605	0	MES	CD83
0	-1.16648600063354	0.028	0.492	0	MES	CD84
0	-0.997582721773162	0.017	0.453	0	MES	CD86
0	0.424235728073908	0.792	0.582	0	MES	CD9
0	-0.95003984666138	0.015	0.35	0	MES	CD93
0	0.921399381974476	0.674	0.625	0	MES	CD99
0	0.43040398734029	0.356	0.122	0	MES	CDC25B
0	-0.428056045555493	0.684	0.756	0	MES	CDC42
0	-0.0190116520433511	0.294	0.159	0	MES	CDC42EP1
0	0.519839046999438	0.335	0.058	0	MES	CDC42EP4
0	0.306207447496052	0.238	0.084	0	MES	CDCA7L
0	0.507733575489426	0.323	0.053	0	MES	CDH11
0	0.812944559506397	0.473	0.083	0	MES	CDH2
0	0.220753467512296	0.178	0.043	0	MES	CDK14
0	-0.865210339129276	0.062	0.18	0	MES	CDK18
0	2.3607216962114	0.676	0.339	0	MES	CDK4
0	0.987403872707481	0.409	0.218	0	MES	CDK6
0	1.589392791463	0.42	0.169	0	MES	CDKN2A
0	0.488396644319453	0.224	0.053	0	MES	CDKN2B
0	0.698376591981843	0.473	0.157	0	MES	CDKN2C
0	0.48978409223959	0.255	0.03	0	MES	CDO1
0	-0.615268896897578	0.03	0.285	0	MES	CEBPA
0	-1.25531069874053	0.37	0.608	0	MES	CEBPB
0	0.385008047715301	0.314	0.115	0	MES	CEBPZOS
0	-0.268600146838771	0.01	0.138	0	MES	CECR1
0	-0.623938711453737	0.441	0.597	0	MES	CELF2
0	0.305510316307694	0.219	0.049	0	MES	CEND1
0	0.383398719676955	0.386	0.176	0	MES	CENPX
0	-0.50122674331577	0.361	0.509	0	MES	CEP170
0	0.231529817076017	0.197	0.051	0	MES	CEP70
0	0.809076893774703	0.48	0.144	0	MES	CETN2
0	0.374685359516462	0.114	0.004	0	MES	CFAP126
0	0.35438220741409	0.254	0.064	0	MES	CFAP20
0	0.354220661826062	0.277	0.073	0	MES	CFAP298
0	0.506653228517409	0.332	0.068	0	MES	CFAP36
0	0.380436293184312	0.313	0.112	0	MES	CFAP97
0	-1.10954010810749	0.032	0.385	0	MES	CFD
0	0.446586807383867	0.573	0.328	0	MES	CFDP1
0	0.150941732897799	0.511	0.242	0	MES	CFL2
0	-0.524956670436243	0.322	0.507	0	MES	CFLAR
0	-1.56458807542487	0.114	0.32	0	MES	CH25H
0	-0.648789481566917	0.02	0.128	0	MES	CHADL
0	-0.685255639524535	0.33	0.54	0	MES	CHCHD10
0	1.0386612640594	0.958	0.865	0	MES	CHCHD2
0	0.464774087663885	0.458	0.251	0	MES	CHCHD3
0	-0.459349093583133	0.227	0.407	0	MES	CHCHD7
0	0.221527063834538	0.163	0.036	0	MES	CHEK1
0	4.45451156601977	0.5	0.153	0	MES	CHI3L1
0	2.89891100486452	0.374	0.038	0	MES	CHI3L2
0	0.774753115808865	0.503	0.251	0	MES	CHIC2
0	0.430009904756866	0.544	0.33	0	MES	CHID1
0	0.945095528613078	0.356	0.031	0	MES	CHL1
0	-0.762671407711653	0.339	0.489	0	MES	CHMP1B
0	0.392347791016869	0.267	0.043	0	MES	CHN1
0	-0.327494825475994	0.035	0.194	0	MES	CHN2
0	0.946916847161312	0.47	0.08	0	MES	CHPF
0	0.219726072128823	0.12	0.008	0	MES	CHRM3
0	-0.401232612692149	0.148	0.339	0	MES	CHST11
0	0.251521995776504	0.267	0.097	0	MES	CHST12
0	0.743185004757454	0.288	0.018	0	MES	CHST9
0	0.498633594746651	0.478	0.232	0	MES	CISD1
0	0.487613841476286	0.2	0.036	0	MES	CITED1
0	1.48612543158665	0.777	0.428	0	MES	CKB
0	-0.528275853545693	0.336	0.496	0	MES	CKLF
0	0.422873157889947	0.52	0.291	0	MES	CLCN3
0	-1.65206215045269	0.081	0.174	0	MES	CLDN11
0	0.377402824116701	0.244	0.034	0	MES	CLDN12
0	-1.78692924505123	0.386	0.375	0	MES	CLDND1
0	-0.268257909977641	0.006	0.119	0	MES	CLEC12A
0	-0.886453913290159	0.125	0.481	0	MES	CLEC2B
0	-0.307864157493243	0.014	0.164	0	MES	CLEC4A
0	-0.346008148264185	0.005	0.11	0	MES	CLEC4E
0	-0.715877043218744	0.012	0.242	0	MES	CLEC5A
0	-1.53669129528903	0.035	0.586	0	MES	CLEC7A
0	-0.321582405563893	0.01	0.178	0	MES	CLECL1
0	-0.623278356790397	0.679	0.741	0	MES	CLIC1
0	0.895336462060364	0.722	0.302	0	MES	CLIC4
0	0.438415163381966	0.409	0.115	0	MES	CLIP3
0	-0.591790776942899	0.124	0.368	0	MES	CLN8
0	0.383336136742059	0.637	0.443	0	MES	CLNS1A
0	0.369090238066121	0.541	0.336	0	MES	CLPP
0	3.99429130580729	0.919	0.428	0	MES	CLU
0	0.296905989734559	0.223	0.042	0	MES	CMBL
0	-0.304109116716124	0.009	0.169	0	MES	CMKLR1
0	0.384366754284055	0.359	0.14	0	MES	CMSS1
0	-0.659884922597291	0.121	0.147	0	MES	CMTM5
0	-0.684100316740616	0.447	0.612	0	MES	CMTM6
0	-0.585688135792435	0.027	0.332	0	MES	CMTM7
0	0.592946054816102	0.856	0.713	0	MES	CNBP
0	-1.5987300421606	0.01	0.162	0	MES	CNDP1
0	-0.59376598790768	0.36	0.576	0	MES	CNDP2
0	0.198565062253245	0.13	0.019	0	MES	CNIH2
0	0.208495487724057	0.155	0.026	0	MES	CNIH3
0	0.409597103803302	0.549	0.331	0	MES	CNIH4
0	2.68262999810939	0.877	0.187	0	MES	CNN3
0	-1.82893734029536	0.43	0.352	0	MES	CNP
0	-0.801069338129326	0.381	0.626	0	MES	CNPY3
0	0.374578378980586	0.14	0.015	0	MES	CNR1
0	0.198897969721059	0.133	0.014	0	MES	CNTFR
0	0.316781394740443	0.196	0.026	0	MES	CNTN1
0	-1.22597506886967	0.021	0.156	0	MES	CNTN2
0	0.173317923893155	0.103	0.007	0	MES	CNTNAP3B
0	-0.529690236745029	0.007	0.111	0	MES	CNTNAP4
0	0.468552660035325	0.629	0.393	0	MES	COA3
0	0.466961999904949	0.605	0.369	0	MES	COA4
0	0.316077564501867	0.107	0.009	0	MES	COL14A1
0	0.231832182031212	0.136	0.014	0	MES	COL22A1
0	-0.261488064749725	0.155	0.044	0	MES	COL4A1
0	-0.182540875671407	0.174	0.042	0	MES	COL4A2
0	0.442703792426182	0.264	0.033	0	MES	COL5A2
0	0.168900014533206	0.114	0.016	0	MES	COL5A3
0	0.698835085086486	0.388	0.048	0	MES	COL6A1
0	0.140272813195627	0.131	0.026	0	MES	COL6A2
0	0.267670209780596	0.127	0.007	0	MES	COL8A1
0	-0.404457492854543	0.119	0.312	0	MES	COLGALT1
0	0.548944247733405	0.661	0.447	0	MES	COPS6
0	0.666754105543946	0.592	0.26	0	MES	COPS8
0	0.511279756278433	0.579	0.348	0	MES	COPS9
0	0.37253793176824	0.428	0.206	0	MES	COQ4
0	0.311856970757011	0.341	0.154	0	MES	COQ9
0	-1.47187115804495	0.06	0.588	0	MES	CORO1A
0	-0.345647682511106	0.067	0.242	0	MES	CORO7
0	-1.30713712713812	0.364	0.658	0	MES	COTL1
0	0.53060074283042	0.661	0.421	0	MES	COX20
0	0.723173037179319	0.913	0.802	0	MES	COX6A1
0	0.761548181106239	0.914	0.829	0	MES	COX6C
0	0.47999425938819	0.898	0.809	0	MES	COX8A
0	0.452071601253587	0.181	0.014	0	MES	CP
0	1.03405563307759	0.521	0.095	0	MES	CPE
0	-1.22600205181926	0.094	0.53	0	MES	CPM
0	-0.310312837696325	0.053	0.214	0	MES	CPPED1
0	-1.09809313879186	0.173	0.484	0	MES	CPVL
0	0.402513387465996	0.408	0.202	0	MES	CREB3
0	0.485556819905214	0.509	0.236	0	MES	CREB5
0	-1.25566073195246	0.178	0.581	0	MES	CREG1
0	-0.990254430594112	0.331	0.567	0	MES	CREM
0	0.912718989918134	0.554	0.092	0	MES	CRIP2
0	0.826069475252692	0.307	0.022	0	MES	CRISPLD1
0	0.330494017527652	0.222	0.027	0	MES	CRMP1
0	0.490833431159022	0.309	0.051	0	MES	CRNDE
0	1.61348471281051	0.838	0.328	0	MES	CRYAB
0	0.305587887217672	0.258	0.088	0	MES	CRYZ
0	-1.92818262815086	0.036	0.638	0	MES	CSF1R
0	-0.825265385421243	0.02	0.383	0	MES	CSF2RA
0	-0.895644642667455	0.024	0.426	0	MES	CSF3R
0	-0.441678966639971	0.113	0.335	0	MES	CSK
0	1.30150476526821	0.572	0.076	0	MES	CSRP2
0	-0.625011167351489	0.014	0.291	0	MES	CSTA
0	0.451166978014768	0.188	0.04	0	MES	CTGF
0	0.455639157793255	0.304	0.055	0	MES	CTNNAL1
0	0.955539269557669	0.538	0.101	0	MES	CTNND2
0	-2.14563626060915	0.698	0.844	0	MES	CTSB
0	-1.65951276783647	0.186	0.642	0	MES	CTSC
0	-2.29285572855786	0.365	0.77	0	MES	CTSD
0	-0.808107407385648	0.224	0.569	0	MES	CTSH
0	0.42596034480016	0.223	0.036	0	MES	CTSK
0	-1.63281164136754	0.447	0.665	0	MES	CTSL
0	-2.00418676524787	0.084	0.652	0	MES	CTSS
0	-1.82053135430999	0.225	0.657	0	MES	CTSZ
0	0.196953582542537	0.365	0.142	0	MES	CTTN
0	0.429973777201814	0.237	0.023	0	MES	CTXN1
0	0.713444411293808	0.831	0.583	0	MES	CUTA
0	0.402097280610536	0.169	0.017	0	MES	CX3CL1
0	-0.953801294245906	0.02	0.35	0	MES	CX3CR1
0	0.781435327812644	0.204	0.013	0	MES	CXCL14
0	-1.65534719506831	0.182	0.656	0	MES	CXCL16
0	-1.68026618770441	0.142	0.497	0	MES	CXCR4
0	-0.643730637973465	0.011	0.245	0	MES	CXorf21
0	0.44743627436211	0.522	0.324	0	MES	CYB5A
0	-0.33362931893632	0.105	0.278	0	MES	CYB5R4
0	-2.8772382374004	0.096	0.754	0	MES	CYBA
0	-1.68275306498885	0.032	0.592	0	MES	CYBB
0	-0.958114542636185	0.25	0.54	0	MES	CYFIP1
0	0.379963554552024	0.459	0.247	0	MES	CYHR1
0	0.567202931736054	0.307	0.074	0	MES	CYP51A1
0	1.95251559268923	0.538	0.058	0	MES	CYR61
0	0.821230901268467	0.606	0.275	0	MES	CYSTM1
0	-0.633268798254282	0.087	0.365	0	MES	CYTH1
0	-0.544283165133059	0.014	0.293	0	MES	CYTH4
0	-0.574650287432714	0.016	0.247	0	MES	CYTIP
0	-0.434081648564369	0.095	0.245	0	MES	CYTL1
0	-1.18922306182465	0.135	0.515	0	MES	DAB2
0	0.265874370252868	0.28	0.098	0	MES	DAG1
0	0.313932451007764	0.304	0.114	0	MES	DALRD3
0	0.298289536883144	0.303	0.124	0	MES	DAPK3
0	-0.178954882108264	0.006	0.101	0	MES	DAPP1
0	0.827073289228339	0.933	0.878	0	MES	DBI
0	0.43076907548468	0.315	0.056	0	MES	DBN1
0	0.163082898199769	0.113	0.011	0	MES	DBNDD1
0	-1.36481929944368	0.186	0.243	0	MES	DBNDD2
0	0.412736051836923	0.402	0.191	0	MES	DCAF13
0	0.336682215789045	0.259	0.058	0	MES	DCAKD
0	0.276556929186328	0.208	0.058	0	MES	DCBLD2
0	0.428630559006545	0.21	0.022	0	MES	DCLK1
0	0.658965686040028	0.355	0.04	0	MES	DCLK2
0	0.567434007446343	0.673	0.435	0	MES	DCTN3
0	0.335903334147941	0.382	0.182	0	MES	DCUN1D5
0	0.347963612591216	0.233	0.032	0	MES	DDAH1
0	1.17498452500958	0.674	0.402	0	MES	DDIT3
0	0.400315117456671	0.614	0.224	0	MES	DDR1
0	0.449868524239601	0.264	0.028	0	MES	DDR2
0	-0.405030187920083	0.019	0.239	0	MES	DEF6
0	-0.747610586617048	0.035	0.371	0	MES	DENND3
0	1.03774812559666	0.262	0.03	0	MES	DEPP1
0	0.494116817569889	0.606	0.388	0	MES	DGUOK
0	-0.949968579400788	0.398	0.682	0	MES	DHRS7
0	0.407715427710936	0.209	0.021	0	MES	DIRAS3
0	0.733882717946689	0.398	0.051	0	MES	DKK3
0	-0.210395461672317	0.011	0.133	0	MES	DLEU7
0	0.255656464051056	0.159	0.018	0	MES	DLGAP1
0	0.256491615920378	0.156	0.033	0	MES	DLGAP1-AS2
0	0.314990448220319	0.355	0.16	0	MES	DMAC1
0	0.606854005028752	0.459	0.274	0	MES	DNAJB9
0	0.653456815031794	0.635	0.328	0	MES	DNAJC19
0	-0.459597106935859	0.061	0.121	0	MES	DNAJC6
0	0.588856338506443	0.34	0.034	0	MES	DNALI1
0	-0.53686787484194	0.287	0.418	0	MES	DNASE2
0	0.373929970923489	0.353	0.137	0	MES	DNER
0	-0.473030278552135	0.168	0.375	0	MES	DNM2
0	-0.624592364643147	0.134	0.416	0	MES	DOCK10
0	-0.539701888582601	0.015	0.303	0	MES	DOCK2
0	-0.912098367739043	0.137	0.536	0	MES	DOCK4
0	-0.63871576594546	0.018	0.229	0	MES	DOCK5
0	0.345868536461806	0.298	0.112	0	MES	DOCK7
0	-0.849491645554998	0.03	0.437	0	MES	DOCK8
0	-0.280786601527206	0.007	0.127	0	MES	DOK2
0	-0.429140699841366	0.017	0.247	0	MES	DOK3
0	0.905249953986064	0.459	0.056	0	MES	DOK5
0	0.604531078870208	0.614	0.328	0	MES	DPM3
0	0.328221733838204	0.24	0.057	0	MES	DPP6
0	-0.51595153226639	0.448	0.655	0	MES	DPP7
0	0.914828945336464	0.484	0.062	0	MES	DPYSL3
0	-0.32899731355284	0.12	0.112	0	MES	DPYSL5
0	-0.289949641371246	0.023	0.171	0	MES	DSC2
0	-0.91809301176903	0.101	0.468	0	MES	DSE
0	0.534699322221074	0.428	0.139	0	MES	DSEL
0	0.953803356154754	0.855	0.532	0	MES	DSTN
0	1.80379524821394	0.656	0.161	0	MES	DTNA
0	0.8043264150524	0.428	0.111	0	MES	DTX3
0	0.470969478412084	0.426	0.192	0	MES	DTYMK
0	-2.07376640054759	0.511	0.827	0	MES	DUSP1
0	0.560921248425259	0.378	0.094	0	MES	DUSP14
0	-0.585931484303492	0.031	0.176	0	MES	DUSP2
0	0.651267216962229	0.687	0.475	0	MES	DUT
0	0.316733451187874	0.54	0.322	0	MES	DYNC1LI2
0	0.282722301314182	0.253	0.081	0	MES	DYNC2LI1
0	0.450930185169239	0.919	0.804	0	MES	DYNLL1
0	0.481200802927819	0.8	0.647	0	MES	DYNLRB1
0	0.156669142505498	0.108	0.009	0	MES	DYRK3
0	-0.533944277118584	0.017	0.242	0	MES	EBI3
0	0.415669260672311	0.47	0.251	0	MES	EBNA1BP2
0	0.157541986975071	0.193	0.06	0	MES	ECE1
0	0.359337373912223	0.318	0.14	0	MES	ECHDC2
0	0.608559355062605	0.521	0.228	0	MES	ECI2
0	-1.26724862731234	0.056	0.169	0	MES	EDIL3
0	0.5234135944883	0.547	0.343	0	MES	EEA1
0	0.458865155564212	0.157	0.036	0	MES	EEF1A2
0	0.390961779773318	0.149	0.022	0	MES	EEF1AKMT3
0	1.088904700952	0.167	0.006	0	MES	EFCAB6
0	2.0750000597551	0.553	0.035	0	MES	EFEMP1
0	0.64985419313178	0.412	0.073	0	MES	EFEMP2
0	0.447753381769319	0.344	0.099	0	MES	EFHC1
0	-1.08829841619058	0.099	0.165	0	MES	EFHD1
0	-0.72287064934982	0.095	0.402	0	MES	EFHD2
0	0.161546869671751	0.304	0.125	0	MES	EFNA1
0	1.38067296340559	0.455	0.166	0	MES	EGFR
0	0.402474465774204	0.293	0.074	0	MES	EHBP1
0	-0.390192532180656	0.05	0.242	0	MES	EHBP1L1
0	0.191950140787652	0.146	0.023	0	MES	EHD2
0	0.362385912579029	0.511	0.305	0	MES	EI24
0	0.660580089512899	0.868	0.653	0	MES	EID1
0	0.554672895965681	0.759	0.553	0	MES	EIF1B
0	0.269815712202547	0.197	0.042	0	MES	EIF3J-DT
0	-0.275577129308988	0.203	0.138	0	MES	ELAVL3
0	-0.99859331602369	0.223	0.596	0	MES	ELF1
0	-0.959734003198236	0.295	0.616	0	MES	ELL2
0	-0.563331791644572	0.166	0.399	0	MES	ELMO1
0	0.188615261378517	0.105	0.006	0	MES	ELMOD1
0	0.444120512761415	0.219	0.024	0	MES	ELN
0	0.597526876757778	0.682	0.453	0	MES	ELOB
0	0.393668475446741	0.579	0.342	0	MES	ELOC
0	-0.79033343577204	0.252	0.409	0	MES	ELOVL1
0	-0.636900007472212	0.028	0.313	0	MES	EMB
0	0.520687293655793	0.66	0.407	0	MES	EMC4
0	0.385502314040632	0.585	0.394	0	MES	EMC6
0	0.568663285876543	0.657	0.394	0	MES	EMD
0	1.49792358178547	0.548	0.102	0	MES	EMP1
0	0.583903661297202	0.651	0.425	0	MES	EMP3
0	-0.39116984743389	0.006	0.176	0	MES	EMR2
0	0.232535391753728	0.141	0.011	0	MES	EN1
0	0.608067754349692	0.459	0.121	0	MES	ENAH
0	-0.977460298497773	0.062	0.442	0	MES	ENG
0	0.376338147831957	0.229	0.046	0	MES	ENHO
0	0.270875212241227	0.165	0.014	0	MES	ENKUR
0	0.808501748495918	0.892	0.754	0	MES	ENO1
0	0.940026352549254	0.584	0.154	0	MES	ENO2
0	-1.42057236308085	0.025	0.208	0	MES	ENPP2
0	-0.719047657859053	0.053	0.38	0	MES	ENTPD1
0	-1.07199079663424	0.209	0.578	0	MES	EPB41L2
0	-0.881574305803875	0.068	0.441	0	MES	EPB41L3
0	0.297944151348967	0.219	0.037	0	MES	EPDR1
0	0.266004064136594	0.167	0.018	0	MES	EPHA4
0	0.184799015677268	0.103	0.006	0	MES	EPHA5
0	0.20169786803802	0.107	0.005	0	MES	EPHA5-AS1
0	-0.446134355077442	0.041	0.252	0	MES	EPSTI1
0	0.316638866832408	0.277	0.089	0	MES	ERG28
0	0.583520344687005	0.738	0.496	0	MES	ERGIC3
0	0.750070578586571	0.82	0.607	0	MES	ERH
0	0.404884590553401	0.464	0.225	0	MES	ERI3
0	-1.82234653308971	0.017	0.171	0	MES	ERMN
0	0.390917162692551	0.318	0.135	0	MES	ERRFI1
0	0.474400230244869	0.627	0.451	0	MES	ESD
0	0.385737367603568	0.385	0.163	0	MES	ETFRF1
0	-0.946518922146937	0.161	0.51	0	MES	ETS2
0	0.553583655393192	0.341	0.083	0	MES	ETV1
0	0.262382132584314	0.187	0.044	0	MES	EVA1C
0	-1.13312169534256	0.03	0.454	0	MES	EVI2A
0	-0.823090949316858	0.019	0.371	0	MES	EVI2B
0	-0.635488768423573	0.22	0.491	0	MES	EVL
0	-1.19666836625588	0.025	0.303	0	MES	F13A1
0	0.254241349155707	0.208	0.039	0	MES	F2R
0	1.17524500384873	0.443	0.058	0	MES	F3
0	-0.480641431305671	0.007	0.109	0	MES	FA2H
0	1.62133331553457	0.579	0.175	0	MES	FABP7
0	0.462810973642607	0.396	0.169	0	MES	FADS1
0	0.856677700531211	0.363	0.055	0	MES	FADS2
0	-0.0592763472975566	0.321	0.149	0	MES	FAIM2
0	-0.205324630428745	0.2	0.141	0	MES	FAM102A
0	-0.403925918821605	0.03	0.194	0	MES	FAM105A
0	0.381616284294653	0.166	0.035	0	MES	FAM107A
0	-0.83970666516249	0.183	0.302	0	MES	FAM107B
0	0.70399369863601	0.62	0.42	0	MES	FAM162A
0	0.460808395627309	0.348	0.088	0	MES	FAM171B
0	0.374620132928365	0.181	0.011	0	MES	FAM181A
0	-0.416526336477405	0.017	0.211	0	MES	FAM20A
0	0.476691424797765	0.497	0.153	0	MES	FAM229B
0	-0.40010352162754	0.005	0.162	0	MES	FAM26F
0	0.620312857752523	0.481	0.242	0	MES	FAM3C
0	-1.03043933489046	0.414	0.721	0	MES	FAM49B
0	-0.39930860949403	0.045	0.215	0	MES	FAM53B
0	-0.193729046238339	0.011	0.125	0	MES	FAM78A
0	0.306211520738928	0.167	0.032	0	MES	FAM84A
0	0.375575080912067	0.242	0.032	0	MES	FAM92A
0	0.470120869219142	0.801	0.632	0	MES	FAM96B
0	0.21375538733862	0.137	0.016	0	MES	FAT3
0	0.240932402111648	0.132	0.019	0	MES	FBLN5
0	-0.503109365697137	0.01	0.233	0	MES	FBP1
0	0.278055329922847	0.188	0.022	0	MES	FBXO17
0	0.351783927117463	0.412	0.19	0	MES	FBXO21
0	0.395938575232417	0.339	0.143	0	MES	FBXO32
0	-3.28694168611884	0.066	0.753	0	MES	FCER1G
0	-2.8208641294401	0.047	0.514	0	MES	FCGBP
0	-1.80181281224342	0.03	0.568	0	MES	FCGR1A
0	-0.769737175986697	0.015	0.343	0	MES	FCGR1B
0	-1.78637213463019	0.08	0.648	0	MES	FCGR2A
0	-0.951733255869519	0.018	0.294	0	MES	FCGR2B
0	-2.4948735708698	0.044	0.655	0	MES	FCGR3A
0	-1.56207248087532	0.511	0.722	0	MES	FCGRT
0	-0.349592661896658	0.094	0.248	0	MES	FCHO2
0	0.558270529613916	0.403	0.107	0	MES	FERMT2
0	-0.783962495241695	0.037	0.41	0	MES	FERMT3
0	-0.299012675295317	0.046	0.201	0	MES	FES
0	0.199723753309833	0.738	0.254	0	MES	FEZ1
0	-0.437964588913079	0.012	0.228	0	MES	FGD2
0	-0.812880609889953	0.065	0.418	0	MES	FGD4
0	0.188568639622971	0.141	0.02	0	MES	FGF12
0	0.279988969060952	0.194	0.03	0	MES	FGF2
0	0.638799058942039	0.364	0.071	0	MES	FGFR1
0	-0.891807652621544	0.07	0.142	0	MES	FGFR2
0	-1.26938299536812	0.026	0.482	0	MES	FGL2
0	-0.436353229486774	0.01	0.2	0	MES	FGR
0	1.50681606319008	0.666	0.088	0	MES	FHL1
0	0.708129097235947	0.354	0.038	0	MES	FIBIN
0	0.37678409286369	0.25	0.038	0	MES	FIGN
0	0.324410355810898	0.188	0.041	0	MES	FJX1
0	0.55509290424926	0.369	0.054	0	MES	FKBP10
0	-0.323924059361414	0.123	0.288	0	MES	FKBP15
0	-1.05812987341005	0.251	0.614	0	MES	FKBP5
0	0.328427706669831	0.263	0.076	0	MES	FKBP9
0	-0.381040705772325	0.012	0.22	0	MES	FLI1
0	0.861761449336208	0.595	0.191	0	MES	FLNA
0	0.39784151125495	0.272	0.066	0	MES	FMC1
0	-0.329260866822599	0.015	0.172	0	MES	FMN1
0	0.217080346059713	0.135	0.01	0	MES	FMN2
0	-0.638478952790447	0.026	0.334	0	MES	FMNL1
0	-0.681599183146944	0.305	0.457	0	MES	FMNL2
0	-0.34774596795932	0.056	0.229	0	MES	FMNL3
0	0.319429829714459	0.16	0.016	0	MES	FMOD
0	0.287194365864771	0.244	0.089	0	MES	FNBP1L
0	0.349373821136863	0.23	0.026	0	MES	FNDC4
0	-1.42390746259536	0.019	0.373	0	MES	FOLR2
0	0.243551308164183	0.15	0.02	0	MES	FOXD1
0	0.326539982358783	0.195	0.014	0	MES	FOXG1
0	0.299346132669934	0.148	0.01	0	MES	FOXJ1
0	-0.528289553385782	0.208	0.443	0	MES	FOXN3
0	-1.50862773038238	0.023	0.528	0	MES	FPR1
0	-0.485259484977151	0.007	0.207	0	MES	FPR3
0	0.279781041679615	0.163	0.021	0	MES	FRMD3
0	-0.664842386439161	0.116	0.396	0	MES	FRMD4A
0	-0.969940802686241	0.088	0.504	0	MES	FRMD4B
0	-0.682123840033151	0.496	0.56	0	MES	FSCN1
0	0.219413941891226	0.183	0.032	0	MES	FSD1
0	0.381720432219645	0.298	0.047	0	MES	FSTL1
0	-1.82811739621943	0.994	0.996	0	MES	FTL
0	-0.577566940632326	0.117	0.324	0	MES	FUCA1
0	0.435966905591175	0.608	0.396	0	MES	FUNDC2
0	-0.474757100210273	0.052	0.296	0	MES	FUOM
0	-1.52519313938067	0.066	0.62	0	MES	FXYD5
0	1.27500508434241	0.56	0.106	0	MES	FXYD6
0	-1.07227204899009	0.017	0.3	0	MES	FYB
0	-1.3298931575933	0.069	0.33	0	MES	FYB1
0	0.340754858593545	0.377	0.156	0	MES	FYN
0	0.625836423101634	0.367	0.041	0	MES	FZD3
0	-0.74150576573135	0.258	0.514	0	MES	GAA
0	-0.234350326642798	0.023	0.146	0	MES	GAB3
0	0.825177088810933	0.864	0.692	0	MES	GABARAPL2
0	0.341421065352144	0.267	0.085	0	MES	GABPB1-AS1
0	1.239091040593	0.544	0.172	0	MES	GADD45A
0	-0.710207669805783	0.097	0.367	0	MES	GAL3ST4
0	-0.305114547735029	0.085	0.242	0	MES	GALC
0	-0.249154977357856	0.012	0.135	0	MES	GALNT6
0	0.212481645186745	0.114	0.005	0	MES	GALR1
0	2.56588865651777	0.772	0.12	0	MES	GAP43
0	1.18068235144261	0.993	0.986	0	MES	GAPDH
0	-0.386904460014408	0.01	0.198	0	MES	GAPT
0	0.314448965991742	0.311	0.125	0	MES	GAR1
0	0.73811580731574	0.527	0.233	0	MES	GARS
0	-0.704301370886442	0.113	0.39	0	MES	GAS6
0	0.242977830864333	0.18	0.039	0	MES	GATD1
0	-0.151214394204166	0.008	0.102	0	MES	GBGT1
0	-0.607672661643956	0.228	0.467	0	MES	GCA
0	0.202106532731613	0.19	0.053	0	MES	GCAT
0	0.35613020119871	0.674	0.423	0	MES	GDI1
0	-0.439945482970574	0.525	0.642	0	MES	GDI2
0	1.60625970894628	0.478	0.111	0	MES	GEM
0	3.81279440104205	0.715	0.228	0	MES	GFAP
0	0.289547344232333	0.173	0.016	0	MES	GFPT2
0	0.490388568859358	0.487	0.267	0	MES	GGCT
0	0.535382890380221	0.348	0.085	0	MES	GGH
0	-0.330520918867616	0.011	0.19	0	MES	GIMAP1
0	-0.232468964496754	0.038	0.168	0	MES	GIMAP2
0	-0.868981891052649	0.02	0.407	0	MES	GIMAP4
0	-0.175512453878936	0.006	0.102	0	MES	GIMAP5
0	-0.253437016703197	0.008	0.156	0	MES	GIMAP6
0	-0.331059601504947	0.012	0.164	0	MES	GIMAP7
0	0.736385336615598	0.238	0.035	0	MES	GJA1
0	-0.746114677177717	0.01	0.125	0	MES	GJB1
0	0.16066215206555	0.122	0.015	0	MES	GJC1
0	-0.692584397240523	0.124	0.345	0	MES	GK
0	-0.914626288719302	0.023	0.285	0	MES	GLDN
0	-0.523359037701701	0.269	0.48	0	MES	GLIPR1
0	0.82385503499939	0.397	0.047	0	MES	GLIS3
0	0.536290902615961	0.604	0.328	0	MES	GLO1
0	0.19280612005008	0.14	0.018	0	MES	GLRB
0	-0.490605270858445	0.329	0.526	0	MES	GLRX
0	-0.596375958903231	0.107	0.381	0	MES	GM2A
0	-1.28418309996964	0.041	0.577	0	MES	GMFG
0	-0.284715293370168	0.028	0.186	0	MES	GMIP
0	0.36840649763365	0.281	0.11	0	MES	GMNN
0	-0.803864672050145	0.189	0.501	0	MES	GNA13
0	-0.434354883948227	0.012	0.247	0	MES	GNA15
0	-0.844746323385527	0.528	0.746	0	MES	GNAI2
0	-0.360497458199278	0.161	0.136	0	MES	GNAO1
0	0.231390730839916	0.267	0.439	0	MES	GNB2L1
0	0.230592203220665	0.19	0.036	0	MES	GNB5
0	0.610925879154782	0.402	0.067	0	MES	GNG12
0	0.364131408425838	0.162	0.021	0	MES	GNG4
0	0.548448769114901	0.907	0.803	0	MES	GNG5
0	-0.869253801895274	0.164	0.407	0	MES	GNG7
0	0.344157783729265	0.406	0.196	0	MES	GNL1
0	0.646892310776276	0.395	0.076	0	MES	GOLM1
0	0.701715913787262	0.357	0.055	0	MES	GPC1
0	0.551707997676709	0.557	0.377	0	MES	GPI
0	1.7416924351659	0.757	0.098	0	MES	GPM6A
0	-0.0222958424757977	0.841	0.33	0	MES	GPM6B
0	-1.95792910602324	0.031	0.508	0	MES	GPR183
0	-1.70703935198555	0.031	0.559	0	MES	GPR34
0	-0.7241121105313	0.083	0.147	0	MES	GPR37
0	-0.832035528036003	0.02	0.391	0	MES	GPR65
0	-0.275968290908341	0.006	0.147	0	MES	GPR84
0	-0.50242649208505	0.365	0.19	0	MES	GPRC5B
0	-0.595559636104424	0.029	0.323	0	MES	GPRIN3
0	-1.10705120730089	0.068	0.544	0	MES	GPSM3
0	-2.22330285049466	0.213	0.409	0	MES	GPX1
0	0.372531910016976	0.274	0.083	0	MES	GRAMD2B
0	-0.646208978422709	0.042	0.276	0	MES	GRASP
0	-0.955137747010117	0.448	0.708	0	MES	GRB2
0	0.303079033597679	0.206	0.06	0	MES	GRIA2
0	0.292786363073098	0.232	0.054	0	MES	GRIA3
0	-1.53992910470396	0.506	0.781	0	MES	GRN
0	-2.16245077517082	0.462	0.813	0	MES	GSN
0	0.432258746788614	0.335	0.071	0	MES	GSTA4
0	0.322953697500358	0.366	0.164	0	MES	GSTM3
0	0.184444564067583	0.114	0.014	0	MES	GSTM5
0	-0.958567293445226	0.334	0.637	0	MES	GSTO1
0	0.377694977037874	0.898	0.806	0	MES	GSTP1
0	0.506762860138937	0.74	0.51	0	MES	GTF2A2
0	-0.890290173066382	0.312	0.557	0	MES	GYPC
0	0.684542687152645	0.513	0.315	0	MES	H1F0
0	-0.682182286373034	0.183	0.491	0	MES	H2AFJ
0	1.14924077741976	0.85	0.718	0	MES	H2AFZ
0	0.447796316594494	0.375	0.14	0	MES	HACD3
0	-0.359467796438028	0.018	0.165	0	MES	HACD4
0	-1.89489493365262	0.024	0.373	0	MES	HAMP
0	0.437348592150126	0.246	0.032	0	MES	HAP1
0	-1.11311044597085	0.013	0.128	0	MES	HAPLN2
0	0.55207451920415	0.238	0.015	0	MES	HAS2
0	0.214267452881899	0.13	0.006	0	MES	HAS2-AS1
0	-1.37584496420349	0.032	0.552	0	MES	HAVCR2
0	0.382213993779106	0.588	0.388	0	MES	HAX1
0	-0.904697768766429	0.184	0.432	0	MES	HBEGF
0	-0.751033429027193	0.017	0.371	0	MES	HCK
0	-1.62417487747061	0.042	0.641	0	MES	HCLS1
0	-0.716715803638844	0.016	0.115	0	MES	HCN2
0	-1.57908253438745	0.041	0.577	0	MES	HCST
0	0.474465730699632	0.511	0.281	0	MES	HDDC2
0	0.223353647722348	0.179	0.047	0	MES	HDGFL3
0	-0.00708778311069291	0.264	0.133	0	MES	HEPACAM
0	-0.553716379724698	0.235	0.447	0	MES	HEXA
0	1.05105466505215	0.485	0.068	0	MES	HEY1
0	-0.279775066782542	0.034	0.18	0	MES	HHEX
0	-0.588614083762788	0.014	0.118	0	MES	HHIP
0	0.438733838890543	0.325	0.107	0	MES	HHLA3
0	-0.680773106117907	0.532	0.675	0	MES	HIF1A
0	1.38746220121949	0.362	0.08	0	MES	HILPDA
0	0.477338805510911	0.909	0.809	0	MES	HINT1
0	0.349386828324096	0.196	0.054	0	MES	HIST3H2A
0	-0.51297398736986	0.927	0.957	0	MES	HLA-A
0	-1.02098780284626	0.817	0.958	0	MES	HLA-B
0	-1.06607377677828	0.811	0.934	0	MES	HLA-C
0	-1.79535680245748	0.262	0.683	0	MES	HLA-DMA
0	-1.51336769256538	0.089	0.579	0	MES	HLA-DMB
0	-0.496356714663687	0.069	0.287	0	MES	HLA-DOA
0	-2.68586363995583	0.383	0.764	0	MES	HLA-DPA1
0	-2.82331639918648	0.358	0.748	0	MES	HLA-DPB1
0	-1.90014713944383	0.201	0.63	0	MES	HLA-DQA1
0	-2.44056624802365	0.153	0.692	0	MES	HLA-DQB1
0	-2.83586296766885	0.442	0.784	0	MES	HLA-DRA
0	-2.52266469434759	0.353	0.764	0	MES	HLA-DRB1
0	-1.83245528510637	0.306	0.678	0	MES	HLA-DRB5
0	-1.50869029445998	0.559	0.859	0	MES	HLA-E
0	-0.47330772522958	0.175	0.388	0	MES	HLA-F
0	0.63570358686146	0.943	0.889	0	MES	HMGB1
0	0.305406115775122	0.278	0.107	0	MES	HMGB3
0	0.484474282613419	0.34	0.139	0	MES	HMGCS1
0	0.495718426201532	0.854	0.696	0	MES	HMGN1
0	0.708987820176649	0.887	0.762	0	MES	HMGN2
0	0.496509481091739	0.376	0.128	0	MES	HMGN4
0	-0.311193133142598	0.011	0.167	0	MES	HMHA1
0	-2.03008936763622	0.209	0.62	0	MES	HMOX1
0	0.462468283825589	0.655	0.472	0	MES	HNRNPH3
0	0.489137016698778	0.666	0.47	0	MES	HNRNPR
0	1.31148690943865	0.488	0.149	0	MES	HOPX
0	0.261671236539687	0.133	0.012	0	MES	HOXA7
0	0.219120126378143	0.133	0.01	0	MES	HOXD8
0	0.34308859601927	0.294	0.091	0	MES	HPF1
0	-0.491777163189835	0.01	0.24	0	MES	HPGDS
0	-0.360190319724976	0.087	0.292	0	MES	HPS1
0	-0.349261704259132	0.017	0.179	0	MES	HPSE
0	0.212193005150389	0.109	0.009	0	MES	HRCT1
0	0.405705823767682	0.234	0.031	0	MES	HRH1
0	-0.229110563350344	0.018	0.142	0	MES	HRH2
0	0.307915613076763	0.29	0.113	0	MES	HS2ST1
0	0.510378781160053	0.865	0.703	0	MES	HSBP1
0	0.287215016074631	0.239	0.056	0	MES	HSD11B1L
0	0.399403728643005	0.534	0.332	0	MES	HSD17B10
0	-0.513559636026391	0.952	0.959	0	MES	HSP90AA1
0	-0.821544632400568	0.122	0.186	0	MES	HSPA2
0	0.191813644019108	0.142	0.024	0	MES	HSPA4L
0	0.645259164124743	0.806	0.655	0	MES	HSPA5
0	0.999674224678052	0.807	0.661	0	MES	HSPB1
0	0.456562432129129	0.22	0.02	0	MES	HSPB6
0	1.09375061336533	0.325	0.026	0	MES	HSPB8
0	0.522731223052191	0.917	0.777	0	MES	HSPE1
0	-1.06356912357586	0.343	0.606	0	MES	HTRA1
0	0.417526614710534	0.366	0.165	0	MES	IARS
0	-0.416442250833713	0.025	0.214	0	MES	ICOSLG
0	0.819362491699403	0.303	0.105	0	MES	ID1
0	2.5377063278468	0.561	0.207	0	MES	ID3
0	1.31216312806298	0.494	0.055	0	MES	ID4
0	-1.6933051990613	0.205	0.581	0	MES	IER3
0	-0.925612053125595	0.299	0.445	0	MES	IER5
0	0.356946265896142	0.32	0.1	0	MES	IFI27L1
0	-0.94852636477056	0.027	0.379	0	MES	IFI30
0	1.13268543620274	0.626	0.542	0	MES	IFITM3
0	-1.26752436252973	0.276	0.684	0	MES	IFNGR1
0	-0.531598554152345	0.374	0.541	0	MES	IFNGR2
0	0.504806074372496	0.318	0.06	0	MES	IFT22
0	0.325731463336315	0.35	0.145	0	MES	IFT43
0	0.339000158794495	0.363	0.155	0	MES	IFT52
0	0.695354326287077	0.5	0.128	0	MES	IFT57
0	0.303950587962514	0.234	0.048	0	MES	IFT81
0	-0.481119190710098	0.016	0.212	0	MES	IGF1
0	0.226237408327829	0.133	0.021	0	MES	IGF2BP2
0	2.27677602557964	0.387	0.149	0	MES	IGFBP2
0	1.34723873976633	0.221	0.042	0	MES	IGFBP3
0	2.27394520586338	0.511	0.076	0	MES	IGFBP5
0	1.50580204986154	0.454	0.124	0	MES	IGFBP7
0	-1.1716398078665	0.019	0.431	0	MES	IGSF6
0	-0.499083621803076	0.02	0.267	0	MES	IKZF1
0	-0.578841280163324	0.012	0.189	0	MES	IL10
0	-0.843421384491502	0.024	0.414	0	MES	IL10RA
0	-0.718869454657503	0.126	0.433	0	MES	IL13RA1
0	0.286816593918398	0.16	0.011	0	MES	IL13RA2
0	-0.283169495992109	0.013	0.165	0	MES	IL16
0	-0.593474546781366	0.061	0.344	0	MES	IL17RA
0	-1.34822877868308	0.07	0.554	0	MES	IL18
0	-2.08208536927718	0.044	0.362	0	MES	IL1B
0	-0.92900937119668	0.006	0.181	0	MES	IL1RN
0	-0.351263056224806	0.005	0.109	0	MES	IL2RA
0	0.249521503674578	0.237	0.054	0	MES	IL32
0	0.726255475630501	0.296	0.015	0	MES	IL33
0	-0.29139911952241	0.013	0.12	0	MES	IL4I1
0	-0.44356267653414	0.012	0.243	0	MES	IL4R
0	-0.40905927896716	0.087	0.274	0	MES	IL6R
0	-1.68756161064588	0.038	0.215	0	MES	IL8
0	0.506416927067954	0.619	0.416	0	MES	ILF2
0	0.478582057878359	0.314	0.093	0	MES	ILF3-DT
0	0.376408748320562	0.338	0.118	0	MES	IMMP1L
0	0.28586043248033	0.248	0.082	0	MES	IMMP2L
0	0.516950503600387	0.584	0.33	0	MES	IMPDH2
0	-0.462682031789415	0.092	0.221	0	MES	INF2
0	-0.582144807088916	0.032	0.322	0	MES	INPP5D
0	0.466479553065838	0.461	0.219	0	MES	IP6K2
0	0.159879387817429	0.101	0.005	0	MES	IQCA1
0	0.503715212408455	0.313	0.108	0	MES	IQCG
0	0.235004792474321	0.213	0.056	0	MES	IQCK
0	-0.593612808921926	0.017	0.292	0	MES	IRAK3
0	-0.241576201924139	0.019	0.157	0	MES	IRF5
0	-0.744042856952433	0.017	0.35	0	MES	IRF8
0	0.233930378468189	0.106	0.009	0	MES	IRX1
0	-0.354742005480464	0.025	0.186	0	MES	ITGA4
0	0.259834082534261	0.185	0.038	0	MES	ITGA7
0	-0.198089361113245	0.007	0.112	0	MES	ITGAL
0	-0.539080287380952	0.013	0.283	0	MES	ITGAM
0	-0.692510810045766	0.017	0.308	0	MES	ITGAX
0	-2.19483832900817	0.044	0.694	0	MES	ITGB2
0	0.505194848861018	0.272	0.046	0	MES	ITGB4
0	0.341304571247745	0.399	0.151	0	MES	ITGB8
0	-0.241782800387447	0.2	0.084	0	MES	ITM2A
0	-0.998771203480787	0.916	0.957	0	MES	ITM2B
0	2.34872294378406	0.72	0.283	0	MES	ITM2C
0	0.387455052973551	0.309	0.116	0	MES	JADE1
0	0.486014781862891	0.294	0.089	0	MES	JAG1
0	-0.242799501921297	0.014	0.139	0	MES	JAK3
0	0.554788039860339	0.429	0.132	0	MES	JAM2
0	-0.104309615568633	0.304	0.15	0	MES	JAM3
0	-0.648062652246649	0.084	0.334	0	MES	JDP2
0	0.0185177549342279	0.204	0.097	0	MES	KAZN
0	-0.270409955441097	0.042	0.171	0	MES	KCNAB2
0	-0.179068505596319	0.008	0.114	0	MES	KCNE3
0	0.302549679944326	0.129	0.017	0	MES	KCNE4
0	-0.399697261780624	0.089	0.122	0	MES	KCNJ10
0	-0.167815667103309	0.007	0.106	0	MES	KCNK6
0	-0.931505816222155	0.106	0.176	0	MES	KCNMB4
0	0.21294207591248	0.126	0.016	0	MES	KCNN3
0	-0.227159336827793	0.008	0.136	0	MES	KCNQ1
0	0.295351719068008	0.156	0.033	0	MES	KCNQ2
0	-0.321801707218674	0.024	0.183	0	MES	KCNQ3
0	0.141364290914885	0.12	0.017	0	MES	KCTD1
0	-1.32986710650876	0.128	0.591	0	MES	KCTD12
0	-0.614165418026825	0.222	0.393	0	MES	KDM6B
0	0.554105350301284	0.379	0.12	0	MES	KHDRBS3
0	-0.370364227385881	0.041	0.213	0	MES	KIAA0247
0	-0.690659099585685	0.1	0.353	0	MES	KIAA0930
0	0.411109764201774	0.438	0.199	0	MES	KIAA1191
0	-0.421925928838866	0.121	0.309	0	MES	KIAA1551
0	-0.68211535244927	0.063	0.257	0	MES	KIAA1598
0	-0.0270789276167964	0.348	0.149	0	MES	KIF1A
0	0.552751698696877	0.431	0.11	0	MES	KIF21A
0	-0.0328934970767241	0.277	0.132	0	MES	KIF5C
0	0.760079544075849	0.436	0.085	0	MES	KIF9
0	0.271808616691716	0.342	0.155	0	MES	KIFAP3
0	-1.80284051572913	0.172	0.496	0	MES	KLF2
0	-1.33387813196404	0.696	0.821	0	MES	KLF6
0	0.42315526254081	0.234	0.038	0	MES	KLHDC8A
0	0.202820166636812	0.137	0.014	0	MES	KLHDC9
0	0.170077205063814	0.123	0.011	0	MES	KLHL13
0	0.260672602159521	0.185	0.029	0	MES	KLHL23
0	-0.443412536878792	0.012	0.224	0	MES	KLHL6
0	0.300676036667283	0.299	0.117	0	MES	KLHL7
0	-1.15650610066529	0.006	0.145	0	MES	KLK6
0	0.382066405566874	0.422	0.212	0	MES	KRIT1
0	0.499984219329594	0.747	0.568	0	MES	KRTCAP2
0	-0.416600673833529	0.009	0.221	0	MES	KYNU
0	-0.333379731374482	0.101	0.278	0	MES	LACTB
0	0.663451763743827	0.608	0.394	0	MES	LAGE3
0	-1.21102694833903	0.029	0.529	0	MES	LAIR1
0	0.202388374790173	0.181	0.041	0	MES	LAMA4
0	0.406454905157054	0.311	0.079	0	MES	LAMB2
0	0.222457960354881	0.226	0.051	0	MES	LAMC1
0	-0.764679944819056	0.364	0.608	0	MES	LAMP1
0	0.531736513169586	0.548	0.289	0	MES	LAMTOR3
0	0.719771644207397	0.837	0.619	0	MES	LAMTOR5
0	-0.631772439279372	0.182	0.187	0	MES	LANCL1
0	0.852538838034012	0.306	0.099	0	MES	LANCL2
0	-0.565686998357901	0.462	0.606	0	MES	LAP3
0	0.437502173900749	0.347	0.118	0	MES	LAPTM4B
0	-2.93756960085112	0.076	0.776	0	MES	LAPTM5
0	-0.502789585523942	0.329	0.175	0	MES	LARP6
0	-0.955492500196832	0.035	0.455	0	MES	LAT2
0	0.412878460393025	0.251	0.061	0	MES	LBH
0	-1.00304867267583	0.03	0.438	0	MES	LCP1
0	-1.11501943400536	0.048	0.501	0	MES	LCP2
0	0.626521982743177	0.853	0.719	0	MES	LDHA
0	0.922642535641708	0.856	0.661	0	MES	LDHB
0	0.353158440904067	0.186	0.048	0	MES	LDLR
0	-0.556737680949564	0.155	0.385	0	MES	LDLRAD4
0	0.317461251391622	0.31	0.085	0	MES	LDOC1
0	1.23060678129625	0.617	0.42	0	MES	LGALS3
0	-1.04979846580581	0.035	0.482	0	MES	LGALS9
0	-0.502562394365844	0.004	0.113	0	MES	LGI3
0	-1.36796597493913	0.237	0.53	0	MES	LGMN
0	-0.826844515412766	0.121	0.455	0	MES	LHFPL2
0	0.23373857588378	0.144	0.028	0	MES	LHFPL3
0	0.814896023546607	0.419	0.051	0	MES	LHFPL6
0	-1.10881287086134	0.164	0.258	0	MES	LHPP
0	0.259652194257811	0.158	0.015	0	MES	LHX2
0	0.382607265970121	0.137	0.018	0	MES	LIF
0	0.313490776010127	0.332	0.104	0	MES	LIFR
0	-0.349336271278758	0.008	0.193	0	MES	LILRA2
0	-0.642528466403026	0.016	0.325	0	MES	LILRB1
0	-0.418656593730031	0.007	0.204	0	MES	LILRB2
0	-0.222009221577374	0.005	0.118	0	MES	LILRB3
0	-1.55362574073554	0.03	0.578	0	MES	LILRB4
0	0.747326081334834	0.475	0.205	0	MES	LIMA1
0	-0.0589456852867546	0.321	0.157	0	MES	LIMCH1
0	-0.448113278285114	0.111	0.273	0	MES	LIMD2
0	-0.972193777301175	0.437	0.661	0	MES	LIMS1
0	0.825902620869121	0.446	0.076	0	MES	LINC00461
0	0.24529238786648	0.138	0.021	0	MES	LINC00472
0	0.504151059369848	0.327	0.045	0	MES	LINC00511
0	0.314627188739063	0.213	0.054	0	MES	LINC00632
0	0.396193090070371	0.325	0.096	0	MES	LINC00662
0	0.349692268181218	0.264	0.053	0	MES	LINC00665
0	0.432799741786839	0.226	0.015	0	MES	LINC00839
0	-0.142952120554128	0.234	0.121	0	MES	LINC00844
0	-0.449559609719963	0.036	0.189	0	MES	LINC00936
0	-0.343956108562821	0.146	0.349	0	MES	LINC01094
0	0.331860995669861	0.192	0.023	0	MES	LINC01116
0	0.160959022552642	0.109	0.008	0	MES	LINC01152
0	0.419619615017935	0.196	0.013	0	MES	LINC01579
0	-0.357064370896445	0.009	0.124	0	MES	LINC01736
0	0.288699959974643	0.155	0.01	0	MES	LINC01896
0	0.353297996616468	0.261	0.07	0	MES	LINC02001
0	-1.39047425660152	0.16	0.633	0	MES	LIPA
0	-1.22030269312985	0.413	0.735	0	MES	LITAF
0	0.345307749385719	0.189	0.049	0	MES	LMCD1
0	0.673260323303324	0.67	0.397	0	MES	LMNA
0	0.927459068388875	0.701	0.38	0	MES	LMO4
0	0.267633598883075	0.158	0.019	0	MES	LNX1
0	-0.609742017550875	0.015	0.299	0	MES	LPAR5
0	-0.964023481417034	0.087	0.485	0	MES	LPAR6
0	-0.971420188078039	0.056	0.479	0	MES	LPCAT2
0	-0.382550230138117	0.062	0.256	0	MES	LPXN
0	0.356779983086421	0.306	0.101	0	MES	LRIG1
0	-0.232414679493062	0.01	0.14	0	MES	LRMP
0	0.34927374171578	0.216	0.032	0	MES	LRP1B
0	0.335144631946861	0.141	0.007	0	MES	LRRC2
0	0.379721090815398	0.309	0.105	0	MES	LRRC23
0	-0.540773808978233	0.013	0.293	0	MES	LRRC25
0	0.295923226100724	0.283	0.088	0	MES	LRRC42
0	0.186142325369389	0.138	0.022	0	MES	LRRC49
0	0.283971201783911	0.232	0.063	0	MES	LRRC4C
0	0.265801630829733	0.276	0.104	0	MES	LRRC8A
0	-0.245393746418246	0.031	0.165	0	MES	LRRC8C
0	0.395678653264492	0.297	0.094	0	MES	LRRCC1
0	-0.653108183682072	0.335	0.536	0	MES	LRRFIP1
0	0.354635644804027	0.467	0.253	0	MES	LRRFIP2
0	0.502034283958281	0.233	0.029	0	MES	LRRN3
0	0.184642655889651	0.113	0.006	0	MES	LRRN4CL
0	0.253008939233676	0.235	0.077	0	MES	LRWD1
0	0.53642354124746	0.406	0.101	0	MES	LSAMP
0	0.5595139605537	0.672	0.408	0	MES	LSM2
0	0.593367296547916	0.738	0.521	0	MES	LSM3
0	0.722974706888824	0.723	0.44	0	MES	LSM5
0	0.376946715249165	0.522	0.324	0	MES	LSM6
0	0.865736756555952	0.833	0.576	0	MES	LSM7
0	-0.889005059829602	0.073	0.326	0	MES	LSP1
0	-1.56206923249576	0.057	0.593	0	MES	LST1
0	0.45152489361778	0.4	0.185	0	MES	LTBP3
0	-0.841530328350986	0.025	0.359	0	MES	LTC4S
0	3.60578151752095	0.285	0.017	0	MES	LTF
0	0.410234187235814	0.317	0.133	0	MES	LUC7L2
0	0.332980509128252	0.183	0.022	0	MES	LUZP2
0	-1.3359233745023	0.026	0.538	0	MES	LY86
0	-1.00671169992413	0.18	0.542	0	MES	LY96
0	-0.314051300237864	0.016	0.196	0	MES	LYL1
0	-0.910651953571606	0.064	0.452	0	MES	LYN
0	0.584127906532628	0.312	0.056	0	MES	LYPD1
0	0.367732061656915	0.301	0.088	0	MES	LYRM1
0	0.391430334266365	0.395	0.198	0	MES	LYST
0	-2.36662021497004	0.031	0.455	0	MES	LYZ
0	0.240039606606081	0.202	0.058	0	MES	LZTFL1
0	-0.4998859832748	0.423	0.577	0	MES	M6PR
0	0.4279461744079	0.203	0.059	0	MES	MAD2L1
0	0.405169274576164	0.462	0.254	0	MES	MAD2L2
0	-0.558994499684637	0.21	0.42	0	MES	MAF
0	-1.49838046565006	0.279	0.678	0	MES	MAFB
0	-2.07016496629579	0.009	0.171	0	MES	MAG
0	0.620052833336558	0.469	0.146	0	MES	MAGED1
0	0.571245611301722	0.593	0.315	0	MES	MAGED2
0	0.612005697054158	0.495	0.198	0	MES	MAGEF1
0	-0.977930733985568	0.018	0.143	0	MES	MAL
0	0.615943567620553	0.56	0.267	0	MES	MALSU1
0	-0.191767161987666	0.015	0.127	0	MES	MAML3
0	-0.410842830289859	0.021	0.223	0	MES	MAN1A1
0	-0.676038290864347	0.156	0.377	0	MES	MAN2A1
0	-0.442546199296985	0.122	0.272	0	MES	MAN2B1
0	-0.51297161908271	0.134	0.35	0	MES	MANBA
0	0.435166622941602	0.423	0.159	0	MES	MANBAL
0	0.925489315237325	0.318	0.027	0	MES	MAOB
0	0.0528873309336484	0.413	0.161	0	MES	MAP1A
0	1.07297366063024	0.79	0.256	0	MES	MAP1B
0	0.630371001051912	0.46	0.226	0	MES	MAP1LC3A
0	0.848370730609796	0.502	0.091	0	MES	MAP2
0	0.809558913948673	0.626	0.309	0	MES	MAP3K13
0	-0.493403305583657	0.267	0.465	0	MES	MAP3K2
0	0.392600501954171	0.253	0.045	0	MES	MAP3K20
0	-1.14330116451916	0.138	0.494	0	MES	MAP3K8
0	0.56575733989396	0.584	0.318	0	MES	MAP4
0	0.485203400307061	0.365	0.084	0	MES	MAP9
0	0.383833259720254	0.272	0.066	0	MES	MAPK10
0	0.173608645377715	0.105	0.006	0	MES	MAPK4
0	-0.485604931473978	0.193	0.157	0	MES	MAPK8IP1
0	0.424147509316096	0.478	0.148	0	MES	MAPT
0	-0.936261306873444	0.129	0.526	0	MES	MARCH1
0	-0.39136371271594	0.11	0.31	0	MES	MARCH2
0	-0.611831821931363	0.692	0.718	0	MES	MARCKS
0	-0.317295454189007	0.574	0.335	0	MES	MARCKSL1
0	0.162411866523468	0.126	0.016	0	MES	MARK1
0	0.194204177516593	0.116	0.01	0	MES	MASP1
0	-0.309994138278546	0.026	0.162	0	MES	MAST3
0	0.734882213558545	0.363	0.046	0	MES	MATN2
0	-0.537821605886812	0.421	0.605	0	MES	MBNL1
0	-3.29698164621138	0.154	0.518	0	MES	MBP
0	-0.837663756184691	0.677	0.798	0	MES	MCL1
0	0.548884752818474	0.3	0.133	0	MES	MCM7
0	0.241285888196846	0.186	0.04	0	MES	MDFI
0	0.634503986153667	0.712	0.548	0	MES	MDH2
0	1.53874279034294	0.653	0.141	0	MES	MDK
0	0.168495055354944	0.126	0.019	0	MES	ME3
0	0.633822086319695	0.687	0.422	0	MES	MEA1
0	0.549269697429047	0.651	0.398	0	MES	MEAF6
0	0.439161744231094	0.572	0.36	0	MES	MED10
0	0.3546760207713	0.392	0.177	0	MES	MED19
0	-0.856509381221451	0.313	0.611	0	MES	MEF2A
0	-1.15693545288638	0.225	0.592	0	MES	MEF2C
0	0.695565830074641	0.198	0.049	0	MES	MEG3
0	0.480566119743931	0.335	0.07	0	MES	MEIS2
0	0.197969259368686	0.124	0.017	0	MES	MEIS3
0	-0.817961528392193	0.056	0.404	0	MES	MERTK
0	0.390339912594718	0.345	0.146	0	MES	MEST
0	-0.834713851511051	0.098	0.37	0	MES	METRNL
0	0.580877472312128	0.219	0.072	0	MES	METTL1
0	0.585389815802497	0.519	0.266	0	MES	METTL26
0	0.570398736725394	0.594	0.327	0	MES	METTL5
0	0.537501072692354	0.569	0.389	0	MES	METTL9
0	0.36830366734013	0.18	0.018	0	MES	MFAP2
0	0.423663739797379	0.184	0.013	0	MES	MFAP4
0	0.572865438500594	0.703	0.462	0	MES	MFF
0	0.33092344585987	0.31	0.117	0	MES	MFGE8
0	-0.287008989493864	0.059	0.223	0	MES	MFNG
0	-1.04084676711048	0.349	0.633	0	MES	MFSD1
0	-0.53001162556758	0.117	0.357	0	MES	MFSD12
0	-1.0846947351739	0.268	0.612	0	MES	MGAT1
0	-0.995075928375053	0.134	0.542	0	MES	MGAT4A
0	-0.470813516517494	0.068	0.319	0	MES	MGMT
0	-0.0570889793187624	0.176	0.048	0	MES	MGP
0	1.52920777531173	0.457	0.069	0	MES	MGST1
0	-0.687517424948709	0.132	0.426	0	MES	MGST2
0	0.451025144900248	0.242	0.024	0	MES	MID1
0	0.664502569946412	0.884	0.705	0	MES	MIF
0	-0.411602835804121	0.021	0.229	0	MES	MILR1
0	0.343549557652556	0.22	0.04	0	MES	MINCR
0	-0.327265145297749	0.01	0.15	0	MES	MIR142
0	-0.75323712860837	0.086	0.245	0	MES	MIR24-2
0	0.209865255742539	0.143	0.018	0	MES	MIR497HG
0	0.681252391164017	0.337	0.042	0	MES	MIR99AHG
0	-0.626593754300831	0.146	0.38	0	MES	MIS18BP1
0	-0.580930569665513	0.109	0.372	0	MES	MKNK1
0	0.358326909580137	0.236	0.046	0	MES	MLC1
0	0.985605444793317	0.491	0.183	0	MES	MLF1
0	0.710805312150493	0.798	0.538	0	MES	MLF2
0	0.719095856757303	0.488	0.156	0	MES	MLLT11
0	-0.260233755443454	0.01	0.138	0	MES	MLXIPL
0	-0.412169009940112	0.167	0.346	0	MES	MMD
0	0.225077658875902	0.159	0.027	0	MES	MMP16
0	-0.568705365447766	0.022	0.139	0	MES	MMP19
0	-1.18093372700724	0.021	0.442	0	MES	MNDA
0	0.349957239048452	0.224	0.036	0	MES	MNS1
0	-0.581609620133856	0.397	0.578	0	MES	MOB1A
0	-1.34039832151192	0.008	0.151	0	MES	MOBP
0	-1.38811248152256	0.008	0.155	0	MES	MOG
0	0.215436842720037	0.169	0.04	0	MES	MOK
0	0.537777157372054	0.894	0.771	0	MES	MORF4L1
0	0.534422916980927	0.739	0.509	0	MES	MORF4L2
0	0.617722395072911	0.495	0.149	0	MES	MORN2
0	0.195635524890583	0.136	0.024	0	MES	MORN4
0	0.327950513937436	0.13	0.011	0	MES	MOXD1
0	-0.444910336740321	0.006	0.166	0	MES	MPEG1
0	0.509862230128514	0.56	0.317	0	MES	MPLKIP
0	-0.668371970824152	0.122	0.415	0	MES	MPP1
0	0.431049743589812	0.502	0.283	0	MES	MRPL13
0	0.414958535267261	0.518	0.298	0	MES	MRPL21
0	0.479377198853441	0.695	0.487	0	MES	MRPL33
0	0.588892416279519	0.588	0.304	0	MES	MRPL36
0	0.401643879487569	0.451	0.223	0	MES	MRPL37
0	0.526720320105534	0.574	0.308	0	MES	MRPL4
0	0.457307131001951	0.48	0.233	0	MES	MRPL42
0	0.38160714351254	0.505	0.303	0	MES	MRPL47
0	0.616234597832663	0.775	0.54	0	MES	MRPL51
0	0.686831433796159	0.571	0.296	0	MES	MRPL57
0	0.389126455248431	0.388	0.181	0	MES	MRPS18A
0	0.562676817771863	0.622	0.373	0	MES	MRPS18C
0	0.637314628391433	0.811	0.599	0	MES	MRPS21
0	0.771296166107844	0.412	0.115	0	MES	MRPS24
0	0.585642160023927	0.567	0.294	0	MES	MRPS26
0	0.756918101555451	0.599	0.313	0	MES	MRPS6
0	-1.59407828010953	0.024	0.544	0	MES	MS4A4A
0	-2.42161445121374	0.043	0.652	0	MES	MS4A6A
0	-2.62367687587642	0.047	0.706	0	MES	MS4A7
0	0.599769687853323	0.489	0.202	0	MES	MSI2
0	0.557577969121936	0.335	0.13	0	MES	MSMO1
0	-1.60691867373949	0.032	0.581	0	MES	MSR1
0	0.258945483588987	0.177	0.028	0	MES	MSX1
0	0.629719778341482	0.944	0.925	0	MES	MT-ND4L
0	0.266844991902067	0.13	0.013	0	MES	MT1A
0	2.27753380840711	0.745	0.236	0	MES	MT1E
0	1.98540936458628	0.6	0.166	0	MES	MT1F
0	2.02225130744056	0.604	0.09	0	MES	MT1M
0	3.36762972177375	0.83	0.404	0	MES	MT1X
0	2.51267277728869	0.954	0.729	0	MES	MT2A
0	1.84417515230449	0.814	0.405	0	MES	MT3
0	0.38881249805512	0.362	0.151	0	MES	MTHFD2L
0	-0.474875427610069	0.079	0.227	0	MES	MTMR10
0	0.249678796734356	0.18	0.027	0	MES	MTMR11
0	-0.596253596485235	0.158	0.397	0	MES	MTSS1
0	0.298744123250188	0.219	0.042	0	MES	MTSS1L
0	-0.900102027100692	0.104	0.355	0	MES	MTUS1
0	0.166871177318529	0.113	0.013	0	MES	MUC12
0	-0.49575812506196	0.064	0.177	0	MES	MVB12B
0	0.461165606874428	0.32	0.116	0	MES	MXRA7
0	0.189930757450409	0.123	0.014	0	MES	MXRA8
0	0.260638574627894	0.108	0.012	0	MES	MYBPC1
0	0.757940848954394	0.409	0.167	0	MES	MYC
0	-0.460026738395983	0.223	0.416	0	MES	MYCBP2
0	0.334064382577985	0.297	0.09	0	MES	MYEF2
0	0.308139758390633	0.216	0.034	0	MES	MYH10
0	-0.627345713135957	0.214	0.48	0	MES	MYH9
0	-0.661642571651054	0.561	0.728	0	MES	MYL12A
0	1.00538525854089	0.706	0.26	0	MES	MYL6B
0	0.204221835103301	0.247	0.042	0	MES	MYL9
0	0.378621207081314	0.359	0.135	0	MES	MYO10
0	-0.794139770336778	0.031	0.417	0	MES	MYO1F
0	-0.296069425015295	0.012	0.157	0	MES	MYO1G
0	-0.180969785686361	0.013	0.116	0	MES	MYO7A
0	-0.475223106150143	0.211	0.435	0	MES	MYO9B
0	-0.889197594992878	0.02	0.145	0	MES	MYRF
0	-0.697509996719365	0.136	0.405	0	MES	NABP1
0	0.383439163285153	0.394	0.167	0	MES	NABP2
0	-0.36095466297648	0.125	0.123	0	MES	NACAD
0	0.436972378412925	0.398	0.162	0	MES	NAE1
0	-0.874883759318313	0.071	0.458	0	MES	NAIP
0	0.322127787959826	0.238	0.048	0	MES	NAP1L5
0	0.526509270525852	0.299	0.068	0	MES	NAV2
0	0.381960990530447	0.43	0.203	0	MES	NAXE
0	0.402277299904302	0.219	0.042	0	MES	NCALD
0	0.175412745664366	0.548	0.195	0	MES	NCAM1
0	0.474342085523251	0.524	0.29	0	MES	NCBP2
0	0.471929890200034	0.454	0.213	0	MES	NCBP2-AS2
0	-0.884466977273683	0.025	0.384	0	MES	NCF1
0	-0.577088571237461	0.013	0.267	0	MES	NCF2
0	-0.717757227201386	0.019	0.377	0	MES	NCF4
0	-0.422705653788209	0.128	0.307	0	MES	NCK2
0	0.463958950183279	0.406	0.108	0	MES	NCKAP1
0	-0.778103606866431	0.023	0.411	0	MES	NCKAP1L
0	0.490850664744625	0.843	0.701	0	MES	NCL
0	-0.472274759722079	0.318	0.489	0	MES	NCOA4
0	0.357741168063453	0.242	0.039	0	MES	NDRG4
0	0.589921779190183	0.738	0.505	0	MES	NDUFA12
0	0.993066410223079	0.947	0.846	0	MES	NDUFA4
0	0.767682249814578	0.683	0.421	0	MES	NDUFA5
0	0.443473735491662	0.684	0.505	0	MES	NDUFA6
0	0.693325752602269	0.786	0.545	0	MES	NDUFAB1
0	0.396086820393125	0.418	0.205	0	MES	NDUFAF2
0	0.446592202952818	0.788	0.631	0	MES	NDUFB10
0	0.531461593534524	0.822	0.666	0	MES	NDUFB4
0	0.490604695755736	0.702	0.477	0	MES	NDUFB6
0	0.569132388664175	0.831	0.651	0	MES	NDUFB7
0	0.86423095956348	0.825	0.634	0	MES	NDUFB9
0	1.04068570815266	0.838	0.592	0	MES	NDUFC1
0	0.963382930082157	0.913	0.756	0	MES	NDUFS5
0	0.439427030411432	0.76	0.613	0	MES	NDUFS6
0	0.48102558368216	0.739	0.57	0	MES	NDUFS8
0	-1.31760516296132	0.771	0.948	0	MES	NEAT1
0	0.226615374497089	0.138	0.013	0	MES	NEBL
0	-0.486019893517035	0.062	0.117	0	MES	NECAB1
0	0.270018137387636	0.171	0.023	0	MES	NEK11
0	0.469646318194487	0.558	0.325	0	MES	NELFE
0	0.777629265498214	0.409	0.105	0	MES	NES
0	-0.258744159572753	0.008	0.141	0	MES	NFAM1
0	-0.182310739826499	0.215	0.136	0	MES	NFASC
0	1.03019740136672	0.661	0.297	0	MES	NFIA
0	0.976033446347579	0.576	0.128	0	MES	NFIB
0	0.306036215024577	0.523	0.18	0	MES	NFIX
0	-0.946891280789144	0.041	0.358	0	MES	NFKBID
0	0.300157612268014	0.351	0.164	0	MES	NFKBIL1
0	1.06498758195208	0.592	0.187	0	MES	NGRN
0	0.635857180932996	0.726	0.46	0	MES	NHP2
0	-1.17806109590739	0.335	0.622	0	MES	NINJ1
0	-0.479316133384831	0.016	0.208	0	MES	NINJ2
0	-1.24118869748939	0.007	0.141	0	MES	NKX6-2
0	0.294254312272102	0.262	0.057	0	MES	NLGN1
0	0.389684724218158	0.246	0.035	0	MES	NLGN4X
0	0.525348133945175	0.371	0.125	0	MES	NLRP1
0	-0.734637437430377	0.02	0.279	0	MES	NLRP3
0	1.29596464163417	0.509	0.141	0	MES	NMB
0	0.584088842511667	0.618	0.348	0	MES	NME2
0	0.315810117251141	0.273	0.076	0	MES	NME7
0	0.194205543254251	0.155	0.031	0	MES	NMNAT3
0	2.45714212323989	0.463	0.032	0	MES	NNMT
0	0.351759692349155	0.367	0.147	0	MES	NNT-AS1
0	0.468448784506183	0.275	0.056	0	MES	NOL3
0	1.19812457030164	0.572	0.138	0	MES	NOVA1
0	-2.43289561715437	0.546	0.882	0	MES	NPC2
0	0.502438655984842	0.388	0.117	0	MES	NPDC1
0	0.187260299244508	0.143	0.025	0	MES	NPHP1
0	-0.901474345760782	0.058	0.428	0	MES	NPL
0	0.471013708674908	0.284	0.041	0	MES	NR2F1
0	0.251129333616832	0.149	0.013	0	MES	NR2F1-AS1
0	-0.38301299030629	0.33	0.566	0	MES	NR4A1
0	-1.42618481499091	0.22	0.582	0	MES	NR4A2
0	-0.926962308091873	0.184	0.434	0	MES	NR4A3
0	1.09357688197406	0.47	0.051	0	MES	NRCAM
0	0.365020390052826	0.267	0.069	0	MES	NREP
0	1.14410023647177	0.427	0.046	0	MES	NRN1
0	-0.416751381882559	0.112	0.282	0	MES	NRP1
0	-0.371975571747606	0.01	0.154	0	MES	NRROS
0	0.311332132855583	0.26	0.052	0	MES	NRSN2
0	0.416099186336251	0.243	0.042	0	MES	NRXN1
0	1.07298165916443	0.262	0.011	0	MES	NSG1
0	0.433879462601563	0.406	0.176	0	MES	NT5C3A
0	0.437105821808822	0.406	0.143	0	MES	NT5C3B
0	0.239120294762273	0.163	0.034	0	MES	NT5E
0	0.195006225079366	0.133	0.009	0	MES	NTN1
0	1.67689712109766	0.531	0.101	0	MES	NTRK2
0	0.49110584398212	0.477	0.244	0	MES	NUCB2
0	0.531514574056431	0.685	0.47	0	MES	NUDC
0	0.18472162578697	0.133	0.015	0	MES	NUDT11
0	-0.467303437953926	0.116	0.344	0	MES	NUDT14
0	0.603898941198153	0.454	0.223	0	MES	NUDT4
0	0.18777289298667	0.144	0.027	0	MES	NUMBL
0	0.544405829344782	0.632	0.276	0	MES	NUPR1
0	0.41389266620472	0.44	0.227	0	MES	NXT1
0	0.449537394633264	0.278	0.049	0	MES	OBSL1
0	1.55134115920338	0.544	0.151	0	MES	OCIAD2
0	0.557757766095752	0.387	0.235	0	MES	ODC1
0	-0.303991396837053	0.039	0.206	0	MES	ODF3B
0	-0.817643216081641	0.215	0.497	0	MES	OGFRL1
0	0.410345657246745	0.162	0.022	0	MES	OLFM1
0	0.66743937245034	0.314	0.063	0	MES	OLFM2
0	-0.458881828533372	0.045	0.241	0	MES	OLFML2B
0	-1.09927230989031	0.054	0.418	0	MES	OLFML3
0	-1.77000254326365	0.034	0.562	0	MES	OLR1
0	0.447737006518223	0.367	0.131	0	MES	OPTN
0	0.216123825237082	0.171	0.031	0	MES	OSBPL6
0	-0.306095983290363	0.012	0.182	0	MES	OSCAR
0	0.159862107697378	0.127	0.02	0	MES	OSCP1
0	0.195034659832695	0.147	0.03	0	MES	OSER1-DT
0	-0.853077289123235	0.014	0.237	0	MES	OSM
0	0.336851574527868	0.205	0.023	0	MES	OSMR
0	0.235798399215485	0.111	0.008	0	MES	OSR2
0	0.450051644223182	0.895	0.809	0	MES	OST4
0	-0.941787126390686	0.179	0.58	0	MES	OSTF1
0	-1.16119487522514	0.093	0.414	0	MES	OTUD1
0	0.482984683827057	0.381	0.134	0	MES	OTUD6B-AS1
0	-0.468617691588164	0.018	0.189	0	MES	OTULINL
0	0.270958647756563	0.244	0.082	0	MES	OXCT1
0	-0.437679073189245	0.085	0.301	0	MES	P2RX4
0	-0.326207109540985	0.054	0.207	0	MES	P2RX7
0	-0.529898822918737	0.019	0.186	0	MES	P2RY12
0	-0.671575502291079	0.017	0.282	0	MES	P2RY13
0	-0.653012319422787	0.818	0.873	0	MES	PABPC1
0	-0.59611607706721	0.286	0.515	0	MES	PABPC4
0	-0.799198430899167	0.139	0.279	0	MES	PACS2
0	-0.908535133300192	0.066	0.4	0	MES	PADI2
0	0.473465226064179	0.43	0.191	0	MES	PAFAH1B3
0	0.63484264794328	0.44	0.194	0	MES	PAICS
0	-0.60047630858598	0.056	0.33	0	MES	PALD1
0	0.589507973355378	0.408	0.121	0	MES	PALLD
0	0.231818046994519	0.177	0.034	0	MES	PALM
0	0.46548679168627	0.343	0.089	0	MES	PAM
0	-0.661568306405953	0.073	0.244	0	MES	PAQR8
0	0.152701518645329	0.123	0.014	0	MES	PARD3
0	0.631709494257947	0.879	0.738	0	MES	PARK7
0	0.190133400163515	0.149	0.025	0	MES	PARVA
0	-0.73170185509481	0.022	0.389	0	MES	PARVG
0	0.237292242348524	0.151	0.012	0	MES	PAX6
0	0.304067381931961	0.236	0.061	0	MES	PAXIP1-AS1
0	0.504020633853326	0.368	0.078	0	MES	PBX1
0	-0.528053891299978	0.556	0.701	0	MES	PCBP1
0	0.00267600915640259	0.282	0.138	0	MES	PCBP4
0	0.0445791503969631	0.276	0.114	0	MES	PCDH10
0	0.348694477129624	0.358	0.12	0	MES	PCDH17
0	-0.228548307049547	0.414	0.184	0	MES	PCDH9
0	0.209293853166838	0.146	0.025	0	MES	PCDHGC3
0	0.283047704543805	0.246	0.068	0	MES	PCGF2
0	0.480807311022988	0.655	0.43	0	MES	PCNP
0	0.26902175922359	0.153	0.03	0	MES	PCOLCE2
0	1.78481096866432	0.402	0.105	0	MES	PCSK1N
0	-0.482547505713526	0.01	0.109	0	MES	PCSK6
0	0.592788516081472	0.66	0.419	0	MES	PDAP1
0	0.674651860927678	0.708	0.453	0	MES	PDCD5
0	0.391203896977496	0.721	0.547	0	MES	PDCD6
0	-0.395524384115497	0.011	0.179	0	MES	PDGFB
0	0.719392137068458	0.232	0.069	0	MES	PDGFRA
0	-1.53116205187343	0.137	0.526	0	MES	PDK4
0	0.226261533185866	0.236	0.044	0	MES	PDLIM1
0	1.0162456358911	0.436	0.044	0	MES	PDLIM3
0	0.888483992471169	0.396	0.052	0	MES	PDLIM4
0	0.610541505017809	0.531	0.23	0	MES	PDLIM5
0	1.23118127330779	0.602	0.338	0	MES	PDPN
0	-0.501337474378464	0.245	0.417	0	MES	PDXK
0	0.149822281997877	0.105	0.009	0	MES	PDZRN3
0	0.439195202154042	0.899	0.729	0	MES	PEBP1
0	-0.374582383141153	0.013	0.133	0	MES	PECAM1
0	-0.531301494677856	0.262	0.44	0	MES	PELI1
0	0.295543893778375	0.316	0.131	0	MES	PEMT
0	-0.468075229177136	0.265	0.457	0	MES	PER1
0	0.488317494971256	0.282	0.102	0	MES	PEX1
0	0.312526428294831	0.325	0.135	0	MES	PEX10
0	-0.622617343845222	0.015	0.123	0	MES	PEX5L
0	0.371029622621229	0.473	0.268	0	MES	PFDN4
0	0.346114842471469	0.277	0.063	0	MES	PFKM
0	0.431425497598747	0.305	0.096	0	MES	PFKP
0	-0.66083307316216	0.902	0.923	0	MES	PFN1
0	1.29637250760194	0.662	0.148	0	MES	PFN2
0	0.296449648998181	0.121	0.017	0	MES	PGAM2
0	0.285606815250768	0.226	0.065	0	MES	PGAP1
0	0.454442088440146	0.41	0.151	0	MES	PGM1
0	1.03169235123561	0.476	0.083	0	MES	PGM2L1
0	-0.805412568205906	0.099	0.357	0	MES	PHACTR1
0	0.453646840905054	0.656	0.468	0	MES	PHB
0	0.695539171835238	0.487	0.152	0	MES	PHGDH
0	0.20756600198652	0.115	0.013	0	MES	PHKG1
0	1.13921655199767	0.671	0.34	0	MES	PHLDA1
0	-0.488766013154251	0.154	0.172	0	MES	PHLDB1
0	0.606644172318133	0.777	0.589	0	MES	PHPT1
0	0.254405218136346	0.15	0.024	0	MES	PHYHD1
0	0.480225004838219	0.374	0.144	0	MES	PHYHIPL
0	0.220894828784763	0.151	0.017	0	MES	PIANP
0	-0.763869681899263	0.226	0.548	0	MES	PICALM
0	0.204598942281985	0.191	0.053	0	MES	PID1
0	0.70777002661936	0.296	0.014	0	MES	PIFO
0	-0.512011973574343	0.017	0.277	0	MES	PIK3AP1
0	-0.61567847484367	0.059	0.341	0	MES	PIK3IP1
0	-0.377801855637714	0.009	0.206	0	MES	PIK3R5
0	-0.756096377942357	0.024	0.36	0	MES	PILRA
0	-0.491066395429837	0.14	0.302	0	MES	PIM3
0	0.406611027070472	0.635	0.432	0	MES	PIN1
0	-1.05485947170153	0.106	0.304	0	MES	PIP4K2A
0	0.40516830883817	0.3	0.11	0	MES	PIP4P2
0	0.321488645042485	0.304	0.109	0	MES	PITPNA-AS1
0	0.184185665896711	0.131	0.022	0	MES	PKIA
0	0.753415763658253	0.486	0.107	0	MES	PKIG
0	1.04218776889285	0.905	0.721	0	MES	PKM
0	0.18436911637364	0.102	0.007	0	MES	PLA2G5
0	-0.309304128899605	0.006	0.115	0	MES	PLA2G7
0	-0.450691963370976	0.005	0.126	0	MES	PLAC8
0	0.319286730341085	0.208	0.053	0	MES	PLAT
0	-1.92396643086678	0.085	0.582	0	MES	PLAUR
0	-0.462827708247033	0.031	0.257	0	MES	PLBD1
0	0.227529647841995	0.169	0.027	0	MES	PLCB1
0	-0.368034571537417	0.038	0.231	0	MES	PLCB2
0	0.342772341310516	0.208	0.017	0	MES	PLCD3
0	-0.240213750187257	0.02	0.155	0	MES	PLCG2
0	-1.06320848299305	0.02	0.374	0	MES	PLD4
0	-1.41244667486832	0.032	0.493	0	MES	PLEK
0	0.221730666961972	0.149	0.024	0	MES	PLEKHA4
0	-0.233170559877405	0.452	0.222	0	MES	PLEKHB1
0	-0.446876611017561	0.355	0.511	0	MES	PLEKHB2
0	-0.712258256000651	0.042	0.157	0	MES	PLEKHH1
0	-0.401836227440254	0.058	0.248	0	MES	PLEKHO2
0	-1.66339222347124	0.18	0.517	0	MES	PLIN2
0	-0.513189506869509	0.168	0.367	0	MES	PLK3
0	-0.958487980827663	0.085	0.177	0	MES	PLLP
0	0.759840903684175	0.399	0.059	0	MES	PLOD2
0	-4.67754250689946	0.2	0.252	0	MES	PLP1
0	0.548901040573489	0.489	0.234	0	MES	PLP2
0	0.418778052076021	0.337	0.115	0	MES	PLPP1
0	0.461915574768002	0.281	0.044	0	MES	PLPP3
0	0.256828684978184	0.2	0.046	0	MES	PLPPR2
0	-0.56245894780497	0.385	0.561	0	MES	PLSCR1
0	0.337011804486888	0.209	0.017	0	MES	PLSCR4
0	-1.05837357408381	0.545	0.555	0	MES	PLTP
0	-0.256750142913616	0.008	0.102	0	MES	PLVAP
0	-1.62863519476262	0.138	0.686	0	MES	PLXDC2
0	-0.381693482606299	0.046	0.238	0	MES	PLXNC1
0	-0.557024208148513	0.091	0.334	0	MES	PLXND1
0	-0.545347106008032	0.09	0.253	0	MES	PMAIP1
0	2.40902827196269	0.724	0.228	0	MES	PMP2
0	0.509120465211521	0.664	0.449	0	MES	PNKD
0	0.580683733245308	0.343	0.031	0	MES	PNMA2
0	-0.613151176663568	0.661	0.782	0	MES	PNRC1
0	0.148534545703116	0.156	0.037	0	MES	PODXL
0	0.348997401589181	0.268	0.072	0	MES	PODXL2
0	0.81991926812251	0.616	0.228	0	MES	POLD2
0	-0.719409783486949	0.304	0.591	0	MES	POLD4
0	0.256825146619597	0.241	0.082	0	MES	POLR1C
0	0.46143356663114	0.461	0.229	0	MES	POLR2C
0	0.506021120708816	0.49	0.239	0	MES	POLR2H
0	0.561521516104685	0.741	0.461	0	MES	POLR2I
0	0.56053639404723	0.649	0.446	0	MES	POLR2J
0	0.66364257872712	0.707	0.444	0	MES	POLR2K
0	1.24567253300317	0.692	0.39	0	MES	PON2
0	0.450445050455112	0.451	0.219	0	MES	POP7
0	-0.802311263065778	0.035	0.369	0	MES	POU2F2
0	0.511449451963614	0.319	0.081	0	MES	POU3F2
0	1.04376394277631	0.909	0.674	0	MES	PPDPF
0	0.464916479902222	0.291	0.054	0	MES	PPIC
0	0.169581856772536	0.12	0.012	0	MES	PPIL6
0	0.692912918154728	0.727	0.537	0	MES	PPP1CB
0	-2.63963532926076	0.058	0.205	0	MES	PPP1R14A
0	0.370443564111182	0.27	0.063	0	MES	PPP1R16A
0	-0.482578156743248	0.266	0.456	0	MES	PPP1R18
0	0.445204180332576	0.608	0.407	0	MES	PPP2R1A
0	0.285062111732582	0.364	0.118	0	MES	PPP2R2B
0	0.366047380498413	0.321	0.13	0	MES	PPP4R3B
0	-0.46144265012658	0.555	0.633	0	MES	PPT1
0	0.496541762684268	0.388	0.115	0	MES	PRAF2
0	-0.261952902058445	0.009	0.142	0	MES	PRAM1
0	0.637584419387083	0.583	0.322	0	MES	PRCP
0	-0.632061515590381	0.034	0.26	0	MES	PRDM1
0	1.32110572566215	0.848	0.49	0	MES	PRDX2
0	0.749969329011112	0.737	0.472	0	MES	PRDX4
0	0.8897390094903	0.861	0.667	0	MES	PRDX5
0	0.645452099374791	0.764	0.576	0	MES	PRDX6
0	0.222029314376148	0.374	0.183	0	MES	PREPL
0	-0.902673711366508	0.18	0.508	0	MES	PREX1
0	0.205718866584661	0.147	0.018	0	MES	PRKAA2
0	-0.289552292999982	0.044	0.191	0	MES	PRKCB
0	-0.298969983551827	0.03	0.198	0	MES	PRKCD
0	-0.239086354363724	0.021	0.139	0	MES	PRKCH
0	0.421564112234924	0.478	0.242	0	MES	PRKRA
0	0.361011066471704	0.486	0.278	0	MES	PRPF6
0	0.712308567270361	0.388	0.038	0	MES	PRRX1
0	0.996553301888442	0.378	0.037	0	MES	PRSS23
0	0.300617151188694	0.324	0.128	0	MES	PRTFDC1
0	0.307010636659917	0.404	0.173	0	MES	PRUNE2
0	-0.807583410119563	0.883	0.941	0	MES	PSAP
0	0.314925179217456	0.394	0.158	0	MES	PSAT1
0	0.394930535301532	0.663	0.472	0	MES	PSMB2
0	0.332304464505228	0.359	0.168	0	MES	PSMG1
0	0.552961679133865	0.387	0.101	0	MES	PSPH
0	0.515299642718646	0.381	0.191	0	MES	PSRC1
0	-0.227735403118815	0.014	0.119	0	MES	PSTPIP2
0	-0.696327836061909	0.015	0.341	0	MES	PTAFR
0	-2.36354690160823	0.091	0.201	0	MES	PTGDS
0	-0.829119731856023	0.03	0.354	0	MES	PTGER4
0	0.481512798504142	0.867	0.745	0	MES	PTGES3
0	-0.512044355218628	0.041	0.303	0	MES	PTGS1
0	0.145498730220885	0.12	0.013	0	MES	PTK7
0	2.01450010606175	0.844	0.367	0	MES	PTN
0	0.213454323475306	0.183	0.035	0	MES	PTP4A3
0	-0.174096482320367	0.004	0.107	0	MES	PTPLAD2
0	0.216631436470273	0.318	0.122	0	MES	PTPN13
0	-0.824976717624726	0.026	0.418	0	MES	PTPN6
0	-0.301330911244274	0.019	0.173	0	MES	PTPN7
0	-1.63154434418881	0.041	0.64	0	MES	PTPRC
0	-0.449451172530917	0.126	0.134	0	MES	PTPRD
0	-0.675765469274309	0.237	0.486	0	MES	PTPRE
0	0.208977218539218	0.249	0.088	0	MES	PTPRF
0	0.192402068021897	0.169	0.038	0	MES	PTPRG
0	-0.324425073576965	0.048	0.207	0	MES	PTPRJ
0	1.7869539561121	0.711	0.19	0	MES	PTPRZ1
0	0.379831689176575	0.457	0.229	0	MES	PTS
0	1.02179178883863	0.194	0.021	0	MES	PTX3
0	0.192012903915487	0.161	0.028	0	MES	PXDN
0	0.255877773405975	0.142	0.012	0	MES	PXYLP1
0	-1.39349157657827	0.049	0.585	0	MES	PYCARD
0	0.497274163501259	0.27	0.029	0	MES	PYCR1
0	0.805525313960019	0.779	0.525	0	MES	PYURF
0	-1.65139774465448	0.352	0.363	0	MES	QDPR
0	-0.897545658207988	0.597	0.748	0	MES	QKI
0	-0.21060777157997	0.01	0.11	0	MES	RAB11FIP1
0	0.687328060780426	0.616	0.336	0	MES	RAB13
0	-0.966910742585153	0.084	0.421	0	MES	RAB20
0	-0.499714727078424	0.116	0.354	0	MES	RAB32
0	0.242154150170861	0.2	0.046	0	MES	RAB39B
0	0.324360646334665	0.329	0.115	0	MES	RAB3IP
0	-0.70478594900227	0.112	0.186	0	MES	RAB40B
0	0.275264574083985	0.206	0.034	0	MES	RAB6B
0	0.297029947595	0.309	0.114	0	MES	RABEPK
0	-0.713380333397898	0.679	0.811	0	MES	RAC1
0	-0.595050571003364	0.023	0.297	0	MES	RAC2
0	0.377489998570404	0.252	0.039	0	MES	RAC3
0	0.520818190263207	0.746	0.569	0	MES	RAD23A
0	0.321229173002122	0.372	0.18	0	MES	RAD51C
0	0.676432600987857	0.457	0.161	0	MES	RAMP1
0	0.0796408186814012	0.187	0.037	0	MES	RAMP2
0	0.241565646308153	0.125	0.016	0	MES	RAMP3
0	0.601505473373761	0.825	0.702	0	MES	RAN
0	-0.704874890200982	0.265	0.487	0	MES	RANBP2
0	-0.779538076954908	0.4	0.655	0	MES	RAP1A
0	-0.525652286555206	0.154	0.373	0	MES	RAP2B
0	-1.01632406879709	0.029	0.152	0	MES	RAPGEF5
0	1.04166164187376	0.393	0.047	0	MES	RARRES2
0	-0.253260250608086	0.013	0.156	0	MES	RASAL3
0	1.49432129581054	0.434	0.046	0	MES	RASD1
0	-1.03170700665677	0.064	0.443	0	MES	RASGEF1B
0	-0.543706245928311	0.015	0.248	0	MES	RASGRP3
0	0.23550647121358	0.126	0.01	0	MES	RASL12
0	-0.942654782759398	0.166	0.442	0	MES	RASSF2
0	-0.637480710378561	0.371	0.598	0	MES	RASSF4
0	-0.425824863215268	0.028	0.23	0	MES	RASSF5
0	-0.914852283263302	0.262	0.565	0	MES	RB1
0	0.474108723663598	0.609	0.386	0	MES	RBBP4
0	0.407096793324374	0.512	0.311	0	MES	RBBP7
0	0.297477523053965	0.276	0.095	0	MES	RBBP8
0	0.221091506539284	0.189	0.049	0	MES	RBFOX2
0	-0.68582765140492	0.097	0.393	0	MES	RBM47
0	0.55454279252498	0.32	0.125	0	MES	RBM48
0	1.02140886380969	0.548	0.161	0	MES	RBP1
0	-0.38631661307417	0.02	0.141	0	MES	RBP7
0	-0.510742725449958	0.442	0.585	0	MES	RBPJ
0	1.40247029601572	0.506	0.268	0	MES	RCAN1
0	0.977796695920565	0.599	0.156	0	MES	RCN1
0	0.575589904260925	0.533	0.321	0	MES	RCN2
0	-0.564429734823281	0.021	0.313	0	MES	RCSD1
0	0.716557361576298	0.281	0.039	0	MES	RDH10
0	0.570080715262657	0.69	0.444	0	MES	RDX
0	0.277408666893359	0.208	0.03	0	MES	REEP2
0	-1.38834868719272	0.228	0.633	0	MES	REL
0	0.235375730819036	0.227	0.053	0	MES	RETREG1
0	0.672832078970004	0.597	0.3	0	MES	REXO2
0	0.304566739056543	0.233	0.079	0	MES	RFC4
0	0.304976640637758	0.353	0.17	0	MES	RFK
0	0.558391493829094	0.125	0.003	0	MES	RFPL1
0	0.241866920781717	0.265	0.102	0	MES	RFTN2
0	0.919024633997662	0.416	0.033	0	MES	RFX4
0	-1.50252250163174	0.131	0.439	0	MES	RGCC
0	0.803399480503694	0.389	0.032	0	MES	RGMA
0	-2.74161138117847	0.1	0.692	0	MES	RGS1
0	-1.82738379093416	0.106	0.661	0	MES	RGS10
0	0.217793302576019	0.142	0.022	0	MES	RGS17
0	-0.327403336122605	0.01	0.181	0	MES	RGS18
0	-0.751657082864987	0.127	0.444	0	MES	RGS19
0	-1.20076345395513	0.319	0.573	0	MES	RGS2
0	0.171390173013058	0.105	0.008	0	MES	RGS6
0	0.500302910405033	0.519	0.263	0	MES	RHBDD2
0	-0.890746838630374	0.048	0.44	0	MES	RHBDF2
0	0.841480720224368	0.81	0.612	0	MES	RHEB
0	0.514786800567576	0.52	0.305	0	MES	RHOC
0	-1.17126656407307	0.345	0.721	0	MES	RHOG
0	-0.310733166302591	0.015	0.164	0	MES	RHOH
0	0.17657808943785	0.123	0.013	0	MES	RHPN2
0	0.451888501464684	0.322	0.063	0	MES	RIC3
0	0.338093402238748	0.23	0.072	0	MES	RIDA
0	-0.85484205305023	0.147	0.452	0	MES	RILPL2
0	0.24781723394353	0.225	0.062	0	MES	RIMKLB
0	-0.612336671285206	0.039	0.343	0	MES	RIN3
0	0.317956026333186	0.132	0.009	0	MES	RIT2
0	-3.0552875047843	0.035	0.436	0	MES	RNASE1
0	-0.580356983381733	0.008	0.257	0	MES	RNASE2
0	-1.13178664448174	0.019	0.468	0	MES	RNASE6
0	-2.60195995404255	0.184	0.735	0	MES	RNASET2
0	0.468412262101297	0.307	0.048	0	MES	RND2
0	0.502621963501527	0.35	0.118	0	MES	RND3
0	-0.223961683900816	0.009	0.108	0	MES	RNF125
0	-0.674105676047776	0.525	0.653	0	MES	RNF13
0	-1.21021299776537	0.445	0.76	0	MES	RNF130
0	-0.287924944350822	0.08	0.235	0	MES	RNF135
0	-0.807518807305734	0.034	0.348	0	MES	RNF144B
0	-1.12728281837081	0.177	0.573	0	MES	RNF149
0	-0.378816450293453	0.098	0.281	0	MES	RNF166
0	0.206511242015	0.159	0.036	0	MES	RNF180
0	0.211887201472765	0.145	0.01	0	MES	RNF182
0	0.733522819012567	0.501	0.225	0	MES	RNF19A
0	-0.569374663128437	0.252	0.483	0	MES	RNF213
0	0.3042036089577	0.261	0.098	0	MES	RNF24
0	-0.375764591532491	0.125	0.305	0	MES	RNPEPL1
0	0.488996321422242	0.655	0.471	0	MES	RNPS1
0	0.237200967432454	0.264	0.095	0	MES	ROBO1
0	-0.551567258706602	0.123	0.269	0	MES	ROGDI
0	0.85021408187274	0.827	0.601	0	MES	ROMO1
0	0.299275585370439	0.243	0.059	0	MES	RORA
0	0.231029553761302	0.123	0.015	0	MES	RORB
0	-0.384538110889615	0.007	0.14	0	MES	RP11-552D4.1
0	0.464891308639	0.512	0.307	0	MES	RPA3
0	0.544266618307746	0.596	0.343	0	MES	RPAIN
0	0.402286787736324	0.972	0.946	0	MES	RPL24
0	0.698388772794058	0.983	0.978	0	MES	RPL30
0	0.428715559130735	0.987	0.981	0	MES	RPL32
0	0.762668045987938	0.966	0.945	0	MES	RPL35A
0	0.580075431246065	0.979	0.958	0	MES	RPL36
0	-0.447941460313494	0.812	0.859	0	MES	RPL36AL
0	0.483982067584513	0.979	0.962	0	MES	RPL37A
0	0.728880628096176	0.993	0.991	0	MES	RPL41
0	0.400508581771383	0.976	0.964	0	MES	RPL8
0	0.714640713955653	0.974	0.943	0	MES	RPLP0
0	0.432936849323758	0.987	0.981	0	MES	RPS15
0	-0.322310224292992	0.922	0.95	0	MES	RPS2
0	0.412270493225001	0.971	0.946	0	MES	RPS21
0	0.568716008925913	0.955	0.917	0	MES	RPS5
0	-0.50696224789997	0.03	0.305	0	MES	RPS6KA1
0	0.461926347271801	0.951	0.906	0	MES	RPSA
0	0.616834753484105	0.732	0.517	0	MES	RSL24D1
0	0.3467439286749	0.144	0.007	0	MES	RSPH1
0	0.600475495415807	0.408	0.156	0	MES	RTL8A
0	0.221972122698459	0.198	0.057	0	MES	RTL8B
0	0.877576389554712	0.568	0.232	0	MES	RTL8C
0	0.194367522145162	0.461	0.256	0	MES	RUFY3
0	-0.218115755138787	0.008	0.104	0	MES	RUNX3
0	0.342598306983932	0.386	0.188	0	MES	RUVBL2
0	0.348407920512605	0.386	0.189	0	MES	RWDD4
0	1.90761834022316	0.799	0.52	0	MES	S100A10
0	-1.25940498562346	0.606	0.806	0	MES	S100A11
0	0.8083034753702	0.56	0.295	0	MES	S100A13
0	1.40438019838992	0.642	0.124	0	MES	S100A16
0	0.221058647399705	0.105	0.004	0	MES	S100A3
0	-2.01544534257351	0.159	0.521	0	MES	S100A4
0	2.41707839215086	0.913	0.611	0	MES	S100A6
0	-2.23742650225849	0.025	0.341	0	MES	S100A8
0	-2.66235930395935	0.033	0.433	0	MES	S100A9
0	0.501519609357432	0.694	0.437	0	MES	S100B
0	0.151207664868161	0.131	0.022	0	MES	S1PR3
0	-1.00342068184926	0.134	0.532	0	MES	SAMHD1
0	-1.5718505129762	0.034	0.574	0	MES	SAMSN1
0	0.49068028671973	0.852	0.716	0	MES	SAP18
0	0.66648749968734	0.592	0.34	0	MES	SARS
0	-0.414395300405074	0.013	0.24	0	MES	SASH3
0	-1.55881227210001	0.837	0.885	0	MES	SAT1
0	0.494379527862788	0.712	0.543	0	MES	SAT2
0	0.508921446854848	0.703	0.497	0	MES	SBDS
0	-0.584407500045206	0.371	0.575	0	MES	SCAMP2
0	0.478209429856938	0.288	0.046	0	MES	SCARA3
0	-0.569298149267648	0.462	0.568	0	MES	SCARB2
0	-1.28548743438491	0.272	0.35	0	MES	SCD
0	0.107516749751451	0.56	0.225	0	MES	SCD5
0	0.909253250629391	0.252	0.024	0	MES	SCG2
0	0.478527701418716	0.268	0.06	0	MES	SCG3
0	0.41879526293528	0.394	0.139	0	MES	SCG5
0	0.364021427064304	0.332	0.087	0	MES	SCHIP1
0	-0.43266084921567	0.009	0.237	0	MES	SCIMP
0	-1.29245047563234	0.024	0.394	0	MES	SCIN
0	0.539691742556494	0.229	0.013	0	MES	SCN1A
0	-0.462705616133565	0.055	0.245	0	MES	SCN1B
0	0.274760814009249	0.165	0.019	0	MES	SCN3A
0	0.171401399491238	0.105	0.01	0	MES	SCN9A
0	0.378976800356114	0.555	0.318	0	MES	SCOC
0	-0.723774363967607	0.268	0.513	0	MES	SCPEP1
0	1.85980793432372	0.649	0.199	0	MES	SCRG1
0	0.5362741858294	0.158	0.01	0	MES	SCUBE2
0	0.256474187116	0.183	0.041	0	MES	SDC4
0	-0.434604470123408	0.788	0.786	0	MES	SDCBP
0	0.700556748129325	0.373	0.093	0	MES	SDHAF3
0	0.326313191684937	0.39	0.186	0	MES	SDR39U1
0	-0.609002108565529	0.013	0.128	0	MES	SDS
0	0.468758687232987	0.86	0.769	0	MES	SEC61B
0	4.29764484987501	0.947	0.802	0	MES	SEC61G
0	-0.500976576034532	0.383	0.337	0	MES	SECISBP2L
0	0.516568112206331	0.562	0.318	0	MES	SELENOF
0	0.331605930815712	0.608	0.389	0	MES	SELENOH
0	0.521444212090467	0.618	0.352	0	MES	SELENOK
0	-1.6787097642447	0.354	0.303	0	MES	SELENOP
0	0.133043386859912	0.645	0.419	0	MES	SELENOW
0	-0.242392734053744	0.008	0.102	0	MES	SELL
0	-0.691871055369008	0.02	0.311	0	MES	SELPLG
0	1.36553999891443	0.666	0.363	0	MES	SEM1
0	-0.250323726991006	0.107	0.07	0	MES	SEMA3B
0	-0.636618455499584	0.04	0.251	0	MES	SEMA4D
0	0.0533749102292322	0.277	0.131	0	MES	SEMA6A
0	-1.89019182569417	0.073	0.189	0	MES	SEPP1
0	0.485735004708248	0.423	0.161	0	MES	SEPT11
0	0.703469967820352	0.192	0.023	0	MES	SEPT3
0	-1.14108147459048	0.171	0.186	0	MES	SEPT4
0	-0.344785702011171	0.118	0.287	0	MES	SEPT6
0	0.561966927507154	0.878	0.687	0	MES	SEPT7
0	-0.840734956897614	0.211	0.223	0	MES	SEPT8
0	0.462707751041262	0.458	0.265	0	MES	SEPT9
0	0.290714095970354	0.28	0.106	0	MES	SERGEF
0	-1.71574714885498	0.028	0.557	0	MES	SERPINA1
0	0.316480000493723	0.129	0.008	0	MES	SERPINA3
0	-1.1556121526859	0.197	0.619	0	MES	SERPINB1
0	-1.05943733979094	0.032	0.458	0	MES	SERPINB9
0	1.34600155479325	0.564	0.104	0	MES	SERPINE2
0	-0.581580568479029	0.229	0.406	0	MES	SERPINF1
0	0.886716142256506	0.412	0.257	0	MES	SERPING1
0	0.501997577940524	0.394	0.128	0	MES	SERPINH1
0	0.134435567650198	0.211	0.288	0	MES	SF3B14
0	0.485817595826795	0.714	0.502	0	MES	SF3B2
0	0.917380011955556	0.614	0.297	0	MES	SF3B6
0	-0.51599348452194	0.044	0.287	0	MES	SFMBT2
0	0.417221898295493	0.178	0.018	0	MES	SFRP4
0	-0.484348306865798	0.448	0.597	0	MES	SFT2D1
0	0.620357250231303	0.522	0.169	0	MES	SGCB
0	0.37355397947626	0.333	0.086	0	MES	SGCE
0	-2.1384202891718	0.34	0.84	0	MES	SGK1
0	-0.573702298417363	0.039	0.311	0	MES	SH2B3
0	0.450242198442842	0.272	0.045	0	MES	SH3BGR
0	-0.612029631695015	0.639	0.746	0	MES	SH3BGRL
0	-0.935892924341123	0.816	0.881	0	MES	SH3BGRL3
0	-0.337873212335233	0.038	0.217	0	MES	SH3BP1
0	-0.586732320004947	0.127	0.278	0	MES	SH3BP5
0	0.245807558576459	0.134	0.005	0	MES	SH3GL2
0	-0.539989759770571	0.214	0.499	0	MES	SH3KBP1
0	-0.673065597942964	0.03	0.347	0	MES	SH3TC1
0	0.221237461821081	0.375	0.165	0	MES	SHISA4
0	0.458124506071332	0.565	0.351	0	MES	SHISA5
0	0.601870497403337	0.45	0.221	0	MES	SHMT2
0	-0.367253839493573	0.097	0.282	0	MES	SIGIRR
0	-0.863181197761347	0.019	0.378	0	MES	SIGLEC10
0	-0.279022477568878	0.006	0.174	0	MES	SIGLEC7
0	-0.320253006351088	0.008	0.153	0	MES	SIGLEC8
0	-0.449551914892796	0.01	0.258	0	MES	SIGLEC9
0	-0.531751710561749	0.059	0.323	0	MES	SIPA1
0	-0.538172549835305	0.216	0.452	0	MES	SIRPA
0	-0.785707177183254	0.412	0.402	0	MES	SIRT2
0	0.179180208559517	0.116	0.011	0	MES	SIX1
0	0.413474363768596	0.441	0.229	0	MES	SKA2
0	-0.605988546544609	0.164	0.469	0	MES	SKAP2
0	-0.597889688292068	0.317	0.525	0	MES	SKIL
0	0.808688176264586	0.92	0.795	0	MES	SKP1
0	-1.25100357276298	0.035	0.524	0	MES	SLA
0	-0.971854496574776	0.14	0.172	0	MES	SLAIN1
0	-0.302565666139963	0.006	0.165	0	MES	SLAMF8
0	-1.97114910900918	0.078	0.653	0	MES	SLC11A1
0	-0.775819617992001	0.117	0.189	0	MES	SLC12A2
0	-0.353770427251198	0.122	0.296	0	MES	SLC12A9
0	-0.435319215718429	0.05	0.272	0	MES	SLC15A3
0	0.532592747114288	0.433	0.179	0	MES	SLC16A1
0	-0.674151540515531	0.026	0.186	0	MES	SLC16A10
0	-1.25087689448708	0.124	0.53	0	MES	SLC16A3
0	0.17935207486242	0.118	0.007	0	MES	SLC16A9
0	0.741912260229172	0.346	0.041	0	MES	SLC1A2
0	-0.0105854996582335	0.283	0.143	0	MES	SLC22A17
0	-0.810608653168839	0.024	0.134	0	MES	SLC24A2
0	0.514373053078549	0.267	0.081	0	MES	SLC25A17
0	1.00291192882604	0.675	0.241	0	MES	SLC25A4
0	-0.425007127260236	0.145	0.327	0	MES	SLC29A1
0	-1.24092118906092	0.037	0.459	0	MES	SLC2A5
0	-1.09305110436167	0.072	0.506	0	MES	SLC31A2
0	0.21977111982172	0.153	0.02	0	MES	SLC35F1
0	0.218993189271635	0.157	0.027	0	MES	SLC35G2
0	-0.206454435929699	0.007	0.109	0	MES	SLC37A2
0	0.191484631370562	0.16	0.034	0	MES	SLC37A3
0	0.456285533307	0.287	0.047	0	MES	SLC38A1
0	0.589794265047219	0.293	0.035	0	MES	SLC39A14
0	0.337380319951244	0.441	0.236	0	MES	SLC39A6
0	0.880947087632846	0.788	0.552	0	MES	SLC3A2
0	-0.46114873996488	0.127	0.311	0	MES	SLC43A2
0	-0.90979429202563	0.389	0.329	0	MES	SLC44A1
0	0.486657772580532	0.187	0.013	0	MES	SLC44A3
0	-0.601475407192655	0.198	0.257	0	MES	SLC48A1
0	0.251699481536557	0.166	0.011	0	MES	SLC4A3
0	0.37022762046715	0.201	0.029	0	MES	SLC4A4
0	0.330167939206848	0.214	0.047	0	MES	SLC7A11
0	-0.816076283867218	0.024	0.407	0	MES	SLC7A7
0	-0.623932776153592	0.125	0.392	0	MES	SLC8A1
0	-0.271969816062956	0.051	0.196	0	MES	SLC8B1
0	0.264222376643086	0.197	0.034	0	MES	SLC9B2
0	-1.59223003977569	0.034	0.578	0	MES	SLCO2B1
0	-0.407552281023217	0.028	0.14	0	MES	SLCO3A1
0	1.00526923798988	0.198	0.028	0	MES	SLPI
0	0.478134881108201	0.317	0.045	0	MES	SMAD1
0	-0.926406129179065	0.158	0.506	0	MES	SMAP2
0	0.287567249598467	0.293	0.117	0	MES	SMARCA1
0	-0.40706838036873	0.073	0.287	0	MES	SMCO4
0	1.57701963719903	0.611	0.574	0	MES	SMDT1
0	0.314791282174258	0.295	0.116	0	MES	SMIM10L1
0	0.635554836304097	0.538	0.27	0	MES	SMIM26
0	0.804641493352326	0.484	0.225	0	MES	SMIM29
0	0.665055025683928	0.492	0.197	0	MES	SMIM37
0	0.478739812623111	0.351	0.112	0	MES	SMOX
0	0.415440644954885	0.268	0.09	0	MES	SMYD3
0	-0.694617558739474	0.029	0.377	0	MES	SNCA
0	0.230944324960981	0.177	0.043	0	MES	SNHG10
0	0.536775650229499	0.303	0.056	0	MES	SNHG18
0	0.552940878644056	0.686	0.467	0	MES	SNRPD1
0	0.690884789193403	0.848	0.64	0	MES	SNRPD2
0	0.832062954743364	0.668	0.439	0	MES	SNRPE
0	0.428809472683259	0.68	0.495	0	MES	SNRPF
0	0.644608368165209	0.822	0.622	0	MES	SNRPG
0	0.370746255277329	0.344	0.136	0	MES	SNRPN
0	0.389527717512146	0.221	0.025	0	MES	SNTG1
0	0.462270554509564	0.541	0.31	0	MES	SNU13
0	-0.161276687038838	0.006	0.105	0	MES	SNX20
0	-0.579226273018251	0.476	0.61	0	MES	SNX6
0	-0.597558545007545	0.175	0.397	0	MES	SNX9
0	-0.487037653121742	0.161	0.372	0	MES	SOAT1
0	0.667082015919229	0.25	0.04	0	MES	SOCS2
0	-0.471419947306931	0.163	0.328	0	MES	SOCS6
0	0.723958997126743	0.884	0.713	0	MES	SOD1
0	1.14656456322876	0.765	0.659	0	MES	SOD2
0	0.416629116806265	0.185	0.02	0	MES	SOD3
0	0.622859371065657	0.355	0.039	0	MES	SORBS1
0	-0.877506861677732	0.299	0.586	0	MES	SORL1
0	-0.815841157163089	0.241	0.361	0	MES	SORT1
0	-0.498574922182443	0.056	0.126	0	MES	SOX10
0	0.318973212732592	0.173	0.027	0	MES	SOX11
0	0.611057093779267	0.313	0.02	0	MES	SOX15
0	1.62633644155591	0.729	0.167	0	MES	SOX2
0	1.12124578586863	0.591	0.204	0	MES	SOX4
0	0.218623985427856	0.147	0.021	0	MES	SOX5
0	0.692986016536019	0.385	0.045	0	MES	SOX6
0	1.06695464259514	0.519	0.074	0	MES	SOX9
0	-0.580410817988041	0.247	0.491	0	MES	SP100
0	0.422252264005749	0.248	0.036	0	MES	SPACA9
0	0.333364770745537	0.193	0.025	0	MES	SPAG1
0	0.755854507606424	0.533	0.15	0	MES	SPAG16
0	0.76677725923519	0.751	0.298	0	MES	SPARC
0	2.75669807188005	0.815	0.192	0	MES	SPARCL1
0	0.284214606900434	0.257	0.084	0	MES	SPATA33
0	0.564615512774757	0.861	0.696	0	MES	SPCS1
0	0.469360393939526	0.825	0.661	0	MES	SPCS2
0	0.23325761475949	0.162	0.013	0	MES	SPEG
0	-1.6511967389274	0.048	0.598	0	MES	SPI1
0	-0.790700419198939	0.027	0.411	0	MES	SPINT2
0	0.662039252036835	0.213	0.028	0	MES	SPOCD1
0	-0.478910471760915	0.091	0.127	0	MES	SPOCK1
0	1.01016434908313	0.428	0.053	0	MES	SPOCK2
0	-0.868761804550806	0.004	0.14	0	MES	SPOCK3
0	-4.24081723860194	0.363	0.86	0	MES	SPP1
0	0.545223440329121	0.487	0.238	0	MES	SPTAN1
0	0.421252045402066	0.571	0.214	0	MES	SPTBN1
0	-0.955248039138294	0.107	0.472	0	MES	SPTLC2
0	0.701423683672254	0.623	0.337	0	MES	SPTSSA
0	0.28492253651728	0.12	0.005	0	MES	SPTSSB
0	0.427931048614197	0.375	0.148	0	MES	SQLE
0	-0.287363443497282	0.03	0.173	0	MES	SQRDL
0	0.82646817969201	0.877	0.719	0	MES	SQSTM1
0	-0.489054262227368	0.021	0.113	0	MES	SRCIN1
0	-0.654763126105167	0.145	0.427	0	MES	SRGAP2
0	-3.67233126737643	0.139	0.818	0	MES	SRGN
0	1.38488982498957	0.88	0.553	0	MES	SRI
0	0.678639666958747	0.951	0.891	0	MES	SRP14
0	0.913953388684024	0.85	0.598	0	MES	SRP9
0	0.80831190027683	0.367	0.034	0	MES	SRPX
0	0.181504812272379	0.125	0.019	0	MES	SRPX2
0	0.154925795785025	0.116	0.011	0	MES	SRSF12
0	0.441153559939915	0.683	0.498	0	MES	SSB
0	0.530160381183608	0.728	0.58	0	MES	SSBP1
0	0.368762072717399	0.367	0.163	0	MES	SSBP2
0	-0.558544923154344	0.179	0.415	0	MES	SSH2
0	0.506373417236575	0.5	0.235	0	MES	SSRP1
0	-0.433428700392648	0.01	0.224	0	MES	ST14
[truncated: 36,913 more rows]
