# Supplementary material for: Drug and single-cell gene expression integration identifies sensitive and resistant glioblastoma cell populations
Source: Nat Commun. 2026 Jan 7;17:99. doi: 10.1038/s41467-025-67783-5 (PMC12780015; doi:10.1038/s41467-025-67783-5)
Supplement: Supplementary file 5 — Supplementary Dataset 3 [file 41467_2025_67783_MOESM5_ESM.csv]

gene	p_val	avg_log2FC	pct.1	pct.2	p_val_adj	cluster
AC084033.3	0	2.567423707	0.601	0.065	0	GBM21_MES
AGAP2-AS1	0	1.746844033	0.487	0.032	0	GBM21_MES
CAND1	0	3.119232722	0.682	0.256	0	GBM21_MES
CCT2	0	3.886733493	0.757	0.429	0	GBM21_MES
CDK4	0	3.721660621	0.731	0.339	0	GBM21_MES
CNN3	0	2.247998861	0.563	0.187	0	GBM21_MES
CTDSP2	0	1.905912791	0.631	0.304	0	GBM21_MES
DCTN2	0	3.849877782	0.738	0.44	0	GBM21_MES
DPY19L2	0	1.223510387	0.393	0.008	0	GBM21_MES
DTX3	0	2.952709506	0.595	0.111	0	GBM21_MES
FRS2	0	1.947647539	0.556	0.117	0	GBM21_MES
GNS	0	2.400501683	0.699	0.391	0	GBM21_MES
MARS	0	2.697249202	0.595	0.187	0	GBM21_MES
MBD6	0	1.718618273	0.584	0.186	0	GBM21_MES
MDM2	0	2.647089638	0.676	0.308	0	GBM21_MES
METTL1	0	1.963837499	0.526	0.072	0	GBM21_MES
NUP107	0	2.899331382	0.622	0.133	0	GBM21_MES
OS9	0	2.762843849	0.757	0.548	0	GBM21_MES
PDPN	0	1.714026837	0.589	0.338	0	GBM21_MES
PIP4K2C	0	1.76332504	0.534	0.079	0	GBM21_MES
RAP1B	0	2.297076419	0.878	0.622	0	GBM21_MES
SLC35E3	0	1.898249874	0.566	0.163	0	GBM21_MES
TBK1	0	1.682738508	0.572	0.21	0	GBM21_MES
TSFM	0	1.587702714	0.513	0.13	0	GBM21_MES
TSPAN31	0	2.078665454	0.585	0.261	0	GBM21_MES
USP15	0	2.59945745	0.758	0.426	0	GBM21_MES
XPOT	0	3.16018054	0.615	0.172	0	GBM21_MES
YEATS4	0	1.606736421	0.547	0.133	0	GBM21_MES
RCAN1	5.94211433097993e-316	2.668960193	0.526	0.268	1.98876624543567e-311	GBM21_MES
CDKN2A	8.94E-292	1.69882467	0.617	0.169	2.99E-287	GBM21_MES
MON2	1.24E-289	1.528183413	0.581	0.211	4.15E-285	GBM21_MES
TCIM	5.73E-285	1.819539271	0.398	0.023	1.92E-280	GBM21_MES
GAP43	7.58E-285	2.267259051	0.504	0.12	2.54E-280	GBM21_MES
FHL1	4.92E-284	1.654645103	0.494	0.088	1.65E-279	GBM21_MES
CPSF6	4.51E-274	1.411205232	0.551	0.245	1.51E-269	GBM21_MES
BAALC	2.07E-272	2.005387175	0.533	0.149	6.93E-268	GBM21_MES
NRCAM	4.92E-265	1.597309827	0.433	0.051	1.65E-260	GBM21_MES
EFEMP1	2.40E-261	1.827088775	0.425	0.035	8.03E-257	GBM21_MES
FTL	5.44E-261	-1.343301762	0.963	0.996	1.82E-256	GBM21_MES
PTPRZ1	7.20E-258	2.297996337	0.528	0.19	2.41E-253	GBM21_MES
CHL1	2.05E-253	1.260633025	0.387	0.031	6.87E-249	GBM21_MES
GNB2	1.98E-251	1.141872026	0.85	0.578	6.62E-247	GBM21_MES
PTN	2.07E-249	2.212656916	0.569	0.367	6.94E-245	GBM21_MES
DPYSL3	1.55E-242	1.304072359	0.438	0.062	5.20E-238	GBM21_MES
EEF1AKMT3	5.82E-242	0.940286707	0.375	0.022	1.95E-237	GBM21_MES
SLN	3.85E-240	1.9824509	0.324	0.015	1.29E-235	GBM21_MES
ARHGEF25	1.43E-238	0.865217339	0.355	0.019	4.80E-234	GBM21_MES
ATP5F1E	2.02E-236	0.281496855	0.933	0.515	6.77E-232	GBM21_MES
DDIT3	1.66E-234	2.011200727	0.607	0.402	5.55E-230	GBM21_MES
TMOD1	4.52E-234	1.180095484	0.416	0.072	1.51E-229	GBM21_MES
TNC	1.39E-229	1.568769724	0.382	0.041	4.67E-225	GBM21_MES
LYPD1	2.31E-223	1.411079398	0.398	0.056	7.72E-219	GBM21_MES
PGM2L1	3.10E-221	1.347741981	0.421	0.083	1.04E-216	GBM21_MES
ITM2C	8.44E-221	1.80868231	0.631	0.283	2.82E-216	GBM21_MES
RHEB	6.85E-220	1.149411098	0.785	0.612	2.29E-215	GBM21_MES
MEG3	1.24E-215	1.71341544	0.391	0.049	4.16E-211	GBM21_MES
CRNDE	2.15E-214	0.903623786	0.402	0.051	7.20E-210	GBM21_MES
RGMA	2.61E-213	1.002428083	0.359	0.032	8.75E-209	GBM21_MES
PDLIM3	1.78E-206	1.048750955	0.401	0.044	5.94E-202	GBM21_MES
9-Mar	2.54E-206	1.01732622	0.425	0.09	8.50E-202	GBM21_MES
SNTG1	2.63E-206	0.928972008	0.343	0.025	8.80E-202	GBM21_MES
HMGN2	3.81E-204	1.782664808	0.872	0.762	1.28E-199	GBM21_MES
TUBB	4.36E-202	1.568888182	0.814	0.682	1.46E-197	GBM21_MES
RANBP1	9.91E-200	1.157346708	0.716	0.466	3.32E-195	GBM21_MES
MT-ND4L	3.83E-198	1.325202359	0.978	0.925	1.28E-193	GBM21_MES
RARRES2	1.20E-197	1.28273744	0.384	0.047	4.00E-193	GBM21_MES
SULF1	1.92E-197	0.580085348	0.228	0.003	6.42E-193	GBM21_MES
LRIG3	1.27E-195	0.737758722	0.294	0.016	4.25E-191	GBM21_MES
GFAP	2.48E-195	2.313073755	0.577	0.228	8.31E-191	GBM21_MES
NLGN4X	4.80E-194	0.924237059	0.325	0.035	1.61E-189	GBM21_MES
GNB2L1	1.88E-192	-2.415899136	0	0.439	6.30E-188	GBM21_MES
ATP5E	6.95E-191	-2.465758714	0	0.437	2.33E-186	GBM21_MES
TYMS	8.97E-191	1.690770447	0.388	0.088	3.00E-186	GBM21_MES
CADM3	8.81E-189	0.812995372	0.257	0.011	2.95E-184	GBM21_MES
GSN	4.34E-185	-2.26366308	0.399	0.813	1.45E-180	GBM21_MES
TNFRSF12A	2.07E-184	1.415926704	0.448	0.211	6.91E-180	GBM21_MES
SNRPB	6.71E-182	1.003085938	0.691	0.553	2.25E-177	GBM21_MES
MAOB	8.46E-179	0.977304632	0.314	0.027	2.83E-174	GBM21_MES
RAB5IF	1.97E-178	0.938659224	0.663	0.198	6.58E-174	GBM21_MES
LINC01198	2.13E-178	0.62609578	0.197	0.003	7.14E-174	GBM21_MES
ATP5F1D	2.78E-178	1.030515553	0.805	0.312	9.30E-174	GBM21_MES
H2AFV	4.44E-178	1.145011046	0.75	0.555	1.48E-173	GBM21_MES
TMBIM4	4.67E-178	1.01709268	0.53	0.132	1.56E-173	GBM21_MES
HSPA1A	1.07E-176	-1.721974565	0.316	0.79	3.58E-172	GBM21_MES
BANF1	1.26E-176	0.971830049	0.752	0.591	4.22E-172	GBM21_MES
TMEM106C	2.81E-176	1.043553141	0.494	0.153	9.42E-172	GBM21_MES
GPX1	2.43E-175	-3.138827228	0	0.409	8.13E-171	GBM21_MES
CLU	2.25E-174	2.209752681	0.621	0.428	7.52E-170	GBM21_MES
CTSD	8.87E-173	-2.24115257	0.365	0.77	2.97E-168	GBM21_MES
DUT	2.65E-171	1.180990101	0.684	0.475	8.87E-167	GBM21_MES
CD24	6.25E-170	0.800692389	0.265	0.013	2.09E-165	GBM21_MES
SLC1A2	6.63E-170	0.921843896	0.346	0.041	2.22E-165	GBM21_MES
ATP5G2	9.21E-169	-1.506003043	0	0.397	3.08E-164	GBM21_MES
STMP1	6.41E-168	1.033879106	0.73	0.279	2.15E-163	GBM21_MES
RACK1	7.01E-168	0.85351935	0.96	0.509	2.35E-163	GBM21_MES
ATP5MC2	7.20E-168	0.646763563	0.944	0.494	2.41E-163	GBM21_MES
CNR1	1.12E-167	0.853224099	0.256	0.015	3.76E-163	GBM21_MES
AC090061.1	1.15E-167	0.498830312	0.198	0.003	3.85E-163	GBM21_MES
ATP5L	1.87E-167	-1.452419192	0	0.395	6.25E-163	GBM21_MES
TMEM66	2.44E-166	-1.396439814	0	0.393	8.17E-162	GBM21_MES
UHRF1	1.95E-165	0.937934628	0.269	0.02	6.51E-161	GBM21_MES
LHFPL6	4.31E-165	0.906082373	0.394	0.051	1.44E-160	GBM21_MES
KRT10	5.70E-163	0.988944174	0.796	0.555	1.91E-158	GBM21_MES
CADPS	1.01E-162	0.755485581	0.223	0.008	3.37E-158	GBM21_MES
DTNA	1.16E-162	1.290783468	0.443	0.161	3.90E-158	GBM21_MES
APLP1	5.48E-162	-1.504803503	0.307	0.191	1.84E-157	GBM21_MES
TPST1	4.01E-161	1.073466475	0.398	0.097	1.34E-156	GBM21_MES
CD44	4.85E-161	1.467762295	0.688	0.389	1.62E-156	GBM21_MES
TRIR	7.67E-161	0.945922212	0.813	0.343	2.57E-156	GBM21_MES
SLC41A2	7.75E-160	0.70701151	0.3	0.032	2.59E-155	GBM21_MES
TCEB2	3.85E-159	-1.253256763	0	0.379	1.29E-154	GBM21_MES
SMOX	3.98E-159	0.936709078	0.391	0.112	1.33E-154	GBM21_MES
SPOCD1	6.79E-159	1.442923052	0.268	0.028	2.27E-154	GBM21_MES
TUBB3	1.18E-158	0.70020045	0.266	0.019	3.96E-154	GBM21_MES
FABP7	5.93E-158	1.990477723	0.456	0.175	1.99E-153	GBM21_MES
LEMD3	9.76E-157	0.854504965	0.438	0.114	3.27E-152	GBM21_MES
CYR61	1.37E-156	1.962992924	0.348	0.058	4.58E-152	GBM21_MES
B4GALNT1	2.04E-156	0.650345034	0.291	0.022	6.82E-152	GBM21_MES
HMGA2	2.09E-156	0.410280885	0.168	0.001	7.00E-152	GBM21_MES
PSAP	4.62E-154	-1.089073738	0.782	0.941	1.55E-149	GBM21_MES
CD81	8.24E-154	-1.709785208	0.469	0.794	2.76E-149	GBM21_MES
SDC1	1.18E-153	0.39995884	0.184	0.003	3.94E-149	GBM21_MES
POLD2	1.23E-152	0.972034555	0.529	0.228	4.12E-148	GBM21_MES
ELMOD1	2.55E-152	0.46224274	0.196	0.006	8.52E-148	GBM21_MES
ATP23	4.48E-152	0.568116617	0.312	0.031	1.50E-147	GBM21_MES
FCER1G	7.36E-152	-1.548798838	0.315	0.753	2.46E-147	GBM21_MES
RHOBTB3	1.42E-151	1.18682564	0.575	0.305	4.76E-147	GBM21_MES
SOX2	4.30E-151	1.396992488	0.474	0.167	1.44E-146	GBM21_MES
PRRX1	9.40E-150	0.702224931	0.323	0.038	3.15E-145	GBM21_MES
ELN	1.78E-149	0.79821345	0.279	0.024	5.97E-145	GBM21_MES
UQCR11-1	5.45E-149	-1.149895278	0	0.36	1.82E-144	GBM21_MES
IFT22	3.28E-148	0.648636953	0.382	0.06	1.10E-143	GBM21_MES
FMN2	6.78E-148	0.468024088	0.216	0.01	2.27E-143	GBM21_MES
NDUFAF8	3.26E-147	0.881420589	0.588	0.173	1.09E-142	GBM21_MES
MGST1	3.92E-147	1.292608754	0.362	0.069	1.31E-142	GBM21_MES
AC090673.1	6.07E-147	0.408479684	0.155	0.001	2.03E-142	GBM21_MES
CBX3	8.19E-146	0.904675538	0.722	0.49	2.74E-141	GBM21_MES
AVIL	9.57E-146	0.868270469	0.26	0.027	3.20E-141	GBM21_MES
ATP5I	1.03E-145	-1.189313132	0	0.353	3.46E-141	GBM21_MES
WDR34	1.36E-145	0.820527303	0.35	0.067	4.56E-141	GBM21_MES
ATP5J	2.02E-145	-1.039422908	0	0.353	6.77E-141	GBM21_MES
SARAF	2.11E-145	0.875119501	0.905	0.464	7.06E-141	GBM21_MES
C14orf2	3.02E-145	-1.02138755	0	0.352	1.01E-140	GBM21_MES
PCBP2	5.61E-145	0.844521609	0.932	0.802	1.88E-140	GBM21_MES
USMG5	2.66E-143	-1.007538952	0	0.349	8.89E-139	GBM21_MES
ATP1B2	3.55E-142	1.222304587	0.402	0.093	1.19E-137	GBM21_MES
SRPX	3.81E-142	0.745483573	0.301	0.034	1.27E-137	GBM21_MES
CENPX	8.51E-142	1.008827331	0.554	0.176	2.85E-137	GBM21_MES
SEM1	1.38E-141	0.895107747	0.805	0.363	4.60E-137	GBM21_MES
FAM19A2	2.62E-141	0.598931721	0.245	0.018	8.76E-137	GBM21_MES
FAM3C	2.88E-141	0.875221335	0.496	0.242	9.65E-137	GBM21_MES
SAT1	4.15E-141	-1.144424285	0.754	0.885	1.39E-136	GBM21_MES
ATP5B	4.41E-141	-0.977026967	0	0.344	1.48E-136	GBM21_MES
GABPB1-AS1	5.40E-141	0.824979067	0.426	0.085	1.81E-136	GBM21_MES
ATP5MG	1.07E-140	0.664487479	0.896	0.468	3.57E-136	GBM21_MES
SRGN	2.08E-140	-1.662343519	0.457	0.818	6.95E-136	GBM21_MES
PFN2	3.78E-139	1.17489637	0.46	0.148	1.26E-134	GBM21_MES
C1orf63	4.47E-139	-1.009910423	0	0.34	1.50E-134	GBM21_MES
TMBIM4-1	6.21E-139	-0.933677909	0	0.34	2.08E-134	GBM21_MES
CHCHD2	6.53E-139	0.789362537	0.937	0.865	2.18E-134	GBM21_MES
LSM8	1.22E-138	0.8532091	0.652	0.236	4.07E-134	GBM21_MES
MAP3K7CL	1.36E-138	0.932920764	0.292	0.035	4.55E-134	GBM21_MES
ATP5PF	1.37E-138	0.865455925	0.83	0.391	4.60E-134	GBM21_MES
SRI	1.71E-138	1.009788588	0.725	0.553	5.73E-134	GBM21_MES
ATP5J2	2.31E-138	-0.977352017	0	0.339	7.73E-134	GBM21_MES
CXCL14	4.06E-138	0.726380302	0.219	0.013	1.36E-133	GBM21_MES
ATP5D	5.08E-138	-0.89912859	0	0.338	1.70E-133	GBM21_MES
ATP5G3	9.78E-138	-0.993992566	0	0.338	3.27E-133	GBM21_MES
F3	6.70E-137	1.221641101	0.325	0.058	2.24E-132	GBM21_MES
KCNIP4	7.92E-137	0.603269162	0.205	0.01	2.65E-132	GBM21_MES
C19orf43	3.34E-136	-0.841837872	0	0.334	1.12E-131	GBM21_MES
TSPAN3	2.05E-135	0.960873998	0.7	0.502	6.87E-131	GBM21_MES
COL8A1	2.47E-135	0.512928757	0.186	0.007	8.28E-131	GBM21_MES
CD320	4.69E-135	0.788562269	0.447	0.099	1.57E-130	GBM21_MES
CD14	5.43E-135	-2.009218725	0.293	0.698	1.82E-130	GBM21_MES
ATP5MF	6.14E-135	0.92855454	0.814	0.386	2.06E-130	GBM21_MES
TBC1D30	7.09E-135	0.722557588	0.254	0.041	2.37E-130	GBM21_MES
TIMP3	8.65E-135	1.353869484	0.351	0.056	2.90E-130	GBM21_MES
CRMP1	8.85E-135	0.578247982	0.268	0.027	2.96E-130	GBM21_MES
LSM5	8.98E-135	0.877487347	0.681	0.44	3.00E-130	GBM21_MES
SGK1	1.52E-134	-1.234879715	0.484	0.84	5.08E-130	GBM21_MES
SERPINE2	1.61E-134	1.23152489	0.417	0.104	5.39E-130	GBM21_MES
CD99	3.37E-134	1.097860204	0.849	0.625	1.13E-129	GBM21_MES
SCN1A	3.41E-134	0.643309215	0.22	0.013	1.14E-129	GBM21_MES
FAM210B	4.73E-134	0.840029638	0.451	0.173	1.58E-129	GBM21_MES
SELENOH	5.39E-134	0.746071115	0.83	0.389	1.80E-129	GBM21_MES
STK17A	6.06E-134	0.959002193	0.566	0.256	2.03E-129	GBM21_MES
RIT2	3.25E-133	0.440612468	0.204	0.009	1.09E-128	GBM21_MES
SHFM1	5.47E-133	-0.821404676	0	0.328	1.83E-128	GBM21_MES
TYROBP	6.99E-133	-0.984980313	0.337	0.764	2.34E-128	GBM21_MES
ATP5H	1.11E-132	-0.848880268	0	0.327	3.73E-128	GBM21_MES
PRSS23	1.89E-132	0.889654927	0.307	0.037	6.34E-128	GBM21_MES
FAM181A	2.04E-132	0.563742195	0.206	0.011	6.81E-128	GBM21_MES
SEPW1	4.60E-132	-1.231833308	0	0.326	1.54E-127	GBM21_MES
CENPK	1.92E-131	0.825286679	0.279	0.057	6.43E-127	GBM21_MES
SELENOF	8.35E-131	1.011402403	0.723	0.318	2.79E-126	GBM21_MES
SRP9	7.74E-129	0.846769838	0.782	0.598	2.59E-124	GBM21_MES
SNU13	2.88E-128	0.84348907	0.731	0.31	9.64E-124	GBM21_MES
SF3B6	6.16E-128	0.845976913	0.717	0.297	2.06E-123	GBM21_MES
RNASET2	6.78E-128	-1.431130898	0.474	0.735	2.27E-123	GBM21_MES
SHISA5	8.44E-128	0.852304992	0.656	0.351	2.82E-123	GBM21_MES
MYEOV2	3.58E-127	-0.808425216	0	0.316	1.20E-122	GBM21_MES
ATP5O	3.81E-127	-0.78923873	0	0.316	1.28E-122	GBM21_MES
AC027031.2	4.04E-127	0.634873384	0.237	0.021	1.35E-122	GBM21_MES
RFX4	6.16E-127	0.67965265	0.268	0.033	2.06E-122	GBM21_MES
PXMP2	7.93E-127	0.588372413	0.303	0.055	2.65E-122	GBM21_MES
SELK	1.27E-126	-0.877803829	0	0.315	4.26E-122	GBM21_MES
ERG28	1.45E-126	0.678004194	0.421	0.089	4.85E-122	GBM21_MES
ATPIF1	1.54E-126	-0.775471098	0	0.315	5.15E-122	GBM21_MES
NDUFB8-1	1.54E-126	-0.77212933	0	0.315	5.15E-122	GBM21_MES
GGH	1.60E-126	0.816940122	0.333	0.085	5.37E-122	GBM21_MES
MIR99AHG	1.89E-126	0.66147822	0.31	0.042	6.33E-122	GBM21_MES
U2AF1	1.93E-126	-0.868263779	0.01	0.351	6.45E-122	GBM21_MES
C19orf10	2.25E-126	-0.862966382	0	0.314	7.54E-122	GBM21_MES
PAXX	1.61E-125	0.87875613	0.644	0.243	5.40E-121	GBM21_MES
MEST	2.00E-125	1.226373534	0.417	0.146	6.68E-121	GBM21_MES
TENM3	2.61E-125	0.333045568	0.164	0.004	8.73E-121	GBM21_MES
MDK	6.98E-125	1.118928863	0.467	0.141	2.34E-120	GBM21_MES
OLFM1	7.71E-125	0.566574882	0.246	0.022	2.58E-120	GBM21_MES
PAM	3.35E-124	0.863739594	0.387	0.089	1.12E-119	GBM21_MES
RALYL	4.25E-124	0.318481159	0.154	0.003	1.42E-119	GBM21_MES
CDKN2C	4.98E-124	0.991384096	0.41	0.157	1.67E-119	GBM21_MES
SUMO2	2.00E-123	0.748768599	0.891	0.825	6.71E-119	GBM21_MES
PDIA4	3.02E-123	0.958325454	0.647	0.405	1.01E-118	GBM21_MES
TUBG1	7.06E-123	0.709609925	0.353	0.118	2.36E-118	GBM21_MES
ATP5C1	1.73E-122	-0.724651422	0	0.306	5.80E-118	GBM21_MES
GLTSCR2	2.09E-122	-0.745615953	0	0.306	7.00E-118	GBM21_MES
ATP5MC1	2.57E-122	0.85886977	0.7	0.295	8.61E-118	GBM21_MES
15-Sep	2.40E-121	-0.723382732	0	0.304	8.03E-117	GBM21_MES
C10orf54	3.95E-121	-1.005401416	0	0.303	1.32E-116	GBM21_MES
TCEA3	1.51E-120	0.454499053	0.219	0.016	5.06E-116	GBM21_MES
APOC1	2.00E-120	-1.985409108	0.325	0.716	6.69E-116	GBM21_MES
SELT	2.73E-120	-0.734308266	0	0.301	9.13E-116	GBM21_MES
UQCR11	3.21E-120	0.62708945	0.848	0.44	1.07E-115	GBM21_MES
DOK5	4.04E-120	0.755513117	0.286	0.056	1.35E-115	GBM21_MES
SYNE2	4.69E-120	0.791939672	0.333	0.057	1.57E-115	GBM21_MES
EIF4A1	4.94E-120	-1.440271072	0.447	0.669	1.65E-115	GBM21_MES
GNG5	5.78E-120	0.750139831	0.89	0.803	1.93E-115	GBM21_MES
TCEB1	1.29E-119	-0.744728335	0	0.3	4.32E-115	GBM21_MES
TUBB2B	1.31E-119	1.488019344	0.519	0.237	4.39E-115	GBM21_MES
FYB	1.66E-119	-1.146865699	0	0.3	5.54E-115	GBM21_MES
IGFBP7	3.89E-119	0.447682778	0.476	0.124	1.30E-114	GBM21_MES
C6orf141	4.28E-119	0.363625296	0.14	0.002	1.43E-114	GBM21_MES
NTN1	1.22E-118	0.373866843	0.184	0.009	4.07E-114	GBM21_MES
PCOLCE	1.28E-118	0.704322651	0.274	0.031	4.29E-114	GBM21_MES
NHP2L1	4.71E-118	-0.693169815	0	0.297	1.58E-113	GBM21_MES
TSHZ2	5.01E-118	0.525288019	0.197	0.013	1.68E-113	GBM21_MES
S100A11	5.19E-118	-1.266476561	0.51	0.806	1.74E-113	GBM21_MES
MDH2	7.76E-118	0.797752756	0.726	0.548	2.60E-113	GBM21_MES
JUND	1.23E-117	-1.672280979	0.494	0.736	4.12E-113	GBM21_MES
AIF1	1.42E-117	-1.126689249	0.314	0.723	4.77E-113	GBM21_MES
RHBDD2	2.20E-117	0.841047439	0.539	0.263	7.36E-113	GBM21_MES
C19orf60	4.35E-117	-0.673029615	0	0.295	1.46E-112	GBM21_MES
SCG2	5.22E-117	1.06097556	0.218	0.024	1.75E-112	GBM21_MES
C14orf166	8.57E-117	-0.657241171	0	0.294	2.87E-112	GBM21_MES
GPC4	1.29E-116	0.495685519	0.238	0.026	4.32E-112	GBM21_MES
DKK1	4.04E-116	0.798486159	0.134	0.002	1.35E-111	GBM21_MES
NES	1.06E-115	1.083225439	0.378	0.105	3.53E-111	GBM21_MES
ATP5MC3	1.29E-115	0.714689539	0.818	0.409	4.31E-111	GBM21_MES
ATP5F1	1.54E-115	-0.684581721	0	0.291	5.16E-111	GBM21_MES
IER3	1.61E-115	-1.848898446	0.197	0.581	5.38E-111	GBM21_MES
SMIM37	1.68E-115	0.74360553	0.572	0.197	5.64E-111	GBM21_MES
FMC1	2.33E-115	0.621547755	0.356	0.066	7.79E-111	GBM21_MES
NEAT1	3.04E-115	-1.211432604	0.84	0.948	1.02E-110	GBM21_MES
ARF5	1.44E-114	0.820841648	0.776	0.498	4.82E-110	GBM21_MES
MAP3K20	2.47E-114	0.592993582	0.301	0.045	8.25E-110	GBM21_MES
LINC01579	5.38E-114	0.407895958	0.197	0.013	1.80E-109	GBM21_MES
SF3B14	6.47E-114	-0.638797914	0	0.288	2.17E-109	GBM21_MES
MS4A7	8.65E-114	-1.005648704	0.301	0.706	2.89E-109	GBM21_MES
RAN	8.70E-114	0.817410268	0.804	0.702	2.91E-109	GBM21_MES
PLXDC2	1.97E-113	-0.557168094	0.297	0.686	6.58E-109	GBM21_MES
R3HDM2	5.39E-113	0.790779516	0.438	0.191	1.80E-108	GBM21_MES
OLR1	9.14E-113	-1.41828315	0.187	0.562	3.06E-108	GBM21_MES
HN1	2.22E-112	-0.775619638	0	0.284	7.43E-108	GBM21_MES
RALY	6.11E-112	0.826286728	0.745	0.509	2.05E-107	GBM21_MES
TMEM230	7.84E-112	0.766373088	0.766	0.583	2.62E-107	GBM21_MES
ATP5A1	1.22E-111	-0.668794063	0	0.283	4.08E-107	GBM21_MES
ILF3-DT	2.23E-111	0.946382687	0.401	0.093	7.46E-107	GBM21_MES
C11orf31	3.21E-111	-0.644121617	0	0.282	1.08E-106	GBM21_MES
ATP6V0C	4.97E-111	0.263149569	0.782	0.443	1.66E-106	GBM21_MES
GSTT2B	5.33E-111	0.443452352	0.252	0.029	1.78E-106	GBM21_MES
GPC6	4.29E-110	0.351063156	0.166	0.008	1.44E-105	GBM21_MES
RRAS2	6.22E-110	0.391670688	0.198	0.014	2.08E-105	GBM21_MES
AC025423.4	7.94E-110	0.368877202	0.184	0.011	2.66E-105	GBM21_MES
WWTR1	9.43E-110	0.844115944	0.315	0.058	3.16E-105	GBM21_MES
CDCA7	2.82E-109	0.51503071	0.192	0.02	9.43E-105	GBM21_MES
EPHA3	6.21E-109	0.325627679	0.156	0.005	2.08E-104	GBM21_MES
RDH10	6.44E-109	0.825339584	0.233	0.039	2.16E-104	GBM21_MES
LUC7L2	1.85E-108	0.680294987	0.466	0.133	6.20E-104	GBM21_MES
CD151	2.05E-108	0.893603918	0.621	0.389	6.85E-104	GBM21_MES
MRPL57	2.18E-108	0.759671439	0.686	0.296	7.28E-104	GBM21_MES
DDAH1	2.71E-108	0.512044472	0.243	0.032	9.07E-104	GBM21_MES
ANXA1	2.89E-108	1.241030136	0.75	0.491	9.69E-104	GBM21_MES
ARHGAP29	2.38E-107	0.616784702	0.255	0.031	7.95E-103	GBM21_MES
PPIA	2.75E-107	0.76451136	0.962	0.938	9.22E-103	GBM21_MES
AC007344.1	2.95E-107	0.493759314	0.138	0.004	9.88E-103	GBM21_MES
PPIC	5.38E-107	0.591479795	0.311	0.054	1.80E-102	GBM21_MES
RTFDC1	5.91E-107	-0.6147022	0	0.273	1.98E-102	GBM21_MES
CLDN12	6.61E-107	0.502788549	0.242	0.034	2.21E-102	GBM21_MES
NTNG1	6.94E-107	0.258322256	0.127	0.002	2.32E-102	GBM21_MES
PLIN2	8.16E-107	-1.851126209	0.157	0.517	2.73E-102	GBM21_MES
SOX9	8.58E-107	0.741383732	0.337	0.074	2.87E-102	GBM21_MES
SPTSSB	9.76E-107	0.357067252	0.149	0.005	3.27E-102	GBM21_MES
RPS27L	1.89E-106	0.847670525	0.825	0.72	6.33E-102	GBM21_MES
PIMREG	2.66E-106	0.588798688	0.166	0.009	8.90E-102	GBM21_MES
TENM2	2.87E-106	0.258393751	0.122	0.001	9.61E-102	GBM21_MES
HMGB1	4.75E-106	1.074708496	0.918	0.889	1.59E-101	GBM21_MES
ERH	9.34E-106	0.785874689	0.75	0.607	3.13E-101	GBM21_MES
SELENOW	1.43E-105	-0.269775885	0.741	0.419	4.80E-101	GBM21_MES
AC084032.1	2.72E-105	0.545382141	0.196	0.015	9.10E-101	GBM21_MES
SDHAF3	3.23E-105	0.620989822	0.385	0.093	1.08E-100	GBM21_MES
MATR3	3.51E-105	-0.742627965	0.01	0.302	1.18E-100	GBM21_MES
TMED4	2.28E-104	0.764286923	0.612	0.376	7.64E-100	GBM21_MES
PCLAF	2.55E-104	0.461164188	0.188	0.016	8.55E-100	GBM21_MES
H2AFX	3.27E-104	1.092227588	0.417	0.286	1.09E-99	GBM21_MES
PRELID3B	5.60E-104	0.670445651	0.457	0.136	1.87E-99	GBM21_MES
MAP1LC3A	6.25E-104	0.895890016	0.494	0.226	2.09E-99	GBM21_MES
NUSAP1	2.00E-103	1.096392208	0.242	0.062	6.69E-99	GBM21_MES
FTH1	2.13E-103	-0.882591587	0.996	0.999	7.14E-99	GBM21_MES
SPTSSA	2.31E-103	0.80573256	0.551	0.337	7.72E-99	GBM21_MES
GGCT	4.56E-103	0.723467539	0.512	0.267	1.53E-98	GBM21_MES
LMNB1	5.53E-103	0.750083832	0.289	0.082	1.85E-98	GBM21_MES
TMEM100	6.78E-103	0.643425884	0.239	0.028	2.27E-98	GBM21_MES
SLC11A1	2.23E-102	-1.127745147	0.27	0.653	7.47E-98	GBM21_MES
PRKD1	2.38E-102	0.316196355	0.17	0.01	7.98E-98	GBM21_MES
TSPAN12	2.82E-102	0.455231188	0.214	0.021	9.43E-98	GBM21_MES
ERGIC3	3.46E-102	0.794334008	0.712	0.496	1.16E-97	GBM21_MES
ACHE	6.05E-102	0.494168752	0.165	0.011	2.02E-97	GBM21_MES
HRH1	6.05E-102	0.518941157	0.232	0.031	2.03E-97	GBM21_MES
SSU72	8.41E-102	0.707958677	0.703	0.479	2.82E-97	GBM21_MES
MTRNR2L8	9.27E-102	-3.115686372	0.2	0.543	3.10E-97	GBM21_MES
GLI1	1.34E-101	0.313148208	0.114	0.001	4.47E-97	GBM21_MES
SMIM30	1.44E-101	0.669894668	0.483	0.154	4.83E-97	GBM21_MES
PKMYT1	1.82E-101	0.562576016	0.191	0.021	6.09E-97	GBM21_MES
ELOB	2.32E-101	0.472994415	0.825	0.453	7.75E-97	GBM21_MES
TPX2	4.20E-101	0.795698835	0.23	0.042	1.41E-96	GBM21_MES
CTSS	5.50E-101	-1.246411474	0.296	0.652	1.84E-96	GBM21_MES
ATP5G1	1.08E-100	-0.561201886	0	0.259	3.60E-96	GBM21_MES
NPC2	1.14E-100	-0.6989581	0.649	0.882	3.80E-96	GBM21_MES
FCGR2A	1.89E-100	-1.045845882	0.278	0.648	6.34E-96	GBM21_MES
LINC00493	1.94E-100	-0.526877955	0	0.258	6.48E-96	GBM21_MES
ITK	2.02E-100	0.549671439	0.17	0.01	6.77E-96	GBM21_MES
AC004540.1	2.05E-100	0.327408014	0.168	0.01	6.86E-96	GBM21_MES
KIAA1598	5.91E-100	-0.804557902	0	0.257	1.98E-95	GBM21_MES
PLPP3	1.18E-99	0.473279634	0.279	0.044	3.96E-95	GBM21_MES
CAP2	1.27E-99	0.354905835	0.198	0.018	4.26E-95	GBM21_MES
MYO16	2.04E-99	0.266362404	0.132	0.004	6.83E-95	GBM21_MES
EHBP1	2.25E-99	0.652121504	0.292	0.074	7.53E-95	GBM21_MES
MRP63	6.91E-99	-0.521694626	0	0.255	2.31E-94	GBM21_MES
NGRN	1.35E-98	0.770002723	0.515	0.187	4.51E-94	GBM21_MES
PODXL	1.35E-98	0.615293593	0.261	0.037	4.53E-94	GBM21_MES
UFD1	1.76E-98	0.665503331	0.489	0.159	5.90E-94	GBM21_MES
CAPN5	2.32E-98	0.468230181	0.213	0.027	7.78E-94	GBM21_MES
LSMD1	6.00E-98	-0.539937035	0	0.252	2.01E-93	GBM21_MES
ITGB2	8.25E-98	-1.102679998	0.344	0.694	2.76E-93	GBM21_MES
RHPN2	8.32E-98	0.332689506	0.173	0.013	2.79E-93	GBM21_MES
BUD23	5.00E-97	0.700239891	0.465	0.15	1.67E-92	GBM21_MES
TREM2	7.98E-97	-1.262559928	0.28	0.638	2.67E-92	GBM21_MES
CENPM	8.19E-97	0.637788813	0.227	0.041	2.74E-92	GBM21_MES
ETS2	9.91E-97	-0.97913299	0.154	0.51	3.32E-92	GBM21_MES
AC092691.1	1.11E-96	0.349720082	0.161	0.009	3.73E-92	GBM21_MES
AC027644.3	1.47E-96	0.386058046	0.241	0.03	4.91E-92	GBM21_MES
UBE2C	1.51E-96	1.354833066	0.243	0.044	5.05E-92	GBM21_MES
ANGPTL2	1.61E-96	0.842863605	0.323	0.078	5.38E-92	GBM21_MES
SNX3	1.85E-96	0.657745807	0.841	0.744	6.18E-92	GBM21_MES
ATP5MPL	2.15E-96	0.553805526	0.767	0.393	7.21E-92	GBM21_MES
RTRAF	2.53E-96	0.644376851	0.688	0.313	8.47E-92	GBM21_MES
ATP5PD	2.60E-96	0.630500788	0.729	0.351	8.70E-92	GBM21_MES
CTSZ	2.66E-96	-1.088997382	0.282	0.657	8.91E-92	GBM21_MES
NDFIP1	3.32E-96	0.72580883	0.767	0.623	1.11E-91	GBM21_MES
MRPS26	5.49E-96	0.703375602	0.542	0.294	1.84E-91	GBM21_MES
CAPG	6.35E-96	-1.165653791	0.26	0.599	2.12E-91	GBM21_MES
EPDR1	6.85E-96	0.461857472	0.237	0.037	2.29E-91	GBM21_MES
C1QA	7.96E-96	-1.028189955	0.335	0.707	2.66E-91	GBM21_MES
SLC16A3	1.31E-95	-1.093026081	0.19	0.53	4.40E-91	GBM21_MES
C5AR1	1.44E-95	-1.199870983	0.179	0.534	4.81E-91	GBM21_MES
ATP5IF1	2.17E-95	0.656208352	0.7	0.326	7.26E-91	GBM21_MES
CDCA5	2.37E-95	0.428423517	0.183	0.021	7.94E-91	GBM21_MES
MAD2L2	2.50E-95	0.756992237	0.503	0.254	8.35E-91	GBM21_MES
UBE2T	2.81E-95	0.641051221	0.239	0.053	9.42E-91	GBM21_MES
MYDGF	2.93E-95	0.649146019	0.702	0.327	9.81E-91	GBM21_MES
NRXN3	3.17E-95	0.576638604	0.205	0.022	1.06E-90	GBM21_MES
HAP1	3.80E-95	0.575388814	0.236	0.032	1.27E-90	GBM21_MES
ZYX	3.87E-95	0.869630978	0.731	0.517	1.30E-90	GBM21_MES
C1QC	5.58E-95	-1.070595375	0.332	0.702	1.87E-90	GBM21_MES
CKS1B	9.70E-95	0.790770908	0.387	0.161	3.25E-90	GBM21_MES
MIR24-2	1.01E-94	-1.059741115	0	0.245	3.38E-90	GBM21_MES
CD68	1.37E-94	-0.942101496	0.35	0.712	4.58E-90	GBM21_MES
PDAP1	3.48E-94	0.721537963	0.659	0.419	1.16E-89	GBM21_MES
FAM92A	3.98E-94	0.389500408	0.239	0.032	1.33E-89	GBM21_MES
HMGB2	7.04E-94	0.978241051	0.457	0.47	2.35E-89	GBM21_MES
BEX3	1.25E-93	0.864491505	0.521	0.183	4.19E-89	GBM21_MES
VIMP	2.55E-93	-0.525095818	0	0.242	8.52E-89	GBM21_MES
LINC00657	3.03E-93	-0.617256488	0	0.242	1.01E-88	GBM21_MES
RP11-343N15.5	4.79E-93	-0.578601612	0	0.241	1.60E-88	GBM21_MES
F12	5.42E-93	0.372385033	0.155	0.01	1.81E-88	GBM21_MES
NR4A1	6.05E-93	-1.368920656	0.211	0.566	2.02E-88	GBM21_MES
PLAUR	9.35E-93	-1.414439171	0.239	0.582	3.13E-88	GBM21_MES
CDKN3	1.14E-92	0.720596753	0.26	0.051	3.81E-88	GBM21_MES
PPP4R3B	1.19E-92	0.588846459	0.437	0.13	4.00E-88	GBM21_MES
ZNF385D	1.37E-92	0.319624345	0.155	0.011	4.58E-88	GBM21_MES
SPP1	1.63E-92	-2.073275831	0.656	0.86	5.47E-88	GBM21_MES
HMOX1	2.62E-92	-2.058487059	0.296	0.62	8.77E-88	GBM21_MES
ELOC	3.01E-92	0.554639328	0.708	0.342	1.01E-87	GBM21_MES
CPE	3.01E-92	0.721103036	0.367	0.095	1.01E-87	GBM21_MES
NAXE	3.56E-92	0.626202844	0.545	0.203	1.19E-87	GBM21_MES
COL5A2	5.92E-92	0.58714531	0.241	0.033	1.98E-87	GBM21_MES
SMIM29	6.02E-92	0.711346131	0.567	0.225	2.02E-87	GBM21_MES
C1QB	7.00E-92	-1.01364461	0.35	0.712	2.34E-87	GBM21_MES
KIAA1033	8.94E-92	-0.49645714	0	0.238	2.99E-87	GBM21_MES
RPA3	9.93E-92	0.803076911	0.508	0.307	3.32E-87	GBM21_MES
RPS29	1.92E-91	-0.800766413	0.807	0.89	6.41E-87	GBM21_MES
VIM	4.45E-91	1.318184553	0.892	0.735	1.49E-86	GBM21_MES
SNRPG	4.90E-91	0.730252497	0.767	0.622	1.64E-86	GBM21_MES
MESDC2	4.97E-91	-0.474567649	0	0.237	1.66E-86	GBM21_MES
AC006333.2	6.65E-91	0.349835738	0.216	0.025	2.23E-86	GBM21_MES
FCGRT	1.11E-90	-1.033649279	0.512	0.722	3.70E-86	GBM21_MES
ASF1B	1.31E-90	0.572880706	0.196	0.034	4.39E-86	GBM21_MES
EMP2	1.80E-90	0.622149858	0.351	0.093	6.02E-86	GBM21_MES
CKB	2.05E-90	1.535919869	0.558	0.428	6.85E-86	GBM21_MES
PCDHGC3	2.11E-90	0.383849674	0.213	0.025	7.06E-86	GBM21_MES
CHPF	2.39E-90	0.623988775	0.319	0.08	8.00E-86	GBM21_MES
RNPS1	2.55E-90	0.690873228	0.68	0.471	8.54E-86	GBM21_MES
TRIB2	2.68E-90	0.589167719	0.306	0.065	8.98E-86	GBM21_MES
KNL1	3.20E-90	0.427423499	0.17	0.014	1.07E-85	GBM21_MES
GOLM1	3.67E-90	0.619055635	0.307	0.076	1.23E-85	GBM21_MES
PKIG	3.70E-90	0.734909136	0.355	0.107	1.24E-85	GBM21_MES
SLC25A1	5.59E-90	0.620261146	0.48	0.209	1.87E-85	GBM21_MES
TOP2A	7.36E-90	1.084196093	0.236	0.051	2.46E-85	GBM21_MES
SMC4	9.28E-90	0.794025281	0.33	0.173	3.10E-85	GBM21_MES
RTL8A	1.09E-89	0.661507468	0.467	0.156	3.64E-85	GBM21_MES
IL33	3.99E-89	0.467673444	0.174	0.015	1.33E-84	GBM21_MES
TAGLN2	4.65E-89	0.919867299	0.749	0.526	1.56E-84	GBM21_MES
PPDPF	6.11E-89	0.911630462	0.859	0.674	2.05E-84	GBM21_MES
CYBA	6.97E-89	-1.129419781	0.43	0.754	2.33E-84	GBM21_MES
DCLK1	1.43E-88	0.420267179	0.202	0.022	4.78E-84	GBM21_MES
CSF1R	1.59E-88	-0.948663525	0.277	0.638	5.33E-84	GBM21_MES
PON2	1.69E-88	0.934798819	0.599	0.39	5.67E-84	GBM21_MES
LHFPL3	1.84E-88	0.446615165	0.219	0.028	6.15E-84	GBM21_MES
ATP5PB	1.97E-88	0.664732936	0.686	0.328	6.61E-84	GBM21_MES
ELOVL5	2.57E-88	0.766208234	0.607	0.353	8.61E-84	GBM21_MES
SELENON	3.15E-88	0.603067295	0.362	0.094	1.05E-83	GBM21_MES
DYNLRB1	4.23E-88	0.663316772	0.746	0.647	1.42E-83	GBM21_MES
APOL4	4.35E-88	0.377776571	0.168	0.014	1.46E-83	GBM21_MES
WASHC1	6.90E-88	0.62855987	0.507	0.183	2.31E-83	GBM21_MES
HACD3	8.03E-88	0.61148942	0.446	0.14	2.69E-83	GBM21_MES
SMIM26	1.76E-87	0.676083554	0.615	0.27	5.89E-83	GBM21_MES
CEBPZOS	2.25E-87	0.55735083	0.398	0.115	7.52E-83	GBM21_MES
MS4A6A	2.78E-87	-0.645322643	0.307	0.652	9.32E-83	GBM21_MES
SLCO1C1	4.92E-87	0.323050535	0.154	0.01	1.65E-82	GBM21_MES
GABARAP	1.22E-86	0.366451941	0.907	0.582	4.09E-82	GBM21_MES
SYBU	1.38E-86	0.355565337	0.157	0.011	4.62E-82	GBM21_MES
GRIA1	1.52E-86	0.293140896	0.143	0.008	5.08E-82	GBM21_MES
PTMS	1.55E-86	0.831439408	0.698	0.439	5.18E-82	GBM21_MES
NSD2	4.27E-86	0.463035232	0.259	0.044	1.43E-81	GBM21_MES
TGFB2	5.55E-86	0.568807911	0.246	0.049	1.86E-81	GBM21_MES
HSPB8	6.03E-86	0.442922781	0.21	0.026	2.02E-81	GBM21_MES
HIKESHI	6.37E-86	0.556819706	0.488	0.172	2.13E-81	GBM21_MES
SF3A2	8.65E-86	0.680186424	0.489	0.223	2.89E-81	GBM21_MES
TSPAN6	1.09E-85	0.407562495	0.256	0.044	3.64E-81	GBM21_MES
LTBP1	1.12E-85	0.499744216	0.202	0.025	3.74E-81	GBM21_MES
HSPB6	1.51E-85	0.337071075	0.192	0.02	5.07E-81	GBM21_MES
RIC3	1.83E-85	0.527512938	0.289	0.063	6.11E-81	GBM21_MES
LAPTM5	2.48E-85	-0.852953212	0.446	0.776	8.29E-81	GBM21_MES
CYP51A1	2.76E-85	0.578486475	0.311	0.074	9.23E-81	GBM21_MES
CCL3	2.99E-85	-1.88926797	0.264	0.612	1.00E-80	GBM21_MES
C17orf62	3.19E-85	-0.437369716	0	0.223	1.07E-80	GBM21_MES
VAMP5	3.44E-85	0.889354743	0.606	0.368	1.15E-80	GBM21_MES
METTL26	3.90E-85	0.587767635	0.611	0.266	1.31E-80	GBM21_MES
CALU	4.21E-85	0.734225074	0.556	0.349	1.41E-80	GBM21_MES
PPIB	4.24E-85	0.720940002	0.921	0.842	1.42E-80	GBM21_MES
C3AR1	6.23E-85	-0.965916516	0.177	0.501	2.09E-80	GBM21_MES
BICD1	9.29E-85	0.593029343	0.346	0.12	3.11E-80	GBM21_MES
LRP1B	1.38E-84	0.495724437	0.222	0.032	4.61E-80	GBM21_MES
RTF2	1.48E-84	0.588962843	0.606	0.263	4.96E-80	GBM21_MES
ARPC1B	1.53E-84	-1.048907609	0.359	0.623	5.13E-80	GBM21_MES
E2F7	1.87E-84	0.27208283	0.131	0.008	6.24E-80	GBM21_MES
CD83	1.87E-84	-1.54524599	0.335	0.605	6.25E-80	GBM21_MES
RPS11	2.25E-84	-0.647655277	0.86	0.907	7.55E-80	GBM21_MES
KIFC1	4.02E-84	0.51216877	0.179	0.025	1.35E-79	GBM21_MES
RBBP8	4.63E-84	0.555567564	0.324	0.095	1.55E-79	GBM21_MES
LSM2	5.80E-84	0.702952881	0.64	0.408	1.94E-79	GBM21_MES
MANBAL	7.58E-84	0.567494263	0.419	0.159	2.54E-79	GBM21_MES
SAC3D1	7.97E-84	0.524697994	0.305	0.098	2.67E-79	GBM21_MES
GDF15	1.04E-83	1.022847937	0.211	0.031	3.49E-79	GBM21_MES
PTX3	1.09E-83	0.834905624	0.186	0.021	3.66E-79	GBM21_MES
ADGRV1	1.16E-83	0.423836521	0.131	0.006	3.87E-79	GBM21_MES
YBX1	1.17E-83	0.661822172	0.935	0.869	3.90E-79	GBM21_MES
ADCY1	1.19E-83	0.313215809	0.142	0.011	3.98E-79	GBM21_MES
MEG8	1.19E-83	0.255379891	0.108	0.003	3.98E-79	GBM21_MES
DEK	1.38E-83	0.761005758	0.691	0.588	4.63E-79	GBM21_MES
HMGN4	1.39E-83	0.540455543	0.41	0.128	4.66E-79	GBM21_MES
DCBLD2	1.70E-83	0.664298231	0.251	0.058	5.68E-79	GBM21_MES
ACYP1	2.29E-83	0.612245065	0.277	0.088	7.65E-79	GBM21_MES
RPL34	2.52E-83	-0.448902561	0.942	0.971	8.44E-79	GBM21_MES
POU3F2	3.49E-83	0.614042266	0.316	0.081	1.17E-78	GBM21_MES
SGO1	5.05E-83	0.346109049	0.152	0.012	1.69E-78	GBM21_MES
IFT57	5.89E-83	0.607023871	0.366	0.128	1.97E-78	GBM21_MES
USP1	5.90E-83	0.691505478	0.423	0.211	1.97E-78	GBM21_MES
FOXM1	1.16E-82	0.406247844	0.179	0.027	3.89E-78	GBM21_MES
GJA1	1.19E-82	0.70884796	0.225	0.035	3.98E-78	GBM21_MES
CDCA3	1.23E-82	0.559452312	0.172	0.022	4.13E-78	GBM21_MES
RASGEF1B	1.25E-82	-0.925255108	0.128	0.443	4.17E-78	GBM21_MES
EVI2A	1.53E-82	-0.911298821	0.133	0.454	5.10E-78	GBM21_MES
AC090692.1	2.21E-82	0.348521738	0.163	0.013	7.40E-78	GBM21_MES
CKAP2	2.23E-82	0.710831835	0.311	0.137	7.46E-78	GBM21_MES
ENTPD2	2.45E-82	0.796030776	0.109	0.004	8.20E-78	GBM21_MES
C9orf142	3.67E-82	-0.425583801	0	0.216	1.23E-77	GBM21_MES
CTSB	4.15E-82	-1.201610191	0.738	0.844	1.39E-77	GBM21_MES
C1QTNF6	5.14E-82	0.381539844	0.172	0.017	1.72E-77	GBM21_MES
ODC1	5.68E-82	0.738034676	0.483	0.235	1.90E-77	GBM21_MES
C20orf24	7.99E-82	-0.425241526	0	0.215	2.67E-77	GBM21_MES
WHSC1L1	7.99E-82	-0.444158116	0	0.215	2.67E-77	GBM21_MES
IL8	8.93E-82	-2.528035291	0	0.215	2.99E-77	GBM21_MES
RPL28	1.02E-81	-0.257748955	0.948	0.984	3.43E-77	GBM21_MES
SCMH1	1.04E-81	0.391378215	0.251	0.049	3.49E-77	GBM21_MES
CKAP2L	1.10E-81	0.395584195	0.165	0.019	3.68E-77	GBM21_MES
TMX4	1.13E-81	0.704350123	0.507	0.231	3.77E-77	GBM21_MES
KCNG1	1.26E-81	0.326669091	0.1	0.002	4.22E-77	GBM21_MES
AC048341.1	1.44E-81	0.303954402	0.147	0.01	4.83E-77	GBM21_MES
ADAMTS9	1.45E-81	0.408929546	0.16	0.015	4.85E-77	GBM21_MES
SLBP	1.47E-81	0.676886799	0.431	0.232	4.92E-77	GBM21_MES
PADI2	1.72E-81	-0.870010879	0.092	0.4	5.76E-77	GBM21_MES
RPS26	2.80E-81	0.773736389	0.976	0.907	9.36E-77	GBM21_MES
GPNMB	4.07E-81	-1.487326278	0.099	0.387	1.36E-76	GBM21_MES
CLEC7A	4.66E-81	-0.825807509	0.241	0.586	1.56E-76	GBM21_MES
MKI67	4.85E-81	0.923062341	0.216	0.039	1.62E-76	GBM21_MES
C7orf73	6.97E-81	-0.403435865	0	0.213	2.33E-76	GBM21_MES
ESCO2	7.38E-81	0.419599221	0.169	0.02	2.47E-76	GBM21_MES
KIAA0247	7.79E-81	-0.45449938	0	0.213	2.61E-76	GBM21_MES
DLEU2	9.88E-81	0.423058234	0.233	0.038	3.31E-76	GBM21_MES
SDC3	1.16E-80	0.83991063	0.481	0.241	3.87E-76	GBM21_MES
PCSK1N	1.68E-80	0.779739062	0.373	0.105	5.62E-76	GBM21_MES
AK6	1.72E-80	0.483744126	0.408	0.126	5.77E-76	GBM21_MES
MSR1	1.73E-80	-0.889573884	0.239	0.581	5.79E-76	GBM21_MES
OLFM2	2.36E-80	0.595612175	0.277	0.063	7.90E-76	GBM21_MES
TTLL7	3.06E-80	-0.678581237	0.275	0.172	1.02E-75	GBM21_MES
MT-ND6	3.21E-80	0.947417957	0.808	0.653	1.08E-75	GBM21_MES
PCNP	4.15E-80	0.660580155	0.627	0.43	1.39E-75	GBM21_MES
CDT1	4.34E-80	0.450370247	0.174	0.027	1.45E-75	GBM21_MES
PRDX2	5.74E-80	0.76818055	0.682	0.49	1.92E-75	GBM21_MES
FCGR3A	8.93E-80	-0.839556209	0.311	0.655	2.99E-75	GBM21_MES
HAS2	1.35E-79	0.389478751	0.161	0.015	4.52E-75	GBM21_MES
TXN	4.54E-79	0.94692844	0.717	0.616	1.52E-74	GBM21_MES
APOD	5.51E-79	-2.650259626	0	0.208	1.85E-74	GBM21_MES
C1QBP	7.84E-79	0.654614185	0.653	0.465	2.62E-74	GBM21_MES
RCN1	8.09E-79	0.645673664	0.403	0.156	2.71E-74	GBM21_MES
TMUB1	8.40E-79	0.576458012	0.49	0.232	2.81E-74	GBM21_MES
PHF14	1.07E-78	0.683887899	0.487	0.249	3.58E-74	GBM21_MES
CRY1	1.11E-78	0.614157618	0.328	0.105	3.70E-74	GBM21_MES
MATN2	1.21E-78	0.505374232	0.247	0.046	4.04E-74	GBM21_MES
ARL2BP	1.36E-78	0.658759373	0.572	0.332	4.54E-74	GBM21_MES
MGP	1.37E-78	0.889884149	0.257	0.048	4.59E-74	GBM21_MES
MS4A4A	2.06E-78	-0.996681178	0.22	0.544	6.90E-74	GBM21_MES
RNASE1	2.39E-78	-1.895927584	0.125	0.436	8.00E-74	GBM21_MES
PTGES3	2.40E-78	0.61158487	0.822	0.745	8.03E-74	GBM21_MES
TRIP6	2.53E-78	0.593199175	0.383	0.174	8.45E-74	GBM21_MES
C17orf89	3.79E-78	-0.393372945	0	0.206	1.27E-73	GBM21_MES
UTP4	5.06E-78	0.369025145	0.247	0.044	1.69E-73	GBM21_MES
SERPINB2	6.65E-78	0.390014699	0.125	0.006	2.23E-73	GBM21_MES
DES	8.34E-78	0.45379021	0.114	0.004	2.79E-73	GBM21_MES
VSIG4	8.65E-78	-1.221562711	0.259	0.577	2.90E-73	GBM21_MES
COL12A1	1.51E-77	0.379752038	0.14	0.009	5.04E-73	GBM21_MES
LSM4	1.82E-77	0.65331786	0.641	0.482	6.09E-73	GBM21_MES
TRIM47	2.01E-77	0.595278482	0.277	0.074	6.73E-73	GBM21_MES
PNMA2	2.34E-77	0.382600847	0.204	0.031	7.84E-73	GBM21_MES
CD163	3.13E-77	-1.177692887	0.273	0.597	1.05E-72	GBM21_MES
TMEM161B-AS1	3.58E-77	0.501300004	0.337	0.101	1.20E-72	GBM21_MES
PSMA2-1	5.60E-77	-0.372878756	0	0.203	1.87E-72	GBM21_MES
ATP5F1A	6.34E-77	0.603818635	0.601	0.272	2.12E-72	GBM21_MES
SNRPD1	6.65E-77	0.669443767	0.662	0.467	2.23E-72	GBM21_MES
LZTS1	6.84E-77	0.353376124	0.147	0.012	2.29E-72	GBM21_MES
MCM7	7.69E-77	0.80281552	0.348	0.133	2.57E-72	GBM21_MES
RPS10	8.06E-77	-0.990846182	0.222	0.465	2.70E-72	GBM21_MES
GRN	9.01E-77	-0.982739504	0.594	0.781	3.02E-72	GBM21_MES
ZNF84	1.01E-76	0.415488393	0.274	0.057	3.38E-72	GBM21_MES
ASAH1	1.06E-76	-0.887708202	0.563	0.766	3.55E-72	GBM21_MES
B4GAT1	1.09E-76	0.389525157	0.262	0.051	3.65E-72	GBM21_MES
MYBL2	1.11E-76	0.389269441	0.164	0.018	3.72E-72	GBM21_MES
COX6A1	1.15E-76	0.585291771	0.872	0.802	3.85E-72	GBM21_MES
RP11-349A22.5	1.35E-76	-0.414265087	0	0.203	4.50E-72	GBM21_MES
NSD3	1.36E-76	0.559573432	0.448	0.158	4.56E-72	GBM21_MES
CDH10	1.38E-76	0.310856068	0.128	0.009	4.62E-72	GBM21_MES
TMEM97	1.65E-76	0.448047256	0.248	0.06	5.51E-72	GBM21_MES
AEBP1	2.35E-76	0.658106263	0.265	0.057	7.86E-72	GBM21_MES
BIRC5	2.89E-76	0.746703439	0.222	0.048	9.67E-72	GBM21_MES
TMEM54	3.08E-76	0.412982992	0.252	0.056	1.03E-71	GBM21_MES
TCF19	3.53E-76	0.452294474	0.201	0.037	1.18E-71	GBM21_MES
PBK	3.68E-76	0.579389794	0.147	0.019	1.23E-71	GBM21_MES
MBP	5.57E-76	-3.165186877	0.224	0.518	1.86E-71	GBM21_MES
GSTO1	6.02E-76	-0.852015379	0.374	0.637	2.01E-71	GBM21_MES
RFTN1	6.92E-76	0.542170688	0.315	0.087	2.32E-71	GBM21_MES
SMAD1	7.98E-76	0.482493447	0.236	0.045	2.67E-71	GBM21_MES
RAD23A	8.13E-76	0.641969692	0.716	0.569	2.72E-71	GBM21_MES
C16orf13	1.14E-75	-0.368958302	0	0.2	3.80E-71	GBM21_MES
PLP1	1.19E-75	-5.372850194	0.027	0.252	3.98E-71	GBM21_MES
S100A10	1.39E-75	0.842813127	0.798	0.52	4.66E-71	GBM21_MES
SLC31A2	1.55E-75	-0.814311128	0.191	0.506	5.17E-71	GBM21_MES
CTNNAL1	1.89E-75	0.429869884	0.257	0.055	6.33E-71	GBM21_MES
ACSL1	2.06E-75	-0.770687024	0.22	0.55	6.89E-71	GBM21_MES
SCARA3	2.36E-75	0.453262142	0.239	0.046	7.91E-71	GBM21_MES
SGO2	2.41E-75	0.405438157	0.182	0.023	8.07E-71	GBM21_MES
PLPBP	4.23E-75	0.450960841	0.375	0.112	1.42E-70	GBM21_MES
MARK1	6.42E-75	0.284073637	0.164	0.016	2.15E-70	GBM21_MES
JPT1	8.12E-75	0.622354489	0.64	0.311	2.72E-70	GBM21_MES
HLA-DRB1	8.81E-75	-1.322062253	0.633	0.764	2.95E-70	GBM21_MES
ERBB2IP	1.12E-74	-0.537264941	0	0.198	3.76E-70	GBM21_MES
ARMC10	1.29E-74	0.576022556	0.496	0.245	4.30E-70	GBM21_MES
PRDX5	1.37E-74	0.637458349	0.773	0.667	4.58E-70	GBM21_MES
ZCCHC6	1.83E-74	-0.460918072	0	0.197	6.14E-70	GBM21_MES
TUT4	2.91E-74	0.450170598	0.38	0.116	9.74E-70	GBM21_MES
HNRNPAB	3.22E-74	0.674228168	0.577	0.387	1.08E-69	GBM21_MES
PLSCR4	3.34E-74	0.291108851	0.166	0.017	1.12E-69	GBM21_MES
ZBTB20	4.04E-74	0.912576598	0.58	0.32	1.35E-69	GBM21_MES
C12orf57	7.13E-74	0.808145971	0.686	0.436	2.39E-69	GBM21_MES
CSRP2	7.61E-74	0.525172246	0.309	0.076	2.55E-69	GBM21_MES
TRIAP1	1.04E-73	0.590470393	0.43	0.201	3.48E-69	GBM21_MES
ADRBK1	1.17E-73	-0.388841304	0	0.195	3.90E-69	GBM21_MES
NRD1	1.17E-73	-0.366688268	0	0.195	3.90E-69	GBM21_MES
ELP5	1.86E-73	0.555025521	0.471	0.227	6.22E-69	GBM21_MES
HDGFL3	1.87E-73	0.471145265	0.246	0.047	6.25E-69	GBM21_MES
GBAS	2.63E-73	-0.437056427	0	0.195	8.81E-69	GBM21_MES
FKBP10	3.03E-73	0.484757551	0.261	0.054	1.02E-68	GBM21_MES
MCM4	4.86E-73	0.563063353	0.239	0.07	1.63E-68	GBM21_MES
FAM105A	5.33E-73	-0.450448867	0	0.194	1.78E-68	GBM21_MES
TRAC	5.75E-73	0.650654565	0.137	0.01	1.92E-68	GBM21_MES
NUF2	6.31E-73	0.478227892	0.179	0.031	2.11E-68	GBM21_MES
LILRB4	7.37E-73	-0.6718734	0.251	0.578	2.47E-68	GBM21_MES
PDCD5	8.12E-73	0.627668364	0.658	0.453	2.72E-68	GBM21_MES
RGCC	8.58E-73	-1.338328948	0.142	0.439	2.87E-68	GBM21_MES
CLSPN	1.00E-72	0.51596657	0.197	0.038	3.35E-68	GBM21_MES
MZT1	1.09E-72	0.633876168	0.43	0.208	3.63E-68	GBM21_MES
MLC1	1.51E-72	0.394563031	0.233	0.046	5.05E-68	GBM21_MES
UBE2E3	1.58E-72	0.628120386	0.595	0.366	5.28E-68	GBM21_MES
ROMO1	1.66E-72	0.682021603	0.762	0.601	5.55E-68	GBM21_MES
C1orf162	1.76E-72	-0.620533699	0.269	0.593	5.89E-68	GBM21_MES
CD86	1.87E-72	-0.696460906	0.147	0.453	6.27E-68	GBM21_MES
STARD3NL	2.75E-72	0.589908459	0.597	0.349	9.22E-68	GBM21_MES
PCBP1	3.85E-72	0.640943963	0.851	0.701	1.29E-67	GBM21_MES
IGSF6	4.73E-72	-0.904964299	0.145	0.431	1.58E-67	GBM21_MES
CDC25B	4.83E-72	0.578760621	0.36	0.122	1.62E-67	GBM21_MES
CRELD2	5.75E-72	0.625534219	0.504	0.28	1.92E-67	GBM21_MES
ITGAX	6.77E-72	-0.674830282	0.05	0.308	2.27E-67	GBM21_MES
RCN2	1.12E-71	0.664108635	0.579	0.321	3.75E-67	GBM21_MES
YAP1	1.17E-71	0.29616136	0.143	0.014	3.91E-67	GBM21_MES
SLC9A3	1.24E-71	0.268192956	0.138	0.011	4.13E-67	GBM21_MES
GPR34	1.35E-71	-0.939465987	0.242	0.559	4.52E-67	GBM21_MES
EZH2	1.75E-71	0.51144406	0.237	0.069	5.86E-67	GBM21_MES
LIMA1	2.47E-71	0.672202412	0.425	0.205	8.27E-67	GBM21_MES
WASH4P	2.91E-71	-0.367164182	0	0.19	9.75E-67	GBM21_MES
SKA2	2.96E-71	0.597392233	0.471	0.229	9.92E-67	GBM21_MES
CCDC53	3.07E-71	-0.336437192	0	0.189	1.03E-66	GBM21_MES
SEPP1	3.07E-71	-2.133188266	0	0.189	1.03E-66	GBM21_MES
LIPA	3.43E-71	-0.842437847	0.343	0.633	1.15E-66	GBM21_MES
CLIC4	5.30E-71	0.896617166	0.548	0.302	1.77E-66	GBM21_MES
C1QTNF1	6.60E-71	0.420385247	0.166	0.019	2.21E-66	GBM21_MES
GLDN	6.99E-71	-0.893936039	0.041	0.285	2.34E-66	GBM21_MES
LINC00936	7.28E-71	-0.57019298	0	0.189	2.44E-66	GBM21_MES
C21orf33	8.11E-71	-0.339985957	0	0.188	2.71E-66	GBM21_MES
P3H2	8.70E-71	0.379263749	0.192	0.027	2.91E-66	GBM21_MES
TYMP	1.01E-70	-1.037612919	0.297	0.606	3.38E-66	GBM21_MES
GPM6A	1.09E-70	0.638128686	0.339	0.098	3.63E-66	GBM21_MES
FCGR1A	1.28E-70	-0.993306616	0.257	0.568	4.27E-66	GBM21_MES
SPI1	1.44E-70	-0.41934977	0.3	0.598	4.81E-66	GBM21_MES
HLA-DMB	1.48E-70	-0.89374767	0.296	0.579	4.95E-66	GBM21_MES
DNAJA1	2.50E-70	-0.942722482	0.499	0.702	8.36E-66	GBM21_MES
MAGEF1	2.74E-70	0.582410096	0.426	0.198	9.17E-66	GBM21_MES
ACAT2	3.72E-70	0.592459651	0.376	0.175	1.24E-65	GBM21_MES
INAFM1	4.15E-70	0.425346136	0.227	0.041	1.39E-65	GBM21_MES
C9orf89	5.63E-70	-0.360472312	0	0.186	1.88E-65	GBM21_MES
AC091729.3	5.80E-70	0.25492903	0.157	0.016	1.94E-65	GBM21_MES
SELENOS	5.81E-70	0.550238811	0.567	0.257	1.94E-65	GBM21_MES
KRTCAP2	5.90E-70	0.62329318	0.776	0.568	1.98E-65	GBM21_MES
SNRPN	6.11E-70	0.60774326	0.388	0.136	2.05E-65	GBM21_MES
OLA1	6.22E-70	0.570235133	0.594	0.371	2.08E-65	GBM21_MES
TASP1	6.44E-70	0.39867338	0.251	0.057	2.15E-65	GBM21_MES
C1orf86	6.61E-70	-0.327757058	0	0.186	2.21E-65	GBM21_MES
PYCR1	6.83E-70	0.33939797	0.188	0.029	2.29E-65	GBM21_MES
PPP1CB	7.56E-70	0.707953101	0.685	0.537	2.53E-65	GBM21_MES
YIF1A	7.95E-70	0.607258916	0.57	0.38	2.66E-65	GBM21_MES
IL18	8.36E-70	-0.74133355	0.236	0.554	2.80E-65	GBM21_MES
CD53	8.75E-70	-0.794922479	0.32	0.62	2.93E-65	GBM21_MES
CYBC1	8.94E-70	0.519996221	0.52	0.22	2.99E-65	GBM21_MES
CHCHD3	9.05E-70	0.573191056	0.47	0.251	3.03E-65	GBM21_MES
GFPT2	1.03E-69	0.408590321	0.152	0.016	3.45E-65	GBM21_MES
OTUD6B-AS1	1.18E-69	0.433165178	0.397	0.134	3.94E-65	GBM21_MES
FPR1	1.22E-69	-0.889043994	0.219	0.528	4.10E-65	GBM21_MES
ALOX5AP	1.31E-69	-1.291885281	0.365	0.647	4.39E-65	GBM21_MES
TUBG2	1.45E-69	0.478346592	0.311	0.087	4.86E-65	GBM21_MES
BRI3	1.69E-69	-0.96218485	0.424	0.571	5.64E-65	GBM21_MES
HNRNPU-AS1	1.93E-69	-0.508328385	0	0.185	6.47E-65	GBM21_MES
UNG	2.03E-69	0.517471907	0.237	0.071	6.81E-65	GBM21_MES
PTTG1	2.31E-69	0.943018244	0.264	0.124	7.72E-65	GBM21_MES
THEMIS2	2.37E-69	-0.612023099	0.195	0.508	7.95E-65	GBM21_MES
CYBB	2.65E-69	-0.690327151	0.271	0.592	8.87E-65	GBM21_MES
HDHD5	2.73E-69	0.438699396	0.3	0.078	9.15E-65	GBM21_MES
RASD1	2.87E-69	0.85916236	0.213	0.046	9.61E-65	GBM21_MES
BASP1	2.91E-69	-0.894454676	0.179	0.479	9.73E-65	GBM21_MES
SETD5-AS1	5.08E-69	-0.428237704	0	0.184	1.70E-64	GBM21_MES
LINC00665	6.26E-69	0.374153532	0.238	0.053	2.09E-64	GBM21_MES
SSRP1	6.69E-69	0.593962019	0.465	0.235	2.24E-64	GBM21_MES
BOP1	8.26E-69	0.344671512	0.236	0.046	2.76E-64	GBM21_MES
4-Sep	9.79E-69	-1.124725648	0.157	0.186	3.28E-64	GBM21_MES
HLA-DQB1	9.97E-69	-1.125959489	0.443	0.692	3.34E-64	GBM21_MES
CAV1	1.26E-68	0.918352422	0.292	0.076	4.23E-64	GBM21_MES
PPP1R14A	1.45E-68	-2.7641138	0.024	0.205	4.84E-64	GBM21_MES
COPS6	1.51E-68	0.591848168	0.599	0.447	5.04E-64	GBM21_MES
TBXAS1	1.51E-68	-0.689224356	0.198	0.506	5.07E-64	GBM21_MES
ASCL1	1.87E-68	0.495490257	0.163	0.022	6.25E-64	GBM21_MES
GON7	2.19E-68	0.424021069	0.26	0.06	7.32E-64	GBM21_MES
IGF2BP2	2.24E-68	0.37069239	0.161	0.021	7.49E-64	GBM21_MES
BCL2A1	2.59E-68	-1.071848078	0.154	0.445	8.66E-64	GBM21_MES
RAC1	2.81E-68	0.587685896	0.88	0.811	9.41E-64	GBM21_MES
NUP58	2.93E-68	0.473445883	0.401	0.137	9.79E-64	GBM21_MES
LINC00998	3.68E-68	-0.323132252	0	0.182	1.23E-63	GBM21_MES
HAVCR2	3.79E-68	-0.773618206	0.242	0.552	1.27E-63	GBM21_MES
TCTN1	4.51E-68	0.498431471	0.332	0.113	1.51E-63	GBM21_MES
CA12	4.81E-68	0.377646272	0.154	0.019	1.61E-63	GBM21_MES
SCG3	5.73E-68	0.528515407	0.257	0.06	1.92E-63	GBM21_MES
FAAP20	5.83E-68	0.46699813	0.529	0.23	1.95E-63	GBM21_MES
WBSCR22	6.99E-68	-0.321348898	0	0.181	2.34E-63	GBM21_MES
ARPC3	7.34E-68	-0.5676641	0.835	0.882	2.46E-63	GBM21_MES
COX8A	7.91E-68	0.553807094	0.872	0.809	2.65E-63	GBM21_MES
CFAP36	9.73E-68	0.37582834	0.282	0.068	3.26E-63	GBM21_MES
TAF6	1.10E-67	0.493375302	0.341	0.124	3.68E-63	GBM21_MES
LINC00116	1.40E-67	-0.32718131	0	0.18	4.68E-63	GBM21_MES
DHFR	1.43E-67	0.549470938	0.265	0.084	4.77E-63	GBM21_MES
SERPINB1	1.44E-67	-0.691581513	0.303	0.619	4.83E-63	GBM21_MES
PXYLP1	1.57E-67	0.251193752	0.138	0.012	5.25E-63	GBM21_MES
RPL13A	1.57E-67	-0.473513016	0.903	0.944	5.26E-63	GBM21_MES
GNG12	1.68E-67	0.406028992	0.269	0.067	5.62E-63	GBM21_MES
S100A9	2.29E-67	-2.226510403	0.157	0.433	7.65E-63	GBM21_MES
SELENOT	2.43E-67	0.459369606	0.652	0.344	8.15E-63	GBM21_MES
LST1	3.19E-67	-0.64973007	0.278	0.593	1.07E-62	GBM21_MES
EDIL3	3.56E-67	-0.991556769	0.154	0.169	1.19E-62	GBM21_MES
ZCCHC11	3.85E-67	-0.357478378	0	0.179	1.29E-62	GBM21_MES
SPC25	3.96E-67	0.378793736	0.141	0.019	1.33E-62	GBM21_MES
HLA-DRA	4.01E-67	-1.176701505	0.699	0.784	1.34E-62	GBM21_MES
CDH11	4.06E-67	0.43310357	0.248	0.053	1.36E-62	GBM21_MES
GS1-251I9.4	8.57E-67	-0.364355817	0	0.179	2.87E-62	GBM21_MES
FAM111B	1.12E-66	0.329532711	0.154	0.018	3.76E-62	GBM21_MES
FEZ1	1.17E-66	-0.682872163	0.419	0.254	3.92E-62	GBM21_MES
HMGN1	1.18E-66	0.665772682	0.845	0.696	3.96E-62	GBM21_MES
ADORA3	1.32E-66	-1.033494999	0.183	0.462	4.42E-62	GBM21_MES
PCNA	1.58E-66	0.775934042	0.364	0.231	5.28E-62	GBM21_MES
TMEM144	1.77E-66	-1.459014958	0.047	0.278	5.91E-62	GBM21_MES
LRRCC1	2.01E-66	0.477998925	0.296	0.094	6.74E-62	GBM21_MES
LY86	2.04E-66	-0.745618091	0.23	0.538	6.82E-62	GBM21_MES
GET4	2.72E-66	0.316951389	0.236	0.048	9.10E-62	GBM21_MES
DKK3	3.27E-66	0.483233479	0.242	0.051	1.10E-61	GBM21_MES
CLN8	4.04E-66	-0.627845551	0.099	0.368	1.35E-61	GBM21_MES
LMNB2	4.47E-66	0.463536703	0.245	0.074	1.50E-61	GBM21_MES
NEURL1B	4.76E-66	0.300953439	0.142	0.015	1.59E-61	GBM21_MES
NHP2	4.80E-66	0.605459078	0.667	0.46	1.61E-61	GBM21_MES
ATP5F1B	5.16E-66	0.65062486	0.667	0.356	1.73E-61	GBM21_MES
WAPAL	5.81E-66	-0.310865989	0	0.176	1.94E-61	GBM21_MES
ZWINT	6.15E-66	0.479328008	0.225	0.058	2.06E-61	GBM21_MES
CDO1	6.35E-66	0.307705479	0.192	0.03	2.13E-61	GBM21_MES
NRDC	7.23E-66	0.487839191	0.465	0.185	2.42E-61	GBM21_MES
SLCO2B1	1.03E-65	-0.712964681	0.266	0.578	3.44E-61	GBM21_MES
RAC2	1.05E-65	0.772927354	0.306	0.297	3.52E-61	GBM21_MES
CNOT7	1.08E-65	0.607480685	0.567	0.34	3.60E-61	GBM21_MES
EMR2	1.22E-65	-0.419866353	0	0.176	4.09E-61	GBM21_MES
BTG3	1.31E-65	0.670693975	0.525	0.32	4.39E-61	GBM21_MES
TMED2	1.42E-65	0.599425026	0.764	0.573	4.77E-61	GBM21_MES
TENM4	1.65E-65	0.386668533	0.192	0.036	5.53E-61	GBM21_MES
ACSS3	1.89E-65	0.277768755	0.138	0.014	6.33E-61	GBM21_MES
CXCL16	4.25E-65	-0.814889081	0.37	0.656	1.42E-60	GBM21_MES
TF	4.98E-65	-2.747251668	0.022	0.19	1.67E-60	GBM21_MES
CHST12	5.96E-65	0.483992748	0.316	0.097	1.99E-60	GBM21_MES
POLR2J3.1	6.03E-65	0.367701769	0.241	0.052	2.02E-60	GBM21_MES
NR2F1-AS1	6.33E-65	0.281407906	0.138	0.013	2.12E-60	GBM21_MES
AL050341.2	7.58E-65	0.271688843	0.177	0.025	2.54E-60	GBM21_MES
STMN3	1.06E-64	0.418688351	0.229	0.051	3.54E-60	GBM21_MES
TMSB15A	1.44E-64	0.42710281	0.155	0.021	4.81E-60	GBM21_MES
SQRDL	1.64E-64	-0.334773541	0	0.173	5.48E-60	GBM21_MES
RFC4	1.78E-64	0.46530764	0.247	0.079	5.96E-60	GBM21_MES
SPG20	1.92E-64	-0.406129402	0	0.173	6.43E-60	GBM21_MES
SLC7A7	2.21E-64	-0.571845074	0.125	0.407	7.41E-60	GBM21_MES
HIST1H4C	2.24E-64	1.189418211	0.394	0.366	7.48E-60	GBM21_MES
CENPF	2.28E-64	0.9109911	0.232	0.068	7.62E-60	GBM21_MES
SRPR	2.50E-64	-0.303363606	0	0.172	8.37E-60	GBM21_MES
NR4A2	2.55E-64	-1.205489412	0.297	0.582	8.54E-60	GBM21_MES
NRN1	2.70E-64	0.556778939	0.21	0.046	9.04E-60	GBM21_MES
RGS1	2.81E-64	-1.202908917	0.396	0.692	9.40E-60	GBM21_MES
RAD51AP1	3.04E-64	0.511392947	0.219	0.064	1.02E-59	GBM21_MES
MMP24-AS1	3.26E-64	-0.31953829	0	0.172	1.09E-59	GBM21_MES
TIMP2	4.25E-64	-0.761852888	0.457	0.682	1.42E-59	GBM21_MES
H2AFZ	4.90E-64	0.925399812	0.738	0.718	1.64E-59	GBM21_MES
FJX1	5.49E-64	0.430600088	0.198	0.041	1.84E-59	GBM21_MES
GLIS3	5.58E-64	0.464571392	0.207	0.047	1.87E-59	GBM21_MES
PAXIP1-AS1	5.71E-64	0.421944877	0.247	0.061	1.91E-59	GBM21_MES
EPB41L3	6.25E-64	-0.673514559	0.155	0.441	2.09E-59	GBM21_MES
LINC01550	6.95E-64	0.273202379	0.11	0.006	2.33E-59	GBM21_MES
WBP1	7.09E-64	0.480982332	0.389	0.139	2.37E-59	GBM21_MES
HMMR	7.96E-64	0.522114487	0.16	0.024	2.66E-59	GBM21_MES
MEA1	9.35E-64	0.561437724	0.627	0.422	3.13E-59	GBM21_MES
MAG	9.37E-64	-2.110627087	0	0.171	3.13E-59	GBM21_MES
OIP5	9.76E-64	0.313188497	0.147	0.019	3.27E-59	GBM21_MES
TP53I13	1.17E-63	0.56483438	0.479	0.272	3.93E-59	GBM21_MES
CDCA8	1.24E-63	0.338966604	0.152	0.021	4.15E-59	GBM21_MES
FOXG1	1.58E-63	0.257438189	0.133	0.014	5.30E-59	GBM21_MES
TNFRSF19	1.62E-63	0.31194677	0.151	0.02	5.42E-59	GBM21_MES
ANAPC13	1.63E-63	0.57027557	0.516	0.298	5.46E-59	GBM21_MES
NPDC1	1.66E-63	0.822923174	0.333	0.117	5.54E-59	GBM21_MES
UFD1L	1.96E-63	-0.290640611	0	0.17	6.56E-59	GBM21_MES
SNRNP25	1.99E-63	0.539494441	0.437	0.241	6.66E-59	GBM21_MES
A1BG	2.34E-63	-0.462117554	0.052	0.295	7.82E-59	GBM21_MES
MT-ND3	2.38E-63	-0.819121869	0.95	0.982	7.96E-59	GBM21_MES
COQ8A	2.39E-63	0.305229957	0.215	0.042	8.00E-59	GBM21_MES
EGR3	3.11E-63	-0.87339748	0.049	0.279	1.04E-58	GBM21_MES
RETREG1	3.12E-63	0.279606967	0.214	0.053	1.04E-58	GBM21_MES
KIF23	3.47E-63	0.351756971	0.145	0.019	1.16E-58	GBM21_MES
PSMA7	3.50E-63	0.545330398	0.849	0.768	1.17E-58	GBM21_MES
NDUFC2	5.05E-63	-0.704031785	0.16	0.404	1.69E-58	GBM21_MES
HERPUD1	6.03E-63	-0.844514475	0.551	0.788	2.02E-58	GBM21_MES
CLEC5A	6.16E-63	-0.713423786	0.028	0.242	2.06E-58	GBM21_MES
NDUFA6	6.88E-63	0.585958263	0.668	0.505	2.30E-58	GBM21_MES
NAV2	8.51E-63	0.49802494	0.256	0.068	2.85E-58	GBM21_MES
CDCA4	9.69E-63	0.427717447	0.206	0.051	3.24E-58	GBM21_MES
QTRT1	1.11E-62	0.54646725	0.406	0.184	3.72E-58	GBM21_MES
FKBP1A	1.38E-62	0.591068993	0.835	0.661	4.61E-58	GBM21_MES
TSPAN13	1.39E-62	0.577600193	0.356	0.129	4.66E-58	GBM21_MES
NIPSNAP2	1.50E-62	0.490080104	0.44	0.175	5.01E-58	GBM21_MES
CCT6A	1.72E-62	0.617782593	0.666	0.522	5.76E-58	GBM21_MES
CCDC23	2.59E-62	-0.287549374	0	0.167	8.65E-58	GBM21_MES
ZDHHC4	2.95E-62	0.54343515	0.458	0.251	9.87E-58	GBM21_MES
PLEK	3.38E-62	-0.949044605	0.213	0.493	1.13E-57	GBM21_MES
CTSL	4.00E-62	-1.4366386	0.465	0.665	1.34E-57	GBM21_MES
FOSB	4.10E-62	-1.236925307	0.443	0.699	1.37E-57	GBM21_MES
TRIM69	4.65E-62	0.569008993	0.434	0.196	1.56E-57	GBM21_MES
HMHA1	4.86E-62	-0.345230112	0	0.167	1.63E-57	GBM21_MES
NCF2	5.94E-62	-0.542321684	0.041	0.267	1.99E-57	GBM21_MES
WLS	7.26E-62	0.577259887	0.357	0.144	2.43E-57	GBM21_MES
EXOC3-AS1	1.00E-61	0.287848732	0.173	0.025	3.35E-57	GBM21_MES
ITGB8	1.21E-61	0.705021148	0.397	0.151	4.04E-57	GBM21_MES
HLA-DQA1	1.83E-61	-1.291147497	0.439	0.63	6.14E-57	GBM21_MES
CENPH	3.66E-61	0.409785146	0.202	0.054	1.23E-56	GBM21_MES
SIVA1	3.90E-61	0.632146021	0.672	0.494	1.31E-56	GBM21_MES
SLF1	4.31E-61	0.307537122	0.182	0.029	1.44E-56	GBM21_MES
SMC2	6.23E-61	0.602221544	0.311	0.185	2.09E-56	GBM21_MES
ATP5F1C	6.24E-61	0.372811747	0.599	0.317	2.09E-56	GBM21_MES
CD3E	7.54E-61	1.22454917	0.165	0.023	2.52E-56	GBM21_MES
SFXN5	7.86E-61	0.452684217	0.284	0.093	2.63E-56	GBM21_MES
CTD-2336O2.1	9.14E-61	-0.284846836	0	0.163	3.06E-56	GBM21_MES
MT-ND4	9.88E-61	-1.025048269	0.96	0.981	3.31E-56	GBM21_MES
PABPC1L	1.07E-60	0.323496366	0.188	0.035	3.57E-56	GBM21_MES
HJURP	1.19E-60	0.265193604	0.131	0.014	3.98E-56	GBM21_MES
RRM2	1.19E-60	0.420251546	0.16	0.023	3.98E-56	GBM21_MES
HDDC2	1.30E-60	0.562226316	0.498	0.281	4.36E-56	GBM21_MES
RNF167	1.45E-60	0.585106291	0.588	0.348	4.85E-56	GBM21_MES
CDCA7L	1.50E-60	0.465464886	0.251	0.084	5.02E-56	GBM21_MES
FRMD3	2.12E-60	0.387550941	0.155	0.021	7.09E-56	GBM21_MES
PTGDS	2.15E-60	-2.83319	0.017	0.201	7.20E-56	GBM21_MES
CNDP1	3.04E-60	-1.63775633	0	0.162	1.02E-55	GBM21_MES
IFI30	3.28E-60	-0.852789788	0.122	0.379	1.10E-55	GBM21_MES
FAM26F	3.38E-60	-0.411624241	0	0.162	1.13E-55	GBM21_MES
PPM1G	5.14E-60	0.52335248	0.563	0.378	1.72E-55	GBM21_MES
H3F3A	5.27E-60	0.596306745	0.951	0.958	1.77E-55	GBM21_MES
C21orf58	5.42E-60	0.34164257	0.141	0.022	1.81E-55	GBM21_MES
NDUFA4	6.09E-60	0.526858052	0.886	0.846	2.04E-55	GBM21_MES
TCEA2	7.17E-60	0.518725825	0.378	0.173	2.40E-55	GBM21_MES
ELAVL1	8.18E-60	0.537437545	0.488	0.272	2.74E-55	GBM21_MES
PIDD1	8.29E-60	0.302165377	0.159	0.021	2.77E-55	GBM21_MES
NORAD	9.89E-60	0.485753461	0.489	0.215	3.31E-55	GBM21_MES
RMI2	1.07E-59	0.263644558	0.133	0.019	3.57E-55	GBM21_MES
METRNL	1.10E-59	-0.762598558	0.115	0.37	3.70E-55	GBM21_MES
AHSA2	1.18E-59	-0.323649152	0	0.161	3.96E-55	GBM21_MES
CCNA2	1.20E-59	0.366692463	0.163	0.024	4.02E-55	GBM21_MES
LYZ	1.34E-59	-1.871847091	0.181	0.455	4.50E-55	GBM21_MES
CDK2	1.34E-59	0.366278673	0.21	0.047	4.50E-55	GBM21_MES
MCC	1.54E-59	0.329407219	0.195	0.038	5.16E-55	GBM21_MES
CAMK4	2.21E-59	0.321814036	0.131	0.013	7.38E-55	GBM21_MES
RPS24	2.25E-59	-0.368913029	0.946	0.974	7.54E-55	GBM21_MES
AP002360.1	2.27E-59	0.270734816	0.169	0.026	7.59E-55	GBM21_MES
CD2	2.37E-59	1.127520981	0.157	0.022	7.95E-55	GBM21_MES
IMMP2L	2.96E-59	0.391057199	0.278	0.082	9.92E-55	GBM21_MES
FAM134A	3.35E-59	-0.292609956	0	0.159	1.12E-54	GBM21_MES
CD84	3.44E-59	-0.70485442	0.21	0.492	1.15E-54	GBM21_MES
TRIM9	4.50E-59	0.510933768	0.312	0.101	1.51E-54	GBM21_MES
PPP1R15A	4.53E-59	-0.87477345	0.449	0.698	1.52E-54	GBM21_MES
AGFG2	4.72E-59	0.271149215	0.152	0.022	1.58E-54	GBM21_MES
SAMSN1	4.77E-59	-0.734222478	0.279	0.574	1.60E-54	GBM21_MES
TMEM261	7.32E-59	-0.274662967	0	0.159	2.45E-54	GBM21_MES
C10orf32	9.49E-59	-0.282570517	0	0.158	3.18E-54	GBM21_MES
SLC25A18	1.12E-58	0.314498005	0.149	0.019	3.74E-54	GBM21_MES
SNRNP40	1.15E-58	0.515690941	0.451	0.238	3.84E-54	GBM21_MES
CDCA2	1.19E-58	0.275608823	0.137	0.017	3.97E-54	GBM21_MES
SMS	1.28E-58	0.742507324	0.667	0.487	4.27E-54	GBM21_MES
ERO1L	1.30E-58	-0.400833227	0	0.158	4.34E-54	GBM21_MES
TMEM59L	1.41E-58	0.423204283	0.243	0.059	4.72E-54	GBM21_MES
CYTOR	1.41E-58	0.423835307	0.37	0.132	4.73E-54	GBM21_MES
HS2ST1	1.80E-58	0.450563609	0.3	0.113	6.02E-54	GBM21_MES
KIF15	1.96E-58	0.266394343	0.132	0.017	6.57E-54	GBM21_MES
SCHIP1	2.00E-58	0.427710064	0.296	0.087	6.69E-54	GBM21_MES
PGM1	2.02E-58	0.477322912	0.328	0.151	6.77E-54	GBM21_MES
BARD1	2.14E-58	0.482132846	0.277	0.111	7.16E-54	GBM21_MES
MGEA5	2.18E-58	-0.312022144	0	0.157	7.30E-54	GBM21_MES
GPR56	2.55E-58	-0.443121265	0	0.157	8.53E-54	GBM21_MES
MAP2	2.83E-58	0.521291785	0.302	0.091	9.48E-54	GBM21_MES
HLA-E	2.84E-58	-0.636662767	0.707	0.859	9.49E-54	GBM21_MES
KREMEN1	2.92E-58	0.331277139	0.165	0.026	9.77E-54	GBM21_MES
CPVL	3.20E-58	-0.895936624	0.245	0.484	1.07E-53	GBM21_MES
CDC6	3.34E-58	0.284196752	0.117	0.017	1.12E-53	GBM21_MES
CLDN11	3.50E-58	-1.806028344	0.008	0.174	1.17E-53	GBM21_MES
GLO1	3.53E-58	0.575436466	0.508	0.328	1.18E-53	GBM21_MES
KLHDC8A	4.65E-58	0.364405412	0.186	0.038	1.56E-53	GBM21_MES
GMNN	5.04E-58	0.485427086	0.273	0.11	1.69E-53	GBM21_MES
SERPINA1	5.05E-58	-0.733293732	0.264	0.557	1.69E-53	GBM21_MES
NCAPG	5.50E-58	0.33267121	0.164	0.027	1.84E-53	GBM21_MES
RPLP0	5.61E-58	0.52581937	0.973	0.943	1.88E-53	GBM21_MES
ETV1	6.10E-58	0.558888103	0.277	0.083	2.04E-53	GBM21_MES
LARP6	6.34E-58	-0.371951864	0.279	0.175	2.12E-53	GBM21_MES
DGUOK	8.01E-58	0.540922292	0.569	0.388	2.68E-53	GBM21_MES
PSRC1	8.31E-58	0.673329077	0.405	0.191	2.78E-53	GBM21_MES
BORCS7	9.10E-58	0.332204433	0.273	0.074	3.05E-53	GBM21_MES
NT5C3B	1.40E-57	0.445138794	0.347	0.143	4.68E-53	GBM21_MES
LGALS9	1.52E-57	-0.614575591	0.2	0.482	5.07E-53	GBM21_MES
BEX1	1.61E-57	0.610551661	0.351	0.122	5.40E-53	GBM21_MES
RNASEH2A	1.74E-57	0.489924108	0.265	0.123	5.83E-53	GBM21_MES
STRA13	2.37E-57	-0.278690466	0	0.155	7.94E-53	GBM21_MES
NDC80	2.62E-57	0.312291214	0.156	0.025	8.77E-53	GBM21_MES
CD300A	3.06E-57	-0.561900175	0.165	0.441	1.02E-52	GBM21_MES
CEBPB	3.23E-57	-1.077972436	0.574	0.608	1.08E-52	GBM21_MES
PTPLAD1	3.24E-57	-0.317529019	0	0.154	1.08E-52	GBM21_MES
APOA1BP	3.78E-57	-0.259972707	0	0.154	1.27E-52	GBM21_MES
CENPA	4.05E-57	0.341851395	0.128	0.02	1.35E-52	GBM21_MES
ANKRD10	4.08E-57	0.626831189	0.548	0.388	1.37E-52	GBM21_MES
CDK1	4.20E-57	0.697067764	0.225	0.068	1.41E-52	GBM21_MES
HNRNPR	4.43E-57	0.574239343	0.622	0.47	1.48E-52	GBM21_MES
GATD1	5.04E-57	0.276992349	0.2	0.039	1.69E-52	GBM21_MES
RNASE6	5.27E-57	-0.66156742	0.188	0.468	1.76E-52	GBM21_MES
MMP24OS	7.52E-57	0.425948396	0.405	0.157	2.52E-52	GBM21_MES
SRSF10	7.83E-57	0.572721641	0.571	0.345	2.62E-52	GBM21_MES
GPRC5B	8.43E-57	-0.733868211	0.229	0.19	2.82E-52	GBM21_MES
MIR4435-2HG	9.09E-57	0.273902234	0.286	0.085	3.04E-52	GBM21_MES
TSTD1	1.03E-56	0.523637445	0.405	0.181	3.45E-52	GBM21_MES
TUBB4A	1.22E-56	-1.92680762	0.038	0.178	4.09E-52	GBM21_MES
DTYMK	1.30E-56	0.487703706	0.355	0.192	4.34E-52	GBM21_MES
BIN1	1.41E-56	-0.70194028	0.396	0.675	4.70E-52	GBM21_MES
CSF2RA	1.62E-56	-0.627035193	0.132	0.383	5.43E-52	GBM21_MES
APOE	1.62E-56	-1.495503615	0.675	0.774	5.44E-52	GBM21_MES
STAB1	1.65E-56	-0.815401653	0.245	0.531	5.54E-52	GBM21_MES
PNMA1	1.71E-56	0.481823364	0.32	0.124	5.72E-52	GBM21_MES
HNRNPA0	2.14E-56	0.568608355	0.712	0.573	7.15E-52	GBM21_MES
ITM2B	2.42E-56	-0.582141081	0.926	0.957	8.10E-52	GBM21_MES
NDUFS8	2.45E-56	0.540938942	0.703	0.57	8.20E-52	GBM21_MES
CAPN2	2.50E-56	0.579404733	0.382	0.171	8.38E-52	GBM21_MES
PIGX	2.71E-56	0.448804421	0.315	0.123	9.07E-52	GBM21_MES
CYC1	3.11E-56	0.527221844	0.588	0.455	1.04E-51	GBM21_MES
CNOT9	3.12E-56	0.351544987	0.273	0.076	1.05E-51	GBM21_MES
COL11A1	3.22E-56	0.273172872	0.118	0.01	1.08E-51	GBM21_MES
PLD4	4.10E-56	-0.828724937	0.133	0.374	1.37E-51	GBM21_MES
ZNF367	4.18E-56	0.307220316	0.147	0.026	1.40E-51	GBM21_MES
AC116366.3	4.21E-56	0.352986298	0.202	0.041	1.41E-51	GBM21_MES
NGFRAP1	4.29E-56	-0.48199919	0	0.152	1.44E-51	GBM21_MES
AMZ2	4.33E-56	0.514750487	0.513	0.283	1.45E-51	GBM21_MES
AHCY	4.64E-56	0.532611461	0.433	0.245	1.55E-51	GBM21_MES
ERMN	5.09E-56	-1.830217545	0.012	0.171	1.70E-51	GBM21_MES
NR2F1	5.29E-56	0.400201284	0.201	0.041	1.77E-51	GBM21_MES
H2AFJ	6.65E-56	-0.52077977	0.21	0.491	2.23E-51	GBM21_MES
EMID1	7.21E-56	0.347169602	0.191	0.041	2.41E-51	GBM21_MES
AP1S1	8.27E-56	0.519878071	0.466	0.277	2.77E-51	GBM21_MES
MOBP	8.84E-56	-1.366928576	0	0.151	2.96E-51	GBM21_MES
ENG	9.70E-56	-0.699239489	0.174	0.442	3.25E-51	GBM21_MES
TBCA	1.24E-55	0.559780945	0.772	0.655	4.14E-51	GBM21_MES
MIR142	1.34E-55	-0.376277333	0	0.15	4.47E-51	GBM21_MES
ILF2	1.35E-55	0.587866582	0.567	0.416	4.52E-51	GBM21_MES
DDOST	1.38E-55	0.539840113	0.636	0.464	4.61E-51	GBM21_MES
RABEPK	1.44E-55	0.399967659	0.315	0.114	4.81E-51	GBM21_MES
PDCD2	1.45E-55	0.466661935	0.479	0.249	4.86E-51	GBM21_MES
DTL	1.47E-55	0.260609474	0.131	0.017	4.93E-51	GBM21_MES
FBXO5	1.55E-55	0.3745306	0.197	0.049	5.18E-51	GBM21_MES
TRIB3	1.78E-55	0.534048999	0.154	0.027	5.96E-51	GBM21_MES
OTUD1	1.82E-55	-0.890172355	0.15	0.414	6.10E-51	GBM21_MES
ATAD2	1.82E-55	0.44114473	0.214	0.074	6.10E-51	GBM21_MES
FXYD7	1.98E-55	0.439317403	0.196	0.039	6.64E-51	GBM21_MES
UGP2	2.15E-55	0.586806344	0.538	0.354	7.20E-51	GBM21_MES
CFD	2.33E-55	-0.841402584	0.133	0.385	7.80E-51	GBM21_MES
WBP5	2.75E-55	-0.319705011	0	0.149	9.19E-51	GBM21_MES
RBP1	3.02E-55	0.833966596	0.378	0.161	1.01E-50	GBM21_MES
GPR183	3.29E-55	-1.017087898	0.229	0.508	1.10E-50	GBM21_MES
NDRG1	3.38E-55	-1.06753124	0.093	0.318	1.13E-50	GBM21_MES
SORBS1	4.11E-55	0.349249635	0.191	0.039	1.37E-50	GBM21_MES
SDR39U1	5.64E-55	0.465876536	0.417	0.186	1.89E-50	GBM21_MES
C6orf1	5.95E-55	-0.265411026	0	0.149	1.99E-50	GBM21_MES
MOG	6.30E-55	-1.407214291	0.001	0.155	2.11E-50	GBM21_MES
PSMF1	6.71E-55	0.508224257	0.604	0.394	2.25E-50	GBM21_MES
RNF180	6.73E-55	0.327983852	0.183	0.036	2.25E-50	GBM21_MES
GTSE1	7.78E-55	0.371892671	0.152	0.025	2.61E-50	GBM21_MES
SUB1	7.80E-55	0.599761269	0.858	0.76	2.61E-50	GBM21_MES
MTRNR2L2	1.05E-54	-0.369661754	0	0.148	3.50E-50	GBM21_MES
NELFE	1.19E-54	0.531070554	0.506	0.325	3.99E-50	GBM21_MES
LINC00969	1.43E-54	-0.30504991	0	0.148	4.77E-50	GBM21_MES
HOPX	1.81E-54	0.32906757	0.387	0.149	6.05E-50	GBM21_MES
MKL2	1.90E-54	0.469929174	0.254	0.083	6.36E-50	GBM21_MES
TCEAL9	1.93E-54	0.479404236	0.344	0.122	6.48E-50	GBM21_MES
DONSON	1.99E-54	0.335094649	0.188	0.047	6.67E-50	GBM21_MES
CYCS	2.45E-54	0.579095929	0.755	0.633	8.20E-50	GBM21_MES
SNRPE	3.12E-54	0.532403569	0.606	0.439	1.04E-49	GBM21_MES
HSPE1	3.20E-54	0.616345852	0.846	0.777	1.07E-49	GBM21_MES
RTL8C	3.25E-54	0.451409861	0.497	0.232	1.09E-49	GBM21_MES
PITPNA-AS1	3.41E-54	0.39940764	0.306	0.109	1.14E-49	GBM21_MES
DNMT1	4.61E-54	0.517871258	0.443	0.285	1.54E-49	GBM21_MES
REXO2	4.81E-54	0.560738649	0.497	0.3	1.61E-49	GBM21_MES
ETFRF1	5.36E-54	0.396380746	0.406	0.163	1.79E-49	GBM21_MES
RFC5	5.37E-54	0.325160412	0.188	0.046	1.80E-49	GBM21_MES
LAIR1	5.84E-54	-0.527927517	0.248	0.529	1.95E-49	GBM21_MES
CYREN	5.89E-54	0.308230483	0.27	0.077	1.97E-49	GBM21_MES
ARC	6.74E-54	0.855893121	0.202	0.063	2.25E-49	GBM21_MES
GSTM3	7.10E-54	0.52609149	0.365	0.164	2.38E-49	GBM21_MES
PSMA6	7.30E-54	0.510129374	0.551	0.286	2.44E-49	GBM21_MES
RPS9	9.64E-54	-0.350448597	0.935	0.963	3.23E-49	GBM21_MES
NCAPH	1.27E-53	0.29260737	0.156	0.027	4.24E-49	GBM21_MES
KLK6	1.29E-53	-1.173492475	0	0.145	4.33E-49	GBM21_MES
RP11-145M9.4	1.29E-53	-0.273804067	0	0.145	4.33E-49	GBM21_MES
NDUFA5	1.32E-53	0.534782152	0.579	0.421	4.42E-49	GBM21_MES
PRMT10	1.36E-53	-0.446156193	0	0.145	4.56E-49	GBM21_MES
SMEK1	1.43E-53	-0.262160466	0	0.145	4.80E-49	GBM21_MES
ARHGEF26	1.50E-53	0.35279766	0.179	0.037	5.04E-49	GBM21_MES
AURKB	1.59E-53	0.339629816	0.151	0.025	5.31E-49	GBM21_MES
NUDC	1.70E-53	0.543035872	0.585	0.47	5.69E-49	GBM21_MES
LIMS1	2.03E-53	-0.773993924	0.479	0.661	6.80E-49	GBM21_MES
C1S	2.16E-53	0.412137235	0.16	0.025	7.24E-49	GBM21_MES
GNAI2	2.25E-53	-0.645055797	0.553	0.746	7.53E-49	GBM21_MES
S100A1	2.28E-53	-1.626841762	0.01	0.181	7.63E-49	GBM21_MES
ILF3-AS1	2.65E-53	-0.358981699	0	0.144	8.88E-49	GBM21_MES
EGR2	2.89E-53	-0.975592268	0.113	0.347	9.68E-49	GBM21_MES
F2R	2.93E-53	0.298718411	0.192	0.039	9.79E-49	GBM21_MES
RNF187	3.21E-53	0.522781975	0.484	0.281	1.07E-48	GBM21_MES
KIF5A	3.21E-53	0.298324616	0.163	0.027	1.08E-48	GBM21_MES
TADA3	3.38E-53	0.495190888	0.551	0.34	1.13E-48	GBM21_MES
HSPB1	3.50E-53	0.586891965	0.864	0.661	1.17E-48	GBM21_MES
IFNGR1	3.74E-53	-0.693811955	0.46	0.684	1.25E-48	GBM21_MES
EEF2KMT	5.43E-53	0.275664936	0.2	0.043	1.82E-48	GBM21_MES
FDX1	5.87E-53	0.529122062	0.519	0.312	1.97E-48	GBM21_MES
PRKRA	6.10E-53	0.509170425	0.44	0.242	2.04E-48	GBM21_MES
TRAM1	6.19E-53	0.576957953	0.703	0.539	2.07E-48	GBM21_MES
SUMO1	7.07E-53	0.505641675	0.714	0.559	2.37E-48	GBM21_MES
MPPED2	7.63E-53	0.272903617	0.133	0.018	2.55E-48	GBM21_MES
AL450998.2	9.06E-53	0.289715714	0.223	0.055	3.03E-48	GBM21_MES
TMEM176A	9.26E-53	0.758340117	0.659	0.446	3.10E-48	GBM21_MES
MUC20-OT1	1.03E-52	0.351059364	0.298	0.096	3.43E-48	GBM21_MES
METAP1D	1.03E-52	0.353038409	0.207	0.05	3.45E-48	GBM21_MES
RGS10	1.13E-52	-0.626491054	0.383	0.661	3.79E-48	GBM21_MES
MESP1	1.14E-52	0.274781703	0.172	0.035	3.82E-48	GBM21_MES
FANCI	1.19E-52	0.342276094	0.173	0.038	3.97E-48	GBM21_MES
MRAS	1.27E-52	0.457237541	0.246	0.109	4.24E-48	GBM21_MES
AGT	1.64E-52	0.756497118	0.218	0.068	5.48E-48	GBM21_MES
FSCN1	1.76E-52	-0.923471363	0.323	0.56	5.90E-48	GBM21_MES
RASGRP3	1.99E-52	-0.518550428	0.046	0.248	6.66E-48	GBM21_MES
PIP4P1	2.04E-52	0.334230637	0.302	0.098	6.82E-48	GBM21_MES
RSRP1	2.10E-52	0.533891664	0.435	0.189	7.01E-48	GBM21_MES
FAM126A	2.17E-52	0.498268545	0.327	0.133	7.26E-48	GBM21_MES
DYNLT1	2.35E-52	0.533483097	0.67	0.543	7.88E-48	GBM21_MES
PVRL2	2.39E-52	-0.257931911	0	0.142	8.00E-48	GBM21_MES
CDH2	3.43E-52	0.431174283	0.274	0.083	1.15E-47	GBM21_MES
EI24	3.96E-52	0.532908996	0.508	0.305	1.33E-47	GBM21_MES
KIAA1430	3.98E-52	-0.251900708	0	0.141	1.33E-47	GBM21_MES
TMEM47	4.04E-52	0.272824445	0.127	0.017	1.35E-47	GBM21_MES
ENPP2	4.71E-52	-1.401118512	0.042	0.208	1.58E-47	GBM21_MES
CENPU	5.04E-52	0.426817437	0.2	0.062	1.69E-47	GBM21_MES
SERPINB9	5.09E-52	-0.64737987	0.192	0.458	1.70E-47	GBM21_MES
SLC2A5	5.90E-52	-0.663507782	0.192	0.459	1.98E-47	GBM21_MES
NKX6-2	6.64E-52	-1.282201883	0	0.141	2.22E-47	GBM21_MES
XRN2	6.76E-52	0.53996948	0.604	0.437	2.26E-47	GBM21_MES
PROS1	6.99E-52	0.4312167	0.279	0.125	2.34E-47	GBM21_MES
KDELC2	8.03E-52	0.376566092	0.252	0.081	2.69E-47	GBM21_MES
SPOCK3	8.56E-52	-0.883994614	0	0.14	2.87E-47	GBM21_MES
PILRA	1.04E-51	-0.512287681	0.115	0.36	3.48E-47	GBM21_MES
DBN1	1.08E-51	0.356832898	0.222	0.056	3.62E-47	GBM21_MES
TUG1	1.10E-51	-0.276850122	0	0.14	3.70E-47	GBM21_MES
KXD1	1.12E-51	0.520955075	0.612	0.402	3.76E-47	GBM21_MES
RBBP7	1.13E-51	0.538070728	0.465	0.311	3.79E-47	GBM21_MES
AL355338.1	1.23E-51	0.262657103	0.159	0.026	4.10E-47	GBM21_MES
PLPPR2	1.40E-51	0.277187317	0.206	0.046	4.70E-47	GBM21_MES
RP11-552D4.1	1.43E-51	-0.411845163	0	0.14	4.77E-47	GBM21_MES
BOLA2-SMG1P6	1.44E-51	0.266175412	0.218	0.052	4.82E-47	GBM21_MES
NEK6	1.45E-51	0.489925187	0.435	0.232	4.87E-47	GBM21_MES
HNRNPA1	1.57E-51	0.5177304	0.9	0.851	5.27E-47	GBM21_MES
MRPS25	1.60E-51	0.457001223	0.44	0.236	5.36E-47	GBM21_MES
RNF149	1.82E-51	-0.429648896	0.301	0.573	6.10E-47	GBM21_MES
SRSF8	1.94E-51	0.353255111	0.3	0.097	6.50E-47	GBM21_MES
GZMA	2.24E-51	1.320516855	0.141	0.02	7.51E-47	GBM21_MES
POC1A	2.26E-51	0.257276443	0.149	0.028	7.56E-47	GBM21_MES
DCAKD	2.51E-51	0.324435827	0.216	0.058	8.42E-47	GBM21_MES
EBPL	2.78E-51	0.442481642	0.389	0.201	9.30E-47	GBM21_MES
RGS2	2.98E-51	-1.021439721	0.315	0.573	9.97E-47	GBM21_MES
SLAIN1	2.98E-51	-0.927980336	0.131	0.172	9.97E-47	GBM21_MES
MGST2	3.25E-51	-0.557577678	0.178	0.426	1.09E-46	GBM21_MES
KDELR2	3.35E-51	0.540945942	0.732	0.582	1.12E-46	GBM21_MES
BRK1	3.73E-51	0.500471015	0.86	0.72	1.25E-46	GBM21_MES
RAC3	4.01E-51	0.299562028	0.183	0.039	1.34E-46	GBM21_MES
CSF3R	4.60E-51	-0.558284096	0.166	0.426	1.54E-46	GBM21_MES
EIF3J-DT	5.25E-51	0.311875159	0.195	0.042	1.76E-46	GBM21_MES
FAM63B	5.63E-51	-0.282179272	0	0.138	1.89E-46	GBM21_MES
CECR1	5.93E-51	-0.288800167	0	0.138	1.98E-46	GBM21_MES
FGL2	6.36E-51	-0.722554927	0.216	0.482	2.13E-46	GBM21_MES
SLA	7.98E-51	-0.635020883	0.259	0.524	2.67E-46	GBM21_MES
MRPS24	8.83E-51	0.375277853	0.324	0.115	2.95E-46	GBM21_MES
CNTN2	9.05E-51	-1.242145316	0.005	0.156	3.03E-46	GBM21_MES
EMC4	1.08E-50	0.536642709	0.583	0.407	3.63E-46	GBM21_MES
AURKAIP1	1.09E-50	0.497631597	0.704	0.58	3.65E-46	GBM21_MES
CENPV	1.10E-50	0.402006481	0.207	0.055	3.69E-46	GBM21_MES
MIF	1.12E-50	0.376569471	0.89	0.705	3.76E-46	GBM21_MES
CAVIN1	1.20E-50	0.380433789	0.23	0.064	4.01E-46	GBM21_MES
TEX30	1.29E-50	0.376545562	0.238	0.08	4.32E-46	GBM21_MES
GOLGA8B	1.31E-50	0.334751645	0.138	0.02	4.39E-46	GBM21_MES
PHPT1	1.33E-50	0.557054662	0.698	0.589	4.46E-46	GBM21_MES
PREB	1.55E-50	0.505094423	0.347	0.174	5.20E-46	GBM21_MES
AL691432.2	1.83E-50	0.265418155	0.168	0.03	6.14E-46	GBM21_MES
CNIH3	2.99E-50	0.25654178	0.146	0.026	1.00E-45	GBM21_MES
NABP2	3.02E-50	0.418846462	0.367	0.167	1.01E-45	GBM21_MES
ST8SIA5	3.25E-50	0.256979728	0.127	0.016	1.09E-45	GBM21_MES
GINS2	3.51E-50	0.354825216	0.173	0.04	1.18E-45	GBM21_MES
LGALS3	3.52E-50	0.92583823	0.58	0.42	1.18E-45	GBM21_MES
PLEKHJ1	3.67E-50	0.473168432	0.498	0.278	1.23E-45	GBM21_MES
SPCS1	4.05E-50	0.509112022	0.813	0.696	1.35E-45	GBM21_MES
PHKG1	4.30E-50	0.272981465	0.117	0.013	1.44E-45	GBM21_MES
MYEF2	4.99E-50	0.390218192	0.271	0.09	1.67E-45	GBM21_MES
C11orf71	5.26E-50	0.410694041	0.265	0.081	1.76E-45	GBM21_MES
UGT8	5.64E-50	-1.158310659	0.029	0.158	1.89E-45	GBM21_MES
IFT81	5.65E-50	0.301774337	0.2	0.048	1.89E-45	GBM21_MES
CD3D	6.50E-50	0.985484517	0.141	0.02	2.17E-45	GBM21_MES
LINC00511	6.91E-50	0.319718664	0.197	0.045	2.31E-45	GBM21_MES
ANAPC11	7.47E-50	0.522066957	0.808	0.679	2.50E-45	GBM21_MES
BTF3	8.17E-50	0.455450653	0.939	0.881	2.74E-45	GBM21_MES
FAM127A	9.20E-50	-0.27176822	0	0.135	3.08E-45	GBM21_MES
HSPA2	9.67E-50	-1.074509649	0.026	0.186	3.24E-45	GBM21_MES
RBBP4	1.14E-49	0.578000565	0.584	0.386	3.81E-45	GBM21_MES
RCC1L	1.21E-49	0.256258924	0.181	0.036	4.05E-45	GBM21_MES
TMEM44-AS1	1.30E-49	0.316623627	0.265	0.08	4.34E-45	GBM21_MES
MXD3	1.31E-49	0.323826382	0.154	0.028	4.38E-45	GBM21_MES
AP002387.2	1.33E-49	0.252618292	0.161	0.029	4.45E-45	GBM21_MES
NFKBID	1.34E-49	-0.778037799	0.131	0.358	4.49E-45	GBM21_MES
CRLS1	1.36E-49	0.443505354	0.378	0.193	4.55E-45	GBM21_MES
HCLS1	1.48E-49	-0.547903031	0.37	0.641	4.97E-45	GBM21_MES
MAP1B	1.49E-49	0.73084228	0.513	0.256	4.99E-45	GBM21_MES
CHN1	1.51E-49	0.291613338	0.193	0.043	5.06E-45	GBM21_MES
SDCBP	2.27E-49	-0.687197345	0.677	0.786	7.61E-45	GBM21_MES
IARS	2.36E-49	0.499020013	0.347	0.165	7.89E-45	GBM21_MES
CD74	2.40E-49	-0.790812442	0.796	0.817	8.05E-45	GBM21_MES
MYRF	2.62E-49	-0.920366466	0.003	0.145	8.77E-45	GBM21_MES
NDUFV1	3.08E-49	0.530862154	0.62	0.459	1.03E-44	GBM21_MES
WEE1	3.25E-49	0.339934556	0.198	0.05	1.09E-44	GBM21_MES
MNDA	3.33E-49	-0.677817506	0.187	0.442	1.11E-44	GBM21_MES
LCK	3.58E-49	0.57916481	0.124	0.015	1.20E-44	GBM21_MES
MEAF6	3.71E-49	0.490039408	0.607	0.398	1.24E-44	GBM21_MES
LINC00472	3.92E-49	0.270010788	0.137	0.021	1.31E-44	GBM21_MES
METTL9	5.12E-49	0.516223306	0.588	0.389	1.72E-44	GBM21_MES
RAVER1	5.45E-49	0.300634955	0.163	0.031	1.82E-44	GBM21_MES
MRPL58	5.50E-49	0.320623511	0.31	0.107	1.84E-44	GBM21_MES
SPAG16	5.64E-49	0.448077598	0.355	0.15	1.89E-44	GBM21_MES
HLA-DMA	6.55E-49	-0.819615092	0.498	0.683	2.19E-44	GBM21_MES
LRRN3	7.43E-49	0.370181714	0.155	0.029	2.49E-44	GBM21_MES
SERPINH1	9.56E-49	0.434579341	0.339	0.128	3.20E-44	GBM21_MES
CSNK2B	1.05E-48	-0.494909593	0.132	0.363	3.53E-44	GBM21_MES
CBR3	1.16E-48	0.277175066	0.179	0.039	3.87E-44	GBM21_MES
1-Mar	1.39E-48	-0.439696797	0.262	0.526	4.66E-44	GBM21_MES
SIK1	1.81E-48	-0.36887183	0.001	0.141	6.05E-44	GBM21_MES
BCAP29	1.91E-48	0.511414117	0.574	0.383	6.40E-44	GBM21_MES
KIF21A	2.22E-48	0.466402371	0.312	0.11	7.44E-44	GBM21_MES
PCED1A	2.29E-48	0.395191288	0.32	0.123	7.67E-44	GBM21_MES
MRPL4	2.83E-48	0.47387933	0.508	0.308	9.46E-44	GBM21_MES
POP7	3.13E-48	0.42552999	0.428	0.219	1.05E-43	GBM21_MES
AATK	3.65E-48	-0.734080163	0.005	0.152	1.22E-43	GBM21_MES
UQCC3	3.91E-48	0.290448189	0.327	0.121	1.31E-43	GBM21_MES
MID1	3.97E-48	0.329799524	0.14	0.024	1.33E-43	GBM21_MES
ID4	4.38E-48	0.475901742	0.21	0.055	1.47E-43	GBM21_MES
SYTL2	4.49E-48	0.459351155	0.218	0.06	1.50E-43	GBM21_MES
TENT5A	4.67E-48	0.345397968	0.247	0.071	1.56E-43	GBM21_MES
ST18	4.92E-48	-0.704226839	0.013	0.169	1.65E-43	GBM21_MES
CHMP4B	5.14E-48	0.503295591	0.585	0.399	1.72E-43	GBM21_MES
CALCRL	5.30E-48	0.390172779	0.227	0.061	1.77E-43	GBM21_MES
BRCA2	5.46E-48	0.440615181	0.218	0.075	1.83E-43	GBM21_MES
CCL4	5.61E-48	-2.156567406	0.332	0.579	1.88E-43	GBM21_MES
MFGE8	5.77E-48	0.434523734	0.32	0.117	1.93E-43	GBM21_MES
MCUB	5.81E-48	0.374529582	0.384	0.159	1.94E-43	GBM21_MES
ATP6V0E2	5.98E-48	0.477494675	0.496	0.251	2.00E-43	GBM21_MES
PLPP1	6.30E-48	0.287192163	0.31	0.115	2.11E-43	GBM21_MES
SMAP2	6.67E-48	-0.604233497	0.246	0.506	2.23E-43	GBM21_MES
TRAF3IP2	6.79E-48	0.344403447	0.204	0.057	2.27E-43	GBM21_MES
DBF4	7.01E-48	0.419709833	0.266	0.101	2.35E-43	GBM21_MES
CA13	7.03E-48	0.262414389	0.111	0.013	2.35E-43	GBM21_MES
PLCB1	7.13E-48	0.27521826	0.15	0.027	2.38E-43	GBM21_MES
TROAP	7.57E-48	0.270122929	0.134	0.022	2.53E-43	GBM21_MES
TMEM120A	8.74E-48	0.406916735	0.329	0.124	2.93E-43	GBM21_MES
NUCB2	9.10E-48	0.504615583	0.433	0.244	3.05E-43	GBM21_MES
CAPN3	9.10E-48	-0.833107555	0.004	0.146	3.05E-43	GBM21_MES
TNFRSF1B	9.58E-48	-0.615157403	0.247	0.506	3.21E-43	GBM21_MES
CFAP298	1.03E-47	0.304924753	0.25	0.073	3.44E-43	GBM21_MES
CD52	1.29E-47	1.524102517	0.168	0.092	4.31E-43	GBM21_MES
MCM2	1.29E-47	0.300176218	0.161	0.038	4.33E-43	GBM21_MES
SKIL	1.45E-47	-0.634342523	0.277	0.525	4.84E-43	GBM21_MES
RAB24	1.80E-47	0.370632712	0.315	0.115	6.03E-43	GBM21_MES
CTSH	1.89E-47	-0.613786031	0.315	0.569	6.33E-43	GBM21_MES
RACGAP1	2.03E-47	0.399585676	0.197	0.076	6.78E-43	GBM21_MES
TUBA1B	2.04E-47	0.853902408	0.845	0.874	6.82E-43	GBM21_MES
CEP295	2.22E-47	0.274010079	0.154	0.027	7.44E-43	GBM21_MES
EMC9	2.53E-47	0.3912269	0.298	0.124	8.47E-43	GBM21_MES
ZNF608	3.32E-47	0.428246239	0.243	0.08	1.11E-42	GBM21_MES
EVI2B	3.34E-47	-0.558159544	0.134	0.371	1.12E-42	GBM21_MES
TUBB2A	3.70E-47	0.659266441	0.424	0.264	1.24E-42	GBM21_MES
KDM6B	4.35E-47	-0.72438585	0.168	0.393	1.46E-42	GBM21_MES
LPCAT2	4.64E-47	-0.451023081	0.223	0.479	1.55E-42	GBM21_MES
RPL23	5.23E-47	-0.485478033	0.83	0.845	1.75E-42	GBM21_MES
TEAD1	5.24E-47	0.389461951	0.232	0.072	1.75E-42	GBM21_MES
NEPRO	5.30E-47	0.259697666	0.26	0.081	1.77E-42	GBM21_MES
ABCA2	5.62E-47	-1.345282124	0.096	0.203	1.88E-42	GBM21_MES
HAPLN2	5.89E-47	-1.139801579	0	0.128	1.97E-42	GBM21_MES
EPB41L2	6.28E-47	-0.661673166	0.339	0.578	2.10E-42	GBM21_MES
NELFCD	7.19E-47	0.443498586	0.403	0.207	2.41E-42	GBM21_MES
CCDC34	8.00E-47	0.395791632	0.196	0.065	2.68E-42	GBM21_MES
KIF14	8.09E-47	0.251780218	0.119	0.017	2.71E-42	GBM21_MES
JDP2	9.22E-47	-0.59155159	0.117	0.334	3.09E-42	GBM21_MES
AP001055.6	9.73E-47	-0.268240616	0	0.127	3.26E-42	GBM21_MES
GPX7	1.03E-46	0.336142504	0.275	0.104	3.44E-42	GBM21_MES
RHNO1	1.05E-46	0.402035806	0.298	0.128	3.53E-42	GBM21_MES
TMC6	1.09E-46	-0.512552957	0.15	0.39	3.65E-42	GBM21_MES
LAT2	1.15E-46	-0.49890554	0.201	0.455	3.83E-42	GBM21_MES
NOVA1	1.27E-46	0.53210904	0.348	0.138	4.25E-42	GBM21_MES
MYL6B	1.47E-46	0.49423005	0.467	0.26	4.92E-42	GBM21_MES
PKIA	1.50E-46	0.252390033	0.128	0.022	5.01E-42	GBM21_MES
NXT1	1.54E-46	0.448954445	0.42	0.227	5.16E-42	GBM21_MES
CAMK2N1	1.57E-46	-0.307697459	0.339	0.197	5.24E-42	GBM21_MES
PPP1R14C	1.59E-46	0.260097185	0.101	0.012	5.33E-42	GBM21_MES
PSMA3-AS1	1.66E-46	0.335838544	0.288	0.097	5.57E-42	GBM21_MES
CPM	1.68E-46	-0.707614772	0.284	0.53	5.61E-42	GBM21_MES
NME4	1.84E-46	0.483949063	0.496	0.303	6.15E-42	GBM21_MES
RAD51C	2.00E-46	0.453356277	0.367	0.18	6.70E-42	GBM21_MES
DNAJC2	3.04E-46	0.47207673	0.425	0.245	1.02E-41	GBM21_MES
ICE2	3.47E-46	0.317557621	0.245	0.072	1.16E-41	GBM21_MES
EFHD1	3.58E-46	-1.21824245	0.026	0.165	1.20E-41	GBM21_MES
SOX10	3.59E-46	-0.600974831	0	0.126	1.20E-41	GBM21_MES
SCPEP1	4.27E-46	-0.622615168	0.293	0.513	1.43E-41	GBM21_MES
PLPP5	4.33E-46	0.364098556	0.282	0.094	1.45E-41	GBM21_MES
SRSF4	4.34E-46	0.489896968	0.557	0.362	1.45E-41	GBM21_MES
CCT4	4.35E-46	0.531074679	0.653	0.519	1.45E-41	GBM21_MES
TTC28	4.99E-46	0.325070406	0.197	0.055	1.67E-41	GBM21_MES
PTPRC	5.37E-46	-0.372407504	0.385	0.64	1.80E-41	GBM21_MES
MRPS33	5.60E-46	0.536726518	0.512	0.331	1.88E-41	GBM21_MES
ACP6	6.04E-46	0.277268503	0.15	0.033	2.02E-41	GBM21_MES
DSN1	6.45E-46	0.338490134	0.188	0.063	2.16E-41	GBM21_MES
CASP8AP2	6.53E-46	0.296124198	0.206	0.052	2.19E-41	GBM21_MES
NDUFS5	6.86E-46	0.514142733	0.849	0.756	2.30E-41	GBM21_MES
TOMM70	7.01E-46	0.287058927	0.245	0.073	2.35E-41	GBM21_MES
SSX2IP	7.22E-46	0.352683341	0.187	0.048	2.42E-41	GBM21_MES
NLRP1	7.82E-46	0.448865526	0.31	0.125	2.62E-41	GBM21_MES
ARPC5L	8.19E-46	0.504796458	0.506	0.316	2.74E-41	GBM21_MES
PXDN	9.44E-46	0.315351676	0.154	0.028	3.16E-41	GBM21_MES
POLR2K	9.61E-46	0.471697123	0.626	0.444	3.22E-41	GBM21_MES
ICOSLG	9.83E-46	-0.392869988	0.035	0.214	3.29E-41	GBM21_MES
IER3IP1	1.02E-45	0.289293322	0.205	0.052	3.42E-41	GBM21_MES
C7orf50	1.03E-45	0.4993603	0.556	0.401	3.45E-41	GBM21_MES
MAPKAP1	1.09E-45	0.458034846	0.344	0.217	3.66E-41	GBM21_MES
IL32	1.12E-45	1.484950965	0.198	0.054	3.76E-41	GBM21_MES
CLPP	1.18E-45	0.469457227	0.534	0.336	3.94E-41	GBM21_MES
VAMP8	1.19E-45	-0.467556917	0.396	0.654	3.97E-41	GBM21_MES
HIST1H1B	1.28E-45	0.314795441	0.12	0.018	4.29E-41	GBM21_MES
ATG101	1.29E-45	0.336705831	0.311	0.113	4.32E-41	GBM21_MES
C21orf62	1.50E-45	0.277421922	0.147	0.027	5.03E-41	GBM21_MES
SDF4	1.59E-45	0.484524068	0.631	0.451	5.31E-41	GBM21_MES
SMIM10L1	1.62E-45	0.333641706	0.315	0.116	5.42E-41	GBM21_MES
RAMMET	1.66E-45	0.317664838	0.292	0.101	5.54E-41	GBM21_MES
ATP6V0B	1.73E-45	-0.472332572	0.757	0.854	5.78E-41	GBM21_MES
THUMPD3-AS1	1.99E-45	0.402262984	0.297	0.106	6.65E-41	GBM21_MES
MRM2	2.04E-45	0.28306398	0.23	0.065	6.82E-41	GBM21_MES
GNB5	2.41E-45	0.27167796	0.169	0.036	8.08E-41	GBM21_MES
AMER2	2.53E-45	-1.243956445	0.056	0.168	8.47E-41	GBM21_MES
PLD3	3.13E-45	-0.675360238	0.343	0.563	1.05E-40	GBM21_MES
IFT52	3.25E-45	0.389398125	0.342	0.155	1.09E-40	GBM21_MES
CD3G	3.27E-45	0.524485497	0.115	0.014	1.10E-40	GBM21_MES
MLLT1	3.54E-45	0.257458371	0.205	0.053	1.18E-40	GBM21_MES
CCDC124	4.17E-45	0.473882469	0.589	0.408	1.39E-40	GBM21_MES
AIMP2	5.34E-45	0.416870013	0.342	0.174	1.79E-40	GBM21_MES
MEF2C	5.60E-45	-0.563872508	0.338	0.592	1.88E-40	GBM21_MES
7SK-2	5.93E-45	-0.624290855	0	0.123	1.98E-40	GBM21_MES
RPL37	6.27E-45	-0.407175572	0.959	0.968	2.10E-40	GBM21_MES
IL1B	6.78E-45	-1.602421185	0.145	0.362	2.27E-40	GBM21_MES
RN7SL1	7.24E-45	-0.362270872	0	0.122	2.42E-40	GBM21_MES
ZNF334	7.44E-45	0.257388456	0.129	0.022	2.49E-40	GBM21_MES
IFI16	7.95E-45	0.614838497	0.688	0.592	2.66E-40	GBM21_MES
SCAND1	7.96E-45	0.478594667	0.736	0.598	2.66E-40	GBM21_MES
CITED1	8.82E-45	0.573724911	0.166	0.036	2.95E-40	GBM21_MES
THY1	1.01E-44	0.541789258	0.245	0.075	3.39E-40	GBM21_MES
ASPM	1.08E-44	0.440616104	0.15	0.03	3.62E-40	GBM21_MES
NBDY	1.12E-44	0.313196465	0.496	0.259	3.74E-40	GBM21_MES
OSBPL6	1.33E-44	0.265813448	0.143	0.031	4.45E-40	GBM21_MES
TPGS2	1.35E-44	0.446983299	0.453	0.242	4.51E-40	GBM21_MES
AKR7A2	1.37E-44	0.429012515	0.471	0.288	4.58E-40	GBM21_MES
CD97	1.46E-44	-0.264426596	0	0.122	4.88E-40	GBM21_MES
LINC02001	1.53E-44	0.274593193	0.237	0.07	5.11E-40	GBM21_MES
MRPS21	1.56E-44	0.488463748	0.739	0.599	5.23E-40	GBM21_MES
ADAP2	1.58E-44	-0.410612601	0.268	0.518	5.28E-40	GBM21_MES
TOMM7	1.77E-44	0.490537484	0.914	0.856	5.93E-40	GBM21_MES
FAM178A	1.97E-44	-0.259631515	0	0.121	6.58E-40	GBM21_MES
OXNAD1	2.11E-44	0.616609235	0.184	0.057	7.07E-40	GBM21_MES
FRMD4B	2.34E-44	-0.551280814	0.256	0.504	7.84E-40	GBM21_MES
HEXA	2.42E-44	-0.571383832	0.225	0.447	8.10E-40	GBM21_MES
E2F1	2.56E-44	0.32706165	0.142	0.029	8.56E-40	GBM21_MES
B4GALT5	2.60E-44	0.451493242	0.288	0.128	8.72E-40	GBM21_MES
UBE2D2	2.92E-44	0.47316115	0.746	0.625	9.78E-40	GBM21_MES
RHOB	2.94E-44	0.748990594	0.775	0.807	9.84E-40	GBM21_MES
MLF2	3.62E-44	0.50156239	0.691	0.538	1.21E-39	GBM21_MES
GRAMD2B	4.38E-44	0.341214721	0.257	0.083	1.47E-39	GBM21_MES
ABL2	4.50E-44	-0.740421597	0.186	0.411	1.50E-39	GBM21_MES
FASTK	4.79E-44	0.436163813	0.46	0.254	1.60E-39	GBM21_MES
REL	5.01E-44	-0.664436678	0.383	0.633	1.68E-39	GBM21_MES
LDHB	5.83E-44	0.552981944	0.778	0.661	1.95E-39	GBM21_MES
ICE1	6.38E-44	0.308185071	0.218	0.061	2.14E-39	GBM21_MES
RING1	7.09E-44	0.443167294	0.417	0.227	2.37E-39	GBM21_MES
MPP1	8.51E-44	-0.526351673	0.188	0.415	2.85E-39	GBM21_MES
C1orf21	8.82E-44	0.262586195	0.187	0.046	2.95E-39	GBM21_MES
HMGB3	1.01E-43	0.431881201	0.28	0.107	3.39E-39	GBM21_MES
FCGBP	1.04E-43	-1.12529712	0.264	0.514	3.50E-39	GBM21_MES
WARS	1.12E-43	0.647436956	0.376	0.192	3.74E-39	GBM21_MES
RRM1	1.16E-43	0.413313342	0.264	0.12	3.87E-39	GBM21_MES
DLGAP5	1.24E-43	0.267278159	0.113	0.017	4.14E-39	GBM21_MES
CCRL2	1.32E-43	-0.405938204	0.036	0.209	4.41E-39	GBM21_MES
CNBP	1.33E-43	0.452877625	0.79	0.713	4.45E-39	GBM21_MES
CARHSP1	1.35E-43	0.553442131	0.416	0.269	4.51E-39	GBM21_MES
GGT7	1.42E-43	0.347335519	0.245	0.082	4.75E-39	GBM21_MES
INO80E	1.47E-43	0.461234075	0.43	0.231	4.90E-39	GBM21_MES
ARHGEF3	1.54E-43	0.429693651	0.28	0.115	5.15E-39	GBM21_MES
STXBP2	1.54E-43	-0.464602439	0.072	0.272	5.16E-39	GBM21_MES
HSP90B1	1.64E-43	0.600956927	0.834	0.771	5.49E-39	GBM21_MES
ORC6	2.09E-43	0.342890435	0.181	0.051	6.99E-39	GBM21_MES
C16orf45	2.35E-43	0.353913238	0.273	0.093	7.87E-39	GBM21_MES
GALNT2	2.62E-43	0.517285862	0.443	0.307	8.77E-39	GBM21_MES
S100A16	2.77E-43	0.643593508	0.31	0.124	9.28E-39	GBM21_MES
TMEM125	2.90E-43	-0.610848639	0	0.118	9.71E-39	GBM21_MES
GMFG	3.09E-43	-0.372365994	0.325	0.577	1.04E-38	GBM21_MES
RMC1	3.12E-43	0.261621913	0.196	0.05	1.04E-38	GBM21_MES
ANLN	3.25E-43	-0.773705054	0.19	0.172	1.09E-38	GBM21_MES
ARL6IP6	3.26E-43	0.451750789	0.335	0.17	1.09E-38	GBM21_MES
CD47	3.46E-43	0.58091329	0.644	0.477	1.16E-38	GBM21_MES
ARHGAP21	3.84E-43	-0.881361878	0.247	0.458	1.29E-38	GBM21_MES
AL136454.1	3.84E-43	0.309622653	0.222	0.064	1.29E-38	GBM21_MES
TNIK	4.28E-43	0.40032386	0.248	0.08	1.43E-38	GBM21_MES
FARSB	4.32E-43	0.361776339	0.293	0.116	1.45E-38	GBM21_MES
SELENOP	4.33E-43	-1.586496391	0.33	0.303	1.45E-38	GBM21_MES
LNPK	4.38E-43	0.287760312	0.255	0.082	1.47E-38	GBM21_MES
S100A8	4.90E-43	-1.814860517	0.134	0.341	1.64E-38	GBM21_MES
DDX11	4.93E-43	0.263716082	0.179	0.044	1.65E-38	GBM21_MES
GJB1	5.49E-43	-0.759904007	0.001	0.125	1.84E-38	GBM21_MES
BACE2	5.91E-43	0.327204607	0.236	0.071	1.98E-38	GBM21_MES
TMEM45A	6.09E-43	0.315169886	0.196	0.051	2.04E-38	GBM21_MES
LINC02256	6.09E-43	0.370319977	0.332	0.132	2.04E-38	GBM21_MES
DDX5	6.16E-43	-0.487674721	0.894	0.915	2.06E-38	GBM21_MES
TRBC2	7.55E-43	0.751805884	0.113	0.015	2.53E-38	GBM21_MES
ANKS1B	8.54E-43	-0.542039771	0.128	0.146	2.86E-38	GBM21_MES
GZMM	9.53E-43	0.464039713	0.11	0.014	3.19E-38	GBM21_MES
GNG7	1.08E-42	-0.764710863	0.196	0.407	3.61E-38	GBM21_MES
SNHG10	1.12E-42	0.27843207	0.177	0.043	3.76E-38	GBM21_MES
BHLHE41	1.14E-42	-0.734306402	0.237	0.443	3.83E-38	GBM21_MES
CARNS1	1.30E-42	-0.947942609	0.008	0.143	4.36E-38	GBM21_MES
CORO7	1.38E-42	-0.35596507	0.055	0.242	4.62E-38	GBM21_MES
KIZ	1.40E-42	0.271782877	0.196	0.05	4.69E-38	GBM21_MES
SNRPD2	1.46E-42	0.503155355	0.796	0.64	4.89E-38	GBM21_MES
RGS17	1.46E-42	0.252227124	0.131	0.022	4.90E-38	GBM21_MES
GPR37	1.65E-42	-0.609370305	0.125	0.147	5.51E-38	GBM21_MES
UBA2	1.66E-42	0.455574039	0.478	0.302	5.57E-38	GBM21_MES
PFN1	2.10E-42	0.638337935	0.958	0.923	7.04E-38	GBM21_MES
PTPA	2.38E-42	0.292053494	0.303	0.115	7.97E-38	GBM21_MES
ZNF302	2.43E-42	0.440006236	0.371	0.181	8.15E-38	GBM21_MES
KLF2	2.54E-42	-1.137971312	0.268	0.496	8.52E-38	GBM21_MES
ID3	2.77E-42	1.033972897	0.353	0.207	9.28E-38	GBM21_MES
ARHGAP18	2.95E-42	-0.469797649	0.251	0.498	9.86E-38	GBM21_MES
LINC00461	3.32E-42	0.382280285	0.238	0.076	1.11E-37	GBM21_MES
RPL26L1	3.70E-42	0.426370381	0.512	0.326	1.24E-37	GBM21_MES
FYN	3.83E-42	0.454265407	0.362	0.156	1.28E-37	GBM21_MES
GLT8D1	4.70E-42	0.406829394	0.357	0.192	1.57E-37	GBM21_MES
SLC24A2	4.76E-42	-0.646805625	0.104	0.134	1.59E-37	GBM21_MES
AL133415.1	4.95E-42	0.37427879	0.178	0.042	1.66E-37	GBM21_MES
NNMT	4.98E-42	1.028920818	0.137	0.032	1.67E-37	GBM21_MES
TVP23B	5.92E-42	0.363479519	0.286	0.111	1.98E-37	GBM21_MES
FGFBP3	6.43E-42	0.264714521	0.137	0.027	2.15E-37	GBM21_MES
RPS4Y1	6.96E-42	-0.560426458	0	0.114	2.33E-37	GBM21_MES
NUDT1	7.09E-42	0.427056819	0.402	0.326	2.37E-37	GBM21_MES
CDK14	7.98E-42	0.264432428	0.168	0.043	2.67E-37	GBM21_MES
PYCARD	8.65E-42	-0.449987776	0.335	0.585	2.90E-37	GBM21_MES
CD37	8.99E-42	-0.347393674	0.374	0.618	3.01E-37	GBM21_MES
MMAB	9.07E-42	0.36672836	0.31	0.124	3.04E-37	GBM21_MES
LAMP2	9.09E-42	-0.934979533	0.446	0.616	3.04E-37	GBM21_MES
CDKN2B	9.17E-42	0.41879255	0.175	0.053	3.07E-37	GBM21_MES
CD8A	9.70E-42	1.156986888	0.108	0.014	3.25E-37	GBM21_MES
KHDRBS3	1.08E-41	0.455543604	0.277	0.12	3.63E-37	GBM21_MES
ATP2B4	1.12E-41	0.488090138	0.366	0.19	3.75E-37	GBM21_MES
DYRK2	1.24E-41	0.363557739	0.223	0.083	4.15E-37	GBM21_MES
HLA-DPB1	1.24E-41	-0.735475486	0.544	0.748	4.15E-37	GBM21_MES
SLC16A1-AS1	1.39E-41	0.305841256	0.19	0.051	4.64E-37	GBM21_MES
PPP4R3A	1.44E-41	0.329641828	0.277	0.098	4.83E-37	GBM21_MES
TIMM21	1.45E-41	0.325606117	0.284	0.112	4.85E-37	GBM21_MES
PTCH1	1.63E-41	0.424508657	0.136	0.037	5.46E-37	GBM21_MES
DBI	1.65E-41	0.60732198	0.851	0.878	5.52E-37	GBM21_MES
PHLDA1	1.89E-41	0.906590541	0.493	0.34	6.32E-37	GBM21_MES
WASF3	2.08E-41	0.300868648	0.169	0.042	6.96E-37	GBM21_MES
FADS1	2.20E-41	0.47864708	0.361	0.169	7.36E-37	GBM21_MES
THBD	2.41E-41	-0.83128081	0.061	0.238	8.06E-37	GBM21_MES
OXCT1	2.58E-41	0.3262231	0.228	0.082	8.63E-37	GBM21_MES
CCT7	2.71E-41	0.494197111	0.548	0.417	9.07E-37	GBM21_MES
AGK	3.21E-41	0.318508315	0.229	0.081	1.07E-36	GBM21_MES
LGI3	3.23E-41	-0.509523739	0	0.113	1.08E-36	GBM21_MES
CD4	3.24E-41	-0.435331436	0.234	0.476	1.09E-36	GBM21_MES
CCL5	4.47E-41	1.817294318	0.17	0.1	1.50E-36	GBM21_MES
PKM	4.52E-41	0.60063289	0.777	0.721	1.51E-36	GBM21_MES
SLC15A3	4.56E-41	-0.382349695	0.077	0.272	1.53E-36	GBM21_MES
PLLP	4.63E-41	-1.014652032	0.044	0.177	1.55E-36	GBM21_MES
DPM2	4.71E-41	0.413418254	0.442	0.262	1.58E-36	GBM21_MES
LGMN	5.68E-41	-0.968787417	0.369	0.53	1.90E-36	GBM21_MES
CLASP1	5.71E-41	0.459646813	0.27	0.12	1.91E-36	GBM21_MES
DOCK7	5.83E-41	0.392742101	0.266	0.112	1.95E-36	GBM21_MES
FAM46A	5.85E-41	-0.270847825	0	0.112	1.96E-36	GBM21_MES
SPARC	6.36E-41	0.370863553	0.53	0.298	2.13E-36	GBM21_MES
KIF9	6.61E-41	0.321097934	0.251	0.085	2.21E-36	GBM21_MES
ADRM1	6.98E-41	0.479858907	0.599	0.468	2.34E-36	GBM21_MES
CRYZ	8.00E-41	0.324072382	0.234	0.088	2.68E-36	GBM21_MES
KHDC4	8.17E-41	0.330774427	0.17	0.04	2.73E-36	GBM21_MES
TOMM22	8.81E-41	0.457301436	0.613	0.435	2.95E-36	GBM21_MES
MOCS2	9.00E-41	0.429544481	0.421	0.231	3.01E-36	GBM21_MES
REPS1	9.58E-41	0.332186635	0.247	0.09	3.21E-36	GBM21_MES
CPEB4	1.01E-40	-0.576254932	0.254	0.482	3.37E-36	GBM21_MES
HIST1H1E	1.20E-40	0.559273668	0.216	0.093	4.01E-36	GBM21_MES
CLTA	1.56E-40	-0.509729075	0.65	0.764	5.22E-36	GBM21_MES
NEDD1	1.59E-40	0.30061783	0.224	0.074	5.34E-36	GBM21_MES
ODF2	1.62E-40	0.339905191	0.264	0.099	5.42E-36	GBM21_MES
IER5	1.65E-40	-1.116347568	0.264	0.445	5.54E-36	GBM21_MES
C1R	1.82E-40	0.417301825	0.147	0.031	6.10E-36	GBM21_MES
MTCH1	2.32E-40	0.481186819	0.679	0.536	7.77E-36	GBM21_MES
PIN1	2.65E-40	0.489219217	0.595	0.432	8.88E-36	GBM21_MES
PARL	2.94E-40	-0.275627194	0.028	0.187	9.85E-36	GBM21_MES
BMP2K	3.03E-40	-0.46003486	0.243	0.483	1.01E-35	GBM21_MES
TMX1	3.03E-40	0.464057811	0.583	0.411	1.01E-35	GBM21_MES
NDUFB9	3.10E-40	0.478639072	0.749	0.634	1.04E-35	GBM21_MES
FAM111A	3.63E-40	0.474299629	0.338	0.21	1.21E-35	GBM21_MES
HACD2	4.03E-40	0.309737728	0.265	0.094	1.35E-35	GBM21_MES
PTPN6	4.04E-40	-0.458490923	0.188	0.418	1.35E-35	GBM21_MES
FZD3	4.14E-40	0.283030728	0.17	0.041	1.39E-35	GBM21_MES
ADAM12	5.04E-40	0.253661394	0.137	0.026	1.69E-35	GBM21_MES
POLR2D	5.85E-40	0.356048963	0.298	0.12	1.96E-35	GBM21_MES
MZT2A	6.60E-40	0.468307237	0.446	0.306	2.21E-35	GBM21_MES
ECT2	6.72E-40	0.267538421	0.166	0.044	2.25E-35	GBM21_MES
PLEKHB1	6.75E-40	-1.034586471	0.17	0.222	2.26E-35	GBM21_MES
CALD1	6.78E-40	0.260515058	0.397	0.186	2.27E-35	GBM21_MES
SCIMP	6.99E-40	-0.349989678	0.058	0.237	2.34E-35	GBM21_MES
ZEB2	7.15E-40	-0.614711296	0.478	0.686	2.39E-35	GBM21_MES
UBC	7.83E-40	-0.52095562	0.894	0.949	2.62E-35	GBM21_MES
UBE2E1	9.09E-40	0.443204496	0.496	0.374	3.04E-35	GBM21_MES
PLCG1	9.21E-40	0.311183805	0.206	0.062	3.08E-35	GBM21_MES
NR4A3	9.50E-40	-0.86357077	0.207	0.434	3.18E-35	GBM21_MES
LINC02381	1.05E-39	0.260884136	0.21	0.061	3.50E-35	GBM21_MES
LHPP	1.06E-39	-1.209577753	0.104	0.258	3.54E-35	GBM21_MES
SNCA	1.09E-39	-0.371317085	0.156	0.377	3.66E-35	GBM21_MES
NCAPG2	1.17E-39	0.292452589	0.159	0.042	3.91E-35	GBM21_MES
POT1	1.33E-39	0.306567672	0.224	0.075	4.47E-35	GBM21_MES
NCBP3	1.55E-39	0.30029825	0.252	0.086	5.18E-35	GBM21_MES
YKT6	1.68E-39	0.426223086	0.352	0.186	5.62E-35	GBM21_MES
BOLA3	1.83E-39	0.418429368	0.502	0.322	6.12E-35	GBM21_MES
NT5C3A	1.90E-39	0.400604273	0.356	0.176	6.35E-35	GBM21_MES
CCDC14	2.34E-39	0.461476435	0.311	0.158	7.85E-35	GBM21_MES
PNRC2	2.45E-39	0.42077409	0.466	0.243	8.19E-35	GBM21_MES
IFT43	2.49E-39	0.366170453	0.305	0.145	8.33E-35	GBM21_MES
IRF8	2.73E-39	-0.423510945	0.136	0.35	9.14E-35	GBM21_MES
HNMT	3.70E-39	-0.44456926	0.214	0.444	1.24E-34	GBM21_MES
SETBP1	3.83E-39	0.259193262	0.16	0.042	1.28E-34	GBM21_MES
NKAPD1	3.86E-39	0.263104091	0.233	0.075	1.29E-34	GBM21_MES
GNG10	3.90E-39	0.355684908	0.562	0.329	1.30E-34	GBM21_MES
NCAPD3	4.04E-39	0.334604459	0.222	0.085	1.35E-34	GBM21_MES
DCTPP1	4.12E-39	0.39890733	0.379	0.217	1.38E-34	GBM21_MES
MT-ND1	4.57E-39	-0.849462253	0.951	0.977	1.53E-34	GBM21_MES
BLOC1S4	4.57E-39	0.340992173	0.293	0.138	1.53E-34	GBM21_MES
IL1RN	4.66E-39	-0.882833022	0.031	0.181	1.56E-34	GBM21_MES
HOXB2	4.93E-39	0.264888598	0.164	0.042	1.65E-34	GBM21_MES
RAPGEF5	5.12E-39	-1.00286344	0.026	0.152	1.71E-34	GBM21_MES
WTAP	5.66E-39	0.506543977	0.54	0.379	1.89E-34	GBM21_MES
FLNA	5.89E-39	0.515983748	0.402	0.191	1.97E-34	GBM21_MES
PMEPA1	6.22E-39	0.584700969	0.306	0.219	2.08E-34	GBM21_MES
DAAM1	6.45E-39	0.442366347	0.315	0.149	2.16E-34	GBM21_MES
RPL38	6.70E-39	-0.370182103	0.914	0.916	2.24E-34	GBM21_MES
ANXA5	8.28E-39	-0.633357676	0.712	0.81	2.77E-34	GBM21_MES
SPR	8.49E-39	0.257020378	0.204	0.064	2.84E-34	GBM21_MES
MRPS6	1.03E-38	0.475831885	0.508	0.313	3.45E-34	GBM21_MES
PHB	1.14E-38	0.454990447	0.608	0.468	3.82E-34	GBM21_MES
KCNIP1	1.42E-38	0.277391051	0.168	0.043	4.74E-34	GBM21_MES
LINC00623	1.53E-38	0.350310738	0.236	0.078	5.11E-34	GBM21_MES
CMTM5	1.59E-38	-0.793493337	0.042	0.147	5.33E-34	GBM21_MES
SFXN1	1.59E-38	0.366160216	0.302	0.136	5.34E-34	GBM21_MES
BORCS5	1.79E-38	0.304630204	0.205	0.06	5.98E-34	GBM21_MES
MFSD12	1.83E-38	-0.439312117	0.151	0.357	6.13E-34	GBM21_MES
SMARCE1	1.95E-38	0.431873554	0.429	0.263	6.51E-34	GBM21_MES
KCTD12	1.98E-38	-0.549006605	0.357	0.591	6.62E-34	GBM21_MES
DYNLT3	2.12E-38	0.443281372	0.474	0.293	7.08E-34	GBM21_MES
TAF7	2.19E-38	0.531616763	0.543	0.378	7.32E-34	GBM21_MES
WDR76	2.50E-38	0.259210291	0.149	0.04	8.36E-34	GBM21_MES
MRPL36	2.66E-38	0.428816036	0.485	0.304	8.89E-34	GBM21_MES
CD59	2.81E-38	-0.57202081	0.229	0.422	9.39E-34	GBM21_MES
NPL	2.87E-38	-0.540863629	0.219	0.428	9.61E-34	GBM21_MES
FGD4	3.18E-38	-0.513749373	0.196	0.418	1.07E-33	GBM21_MES
PTAFR	3.30E-38	-0.445007351	0.134	0.341	1.10E-33	GBM21_MES
CENPN	3.54E-38	0.334005436	0.201	0.069	1.18E-33	GBM21_MES
TLR2	3.61E-38	-0.364427841	0.175	0.396	1.21E-33	GBM21_MES
BUD31	3.90E-38	0.466374725	0.611	0.465	1.31E-33	GBM21_MES
SEC22B	4.63E-38	0.314526482	0.287	0.11	1.55E-33	GBM21_MES
GATM	5.25E-38	0.641200772	0.557	0.446	1.76E-33	GBM21_MES
TTYH2	6.61E-38	-0.701086826	0.052	0.207	2.21E-33	GBM21_MES
OLFML3	6.90E-38	-0.652486765	0.2	0.418	2.31E-33	GBM21_MES
MAFB	6.92E-38	-0.655034059	0.481	0.678	2.31E-33	GBM21_MES
PRPF19	7.25E-38	0.372389184	0.359	0.18	2.43E-33	GBM21_MES
RABAC1	7.78E-38	-0.509716561	0.353	0.566	2.60E-33	GBM21_MES
ALDH2	7.85E-38	-0.531903032	0.247	0.455	2.63E-33	GBM21_MES
MAL	8.06E-38	-0.956391342	0.017	0.143	2.70E-33	GBM21_MES
ENTPD6	8.53E-38	0.361795619	0.306	0.142	2.85E-33	GBM21_MES
PRELID1	8.62E-38	0.478365891	0.773	0.619	2.89E-33	GBM21_MES
TMEM255A	8.89E-38	0.295815541	0.182	0.056	2.97E-33	GBM21_MES
ARHGAP20	9.37E-38	0.309384021	0.196	0.067	3.14E-33	GBM21_MES
PAFAH1B3	9.68E-38	0.403457967	0.364	0.191	3.24E-33	GBM21_MES
STMN4	1.00E-37	-1.197870673	0.063	0.167	3.35E-33	GBM21_MES
MRPL11	1.27E-37	0.423605914	0.483	0.306	4.25E-33	GBM21_MES
HELLS	1.48E-37	0.315531955	0.177	0.052	4.94E-33	GBM21_MES
SRCIN1	1.50E-37	-0.522169996	0.003	0.113	5.04E-33	GBM21_MES
TRAF3IP2-AS1	1.63E-37	0.30228768	0.204	0.067	5.45E-33	GBM21_MES
TRIM2	1.69E-37	-0.789593042	0.035	0.165	5.65E-33	GBM21_MES
BCAS1	1.71E-37	-0.772557558	0.028	0.148	5.72E-33	GBM21_MES
PSMB9	1.72E-37	0.618366937	0.615	0.493	5.77E-33	GBM21_MES
CPLANE1	1.74E-37	0.270289185	0.169	0.042	5.82E-33	GBM21_MES
LRWD1	1.74E-37	0.270937401	0.22	0.077	5.82E-33	GBM21_MES
EMD	1.80E-37	0.429689054	0.607	0.394	6.03E-33	GBM21_MES
FGFR2	1.81E-37	-0.959248926	0.017	0.142	6.07E-33	GBM21_MES
UQCC2	1.90E-37	0.43011923	0.579	0.435	6.36E-33	GBM21_MES
FAM107B	2.00E-37	-0.878125713	0.125	0.302	6.71E-33	GBM21_MES
HINT1	2.10E-37	0.435320083	0.898	0.809	7.02E-33	GBM21_MES
ISOC1	2.20E-37	0.327321354	0.268	0.108	7.35E-33	GBM21_MES
LMO4	2.21E-37	0.539923325	0.516	0.38	7.40E-33	GBM21_MES
CBX1	2.57E-37	0.420552879	0.408	0.239	8.62E-33	GBM21_MES
NDP	2.91E-37	0.296391622	0.141	0.03	9.76E-33	GBM21_MES
EMC8	3.08E-37	0.363252596	0.385	0.209	1.03E-32	GBM21_MES
ABCG1	3.21E-37	-0.370099239	0.09	0.28	1.07E-32	GBM21_MES
METTL5	3.48E-37	0.433156028	0.484	0.327	1.16E-32	GBM21_MES
DAG1	3.54E-37	0.31919984	0.257	0.098	1.18E-32	GBM21_MES
UNC5B	4.10E-37	-0.460764444	0.091	0.274	1.37E-32	GBM21_MES
FNIP2	4.15E-37	-0.543016514	0.151	0.354	1.39E-32	GBM21_MES
MOSPD3	4.18E-37	0.382161766	0.321	0.163	1.40E-32	GBM21_MES
CDKN1C	4.23E-37	-0.729078627	0.047	0.198	1.41E-32	GBM21_MES
EFEMP2	4.25E-37	0.276652084	0.224	0.073	1.42E-32	GBM21_MES
FXYD5	5.31E-37	0.539906053	0.793	0.62	1.78E-32	GBM21_MES
NDUFA3	5.88E-37	-0.545985259	0.464	0.65	1.97E-32	GBM21_MES
SRPRA	6.61E-37	0.314183912	0.332	0.144	2.21E-32	GBM21_MES
PCNX4	7.01E-37	0.324415058	0.298	0.12	2.35E-32	GBM21_MES
PDK4	7.23E-37	-0.637689999	0.297	0.526	2.42E-32	GBM21_MES
CXorf21	7.53E-37	-0.525490141	0.069	0.245	2.52E-32	GBM21_MES
SF3B4	7.55E-37	0.4374352	0.453	0.286	2.53E-32	GBM21_MES
HBEGF	7.78E-37	-0.630181477	0.213	0.432	2.60E-32	GBM21_MES
PEX5L	7.83E-37	-0.637653403	0.008	0.123	2.62E-32	GBM21_MES
C1orf54	8.17E-37	-0.476297939	0.191	0.409	2.73E-32	GBM21_MES
TLN1	8.85E-37	-0.479228909	0.37	0.595	2.96E-32	GBM21_MES
DLD	8.91E-37	0.413539854	0.378	0.214	2.98E-32	GBM21_MES
TPT1	8.98E-37	-0.327965735	0.971	0.987	3.01E-32	GBM21_MES
SF1	1.09E-36	0.456870561	0.778	0.635	3.64E-32	GBM21_MES
CBY1	1.15E-36	0.272330266	0.223	0.078	3.86E-32	GBM21_MES
SVBP	1.30E-36	0.343314348	0.416	0.208	4.36E-32	GBM21_MES
APBB1IP	1.47E-36	-0.445593096	0.292	0.523	4.91E-32	GBM21_MES
ADAMTS4	1.53E-36	-0.596197665	0.013	0.133	5.13E-32	GBM21_MES
ATXN10	1.56E-36	0.432556751	0.526	0.379	5.24E-32	GBM21_MES
CCND2	1.71E-36	0.579873511	0.324	0.159	5.72E-32	GBM21_MES
FBP1	1.74E-36	-0.425432582	0.067	0.233	5.82E-32	GBM21_MES
CPSF4	1.90E-36	0.279107089	0.222	0.083	6.36E-32	GBM21_MES
AP1M1	1.96E-36	0.367547387	0.38	0.199	6.55E-32	GBM21_MES
AXL	2.15E-36	-0.533827392	0.173	0.375	7.21E-32	GBM21_MES
TRIM38	2.39E-36	-0.438366097	0.128	0.327	7.99E-32	GBM21_MES
MINDY2	2.42E-36	0.257724886	0.269	0.104	8.10E-32	GBM21_MES
FBXO22	2.82E-36	0.358894987	0.245	0.11	9.45E-32	GBM21_MES
DOCK4	2.85E-36	-0.342831059	0.306	0.536	9.54E-32	GBM21_MES
TRIM56	2.92E-36	0.379679704	0.291	0.121	9.77E-32	GBM21_MES
MGAT1	3.09E-36	-0.665395287	0.434	0.612	1.04E-31	GBM21_MES
CD63	3.32E-36	-0.499576196	0.854	0.921	1.11E-31	GBM21_MES
RNASEH2B	3.33E-36	0.420319028	0.392	0.248	1.11E-31	GBM21_MES
KIAA1191	3.42E-36	0.404611353	0.375	0.199	1.14E-31	GBM21_MES
PPP4C	3.85E-36	0.412110408	0.644	0.488	1.29E-31	GBM21_MES
TANC1	4.20E-36	0.419672242	0.284	0.117	1.41E-31	GBM21_MES
RORA	4.48E-36	0.376087171	0.195	0.059	1.50E-31	GBM21_MES
GAS2L1	4.88E-36	0.292376374	0.225	0.081	1.63E-31	GBM21_MES
CCDC126	5.28E-36	0.319338683	0.202	0.076	1.77E-31	GBM21_MES
SPINT2	5.42E-36	-0.296835562	0.198	0.411	1.81E-31	GBM21_MES
RPL17	5.52E-36	0.493334753	0.679	0.517	1.85E-31	GBM21_MES
ARHGAP22	6.39E-36	-0.36644254	0.092	0.278	2.14E-31	GBM21_MES
LPL	6.47E-36	-0.612350099	0.05	0.203	2.17E-31	GBM21_MES
TCEA1	6.61E-36	0.459597822	0.704	0.557	2.21E-31	GBM21_MES
WASL	6.69E-36	0.395700216	0.374	0.192	2.24E-31	GBM21_MES
LYRM1	7.21E-36	0.322177565	0.239	0.088	2.41E-31	GBM21_MES
NRSN2	7.52E-36	0.269646318	0.183	0.052	2.52E-31	GBM21_MES
BATF3	7.72E-36	0.288948329	0.177	0.053	2.58E-31	GBM21_MES
CLTB	8.52E-36	0.412765169	0.584	0.401	2.85E-31	GBM21_MES
CAMTA1	9.91E-36	0.425516052	0.624	0.464	3.32E-31	GBM21_MES
SNRPD3	9.92E-36	0.437445359	0.586	0.476	3.32E-31	GBM21_MES
C1orf61	9.95E-36	0.779953134	0.449	0.297	3.33E-31	GBM21_MES
CFAP97	9.97E-36	0.288836818	0.283	0.112	3.34E-31	GBM21_MES
ADAM28	1.04E-35	-0.415371052	0.172	0.384	3.48E-31	GBM21_MES
GYPC	1.04E-35	-0.265763353	0.344	0.557	3.49E-31	GBM21_MES
ANXA2	1.08E-35	0.741373222	0.629	0.514	3.62E-31	GBM21_MES
CKAP4	1.19E-35	0.312193888	0.268	0.106	3.99E-31	GBM21_MES
TM9SF1	1.26E-35	0.263041217	0.239	0.086	4.21E-31	GBM21_MES
TMPO	1.30E-35	0.406667005	0.338	0.268	4.36E-31	GBM21_MES
SCD5	1.30E-35	-0.37312929	0.31	0.225	4.36E-31	GBM21_MES
C2	1.36E-35	-0.459121599	0.06	0.219	4.54E-31	GBM21_MES
POLR2J3	1.38E-35	-0.309700781	0.031	0.177	4.62E-31	GBM21_MES
KIAA0930	1.39E-35	-0.547302695	0.157	0.353	4.66E-31	GBM21_MES
L3HYPDH	1.39E-35	0.329466671	0.207	0.082	4.66E-31	GBM21_MES
UQCRB	1.44E-35	-0.327065631	0.791	0.849	4.81E-31	GBM21_MES
PFDN5	1.59E-35	-0.359241797	0.876	0.906	5.31E-31	GBM21_MES
DENR	1.69E-35	0.393392115	0.474	0.3	5.66E-31	GBM21_MES
TOMM5	1.84E-35	0.440161519	0.529	0.324	6.14E-31	GBM21_MES
ZNF331	1.92E-35	-0.736445226	0.262	0.487	6.42E-31	GBM21_MES
BCL7B	1.97E-35	0.372029512	0.449	0.259	6.58E-31	GBM21_MES
SRRT	2.19E-35	0.390615014	0.346	0.187	7.33E-31	GBM21_MES
DOCK5	2.22E-35	-0.538278677	0.067	0.229	7.44E-31	GBM21_MES
NDUFAB1	2.24E-35	0.421867641	0.661	0.545	7.49E-31	GBM21_MES
BRCA1	2.24E-35	0.269262336	0.174	0.053	7.50E-31	GBM21_MES
PSMD9	2.88E-35	0.374341247	0.373	0.186	9.65E-31	GBM21_MES
PMS2	3.07E-35	0.262664771	0.254	0.097	1.03E-30	GBM21_MES
UQCR10	3.08E-35	0.38335074	0.854	0.799	1.03E-30	GBM21_MES
NONO	3.20E-35	0.425027623	0.574	0.422	1.07E-30	GBM21_MES
RHBDF2	3.39E-35	-0.408439638	0.22	0.44	1.13E-30	GBM21_MES
RASGRP1	3.51E-35	0.272334625	0.106	0.018	1.17E-30	GBM21_MES
HCK	3.54E-35	-0.386862733	0.163	0.371	1.19E-30	GBM21_MES
SMIM3	3.66E-35	0.306345859	0.397	0.201	1.23E-30	GBM21_MES
PCSK6	3.80E-35	-0.491612004	0.003	0.109	1.27E-30	GBM21_MES
CNTNAP4	3.84E-35	-0.538748628	0.005	0.111	1.28E-30	GBM21_MES
SPOCK2	3.99E-35	0.428183198	0.183	0.053	1.34E-30	GBM21_MES
GADD45A	4.05E-35	0.511344203	0.321	0.172	1.36E-30	GBM21_MES
LBH	4.62E-35	0.320665277	0.198	0.061	1.54E-30	GBM21_MES
ZPR1	5.73E-35	0.271192051	0.243	0.087	1.92E-30	GBM21_MES
PRDX6	6.01E-35	0.419623887	0.662	0.576	2.01E-30	GBM21_MES
DBNDD2	7.49E-35	-1.129685933	0.318	0.243	2.51E-30	GBM21_MES
KCNMB4	7.74E-35	-0.899133419	0.113	0.176	2.59E-30	GBM21_MES
FERMT3	7.84E-35	-0.384686329	0.196	0.41	2.63E-30	GBM21_MES
NUDCD2	8.03E-35	0.403431793	0.554	0.369	2.69E-30	GBM21_MES
BSG	8.51E-35	0.437706493	0.732	0.634	2.85E-30	GBM21_MES
ARRDC2	8.75E-35	-0.462382026	0.076	0.248	2.93E-30	GBM21_MES
GCLM	9.84E-35	0.409603004	0.264	0.14	3.29E-30	GBM21_MES
PIP4K2A	1.01E-34	-0.941203869	0.136	0.304	3.37E-30	GBM21_MES
MRPL51	1.31E-34	0.424708379	0.684	0.54	4.37E-30	GBM21_MES
ILF3	1.42E-34	0.465544556	0.558	0.388	4.76E-30	GBM21_MES
TMEM14A	1.52E-34	0.400988087	0.364	0.179	5.10E-30	GBM21_MES
ETFA	1.59E-34	0.387272677	0.511	0.358	5.31E-30	GBM21_MES
TREM1	1.62E-34	-0.537886066	0.073	0.243	5.41E-30	GBM21_MES
UMAD1	1.68E-34	0.284282634	0.214	0.07	5.61E-30	GBM21_MES
ECSIT	1.69E-34	0.339128211	0.289	0.134	5.65E-30	GBM21_MES
SLC44A1	1.79E-34	-1.042142586	0.337	0.329	5.99E-30	GBM21_MES
NAE1	1.83E-34	0.368057568	0.315	0.162	6.14E-30	GBM21_MES
WDR1	1.93E-34	0.450921756	0.636	0.486	6.45E-30	GBM21_MES
RFC2	2.00E-34	0.396012806	0.325	0.192	6.70E-30	GBM21_MES
SUN1	2.71E-34	0.36926067	0.307	0.141	9.07E-30	GBM21_MES
KYNU	2.88E-34	-0.347788379	0.06	0.221	9.64E-30	GBM21_MES
MCUR1	2.94E-34	0.40734194	0.426	0.262	9.84E-30	GBM21_MES
8-Sep	3.02E-34	-0.682393968	0.265	0.223	1.01E-29	GBM21_MES
GALNT11	3.04E-34	0.351783278	0.328	0.168	1.02E-29	GBM21_MES
TMEM263	3.33E-34	0.256327177	0.216	0.072	1.11E-29	GBM21_MES
C1RL	3.33E-34	0.297656043	0.182	0.06	1.12E-29	GBM21_MES
CREBRF	3.35E-34	-0.445510686	0.154	0.352	1.12E-29	GBM21_MES
TACC3	3.57E-34	0.348185783	0.219	0.099	1.20E-29	GBM21_MES
KIF22	3.82E-34	0.42718737	0.271	0.144	1.28E-29	GBM21_MES
MYLK	4.14E-34	-0.837301293	0.038	0.145	1.38E-29	GBM21_MES
FDPS	4.35E-34	0.441801403	0.423	0.302	1.46E-29	GBM21_MES
C3	4.91E-34	-0.535198249	0.416	0.639	1.64E-29	GBM21_MES
NREP	5.50E-34	0.303740773	0.21	0.069	1.84E-29	GBM21_MES
PRDX1	5.56E-34	-0.621414496	0.758	0.841	1.86E-29	GBM21_MES
DNTTIP1	6.51E-34	0.361481142	0.367	0.217	2.18E-29	GBM21_MES
HSD17B8	6.61E-34	0.270336772	0.225	0.083	2.21E-29	GBM21_MES
DSTN	6.87E-34	0.474506158	0.673	0.532	2.30E-29	GBM21_MES
C12orf75	7.76E-34	0.539827929	0.378	0.212	2.60E-29	GBM21_MES
RNF24	7.77E-34	0.321913959	0.243	0.098	2.60E-29	GBM21_MES
S100A6	8.27E-34	0.650636515	0.759	0.611	2.77E-29	GBM21_MES
NINJ2	8.80E-34	-0.403602064	0.052	0.208	2.94E-29	GBM21_MES
TLE1	9.04E-34	0.252402153	0.178	0.056	3.03E-29	GBM21_MES
FNBP1L	1.00E-33	0.305558425	0.22	0.089	3.35E-29	GBM21_MES
PSMG3	1.04E-33	0.349141782	0.367	0.214	3.47E-29	GBM21_MES
TMEM38B	1.12E-33	0.343360624	0.303	0.138	3.74E-29	GBM21_MES
SNRPA	1.14E-33	0.382815437	0.424	0.246	3.81E-29	GBM21_MES
IDH2	1.18E-33	0.460373125	0.543	0.454	3.96E-29	GBM21_MES
HTATIP2	1.19E-33	-0.310026488	0.12	0.31	3.98E-29	GBM21_MES
CNP	1.28E-33	-1.908432553	0.343	0.352	4.29E-29	GBM21_MES
APOBEC3G	1.31E-33	0.315064582	0.168	0.17	4.39E-29	GBM21_MES
CHMP1B	1.35E-33	-0.733057171	0.297	0.489	4.51E-29	GBM21_MES
ERI3	1.36E-33	0.388822069	0.389	0.225	4.57E-29	GBM21_MES
FEN1	1.57E-33	0.351045127	0.21	0.083	5.27E-29	GBM21_MES
TSPO	1.61E-33	-0.500847372	0.695	0.764	5.37E-29	GBM21_MES
SORL1	1.63E-33	-0.579116691	0.384	0.586	5.45E-29	GBM21_MES
LINC01094	1.69E-33	-0.350092651	0.151	0.349	5.66E-29	GBM21_MES
CYFIP2	1.80E-33	0.312697142	0.198	0.063	6.02E-29	GBM21_MES
CLEC2B	1.81E-33	-0.295334999	0.269	0.481	6.05E-29	GBM21_MES
CDK18	1.82E-33	-0.884169611	0.056	0.18	6.10E-29	GBM21_MES
MALSU1	1.87E-33	0.393599679	0.431	0.267	6.24E-29	GBM21_MES
NDUFB2	2.02E-33	0.397875184	0.864	0.802	6.76E-29	GBM21_MES
SMARCB1	2.45E-33	0.389672623	0.501	0.323	8.21E-29	GBM21_MES
ITGAM	2.47E-33	-0.365231748	0.101	0.283	8.25E-29	GBM21_MES
FCGR1B	2.54E-33	-0.444589359	0.147	0.343	8.50E-29	GBM21_MES
PMP2	2.60E-33	0.717513328	0.414	0.228	8.72E-29	GBM21_MES
IFI27L1	2.72E-33	0.288368357	0.229	0.1	9.09E-29	GBM21_MES
PSMG1	2.73E-33	0.339148085	0.316	0.168	9.14E-29	GBM21_MES
ZFAND3	2.88E-33	0.386535125	0.467	0.28	9.64E-29	GBM21_MES
GPI	3.02E-33	0.446025408	0.554	0.377	1.01E-28	GBM21_MES
SYNGR2	3.03E-33	-0.393209819	0.502	0.712	1.01E-28	GBM21_MES
MTREX	3.06E-33	0.257150457	0.21	0.07	1.03E-28	GBM21_MES
VPS26B	3.22E-33	0.361260228	0.306	0.163	1.08E-28	GBM21_MES
CDK6	3.65E-33	0.473958029	0.391	0.218	1.22E-28	GBM21_MES
AC007388.1	3.91E-33	0.289289	0.218	0.075	1.31E-28	GBM21_MES
TMEM14B	4.15E-33	0.425680966	0.638	0.498	1.39E-28	GBM21_MES
SLC16A10	4.19E-33	-0.651138246	0.049	0.186	1.40E-28	GBM21_MES
ANP32E	4.49E-33	0.408598211	0.347	0.228	1.50E-28	GBM21_MES
TMEM151A	5.35E-33	-0.557546673	0.01	0.113	1.79E-28	GBM21_MES
MESD	5.40E-33	0.264321629	0.383	0.195	1.81E-28	GBM21_MES
RPSA	5.57E-33	0.442586351	0.945	0.906	1.86E-28	GBM21_MES
TRMT112	6.04E-33	0.399467123	0.755	0.676	2.02E-28	GBM21_MES
PEMT	6.24E-33	0.303463196	0.292	0.131	2.09E-28	GBM21_MES
MAPK8IP1	6.52E-33	-0.689246647	0.079	0.157	2.18E-28	GBM21_MES
THOC3	6.92E-33	0.334401051	0.266	0.129	2.31E-28	GBM21_MES
AIF1L	7.22E-33	-0.810281329	0.083	0.167	2.42E-28	GBM21_MES
USP53	7.35E-33	-0.527578773	0.178	0.37	2.46E-28	GBM21_MES
HCN2	7.41E-33	-0.724652191	0.009	0.115	2.48E-28	GBM21_MES
RPL26	8.41E-33	-0.456779073	0.908	0.906	2.82E-28	GBM21_MES
NABP1	8.77E-33	-0.51250032	0.201	0.405	2.93E-28	GBM21_MES
GADD45GIP1	8.81E-33	0.404848681	0.663	0.532	2.95E-28	GBM21_MES
PITPNC1	8.83E-33	0.34597566	0.2	0.078	2.95E-28	GBM21_MES
GRASP	8.97E-33	-0.493581358	0.101	0.276	3.00E-28	GBM21_MES
COQ9	9.94E-33	0.324671448	0.314	0.154	3.33E-28	GBM21_MES
APOO	9.96E-33	0.307748973	0.291	0.132	3.33E-28	GBM21_MES
DNAJA4	1.08E-32	-0.43895745	0.058	0.216	3.60E-28	GBM21_MES
NUTF2	1.09E-32	0.388631171	0.598	0.423	3.66E-28	GBM21_MES
STT3A	1.21E-32	0.327835111	0.337	0.169	4.04E-28	GBM21_MES
PPM1D	1.41E-32	0.341179897	0.25	0.104	4.71E-28	GBM21_MES
KPNB1	1.56E-32	0.443268929	0.629	0.511	5.21E-28	GBM21_MES
POLDIP2	1.63E-32	0.391771848	0.429	0.264	5.47E-28	GBM21_MES
SRSF1	1.64E-32	0.414803807	0.515	0.342	5.48E-28	GBM21_MES
BST2	1.69E-32	-0.536343863	0.423	0.633	5.65E-28	GBM21_MES
TM6SF1	1.74E-32	-0.38212669	0.187	0.391	5.81E-28	GBM21_MES
PALLD	1.76E-32	0.37303465	0.275	0.121	5.90E-28	GBM21_MES
MYO1F	1.82E-32	-0.394824185	0.209	0.417	6.08E-28	GBM21_MES
PRKRIP1	2.04E-32	0.349987851	0.337	0.177	6.84E-28	GBM21_MES
PARP2	2.07E-32	0.319114619	0.192	0.077	6.92E-28	GBM21_MES
PRADC1	2.18E-32	0.308632774	0.328	0.165	7.30E-28	GBM21_MES
REV3L	2.22E-32	0.436563269	0.364	0.218	7.43E-28	GBM21_MES
CSTA	2.36E-32	-0.409433109	0.11	0.291	7.91E-28	GBM21_MES
CREG1	2.37E-32	-0.578194214	0.398	0.581	7.92E-28	GBM21_MES
PDGFB	2.41E-32	-0.362173103	0.037	0.179	8.06E-28	GBM21_MES
PDIA6	2.56E-32	0.468946562	0.731	0.602	8.57E-28	GBM21_MES
CEBPA	2.58E-32	-0.464386529	0.11	0.285	8.65E-28	GBM21_MES
NECAB1	2.63E-32	-0.573782114	0.012	0.117	8.79E-28	GBM21_MES
UBE2M	2.79E-32	-0.369206451	0.124	0.302	9.35E-28	GBM21_MES
CD55	2.98E-32	-0.465659354	0.145	0.338	9.98E-28	GBM21_MES
SLC48A1	3.22E-32	-0.726122269	0.131	0.257	1.08E-27	GBM21_MES
DXO	3.26E-32	0.297937173	0.211	0.081	1.09E-27	GBM21_MES
NNT-AS1	3.40E-32	0.367848052	0.306	0.147	1.14E-27	GBM21_MES
EMP1	3.72E-32	0.42329121	0.257	0.102	1.25E-27	GBM21_MES
ALOX5	3.87E-32	-0.344293572	0.125	0.313	1.29E-27	GBM21_MES
NPAS3	3.89E-32	0.272123861	0.213	0.073	1.30E-27	GBM21_MES
TIMM9	4.71E-32	0.351467056	0.391	0.235	1.58E-27	GBM21_MES
ACTL6A	4.97E-32	0.331337374	0.327	0.174	1.66E-27	GBM21_MES
VDAC3	5.48E-32	0.404546499	0.504	0.362	1.83E-27	GBM21_MES
HMGN3	5.49E-32	0.415996731	0.729	0.61	1.84E-27	GBM21_MES
LSM7	5.78E-32	0.405615177	0.709	0.576	1.93E-27	GBM21_MES
TMEM63A	5.93E-32	-0.589435156	0.056	0.187	1.99E-27	GBM21_MES
ACTN1	6.03E-32	0.450541216	0.344	0.199	2.02E-27	GBM21_MES
EIF2AK1	6.47E-32	0.373613074	0.437	0.258	2.16E-27	GBM21_MES
TBC1D10C	6.70E-32	0.455928403	0.12	0.059	2.24E-27	GBM21_MES
GPM6B	7.13E-32	-0.469026159	0.522	0.33	2.39E-27	GBM21_MES
LSM3	7.47E-32	0.424534825	0.626	0.521	2.50E-27	GBM21_MES
AC007952.4	7.60E-32	0.476423463	0.275	0.114	2.54E-27	GBM21_MES
YBX3	8.06E-32	0.573246719	0.606	0.457	2.70E-27	GBM21_MES
CEP170	8.34E-32	-0.521091953	0.323	0.509	2.79E-27	GBM21_MES
MERTK	8.81E-32	-0.424275037	0.201	0.404	2.95E-27	GBM21_MES
CNOT2	8.82E-32	0.436394041	0.471	0.345	2.95E-27	GBM21_MES
CD7	9.29E-32	0.784094996	0.163	0.1	3.11E-27	GBM21_MES
TPPP	1.03E-31	-0.528273626	0.005	0.107	3.45E-27	GBM21_MES
UNC93B1	1.05E-31	-0.408646091	0.161	0.352	3.52E-27	GBM21_MES
AGGF1	1.05E-31	0.388166296	0.401	0.234	3.53E-27	GBM21_MES
TMEM43	1.08E-31	0.35347969	0.294	0.149	3.61E-27	GBM21_MES
CHMP4A	1.13E-31	-0.338432081	0.111	0.288	3.80E-27	GBM21_MES
RBL1	1.16E-31	0.294848381	0.174	0.063	3.87E-27	GBM21_MES
PLXND1	1.20E-31	-0.412406556	0.145	0.334	4.02E-27	GBM21_MES
PTPRE	1.37E-31	-0.536684535	0.293	0.486	4.57E-27	GBM21_MES
MAD2L1	1.49E-31	0.287662325	0.175	0.059	4.98E-27	GBM21_MES
C1orf109	1.50E-31	0.287572454	0.178	0.064	5.01E-27	GBM21_MES
PYM1	1.52E-31	0.253694912	0.291	0.125	5.08E-27	GBM21_MES
CD93	2.00E-31	-0.569889227	0.159	0.35	6.70E-27	GBM21_MES
OXLD1	2.00E-31	0.35749288	0.389	0.224	6.71E-27	GBM21_MES
SIGLEC10	2.07E-31	-0.413560885	0.179	0.378	6.93E-27	GBM21_MES
NINJ1	2.12E-31	-0.480753837	0.415	0.622	7.10E-27	GBM21_MES
TENT2	2.19E-31	0.276195838	0.289	0.125	7.33E-27	GBM21_MES
SRSF9	2.31E-31	0.426863891	0.647	0.492	7.73E-27	GBM21_MES
PTOV1	2.34E-31	0.410421259	0.439	0.27	7.84E-27	GBM21_MES
PEX11B	2.75E-31	0.291819292	0.278	0.125	9.21E-27	GBM21_MES
SP100	2.79E-31	-0.276570829	0.282	0.491	9.33E-27	GBM21_MES
TRPT1	3.14E-31	0.370208452	0.379	0.213	1.05E-26	GBM21_MES
NFIB	3.32E-31	0.343204552	0.293	0.128	1.11E-26	GBM21_MES
SBDS	3.45E-31	0.455349583	0.636	0.497	1.15E-26	GBM21_MES
MGMT	3.56E-31	-0.285800293	0.134	0.319	1.19E-26	GBM21_MES
MPLKIP	3.91E-31	0.381115586	0.456	0.317	1.31E-26	GBM21_MES
YAE1D1	4.25E-31	0.266241377	0.211	0.08	1.42E-26	GBM21_MES
HDAC2	4.38E-31	0.400010618	0.481	0.325	1.47E-26	GBM21_MES
LPIN1	4.38E-31	0.370069725	0.245	0.111	1.47E-26	GBM21_MES
ETFB	5.18E-31	-0.430128866	0.227	0.418	1.73E-26	GBM21_MES
RBM47	5.18E-31	-0.435842841	0.195	0.393	1.73E-26	GBM21_MES
NUTM2B-AS1	5.75E-31	0.344156585	0.233	0.089	1.92E-26	GBM21_MES
YWHAQ	5.94E-31	0.413976804	0.738	0.599	1.99E-26	GBM21_MES
FPR3	6.10E-31	-0.398508144	0.059	0.207	2.04E-26	GBM21_MES
PTPRD	6.29E-31	-0.614916054	0.037	0.134	2.11E-26	GBM21_MES
NR1D1	6.72E-31	0.275864158	0.147	0.041	2.25E-26	GBM21_MES
ERBB3	7.20E-31	-0.46529723	0.009	0.111	2.41E-26	GBM21_MES
ATF3	8.17E-31	-0.796677656	0.438	0.581	2.73E-26	GBM21_MES
CDC20	9.21E-31	0.445708702	0.128	0.035	3.08E-26	GBM21_MES
TFEC	9.47E-31	-0.302850865	0.129	0.312	3.17E-26	GBM21_MES
MCM3	1.08E-30	0.360414182	0.223	0.109	3.61E-26	GBM21_MES
DCXR	1.11E-30	0.432254686	0.584	0.42	3.70E-26	GBM21_MES
ELAVL3	1.12E-30	-0.550018123	0.097	0.138	3.75E-26	GBM21_MES
NDUFB10	1.13E-30	0.412144977	0.74	0.631	3.78E-26	GBM21_MES
PLA2G7	1.17E-30	-0.311956166	0.009	0.115	3.91E-26	GBM21_MES
AL138963.3	1.24E-30	0.435984054	0.265	0.109	4.15E-26	GBM21_MES
ROBO3	1.27E-30	0.286126321	0.232	0.09	4.24E-26	GBM21_MES
ASNS	1.29E-30	0.333805773	0.172	0.057	4.33E-26	GBM21_MES
MFF	1.30E-30	0.371387563	0.64	0.462	4.34E-26	GBM21_MES
CREM	1.34E-30	-0.697384064	0.41	0.567	4.49E-26	GBM21_MES
CEP57	1.36E-30	0.362391261	0.355	0.21	4.54E-26	GBM21_MES
C15orf48	1.39E-30	-0.762582837	0.009	0.115	4.66E-26	GBM21_MES
NBPF14	1.73E-30	0.292740556	0.218	0.08	5.80E-26	GBM21_MES
RAD21	1.75E-30	0.458242472	0.545	0.425	5.87E-26	GBM21_MES
PHF19	1.76E-30	0.325421543	0.247	0.128	5.90E-26	GBM21_MES
SOCS6	1.86E-30	-0.440283678	0.147	0.328	6.23E-26	GBM21_MES
SF3B2	1.92E-30	0.445922993	0.633	0.502	6.42E-26	GBM21_MES
WRB	2.02E-30	0.359518053	0.44	0.251	6.75E-26	GBM21_MES
RALGDS	2.19E-30	-0.49333521	0.074	0.223	7.34E-26	GBM21_MES
DDR2	2.31E-30	0.36377401	0.122	0.028	7.73E-26	GBM21_MES
RAB40B	2.37E-30	-0.746833685	0.088	0.186	7.94E-26	GBM21_MES
RAB29	2.43E-30	0.296726406	0.262	0.109	8.14E-26	GBM21_MES
ESF1	2.46E-30	0.430939641	0.428	0.3	8.24E-26	GBM21_MES
FUCA1	2.53E-30	-0.490692081	0.147	0.324	8.46E-26	GBM21_MES
SOX6	2.67E-30	0.279852289	0.156	0.045	8.93E-26	GBM21_MES
LDOC1	3.21E-30	0.25264227	0.227	0.085	1.07E-25	GBM21_MES
WDFY2	3.34E-30	0.31899798	0.353	0.179	1.12E-25	GBM21_MES
DUSP12	3.40E-30	0.304068903	0.327	0.166	1.14E-25	GBM21_MES
COPS7A	3.55E-30	0.349935635	0.443	0.269	1.19E-25	GBM21_MES
KRI1	3.63E-30	0.262860125	0.216	0.082	1.21E-25	GBM21_MES
CHADL	4.28E-30	-0.640201081	0.023	0.128	1.43E-25	GBM21_MES
LAT	4.53E-30	0.413897759	0.122	0.037	1.52E-25	GBM21_MES
SH3KBP1	4.56E-30	-0.286031591	0.294	0.499	1.53E-25	GBM21_MES
LBR	4.61E-30	0.417193895	0.42	0.285	1.54E-25	GBM21_MES
LMCD1	4.62E-30	0.394514084	0.151	0.049	1.55E-25	GBM21_MES
TLK1	4.92E-30	0.349300846	0.341	0.198	1.65E-25	GBM21_MES
TAX1BP1	4.95E-30	0.421701443	0.658	0.539	1.66E-25	GBM21_MES
ATP1B1	5.21E-30	-1.122868442	0.278	0.412	1.74E-25	GBM21_MES
MTHFD1	5.73E-30	0.30807707	0.261	0.122	1.92E-25	GBM21_MES
CHN2	5.83E-30	-0.275516845	0.05	0.194	1.95E-25	GBM21_MES
SAP30	6.34E-30	-0.534733177	0.21	0.388	2.12E-25	GBM21_MES
PTPN9	6.78E-30	0.307618638	0.243	0.117	2.27E-25	GBM21_MES
ATAD5	7.32E-30	0.259072986	0.166	0.056	2.45E-25	GBM21_MES
UBE2R2	7.71E-30	-0.399787042	0.182	0.366	2.58E-25	GBM21_MES
MMP19	7.87E-30	-0.577699403	0.023	0.139	2.63E-25	GBM21_MES
TK1	7.95E-30	0.315665024	0.159	0.054	2.66E-25	GBM21_MES
OSM	8.29E-30	-0.609883008	0.079	0.237	2.77E-25	GBM21_MES
LZIC	8.62E-30	0.353509821	0.376	0.227	2.89E-25	GBM21_MES
NOP16	8.93E-30	0.32645268	0.264	0.125	2.99E-25	GBM21_MES
ST13	8.98E-30	0.395021937	0.775	0.665	3.01E-25	GBM21_MES
RBCK1	9.22E-30	0.411277839	0.511	0.369	3.09E-25	GBM21_MES
PSMG2	9.24E-30	0.384018373	0.584	0.459	3.09E-25	GBM21_MES
AP1S2	9.91E-30	0.472359265	0.625	0.483	3.32E-25	GBM21_MES
NOP53	9.98E-30	0.30967261	0.472	0.28	3.34E-25	GBM21_MES
TMEM60	1.01E-29	0.339775277	0.366	0.215	3.37E-25	GBM21_MES
RCC1	1.01E-29	0.263370054	0.219	0.091	3.40E-25	GBM21_MES
LYRM2	1.04E-29	0.387978644	0.479	0.31	3.48E-25	GBM21_MES
CTSC	1.07E-29	-0.528169741	0.561	0.642	3.58E-25	GBM21_MES
PPP1R15B	1.08E-29	-0.409853824	0.159	0.342	3.62E-25	GBM21_MES
PEX10	1.08E-29	0.293290189	0.278	0.135	3.63E-25	GBM21_MES
ATRAID	1.14E-29	0.376314989	0.675	0.565	3.82E-25	GBM21_MES
IFRD2	1.14E-29	0.321690388	0.327	0.173	3.83E-25	GBM21_MES
NSFL1C	1.20E-29	0.36742982	0.492	0.322	4.02E-25	GBM21_MES
PA2G4	1.35E-29	0.414084656	0.599	0.512	4.53E-25	GBM21_MES
PPP1CC	1.41E-29	0.399918397	0.585	0.441	4.71E-25	GBM21_MES
RUVBL1	1.53E-29	0.298590852	0.277	0.138	5.11E-25	GBM21_MES
C17orf58	1.62E-29	0.262435397	0.224	0.099	5.43E-25	GBM21_MES
TUBA4A	1.82E-29	0.506260749	0.142	0.045	6.09E-25	GBM21_MES
MTRNR2L12	2.01E-29	0.426434309	0.915	0.894	6.74E-25	GBM21_MES
FMNL1	2.03E-29	-0.356654333	0.15	0.334	6.79E-25	GBM21_MES
ARL3	2.17E-29	0.353451479	0.397	0.258	7.26E-25	GBM21_MES
DNAJC19	2.20E-29	0.367783983	0.501	0.328	7.38E-25	GBM21_MES
EXOC4	2.22E-29	0.347391842	0.343	0.197	7.44E-25	GBM21_MES
STAU1	2.35E-29	0.383269396	0.529	0.382	7.85E-25	GBM21_MES
PTMA	2.35E-29	-0.26975661	0.949	0.981	7.87E-25	GBM21_MES
VEGFB	2.52E-29	-0.399308563	0.147	0.317	8.43E-25	GBM21_MES
FAIM2	2.66E-29	-0.453662776	0.131	0.149	8.92E-25	GBM21_MES
LDLR	2.81E-29	0.315086378	0.163	0.048	9.40E-25	GBM21_MES
CHI3L1	2.81E-29	1.205821616	0.131	0.153	9.42E-25	GBM21_MES
EIF5A	2.99E-29	0.409318287	0.718	0.603	9.99E-25	GBM21_MES
NKX2-2	3.06E-29	0.260637287	0.209	0.075	1.03E-24	GBM21_MES
RHOQ	3.11E-29	-0.432703342	0.198	0.384	1.04E-24	GBM21_MES
FA2H	3.24E-29	-0.465186646	0.013	0.109	1.08E-24	GBM21_MES
NRM	3.29E-29	0.275450832	0.177	0.076	1.10E-24	GBM21_MES
SMC1A	3.41E-29	0.4221432	0.442	0.317	1.14E-24	GBM21_MES
NOP58	3.44E-29	0.400123733	0.414	0.266	1.15E-24	GBM21_MES
VMO1	3.46E-29	-0.466303953	0.115	0.286	1.16E-24	GBM21_MES
RPL27A	3.51E-29	-0.474805997	0.86	0.878	1.17E-24	GBM21_MES
CYTH4	3.67E-29	-0.29243583	0.12	0.293	1.23E-24	GBM21_MES
FAM136A	3.82E-29	0.326020942	0.399	0.227	1.28E-24	GBM21_MES
TMEM205	4.34E-29	0.378476762	0.476	0.379	1.45E-24	GBM21_MES
CPPED1	4.98E-29	-0.278197978	0.064	0.214	1.67E-24	GBM21_MES
NSMCE1	5.13E-29	0.364959859	0.451	0.295	1.72E-24	GBM21_MES
Z93241.1	5.65E-29	0.346740528	0.155	0.046	1.89E-24	GBM21_MES
SLC6A6	5.67E-29	-0.34179588	0.063	0.212	1.90E-24	GBM21_MES
NKG7	6.13E-29	0.946392479	0.114	0.066	2.05E-24	GBM21_MES
INF2	6.18E-29	-0.473558974	0.079	0.221	2.07E-24	GBM21_MES
RILPL2	6.22E-29	-0.4988023	0.257	0.452	2.08E-24	GBM21_MES
FLT3LG	6.27E-29	0.399844374	0.127	0.058	2.10E-24	GBM21_MES
GNA13	6.30E-29	-0.451808123	0.302	0.501	2.11E-24	GBM21_MES
BCL7C	6.38E-29	0.367497873	0.344	0.228	2.14E-24	GBM21_MES
FOLR2	6.68E-29	-0.733842515	0.187	0.373	2.24E-24	GBM21_MES
CHTF8	6.79E-29	0.333026288	0.335	0.179	2.27E-24	GBM21_MES
EIF3M	6.87E-29	0.383893267	0.639	0.504	2.30E-24	GBM21_MES
TAF15	6.89E-29	0.445902595	0.467	0.321	2.31E-24	GBM21_MES
TNF	6.93E-29	-0.644908295	0.049	0.186	2.32E-24	GBM21_MES
SS18	7.05E-29	0.29335933	0.321	0.157	2.36E-24	GBM21_MES
CRELD1	7.10E-29	0.326398792	0.26	0.136	2.38E-24	GBM21_MES
RPS17	7.56E-29	0.274908753	0.305	0.141	2.53E-24	GBM21_MES
PDCD6	7.67E-29	0.377404194	0.667	0.547	2.57E-24	GBM21_MES
PRMT5	8.36E-29	0.254572249	0.209	0.093	2.80E-24	GBM21_MES
NCF4	8.51E-29	-0.318304376	0.187	0.377	2.85E-24	GBM21_MES
ELL2	8.55E-29	-0.524492728	0.429	0.616	2.86E-24	GBM21_MES
SPTLC2	8.66E-29	-0.484465617	0.282	0.472	2.90E-24	GBM21_MES
PRPS2	9.12E-29	0.312264894	0.265	0.128	3.05E-24	GBM21_MES
EMP3	1.03E-28	0.426628089	0.618	0.425	3.43E-24	GBM21_MES
PLK1	1.03E-28	0.279431927	0.106	0.025	3.46E-24	GBM21_MES
HIST1H1D	1.09E-28	0.325802699	0.142	0.053	3.65E-24	GBM21_MES
UPF3A	1.19E-28	0.400996664	0.423	0.263	3.97E-24	GBM21_MES
PPP1R11	1.21E-28	0.345588288	0.457	0.288	4.04E-24	GBM21_MES
PLAU	1.24E-28	0.842053178	0.342	0.253	4.15E-24	GBM21_MES
PAQR8	1.35E-28	-0.583676111	0.102	0.244	4.53E-24	GBM21_MES
LPAR6	1.41E-28	-0.377345984	0.282	0.485	4.72E-24	GBM21_MES
ICMT	1.46E-28	0.273681587	0.259	0.123	4.88E-24	GBM21_MES
RPS20	1.50E-28	-0.40655156	0.819	0.82	5.01E-24	GBM21_MES
AFMID	1.52E-28	-0.332715432	0.038	0.166	5.09E-24	GBM21_MES
PRCC	1.53E-28	0.366939587	0.352	0.206	5.11E-24	GBM21_MES
MRPL37	1.57E-28	0.336859833	0.366	0.223	5.27E-24	GBM21_MES
SERTAD1	1.57E-28	-0.534460758	0.186	0.357	5.27E-24	GBM21_MES
THOP1	1.59E-28	0.300822606	0.288	0.141	5.34E-24	GBM21_MES
TIMM17B	1.65E-28	0.351837735	0.488	0.311	5.51E-24	GBM21_MES
TBP	1.78E-28	0.275954603	0.239	0.1	5.95E-24	GBM21_MES
HLA-DPA1	1.79E-28	-0.684774364	0.656	0.764	5.98E-24	GBM21_MES
TET2	1.84E-28	-0.356500349	0.114	0.284	6.15E-24	GBM21_MES
RAD23B	2.04E-28	0.380499018	0.476	0.328	6.83E-24	GBM21_MES
FADS2	2.09E-28	0.255484146	0.17	0.055	7.01E-24	GBM21_MES
PMAIP1	2.14E-28	-0.501634597	0.092	0.253	7.18E-24	GBM21_MES
RPS19BP1	2.23E-28	0.384902691	0.643	0.507	7.46E-24	GBM21_MES
GTF2A2	2.46E-28	0.381750698	0.652	0.51	8.25E-24	GBM21_MES
RBP7	2.69E-28	-0.364629615	0.024	0.141	8.99E-24	GBM21_MES
NACAD	2.82E-28	-0.436646703	0.074	0.123	9.45E-24	GBM21_MES
PGAP1	3.16E-28	0.264899101	0.183	0.065	1.06E-23	GBM21_MES
PLEKHO2	3.24E-28	-0.322745564	0.09	0.248	1.08E-23	GBM21_MES
ARPC4	3.25E-28	-0.439072329	0.264	0.439	1.09E-23	GBM21_MES
WDR5	3.60E-28	0.250502347	0.218	0.086	1.21E-23	GBM21_MES
DDIT4	3.77E-28	-0.386703198	0.36	0.563	1.26E-23	GBM21_MES
DDRGK1	3.96E-28	0.380757541	0.528	0.42	1.33E-23	GBM21_MES
C17orf49	4.02E-28	0.290417037	0.262	0.115	1.35E-23	GBM21_MES
SERPINI1	4.09E-28	-0.522375214	0.01	0.108	1.37E-23	GBM21_MES
TGFB1	4.27E-28	-0.393545389	0.294	0.496	1.43E-23	GBM21_MES
TFDP1	4.38E-28	0.31247149	0.289	0.16	1.47E-23	GBM21_MES
CCNB2	4.81E-28	0.266021968	0.122	0.033	1.61E-23	GBM21_MES
BET1	4.95E-28	0.313569403	0.291	0.15	1.66E-23	GBM21_MES
C18orf32	5.18E-28	0.337582605	0.506	0.314	1.73E-23	GBM21_MES
TSEN54	5.32E-28	0.294475924	0.223	0.094	1.78E-23	GBM21_MES
CCNB1	5.52E-28	0.424023279	0.137	0.046	1.85E-23	GBM21_MES
GM2A	5.59E-28	-0.405496415	0.202	0.381	1.87E-23	GBM21_MES
ARPC1A	5.65E-28	-0.284216456	0.078	0.232	1.89E-23	GBM21_MES
SLC12A2	5.68E-28	-0.782437631	0.085	0.189	1.90E-23	GBM21_MES
CLDND1	6.01E-28	-1.835866723	0.305	0.375	2.01E-23	GBM21_MES
DHRS7	6.10E-28	-0.452200538	0.536	0.682	2.04E-23	GBM21_MES
KHDRBS1	6.12E-28	0.412208171	0.611	0.477	2.05E-23	GBM21_MES
SLC43A2	6.32E-28	-0.420909159	0.141	0.311	2.12E-23	GBM21_MES
PTS	6.36E-28	0.312105244	0.398	0.229	2.13E-23	GBM21_MES
MALAT1	6.65E-28	-0.730516342	0.963	0.991	2.23E-23	GBM21_MES
PSMB8-AS1	7.05E-28	0.280191735	0.229	0.091	2.36E-23	GBM21_MES
PES1	7.08E-28	0.316015475	0.278	0.144	2.37E-23	GBM21_MES
PARK7	7.30E-28	0.348586914	0.812	0.738	2.44E-23	GBM21_MES
MRPL52	7.30E-28	0.405289004	0.641	0.53	2.44E-23	GBM21_MES
DHRS3	7.36E-28	-0.322037238	0.152	0.331	2.46E-23	GBM21_MES
RNASE2	7.39E-28	-0.35415574	0.096	0.257	2.47E-23	GBM21_MES
TMEM80	7.69E-28	0.289638755	0.252	0.12	2.57E-23	GBM21_MES
SMIM19	8.33E-28	0.357488926	0.484	0.334	2.79E-23	GBM21_MES
COPS3	9.18E-28	0.337252527	0.424	0.296	3.07E-23	GBM21_MES
RPN1	1.01E-27	0.396225938	0.662	0.529	3.37E-23	GBM21_MES
CCDC90B	1.01E-27	0.411503675	0.487	0.339	3.39E-23	GBM21_MES
COX7A2	1.04E-27	0.382071824	0.851	0.784	3.49E-23	GBM21_MES
STRAP	1.12E-27	0.385849661	0.584	0.447	3.73E-23	GBM21_MES
ADM	1.12E-27	-0.566658782	0.045	0.177	3.74E-23	GBM21_MES
ITGAE	1.18E-27	0.389013964	0.438	0.295	3.94E-23	GBM21_MES
FRMD5	1.22E-27	0.275604881	0.179	0.06	4.09E-23	GBM21_MES
TMEM147	1.29E-27	0.364572737	0.656	0.537	4.32E-23	GBM21_MES
GAA	1.31E-27	-0.476766202	0.346	0.514	4.39E-23	GBM21_MES
CYFIP1	1.34E-27	-0.496527468	0.382	0.54	4.49E-23	GBM21_MES
TSEN15	1.45E-27	0.331023332	0.355	0.195	4.84E-23	GBM21_MES
PLP2	1.45E-27	0.517166591	0.375	0.234	4.85E-23	GBM21_MES
GIMAP4	1.52E-27	-0.270827151	0.22	0.407	5.10E-23	GBM21_MES
GSTK1	1.62E-27	0.399593864	0.703	0.588	5.43E-23	GBM21_MES
[truncated: 179,067 more rows]
