# Supplementary material for: Drug and single-cell gene expression integration identifies sensitive and resistant glioblastoma cell populations
Source: Nat Commun. 2026 Jan 7;17:99. doi: 10.1038/s41467-025-67783-5 (PMC12780015; doi:10.1038/s41467-025-67783-5)
Supplement: Supplementary file 6 — Supplementary Dataset 4 [file 41467_2025_67783_MOESM6_ESM.csv]

	10.DEBC	16,16.dimethylprostaglandin.e2	17.hydroxyprogesterone.caproate	2',5'.dideoxyadenosine	2.iminobiotin	2.methoxyestradiol	3.amino.benzamide	3.deazaadenosine	3,3'.diindolylmethane	5.aminolevulinic.acid	A.443654	A.769662	abacavir	abiraterone.acetate	ABT.202	ABT.239	ABT.724	ABT.737	acarbose	acebutolol	acecainide	acenocoumarol	acetazolamide	acetylcysteine	acexamic.acid	acifran	acipimox	acivicin	aclidinium	acrivastine	actarit	ACY.1215	acyclovir	adapalene	adarotene	adatanserin	adenosine	adoprazine	AEE.788	afatinib	afloqualone	AGI.5198	AGI.6780	AGK.2	agomelatine	AGP.103	AICA.ribonucleotide	AKT.inhibitor.1.2	alagebrium
MES	0.375	10	0.8	3	1	1.5	1	2	0.333333333333333	0.333333333333333	1.78125	0	4	0	0.5	1	0	0.75	2.5	1	0.5	0	0.461538461538462	0	0	0	2	1.25	6	1	0.5	0.384615384615385	5	1.8	2.07142857142857	0.5	0	1	2.8	0.428571428571429	0.5	0.5	0	7	1	0	0	1	0
NPC	2.33333333333333	1.42857142857143	2.28571428571429	1.33333333333333	0	1	1	1	0	1.66666666666667	1.04918032786885	0	1	0.333333333333333	0	1	0	0.25	1.25	1	0	0	1.8	0.5	0	0.5	0.666666666666667	1.8	0.714285714285714	0.285714285714286	1	0.954545454545455	5	1.83333333333333	2.96	1	0	2	1.94736842105263	1.25	0	0.714285714285714	0	3	1	0	0	7	3
AC	0.666666666666667	11	1.75	2.5	1	2	0	1.5	0	0.5	1.5609756097561	0	2.5	0	0	0.5	1	0.666666666666667	4	1	0.333333333333333	0	0.466666666666667	0	0	0.5	0.555555555555556	1.75	3	2	0.2	0.384615384615385	3	3	2.32142857142857	0.5	0	2	4	2	0.5	0.428571428571429	0	9	1	0	0	2	1
OPC	1	5.5	1.83333333333333	2	1	2.33333333333333	1	1	0	0.75	1.61363636363636	0	3	0.333333333333333	0	2	0	0	1.33333333333333	1	0.2	0	1.1	0	0	0	0.625	1	1.2	0.333333333333333	0.454545454545455	0.6	5	3	2.7037037037037	0.666666666666667	0	1	4.5	1	0	0.333333333333333	0	4.5	0.666666666666667	0	0	2	3
[truncated: 1,630 more columns]
