# Supplementary material for: Drug and single-cell gene expression integration identifies sensitive and resistant glioblastoma cell populations
Source: Nat Commun. 2026 Jan 7;17:99. doi: 10.1038/s41467-025-67783-5 (PMC12780015; doi:10.1038/s41467-025-67783-5)
Supplement: Supplementary file 7 — Supplementary Dataset 6 [file 41467_2025_67783_MOESM7_ESM.csv]

	Compounds	CT-179_Resist_vs_Sens_logFC	AveExpr	t	P.Value	adj.P.Val	B	CT-179_mRCC	Group_num	Combination_Index
1	taselisib	-0.033549752	2.68E-05	-22.30741179	9.92E-110	7.58E-109	238.3245401	-0.036726347	11	0.00123216
2	volasertib	-0.024666319	-0.03119613	-22.44418635	4.76E-111	3.80E-110	241.3564467	-0.047775727	5	0.001178451
3	PF.03758309	-0.030333147	-0.023557443	-21.95164814	2.46E-106	1.81E-105	230.5234807	-0.037340818	10	0.001132665
4	asenapine	-0.030804635	-0.038398517	-28.2528654	2.51E-174	4.24E-173	386.8209349	-0.032819274	19	0.001010986
5	valproic.acid	-0.029492585	-0.038268067	-31.11484914	1.16E-210	3.07E-209	470.392194	-0.033495512	17	0.000987869
6	sumatriptan	-0.035021579	-0.013319797	-40.28286095	0	0	789.9332626	-0.027358086	45	0.000958123
7	I.BET.762	-0.016483793	-0.042106294	-13.39565265	7.46E-41	2.12E-40	80.24447864	-0.051400237	4	0.000847271
8	Ro.4987655	-0.027021143	-0.033252688	-17.656166	1.44E-69	6.37E-69	146.0869058	-0.029116592	33	0.000786764
9	STA.5326	-0.024414945	-0.016591784	-15.86867167	1.41E-56	5.21E-56	116.2828078	-0.03059178	27	0.000746897
10	fluvoxamine	-0.03058292	-0.020536184	-36.81828174	4.40E-293	3.80E-291	659.9932927	-0.024326892	64	0.000743987
11	praziquantel	-0.03823658	-0.004912183	-40.28486652	0	0	790.0116737	-0.019387506	129	0.000741312
12	tacedinaline	-0.028571042	-0.026867203	-26.90619584	2.11E-158	3.32E-157	350.2031213	-0.025148191	55	0.00071851
13	PHA.848125	-0.018121615	-0.020367369	-12.86373199	8.19E-38	2.22E-37	73.283362	-0.038297706	9	0.000694016
14	acexamic.acid	-0.020440224	-0.030433661	-27.69679406	1.17E-167	1.92E-166	371.4899585	-0.032869287	18	0.000671856
15	pitavastatin	-0.027809875	-0.005183666	-17.68809317	8.19E-70	3.64E-69	146.6478216	-0.0231896	72	0.0006449
16	indibulin	-0.017485328	-0.013420357	-17.24343061	1.90E-66	8.04E-66	138.9259152	-0.036268213	12	0.000634162
17	diazoxide	-0.028609652	-0.007381031	-32.19484725	2.98E-225	1.05E-223	503.9491648	-0.02168645	94	0.000620442
18	PHA.793887	-0.026032911	-0.016924074	-20.04398164	4.84E-89	2.82E-88	190.7968397	-0.023827775	70	0.000620306
19	apocynin	-0.025641152	-0.01434816	-29.30309271	2.88E-187	5.68E-186	416.5820828	-0.024125493	67	0.000618605
20	ketoconazole	-0.019537056	-0.028507703	-22.93000319	8.45E-116	7.39E-115	252.2726158	-0.031629635	24	0.00061795
21	docetaxel	-0.03231359	-0.000861501	-30.20585327	9.34E-199	2.30E-197	443.004661	-0.018429428	151	0.000595521
22	ZD.7288	-0.03390518	0.001047404	-36.67851214	6.62E-291	5.38E-289	654.9836398	-0.017543503	173	0.000594816
23	albendazole	-0.019596481	0.001368954	-18.53272863	1.95E-76	9.50E-76	161.8504291	-0.028746129	35	0.000563323
24	BI.2536	-0.016344817	-0.023592503	-16.64863846	4.44E-62	1.76E-61	128.9009311	-0.033567526	16	0.000548655
25	ENMD.2076	-0.024392096	-0.01344256	-21.34788309	1.07E-100	7.43E-100	217.5663347	-0.022132115	82	0.000539849
26	capecitabine	-0.024601953	-0.0279468	-26.49019201	1.24E-153	1.84E-152	339.2431441	-0.021394761	100	0.000526353
27	setiptiline	-0.02766603	0.002081163	-31.25421452	1.61E-212	4.45E-211	474.6604577	-0.018867586	145	0.000521991
28	binimetinib	-0.033723611	-0.023598733	-22.69215792	1.84E-113	1.51E-112	246.8996482	-0.015158794	220	0.000511209
29	chlorprothixene	-0.017513032	-0.024179237	-24.02283088	7.56E-127	7.97E-126	277.6652512	-0.02875143	34	0.000503525
30	danusertib	-0.021433315	-0.007601952	-17.10938803	1.89E-65	7.88E-65	136.6362985	-0.022957435	74	0.000492054
31	ARRY.334543	-0.02688626	-0.026224573	-28.71880767	5.19E-180	9.57E-179	399.8947562	-0.018164868	157	0.000488385
32	medrysone	-0.026258077	-0.02839798	-25.56364413	2.82E-143	3.71E-142	315.4307478	-0.018479055	150	0.000485224
33	indole.3.carbinol	-0.036805177	-0.006934862	-47.8251812	0	0	1110.48319	-0.012811287	277	0.000471522
34	felbinac	-0.018941768	-0.018044149	-23.51134032	1.29E-121	1.26E-120	265.6362535	-0.024743568	60	0.000468687
35	GDC.0941	-0.032183072	-0.005529881	-24.44525798	2.97E-131	3.34E-130	287.7906902	-0.014544737	236	0.000468094
36	NMS.1286937	-0.021051433	0.000255025	-19.63828759	1.46E-85	8.19E-85	182.8066419	-0.02189421	90	0.000460904
37	dimesna	-0.020894938	-0.010368282	-23.65681277	4.31E-123	4.32E-122	269.0316115	-0.021941439	89	0.000458465
38	dacinostat	-0.019982989	-0.006589898	-15.54013297	2.44E-54	8.67E-54	111.1472691	-0.022437205	78	0.000448362
39	TAK.733	-0.034769946	-0.007701103	-22.18956432	1.34E-108	1.01E-107	235.7267839	-0.012714422	281	0.00044208
40	ZSTK.474	-0.016211875	-0.009308656	-12.61811766	1.89E-36	5.00E-36	70.16365414	-0.02628372	51	0.000426108
41	piroxicam	-0.015862484	-0.020872584	-17.98530733	4.14E-72	1.88E-71	151.9175114	-0.025114935	56	0.000398385
42	nicotine	-0.024461501	-0.018666442	-31.8876333	4.70E-221	1.62E-219	494.2914152	-0.015737838	208	0.000384971
43	exherin	-0.030711621	-0.009845004	-35.15071919	1.28E-267	7.38E-266	601.4079994	-0.012239959	293	0.000375909
44	birinapant	-0.01883628	-0.02000348	-21.37263989	6.35E-101	4.43E-100	218.090647	-0.01992339	121	0.000375283
45	secnidazole	-0.01861173	-0.031019671	-20.63003114	3.44E-94	2.18E-93	202.6232505	-0.019978261	119	0.00037183
46	combretastatin.A.4	-0.013356622	-0.006850947	-12.35360614	5.20E-35	1.34E-34	66.87078544	-0.027742172	43	0.000370542
47	PF.04691502	-0.02151569	0.007659438	-14.92919331	2.69E-50	8.95E-50	101.880549	-0.016391071	192	0.000352665
48	sitagliptin	-0.021933969	-0.000395341	-27.98289173	4.50E-171	7.50E-170	379.3407535	-0.015847414	205	0.000347597
49	vilazodone	-0.01589751	-0.020869155	-20.79420486	1.17E-95	7.55E-95	205.996407	-0.021644367	95	0.000344092
50	JNJ.26481585	-0.014816201	-0.005140224	-11.56511552	6.74E-31	1.61E-30	57.46665215	-0.022513904	77	0.000333571
51	nefopam	-0.021257855	-0.014770133	-25.01312964	2.71E-137	3.26E-136	301.6742741	-0.015607429	211	0.00033178
52	PD.184352	-0.015858643	-0.0163764	-13.04706547	7.57E-39	2.11E-38	75.65095647	-0.020858994	106	0.000330795
53	paclitaxel	-0.024078221	0.006256134	-22.43600337	5.71E-111	4.51E-110	241.1745415	-0.01359279	260	0.00032729
54	dazmegrel	-0.014268774	-0.026270251	-15.58174951	1.28E-54	4.60E-54	111.7919078	-0.022092177	84	0.000315228
55	PD.153035	-0.027615465	-0.010167548	-31.34630288	9.47E-214	2.67E-212	477.4908864	-0.011402842	317	0.000314895
56	SB.743921	-0.0227417	0.006056987	-22.35910025	3.15E-110	2.42E-109	239.4681894	-0.013721285	257	0.000312045
57	vanoxerine	-0.015387739	-0.029110626	-17.73777008	3.41E-70	1.52E-69	147.5225671	-0.019981339	118	0.000307468
58	CPI.613	-0.009325208	-0.04064188	-9.140588921	6.42E-20	1.21E-19	32.4182118	-0.032814151	20	0.000305999
59	rocuronium	-0.023142864	-0.020702633	-27.34806878	1.52E-163	2.45E-162	362.0266453	-0.013148587	272	0.000304296
60	mizolastine	-0.026774036	-0.00367985	-32.90488084	4.19E-235	1.75E-233	526.6108186	-0.011108704	323	0.000297425
61	pirenzepine	-0.014931502	-0.016271647	-17.99886064	3.25E-72	1.48E-71	152.1598838	-0.019917674	122	0.000297401
62	lasalocid	-0.012737811	0.008634024	-10.17208352	2.78E-24	5.73E-24	42.3607119	-0.023184816	73	0.000295324
63	pibenzimol	-0.026204698	-0.00403646	-29.58558178	7.95E-191	1.66E-189	424.7667635	-0.011183432	321	0.000293058
64	timonacic	-0.017832385	-0.002790667	-20.48552575	6.59E-93	4.05E-92	199.675981	-0.016409213	191	0.000292615
65	dorzolamide	-0.01189237	-0.038688159	-10.98426342	4.87E-28	1.08E-27	50.93363646	-0.024573251	61	0.000292234
66	metoclopramide	-0.01321421	-0.020614892	-14.23918545	6.35E-46	1.97E-45	91.85778118	-0.022032427	86	0.000291141
67	amcinonide	-0.0203413	-0.021670106	-22.16772458	2.17E-108	1.62E-107	235.2468459	-0.014292295	245	0.000290724
68	diflunisal	-0.015153147	-0.015789433	-16.91145963	5.43E-64	2.22E-63	133.2877499	-0.019131365	136	0.0002899
69	fluoxetine	-0.013774694	0.002613356	-11.778791	5.50E-32	1.34E-31	59.95418382	-0.021008604	104	0.000289387
70	tetracaine	-0.02016881	-0.015009431	-22.43686418	5.60E-111	4.45E-110	241.193674	-0.014205146	246	0.000286501
71	sacubitril	-0.021427807	-0.004779508	-21.06446263	4.22E-98	2.86E-97	211.6064874	-0.013310088	268	0.000285206
72	N6022	-0.019193932	0.009064117	-17.87469108	2.99E-71	1.34E-70	149.9461171	-0.01415265	248	0.000271645
73	ticagrelor	-0.013211301	0.015747074	-9.241502705	2.52E-20	4.80E-20	33.34419867	-0.020094744	116	0.000265478
74	KX2.391	-0.011503779	-0.002005091	-10.86653791	1.78E-27	3.91E-27	49.65037574	-0.02270896	75	0.000261239
75	ALX.5407	-0.013384127	-0.00720688	-15.13138929	1.29E-51	4.35E-51	104.9066639	-0.019468279	127	0.000260566
76	OSI.027	-0.01385819	0.001400462	-11.4119827	3.95E-30	9.34E-30	55.71180919	-0.018638781	148	0.0002583
77	ribavirin	-0.009308516	-0.02530664	-10.90872201	1.12E-27	2.46E-27	50.10861867	-0.027597324	44	0.00025689
78	tipranavir	-0.026318469	-0.010967697	-37.11330054	1.05E-297	9.68E-296	670.6268681	-0.009759427	363	0.000256853
79	spironolactone	-0.013841784	-0.004629751	-14.54112957	8.20E-48	2.62E-47	96.18580507	-0.018381084	153	0.000254427
80	FK.888	-0.014466965	-0.001169722	-14.23514783	6.73E-46	2.08E-45	91.80051712	-0.017578194	172	0.000254303
81	medroxyprogesterone.acetate	-0.021171987	-0.00335956	-23.7682141	3.14E-124	3.17E-123	271.6456088	-0.011954856	303	0.000253108
82	colchicine	-0.026591628	0.005686399	-24.28321172	1.49E-129	1.62E-128	283.8860816	-0.009482858	373	0.000252165
83	hymecromone	-0.025533469	-0.010135653	-36.40522655	1.14E-286	7.85E-285	645.2408425	-0.009685658	368	0.000247308
84	CYT.997	-0.01366968	0.009212129	-11.21854453	3.56E-29	8.22E-29	53.52835747	-0.017708917	169	0.000242075
85	lafutidine	-0.012508852	-0.004500876	-14.49582932	1.58E-47	5.03E-47	95.53073245	-0.01922776	133	0.000240517
86	atorvastatin	-0.024591947	-0.002638225	-20.8431443	4.24E-96	2.75E-95	207.0070201	-0.009705616	366	0.00023868
87	lerisetron	-0.007798528	-0.028623048	-10.24863864	1.26E-24	2.62E-24	43.1408017	-0.030506412	28	0.000237905
88	KW.2478	-0.022752646	-0.00444674	-22.72827107	8.16E-114	6.71E-113	247.7119126	-0.010342565	348	0.000235321
89	gemifloxacin	-0.012223549	-0.005450287	-14.3939582	6.91E-47	2.16E-46	94.06501456	-0.019031885	142	0.000232637
90	ibutilide	-0.021775498	-0.006789339	-26.17184056	4.91E-150	7.00E-149	330.9682788	-0.010658041	334	0.000232084
91	meptazinol	-0.0121258	-0.02043497	-12.79814412	1.91E-37	5.13E-37	72.44443786	-0.019136249	135	0.000232042
92	ganetespib	-0.010491778	-0.009347365	-8.786234079	1.59E-18	2.93E-18	29.24693358	-0.022082511	85	0.000231685
93	idalopirdine	-0.018161294	-0.013806177	-21.56041316	1.16E-102	8.29E-102	222.0868535	-0.012752914	280	0.000231609
94	simvastatin	-0.02106995	-0.008187381	-19.92061118	5.63E-88	3.25E-87	188.3500086	-0.010980066	328	0.000231349
95	enzalutamide	-0.018722928	-0.007717737	-23.11188778	1.33E-117	1.20E-116	256.4184859	-0.012231787	294	0.000229015
96	argatroban	-0.011913306	-0.010851861	-14.90644264	3.77E-50	1.25E-49	101.5425836	-0.019166858	134	0.000228341
97	CGP.12177	-0.014240657	-0.006850373	-16.28740181	1.69E-59	6.49E-59	122.9824142	-0.01590435	203	0.000226488
98	ethylenediaminetetraacetic.acid	-0.01074411	-0.002746616	-11.19558897	4.62E-29	1.06E-28	53.27171034	-0.02106461	103	0.00022632
99	perhexiline	-0.01457843	-0.026950542	-13.59879898	4.78E-42	1.39E-41	82.97692956	-0.015456174	216	0.000225327
100	benzamil	-0.013149898	-0.010399492	-17.0101349	1.02E-64	4.21E-64	134.9523181	-0.017078848	183	0.000224585
101	belinostat	-0.019297214	-0.004268013	-16.32797285	8.71E-60	3.37E-59	123.6407249	-0.011541534	313	0.000222719
102	iniparib	-0.015714307	-0.009989855	-23.34308666	6.45E-120	6.07E-119	261.7347657	-0.014171747	247	0.000222699
103	bitopertin	-0.009996975	-0.020662419	-11.1017204	1.32E-28	3.01E-28	52.22768816	-0.022180234	81	0.000221735
104	febuxostat	-0.017908472	-0.012736938	-19.43721848	7.28E-84	3.96E-83	178.9062452	-0.012286175	292	0.000220027
105	KBG	-0.01210798	-0.001152289	-11.8117199	3.72E-32	9.09E-32	60.34155882	-0.018128347	158	0.000219498
106	dolastatin.10	-0.007412934	-0.004543304	-6.5471178	5.92E-11	9.22E-11	12.10060312	-0.029331018	31	0.000217429
107	PKI.179	-0.01996456	0.01474482	-15.210596	3.87E-52	1.32E-51	106.1030936	-0.010637527	336	0.000212374
108	olanzapine	-0.019317464	0.008386886	-21.29746883	3.13E-100	2.15E-99	216.5004823	-0.010819121	330	0.000208998
109	Y.39983	-0.02613556	-0.005149248	-28.74480226	2.49E-180	4.64E-179	400.6302438	-0.007945668	420	0.000207664
110	adatanserin	-0.01157574	-0.03227	-10.80256488	3.57E-27	7.80E-27	48.95881413	-0.017902656	164	0.000207236
111	SB.939	-0.011540993	-0.007130988	-8.732777836	2.56E-18	4.66E-18	28.77938128	-0.017777683	168	0.000205172
112	voglibose	-0.008176743	-0.029362578	-8.315058711	9.38E-17	1.66E-16	25.2238179	-0.024907319	59	0.000203661
113	GDC.0834	-0.009044886	-0.032580565	-8.118867217	4.80E-16	8.39E-16	23.61384639	-0.022380436	79	0.000202429
114	varenicline	-0.016975331	-0.019976585	-20.87217189	2.32E-96	1.52E-95	207.6075521	-0.011924703	305	0.000202426
115	azathioprine	-0.013665406	-0.017299191	-15.83247654	2.49E-56	9.16E-56	115.7118077	-0.014594491	233	0.00019944
116	clofibric.acid	-0.011347815	-0.002115459	-11.74265534	8.43E-32	2.04E-31	59.53032264	-0.017450075	178	0.00019802
117	CO.102862	-0.019142089	-0.011112884	-21.56972455	9.48E-103	6.83E-102	222.2859134	-0.010300336	350	0.00019717
118	CX.5461	-0.018973718	-0.028681782	-17.38096359	1.76E-67	7.61E-67	141.2935184	-0.010356555	347	0.000196502
119	bendroflumethiazide	-0.009925689	-0.022264608	-9.959290176	2.41E-23	4.86E-23	40.22297419	-0.019680845	126	0.000195346
120	calcitriol	-0.013987404	-0.008079045	-17.05082475	5.12E-65	2.13E-64	135.6415112	-0.013817602	255	0.000193272
121	chloroxine	-0.009713425	-0.018303593	-11.86994436	1.86E-32	4.58E-32	61.02914324	-0.019774663	124	0.00019208
122	voriconazole	-0.008461485	-0.026735164	-9.419119174	4.72E-21	9.12E-21	34.99862648	-0.022636151	76	0.000191535
123	donitriptan	-0.012841191	-0.020766637	-13.15464117	1.84E-39	5.16E-39	77.05570289	-0.014728044	230	0.000189126
124	PCI.24781	-0.008705874	-0.005071876	-6.939115209	3.99E-12	6.36E-12	14.74148491	-0.02170541	92	0.000188965
125	apafant	-0.013873255	-0.009977156	-15.16535213	7.69E-52	2.60E-51	105.4189195	-0.013365825	266	0.000185428
126	oxymetazoline	-0.028013054	-0.007384229	-33.29782716	1.21E-240	5.21E-239	539.3562724	-0.006589804	460	0.000184601
127	enzastaurin	-0.009659044	-0.009943724	-10.97576408	5.35E-28	1.18E-27	50.84052879	-0.019101375	138	0.000184501
128	luliconazole	-0.017645766	-0.016310202	-22.91811039	1.11E-115	9.63E-115	252.0026503	-0.010391453	345	0.000183365
129	AV.608	-0.010420752	-0.015969764	-12.54624308	4.69E-36	1.23E-35	69.26203497	-0.01752719	174	0.000182647
130	barasertib	-0.011886822	-0.013163256	-15.74357958	1.01E-55	3.70E-55	114.3148869	-0.015358447	218	0.000182563
131	famciclovir	-0.010281143	0.011251371	-8.465175113	2.62E-17	4.70E-17	26.48158313	-0.017702571	170	0.000182003
132	tomelukast	-0.009535004	-0.005296968	-11.5413197	8.88E-31	2.11E-30	57.19243389	-0.018874529	144	0.000179969
133	SR.27897	-0.020682698	-0.013805618	-25.12589598	1.65E-138	2.00E-137	304.468307	-0.00864151	398	0.00017873
134	fidarestat	-0.018915062	-0.011357301	-23.55122532	5.10E-122	5.00E-121	266.5651369	-0.009421229	374	0.000178203
135	fosinopril	-0.011758337	-0.022313674	-11.26340051	2.15E-29	4.98E-29	54.03136517	-0.015076116	223	0.00017727
136	CEP.32496	-0.009942841	-0.013334964	-10.68850853	1.23E-26	2.64E-26	47.7359279	-0.017817408	167	0.000177156
137	caffeine	-0.016463046	-0.009632277	-18.56043013	1.17E-76	5.71E-76	162.3608873	-0.010730866	332	0.000176663
138	fludroxycortide	-0.011211801	-0.021532461	-12.02366156	2.95E-33	7.32E-33	62.86058066	-0.015638091	210	0.000175331
139	rizatriptan	-0.008952265	-0.018816889	-11.0319987	2.87E-28	6.45E-28	51.45789476	-0.01930159	131	0.000172793
140	fomocaine	-0.01708202	0.006884287	-15.49080057	5.24E-54	1.85E-53	110.3853253	-0.010001383	359	0.000170844
141	delivert	-0.015902116	-0.016478771	-14.18341016	1.40E-45	4.30E-45	91.06816751	-0.010631582	337	0.000169065
142	bupivacaine	-0.006786137	-0.028660669	-7.261007805	3.89E-13	6.35E-13	17.02465496	-0.024379526	63	0.000165443
143	rufinamide	-0.040682122	-0.01402684	-48.61221711	0	0	1146.851459	-0.004054033	549	0.000164927
144	sodium.gualenate	-0.015526783	0.001189954	-18.65287611	2.11E-77	1.04E-76	164.069845	-0.010612661	338	0.00016478
145	potassium.canrenoate	-0.015785464	-0.013146614	-22.90332286	1.55E-115	1.33E-114	251.6671663	-0.010422415	344	0.000164523
146	romidepsin	-0.015813454	0.012139432	-11.28133073	1.75E-29	4.07E-29	54.23299063	-0.010367947	346	0.000163953
147	medetomidine	-0.011142858	-0.033759256	-8.519285887	1.65E-17	2.97E-17	26.94045879	-0.014428716	239	0.000160777
148	clindamycin	-0.008870334	-0.019147095	-11.60072623	4.45E-31	1.07E-30	57.87807269	-0.018028466	162	0.000159919
149	idasanutlin	-0.009817986	-0.004155335	-8.304784865	1.02E-16	1.81E-16	25.1385581	-0.016282	196	0.000159856
150	ciprofloxacin	-0.010884582	-0.016497458	-13.73525818	7.38E-43	2.17E-42	84.83532688	-0.014584241	235	0.000158743
151	etoricoxib	-0.011553722	-0.021442865	-13.9233956	5.45E-44	1.64E-43	87.42772538	-0.01350681	265	0.000156054
152	pimavanserin	-0.005433879	-0.007520703	-5.533047074	3.16E-08	4.59E-08	5.980097778	-0.028294128	39	0.000153747
153	podophyllotoxin	-0.012450543	0.011914628	-10.25820375	1.15E-24	2.38E-24	43.23867878	-0.012197112	295	0.000151861
154	aripiprazole	-0.020273211	-0.01809758	-20.87363029	2.25E-96	1.48E-95	207.6377457	-0.007393249	438	0.000149885
155	MK.0812	-0.019979665	-0.007576423	-24.81210264	3.86E-135	4.60E-134	296.7238465	-0.007427809	436	0.000148405
156	faropenem	-0.012391943	-0.014874957	-14.65773419	1.49E-48	4.81E-48	97.88131528	-0.011922253	306	0.00014774
157	rivaroxaban	-0.011550538	-0.000363912	-13.01683182	1.12E-38	3.12E-38	75.2582224	-0.01265404	283	0.000146161
158	beclomethasone.dipropionate	-0.013418585	-0.008331641	-16.75658877	7.33E-63	2.95E-62	130.6945307	-0.010815514	331	0.000145129
159	cyclobenzaprine	-0.007597823	-0.026891491	-8.684566391	3.91E-18	7.10E-18	28.36014251	-0.018957729	143	0.000144037
160	indoramin	-0.035682374	-0.011562468	-46.45955318	0	0	1048.67405	-0.004022308	553	0.000143526
161	moxonidine	-0.016161448	-0.01582044	-16.49422557	5.71E-61	2.24E-60	126.3552974	-0.008836359	393	0.000142808
162	butoconazole	-0.012060646	-0.015039714	-13.75393268	5.71E-43	1.68E-42	85.09108255	-0.011787523	310	0.000142165
163	pramipexole	-0.022705118	-0.009613367	-29.99153138	5.35E-196	1.25E-194	436.6615598	-0.00619743	473	0.000140713
164	ACY.1215	-0.026499882	-0.016860169	-22.86658444	3.57E-115	3.03E-114	250.834603	-0.005275445	500	0.000139799
165	VP.20629	-0.015590667	-0.005220243	-18.18930094	1.05E-73	4.94E-73	155.5845794	-0.008930264	389	0.000139229
166	trimebutine	-0.016572919	0.015858154	-14.53812382	8.57E-48	2.74E-47	96.14227708	-0.008297985	411	0.000137522
167	bucladesine	-0.009672517	-0.009785912	-12.23912572	2.14E-34	5.38E-34	65.46714022	-0.014115066	251	0.000136528
168	pirfenidone	-0.010198084	-0.019344264	-12.130751	8.04E-34	2.02E-33	64.15033123	-0.012986812	274	0.000132441
169	BIBX.1382	-0.015535469	-0.014312455	-19.781382	8.81E-87	5.01E-86	185.6065266	-0.008460402	406	0.000131436
170	MK.8245	-0.008820848	-0.022594263	-8.976111146	2.89E-19	5.40E-19	30.93068328	-0.014785163	229	0.000130418
171	atrasentan	-0.011171952	-0.015996497	-15.3915656	2.43E-53	8.47E-53	108.8599041	-0.011670328	311	0.00013038
172	exemestane	-0.00873881	-0.007837661	-11.01605055	3.43E-28	7.62E-28	51.28249063	-0.014790479	228	0.000129251
173	T.5224	-0.008929929	-0.015440308	-12.29859885	1.03E-34	2.61E-34	66.19471882	-0.014455376	238	0.000129085
174	olprinone	-0.010429808	-0.013703804	-14.1798621	1.48E-45	4.51E-45	91.01804148	-0.012184553	296	0.000127083
175	alvespimycin	-0.006306313	-0.005863339	-5.464564406	4.66E-08	6.72E-08	5.603759913	-0.020110617	115	0.000126824
176	deoxycholic.acid	-0.024848401	0.003101267	-29.96426307	1.20E-195	2.75E-194	435.8576544	-0.005052289	506	0.000125541
177	griseofulvin	-0.013918082	0.008059688	-12.80704576	1.70E-37	4.59E-37	72.55804735	-0.009016714	381	0.000125495
178	pyrazinoylguanidine	-0.007216082	-0.004496399	-9.093360765	9.92E-20	1.86E-19	31.98832695	-0.01734474	179	0.000125161
179	tetrabenazine	-0.01890728	-0.006681815	-20.95712341	3.97E-97	2.65E-96	209.3697808	-0.006614105	458	0.000125055
180	eperezolid	-0.015899972	-0.007972633	-22.41322128	9.48E-111	7.40E-110	240.6684455	-0.007754629	427	0.000123298
181	estramustine	-0.008410398	-0.012728054	-9.714814624	2.72E-22	5.37E-22	37.82253785	-0.01435894	240	0.000120764
182	doxazosin	-0.021033728	-0.010485619	-22.80405387	1.47E-114	1.23E-113	249.4205538	-0.005715622	492	0.000120221
183	amantadine	-0.014575396	-0.006249116	-15.44782059	1.02E-53	3.59E-53	109.7234524	-0.008241984	413	0.00012013
184	fdcyd	-0.009652046	-0.000611672	-9.705635282	2.98E-22	5.87E-22	37.73356637	-0.012315857	291	0.000118873
185	molsidomine	-0.016097659	0.010538275	-17.14363289	1.05E-65	4.41E-65	137.2195633	-0.007383134	439	0.000118851
186	ifosfamide	-0.012883256	0.013208999	-12.97367514	1.97E-38	5.41E-38	74.69918703	-0.009087594	380	0.000117078
187	sulfafurazole	-0.004079614	-0.023517813	-3.986965602	6.70E-05	8.68E-05	-1.375625559	-0.028345244	38	0.000115638
188	tetrahydrouridine	-0.021514883	0.017711695	-18.12764162	3.20E-73	1.48E-72	154.4718594	-0.005350604	498	0.000115118
189	dicoumarol	-0.008210926	-0.017043716	-11.95891504	6.42E-33	1.59E-32	62.08631214	-0.013935517	254	0.000114424
190	amlodipine	-0.00923979	-0.005958309	-11.61256953	3.88E-31	9.32E-31	58.01518052	-0.0123621	290	0.000114223
191	urea	-0.008198722	-0.019460557	-8.536121328	1.42E-17	2.57E-17	27.08382316	-0.013720912	258	0.000112494
192	trametinib	-0.009239423	-0.000857257	-6.261490348	3.84E-10	5.87E-10	10.27286807	-0.012138771	298	0.000112155
193	TH.302	-0.017228745	-0.029498488	-13.89612697	7.97E-44	2.37E-43	87.04981347	-0.006470018	463	0.00011147
194	gefitinib	-0.009309191	-0.017492294	-10.56692071	4.50E-26	9.60E-26	46.44652435	-0.01197386	302	0.000111467
195	atenolol.(+/.)	-0.016552326	-0.001940142	-17.63525486	2.08E-69	9.17E-69	145.7200691	-0.006734105	453	0.000111465
196	perindopril	-0.020490367	-0.004427187	-25.19657537	2.84E-139	3.54E-138	306.2258018	-0.005391797	496	0.00011048
197	triflupromazine	-0.016463061	-0.005043609	-18.46054616	7.38E-76	3.57E-75	160.5238521	-0.006641784	457	0.000109344
198	quinine	-0.012865505	0.008171129	-13.9216292	5.59E-44	1.67E-43	87.40322282	-0.008495527	404	0.000109299
199	NVP.BEZ235	-0.007406343	0.014139679	-4.517018478	6.29E-06	8.50E-06	0.87725678	-0.014525937	237	0.000107584
200	benzbromarone	-0.005824028	-0.012158138	-6.485181663	8.94E-11	1.39E-10	11.69736185	-0.018410425	152	0.000107223
201	telmesteine	-0.004428166	-0.023898878	-4.774614078	1.81E-06	2.48E-06	2.073444577	-0.023686775	71	0.000104889
202	cilengitide	-0.026646959	-0.007553661	-31.60946132	2.76E-217	8.86E-216	485.6235614	-0.003927241	557	0.000104649
203	AMG.232	-0.005411698	-0.01608849	-5.015351664	5.31E-07	7.45E-07	3.251253161	-0.019246077	132	0.000104154
204	CEP.37440	-0.016471505	0.017396381	-12.38691933	3.44E-35	8.91E-35	67.28167949	-0.006230783	470	0.00010263
205	SNX.2112	-0.009256869	-0.0026939	-8.769032169	1.85E-18	3.40E-18	29.09616749	-0.011083704	325	0.0001026
206	rifabutin	-0.006300626	-0.014115118	-7.276099182	3.48E-13	5.68E-13	17.13423277	-0.016152048	198	0.000101768
207	metergoline	-0.007015521	-0.012671886	-8.365464754	6.13E-17	1.09E-16	25.64364697	-0.014115682	250	9.90E-05
208	dosulepin	-0.010678427	-0.012434978	-18.0947828	5.78E-73	2.67E-72	153.8804052	-0.009251653	377	9.88E-05
209	furosemide	-0.013969004	-0.016483787	-14.38647471	7.70E-47	2.40E-46	93.95774687	-0.006826406	451	9.54E-05
210	linezolid	-0.009143805	-0.014559705	-11.89157644	1.44E-32	3.56E-32	61.28545778	-0.010139363	355	9.27E-05
211	otilonium	-0.013671959	-0.00773713	-23.59548444	1.81E-122	1.80E-121	267.5976941	-0.00677023	452	9.26E-05
212	enalapril	-0.006077133	-0.013396936	-15.65169989	4.29E-55	1.56E-54	112.8792856	-0.015150439	221	9.21E-05
213	norfloxacin	-0.006900045	-0.011421257	-7.965488981	1.68E-15	2.89E-15	22.38191318	-0.013298247	269	9.18E-05
214	reboxetine	-0.006399194	-0.006153219	-9.094091288	9.85E-20	1.85E-19	31.99495948	-0.014318846	242	9.16E-05
215	acipimox	-0.014566936	0.003161736	-15.95544494	3.54E-57	1.32E-56	117.6569687	-0.006279892	467	9.15E-05
216	rupatadine	-0.013161296	0.011416345	-12.26985033	1.46E-34	3.70E-34	65.84257914	-0.006671353	456	8.78E-05
217	vinburnine	-0.004375127	-0.013817578	-5.517793569	3.45E-08	4.99E-08	5.895868813	-0.020017952	117	8.76E-05
218	levocetirizine	-0.00441591	-0.003850119	-5.532179279	3.18E-08	4.61E-08	5.975299633	-0.019756253	125	8.72E-05
219	cabazitaxel	-0.022968002	0.017711813	-19.87055465	1.52E-87	8.71E-87	187.3614721	-0.00378248	563	8.69E-05
220	selamectin	-0.003937158	-0.016232317	-4.536088627	5.74E-06	7.77E-06	0.963540656	-0.021623647	96	8.51E-05
221	lapatinib	-0.004354289	-0.020412265	-11.00581177	3.84E-28	8.52E-28	51.17001351	-0.019441729	128	8.47E-05
222	L.NAME	-0.005763459	-0.014799888	-7.386037313	1.53E-13	2.52E-13	17.93934041	-0.014628129	232	8.43E-05
223	ercalcitriol	-0.00782049	-0.013869588	-8.895259793	6.01E-19	1.11E-18	30.20933988	-0.010718742	333	8.38E-05
224	etodolac	-0.013090197	0.006017903	-14.0587947	8.18E-45	2.48E-44	89.31509371	-0.006218073	471	8.14E-05
225	siramesine	-0.006326897	-0.015641544	-7.355009018	1.94E-13	3.17E-13	17.71089108	-0.012809389	278	8.10E-05
226	ATN.161	-0.006257284	-0.008001579	-7.081728957	1.44E-12	2.32E-12	15.7402909	-0.012847625	276	8.04E-05
227	prochlorperazine	-0.006570455	-0.005164502	-8.410759828	4.17E-17	7.45E-17	26.02306586	-0.012072234	301	7.93E-05
228	cinaciguat	-0.009179419	0.0108268	-9.593116104	8.90E-22	1.74E-21	36.64977611	-0.008637684	399	7.93E-05
229	gallopamil	-0.003603858	-0.01919431	-4.811579946	1.50E-06	2.07E-06	2.250538998	-0.021818885	91	7.86E-05
230	azelaic.acid	-0.022815543	-0.005472817	-25.65722227	2.63E-144	3.53E-143	317.7981813	-0.003343537	588	7.63E-05
231	selinexor	-0.006603486	-0.005918832	-4.993369133	5.95E-07	8.33E-07	3.141302652	-0.011426195	315	7.55E-05
232	2.methoxyestradiol	-0.003614886	-0.014753801	-4.192513398	2.76E-05	3.64E-05	-0.535301492	-0.020587405	109	7.44E-05
233	pravastatin	-0.008679556	-0.006666845	-10.42211836	2.08E-25	4.35E-25	44.93010334	-0.008519897	403	7.39E-05
234	linsidomine	-0.018401888	0.00713524	-20.58833132	8.08E-94	5.07E-93	201.7706658	-0.003948618	556	7.27E-05
235	fluphenazine	-0.014402621	-0.013377189	-15.21528489	3.60E-52	1.23E-51	106.1741142	-0.005035464	508	7.25E-05
236	altanserin	-0.00327696	-0.012043236	-4.032647826	5.52E-05	7.19E-05	-1.192514597	-0.021944341	88	7.19E-05
237	ingenol.mebutate	-0.004191264	-0.006404177	-3.162164887	0.001566882	0.001891206	-4.3230407	-0.017124837	181	7.18E-05
238	choline.alfoscerate	-0.009644621	-0.009849882	-12.32659623	7.26E-35	1.86E-34	66.53844554	-0.007417413	437	7.15E-05
239	fomepizole	-0.009013437	-0.001421553	-10.05612095	9.06E-24	1.84E-23	41.19016105	-0.007864871	421	7.09E-05
240	lisofylline	-0.011528614	-0.00375985	-13.50571582	1.69E-41	4.87E-41	81.71983007	-0.006045405	479	6.97E-05
241	ASA.404	-0.00629062	-0.013592897	-7.168352054	7.69E-13	1.25E-12	16.35686251	-0.011065289	326	6.96E-05
242	bifemelane	-0.004697121	-0.00949609	-5.248162827	1.54E-07	2.19E-07	4.445324586	-0.014795438	227	6.95E-05
243	pinitol	-0.003922323	-0.01996253	-4.873254725	1.10E-06	1.52E-06	2.549045445	-0.017624265	171	6.91E-05
244	PX.12	-0.008348525	0.000829895	-10.7642688	5.41E-27	1.18E-26	48.54677108	-0.00824164	414	6.88E-05
245	olmesartan.medoxomil	-0.0081885	-0.013047585	-7.372222076	1.70E-13	2.79E-13	17.83750563	-0.008401206	408	6.88E-05
246	fluorometholone	-0.002608932	-0.01899809	-2.963634773	0.003041626	0.003626857	-4.930975604	-0.026290218	50	6.86E-05
247	ramatroban	-0.006861174	-0.010141631	-10.0705787	7.83E-24	1.59E-23	41.33537105	-0.00994785	361	6.83E-05
248	firategrast	-0.007604239	-0.011873895	-7.666940357	1.79E-14	3.00E-14	20.05119271	-0.00871575	396	6.63E-05
249	ketorolac	-0.005407863	-0.023582469	-4.962240408	6.99E-07	9.74E-07	2.986430861	-0.012183807	297	6.59E-05
250	pralatrexate	-0.010431192	-0.007781779	-8.028073551	1.01E-15	1.76E-15	22.88176141	-0.006268563	468	6.54E-05
251	nimesulide	-0.011249697	0.000334463	-14.44032567	3.54E-47	1.11E-46	94.7308762	-0.005753998	487	6.47E-05
252	MK.2206	-0.0230655	0.004822335	-20.47187613	8.71E-93	5.32E-92	199.3986434	-0.002773975	608	6.40E-05
253	aminoglutethimide	-0.009501634	-0.008366223	-13.44055883	4.08E-41	1.17E-40	80.84497935	-0.006694215	455	6.36E-05
254	lurasidone	-0.005094019	-5.97E-06	-5.916946364	3.30E-09	4.94E-09	8.176442738	-0.012416928	289	6.33E-05
255	cutamesine	-0.013121359	-0.004239618	-16.66982132	3.12E-62	1.24E-61	129.2519807	-0.004782059	518	6.27E-05
256	tadalafil	-0.006329131	-0.004223772	-7.482503473	7.40E-14	1.22E-13	18.65571362	-0.009682201	369	6.13E-05
257	diclofensine	-0.007181499	-0.008555832	-9.617548129	7.02E-22	1.38E-21	36.88403615	-0.008445583	407	6.07E-05
258	josamycin	-0.007506688	-0.0022668	-9.292391939	1.56E-20	3.00E-20	33.81500326	-0.008044315	416	6.04E-05
259	tamoxifen	-0.009587057	-0.011573855	-9.887866245	4.92E-23	9.86E-23	39.51553667	-0.006292346	466	6.03E-05
260	minoxidil	-0.003579075	-0.021253706	-4.01496898	5.95E-05	7.72E-05	-1.263625135	-0.01684087	185	6.03E-05
261	hydroxyurea	-0.005221656	-0.015367	-5.239335302	1.62E-07	2.30E-07	4.39906178	-0.011424361	316	5.97E-05
262	MK.0893	-0.003688687	-0.014481864	-3.827732276	0.000129476	0.000164011	-1.997591144	-0.016158894	197	5.96E-05
263	darapladib	-0.004676105	-0.003671784	-4.34587197	1.39E-05	1.85E-05	0.119153848	-0.012653315	284	5.92E-05
264	flumatinib	-0.004151153	-0.00641645	-4.695233272	2.67E-06	3.65E-06	1.697762283	-0.014084789	253	5.85E-05
265	desoxypeganine	-0.016382281	-0.003963992	-19.37785987	2.29E-83	1.22E-82	177.7623559	-0.003558968	575	5.83E-05
266	acyclovir	-0.016939889	0.007637125	-17.11104678	1.83E-65	7.68E-65	136.6645241	-0.003381108	585	5.73E-05
267	methylprednisolone	-0.008312022	-0.006851006	-9.675013705	4.01E-22	7.89E-22	37.43737053	-0.006872053	449	5.71E-05
268	arbutin	-0.006568581	-0.008570805	-8.343146775	7.40E-17	1.32E-16	25.4574496	-0.008610661	400	5.66E-05
269	apixaban	-0.002138261	-0.012656024	-2.500927313	0.012389823	0.014425219	-6.194969415	-0.026004943	54	5.56E-05
270	baicalin	-0.005597399	-0.015658438	-6.770668912	1.30E-11	2.05E-11	13.58788522	-0.009915754	362	5.55E-05
271	pidotimod	-0.005220127	-0.011734442	-6.215842955	5.14E-10	7.82E-10	9.988313052	-0.010518192	342	5.49E-05
272	CX.4945	-0.003533399	-0.012324347	-4.166760491	3.09E-05	4.06E-05	-0.642897762	-0.015506264	214	5.48E-05
273	rucinol	-0.01494472	-0.00719997	-15.62341293	6.67E-55	2.42E-54	112.4389839	-0.003650387	571	5.46E-05
274	budipine	-0.008941011	0.00563608	-9.186001337	4.22E-20	8.00E-20	32.83366282	-0.006074842	477	5.43E-05
275	roxithromycin	-0.006506277	-0.001080603	-7.212356705	5.57E-13	9.06E-13	16.67294744	-0.008252787	412	5.37E-05
276	PK.11195	-0.019404112	-0.007280668	-23.11079987	1.36E-117	1.22E-116	256.3935925	-0.00271571	611	5.27E-05
277	paracetamol	-0.015668351	-0.006916798	-18.14177331	2.48E-73	1.15E-72	154.726554	-0.003358522	587	5.26E-05
278	lucitanib	-0.01251122	0.000247612	-15.57517889	1.41E-54	5.07E-54	111.6900156	-0.004153306	541	5.20E-05
279	SEP.227900	-0.010935104	-0.004517711	-13.12814066	2.61E-39	7.30E-39	76.70858976	-0.004721853	523	5.16E-05
280	lidoflazine	-0.002865707	-0.007051342	-2.89507727	0.003792184	0.004506275	-5.131760761	-0.017900233	165	5.13E-05
281	oxiconazole	-0.013516275	0.011465697	-12.896836	5.34E-38	1.46E-37	73.70840864	-0.0036659	569	4.95E-05
282	clofibrate	-0.007979925	-0.009673136	-8.911965816	5.17E-19	9.60E-19	30.35785507	-0.00613745	475	4.90E-05
283	tagatose	-0.01234194	0.005450261	-15.22860786	2.94E-52	1.01E-51	106.3760298	-0.003966801	555	4.90E-05
284	tolazamide	-0.003175528	-0.006177136	-4.023533249	5.74E-05	7.46E-05	-1.229215624	-0.015103121	222	4.80E-05
285	tafamidis.meglumine	-0.005573865	-0.004031356	-7.491609356	6.91E-14	1.14E-13	18.72381451	-0.008560758	401	4.77E-05
286	AVN.944	-0.015767353	0.010949571	-13.01115685	1.21E-38	3.35E-38	75.18460559	-0.003011227	597	4.75E-05
287	ivabradine	-0.015491002	0.005304515	-16.42011999	1.93E-60	7.49E-60	125.1419394	-0.00306188	595	4.74E-05
288	TTNPB	-0.003587267	-0.010441963	-4.249289906	2.15E-05	2.84E-05	-0.295747462	-0.013000883	273	4.66E-05
289	16,16.dimethylprostaglandin.e2	-0.003887701	0.007632905	-3.612250991	0.000303828	0.000377939	-2.798924561	-0.011920094	307	4.63E-05
290	naftidrofuryl	-0.009380547	0.016565911	-9.533842507	1.58E-21	3.06E-21	36.08391472	-0.004844606	516	4.54E-05
291	levothyroxine	-0.024836726	0.002125486	-31.16940306	2.17E-211	5.89E-210	472.0607946	-0.001828993	646	4.54E-05
292	API.001	-0.003497304	-0.016633042	-4.92821913	8.32E-07	1.15E-06	2.81827468	-0.012791395	279	4.47E-05
293	etomoxir	-0.016523453	-0.001597014	-21.64485286	1.89E-103	1.37E-102	223.8951043	-0.002644522	617	4.37E-05
294	etomidate	-0.004827828	-0.009589894	-6.380012439	1.79E-10	2.75E-10	11.02141342	-0.008967034	385	4.33E-05
295	prazosin	-0.004830733	-0.009540583	-5.547913704	2.90E-08	4.23E-08	6.062413938	-0.008949124	387	4.32E-05
296	fluspirilene	-0.008818905	-0.01820626	-8.770183591	1.83E-18	3.37E-18	29.10624992	-0.004851094	514	4.28E-05
297	asymmetrical.dimethylarginine	-0.032154603	-0.000370638	-37.5975414	2.29E-305	2.43E-303	688.255371	-0.001326705	664	4.27E-05
298	acarbose	-0.009399863	0.00087035	-11.09244825	1.47E-28	3.33E-28	52.12503658	-0.004423254	534	4.16E-05
299	voxtalisib	-0.019642687	0.01665624	-16.56581712	1.75E-61	6.94E-61	127.5326285	-0.002101466	638	4.13E-05
300	edoxudine	-0.003824086	-0.018216386	-4.049295596	5.14E-05	6.71E-05	-1.125265956	-0.010573385	340	4.04E-05
301	L.citrulline	-0.003385414	0.002450809	-3.402071529	0.00066926	0.000818511	-3.535844361	-0.011933069	304	4.04E-05
302	trilostane	-0.006083237	0.005089193	-7.742577164	9.91E-15	1.67E-14	20.63327589	-0.006590556	459	4.01E-05
303	GDC.0980	-0.014758028	0.026815106	-8.549723959	1.27E-17	2.29E-17	27.19986428	-0.002661538	616	3.93E-05
304	triamcinolone.acetonide	-0.018008132	-0.009658975	-20.43408954	1.88E-92	1.14E-91	198.6318319	-0.002164924	636	3.90E-05
305	ganaxolone	-0.005958362	-0.010390485	-7.005760018	2.49E-12	3.98E-12	15.20571242	-0.006539261	461	3.90E-05
306	finasteride	-0.003454986	0.023271253	-2.234674123	0.025442859	0.029204345	-6.825300041	-0.011266368	320	3.89E-05
307	alvimopan	-0.013116593	0.010735221	-14.33122728	1.70E-46	5.30E-46	93.16754738	-0.002919812	601	3.83E-05
308	histamine	-0.004905056	-0.021171394	-5.172985684	2.31E-07	3.27E-07	4.053830417	-0.007659949	430	3.76E-05
309	JTC.801	-0.012876082	0.002874175	-13.54526525	9.90E-42	2.86E-41	82.25290224	-0.002892121	603	3.72E-05
310	mirodenafil	-0.00771321	-0.010438078	-8.722535962	2.80E-18	5.09E-18	28.69012603	-0.004734181	521	3.65E-05
311	pantoprazole	-0.008088599	-0.00915732	-10.54278162	5.82E-26	1.23E-25	46.19228413	-0.004512448	532	3.65E-05
312	gliquidone	-0.004037605	0.007037864	-3.887604398	0.00010136	0.000129824	-1.766702323	-0.008836629	392	3.57E-05
313	cefdinir	-0.006596331	0.002433186	-8.201998956	2.42E-16	4.26E-16	24.29135423	-0.005267746	501	3.47E-05
314	clonidine	-0.005933737	0.000457969	-6.868530118	6.56E-12	1.04E-11	14.25464044	-0.005841155	483	3.47E-05
315	fasudil	-0.013432242	0.002775185	-15.25710554	1.90E-52	6.53E-52	106.8085133	-0.002548956	621	3.42E-05
316	diphenidol	-0.00403652	-0.0083859	-5.526674483	3.28E-08	4.75E-08	5.944880457	-0.008480681	405	3.42E-05
317	imexon	-0.008682503	-0.005933076	-12.39810852	2.99E-35	7.77E-35	67.4199369	-0.003866286	561	3.36E-05
318	ramelteon	-0.00888855	0.001510331	-10.1991629	2.11E-24	4.35E-24	42.63598242	-0.003759834	565	3.34E-05
319	drospirenone	-0.006954478	-0.010248549	-7.521386495	5.50E-14	9.14E-14	18.94708822	-0.004658336	527	3.24E-05
320	trapidil	-0.01057511	-0.001462224	-10.64442042	1.97E-26	4.23E-26	47.26668876	-0.003027846	596	3.20E-05
321	PF.562271	-0.019312164	-0.000231828	-22.40607927	1.11E-110	8.62E-110	240.5098922	-0.001648537	651	3.18E-05
322	telcagepant	-0.00359143	-0.016698845	-4.502245643	6.74E-06	9.09E-06	0.810666002	-0.00883175	394	3.17E-05
323	benazepril	-0.009144074	-0.007724344	-11.66767382	2.04E-31	4.91E-31	58.65494397	-0.003450283	581	3.15E-05
324	defactinib	-0.010766831	0.022166144	-7.695457656	1.43E-14	2.40E-14	20.26998558	-0.002886799	604	3.11E-05
325	PF.04447943	-0.004186738	-0.002405595	-4.819881644	1.44E-06	1.99E-06	2.290498044	-0.007373666	440	3.09E-05
326	metolazone	-0.014004432	-0.017034981	-14.21371637	9.13E-46	2.81E-45	91.49683255	-0.002204329	635	3.09E-05
327	balapiravir	-0.008419548	-0.018049533	-10.59040094	3.50E-26	7.50E-26	46.69438095	-0.00365295	570	3.08E-05
328	guanadrel	-0.00491451	-0.009216407	-7.830451511	4.95E-15	8.45E-15	21.316696	-0.006201142	472	3.05E-05
329	ulipristal	-0.018204886	-0.001192796	-23.82831933	7.62E-125	7.85E-124	273.0609531	-0.001585043	655	2.89E-05
330	rutin	-0.004385398	-0.00447998	-5.379297256	7.51E-08	1.08E-07	5.141728623	-0.006508408	462	2.85E-05
331	aminoguanidine	-0.004977008	0.002370122	-6.137759298	8.43E-10	1.28E-09	9.506378057	-0.005733348	489	2.85E-05
332	seocalcitol	-0.010451647	-0.004708018	-13.41311277	5.90E-41	1.68E-40	80.47772402	-0.002677908	614	2.80E-05
333	glycitein	-0.003941235	-0.010454307	-4.661048906	3.15E-06	4.30E-06	1.537917882	-0.007073997	447	2.79E-05
334	fluticasone.propionate	-0.017284952	0.000532641	-18.81148319	1.09E-78	5.49E-78	167.021381	-0.001610234	654	2.78E-05
335	linopirdine	-0.00687222	-0.004001644	-8.863837032	7.96E-19	1.48E-18	29.93074686	-0.004037118	550	2.77E-05
336	loperamide	-0.002696942	-0.013024006	-3.211949921	0.001319152	0.001596382	-4.164412511	-0.0102122	352	2.75E-05
337	PF.03814735	-0.005347106	0.008096271	-3.460287096	0.00054002	0.000662795	-3.336152154	-0.00512198	505	2.74E-05
338	DPI.201106	-0.004861577	-0.006504467	-5.890519029	3.87E-09	5.79E-09	8.020533619	-0.005614888	494	2.73E-05
339	protirelin	-0.011082304	-0.005367873	-13.91413509	6.20E-44	1.85E-43	87.29930288	-0.002384305	628	2.64E-05
340	rosuvastatin	-0.00553779	-0.014124857	-5.65173439	1.60E-08	2.35E-08	6.643416495	-0.004719396	524	2.61E-05
341	ambrisentan	-0.011027752	0.005268481	-11.13366814	9.25E-29	2.12E-28	52.5820342	-0.002309519	633	2.55E-05
342	teriflunomide	-0.005254138	-0.011059786	-7.442760623	1.00E-13	1.65E-13	18.3594532	-0.00465534	528	2.45E-05
343	phenylacetylglutamine	-0.005332748	-0.01488092	-5.869489251	4.40E-09	6.55E-09	7.896965614	-0.004532847	531	2.42E-05
344	BVD.523	-0.005827539	-0.016807533	-5.37688101	7.61E-08	1.09E-07	5.128741629	-0.004084639	546	2.38E-05
345	trimetazidine	-0.008701431	0.000396004	-11.32744385	1.04E-29	2.43E-29	54.75299896	-0.002721758	610	2.37E-05
346	quinapril	-0.00363262	-0.017898747	-3.975494677	7.03E-05	9.08E-05	-1.421277708	-0.00629472	465	2.29E-05
347	cobimetinib	-0.016901627	0.001774348	-11.37695622	5.90E-30	1.39E-29	55.31369023	-0.001338151	663	2.26E-05
348	epitiostanol	-0.00309004	-0.010883881	-3.293732923	0.000989305	0.001203538	-3.898453829	-0.007260771	442	2.24E-05
349	MDL.73005EF	-0.006161321	0.005760497	-7.738758169	1.02E-14	1.72E-14	20.60374912	-0.003541122	577	2.18E-05
350	safingol	-0.004562546	0.001068853	-6.264243984	3.77E-10	5.77E-10	10.29010007	-0.004702714	525	2.15E-05
351	sarcosine	-0.016215344	-0.004929517	-19.4105203	1.22E-83	6.54E-83	178.3913224	-0.00132117	665	2.14E-05
352	lidocaine	-0.006177773	-0.00581873	-6.883382879	5.91E-12	9.40E-12	14.35667119	-0.003441315	582	2.13E-05
353	molindone	-0.00355882	-0.004900745	-4.466704727	7.96E-06	1.07E-05	0.651353002	-0.005839136	484	2.08E-05
354	guanaben.acetate	-0.014159666	-0.004755762	-17.31351591	5.67E-67	2.42E-66	140.1300959	-0.001466356	657	2.08E-05
355	rilpivirine	-0.012166559	-0.002302971	-13.21566047	8.23E-40	2.32E-39	77.85759998	-0.001692986	649	2.06E-05
356	SCH.28080	-0.005109118	-0.010633623	-5.005457188	5.59E-07	7.83E-07	3.201704028	-0.003907005	558	2.00E-05
357	ABT.239	-0.008222252	-0.001576918	-9.543952195	1.43E-21	2.78E-21	36.18018065	-0.002362202	630	1.94E-05
358	ZD.7114	-0.002400055	-0.005460283	-2.762863527	0.005731627	0.006758625	-5.505711261	-0.007793582	424	1.87E-05
359	oxfendazole	-0.003212651	-0.005486165	-3.79896313	0.000145463	0.000183589	-2.107261561	-0.005717775	491	1.84E-05
360	menadione	-0.021850399	-0.009186927	-25.99045759	5.28E-148	7.30E-147	326.2972267	-0.000839083	682	1.83E-05
361	duloxetine	-0.006971851	-0.015254859	-6.724328401	1.78E-11	2.80E-11	13.275487	-0.002580639	619	1.80E-05
362	dexamethasone	-0.001898849	-0.004663062	-2.452964299	0.014171605	0.016430502	-6.313750492	-0.008981275	383	1.71E-05
363	EMD.1214063	-0.002961998	0.010120287	-2.901746047	0.003712404	0.004415269	-5.112436085	-0.00574801	488	1.70E-05
364	nicergoline	-0.010921583	-0.01909217	-10.68905239	1.22E-26	2.63E-26	47.74172837	-0.001553258	656	1.70E-05
365	gemfibrozil	-0.017702098	-0.012147657	-19.72044691	2.92E-86	1.65E-85	184.4117791	-0.00086938	679	1.54E-05
366	primaquine	-0.003138488	0.007012342	-3.332451297	0.000861428	0.001050745	-3.770210243	-0.004849727	515	1.52E-05
367	tacrolimus	-0.001938927	-0.000739917	-2.403667652	0.016234899	0.018775423	-6.433437995	-0.007725073	428	1.50E-05
368	ozagrel	-0.023737422	0.001411941	-28.69853396	9.22E-180	1.68E-178	399.3215825	-0.000629403	686	1.49E-05
369	estriol	-0.002306766	0.006132784	-2.542307845	0.011015105	0.012846308	-6.090642161	-0.006268432	469	1.45E-05
370	lenvatinib	-0.005014182	-0.000564887	-5.540936597	3.02E-08	4.40E-08	6.023754396	-0.00284238	606	1.43E-05
371	PF.04457845	-0.002251482	0.013230705	-2.111041862	0.034773336	0.039585461	-7.093895638	-0.006150937	474	1.38E-05
372	proguanil	-0.005369831	0.002648433	-6.617983238	3.68E-11	5.75E-11	12.5666734	-0.002576848	620	1.38E-05
373	clenbuterol	-0.00247947	-0.010392383	-3.024036023	0.002495448	0.002983313	-4.750185272	-0.005504074	495	1.36E-05
374	sotalol	-0.026192433	0.006871059	-29.7357389	9.89E-193	2.13E-191	429.1482665	-0.000515445	688	1.35E-05
375	lomerizine	-0.00574256	-0.000981024	-5.749547968	9.00E-09	1.33E-08	7.200645077	-0.002329356	632	1.34E-05
376	isradipine	-0.013474774	0.010326752	-16.00997469	1.48E-57	5.58E-57	118.5243118	-0.000989197	674	1.33E-05
377	mepyramine	-0.01776462	-0.010798835	-20.95369569	4.27E-97	2.83E-96	209.2985401	-0.000711742	684	1.26E-05
378	palomid.529	-0.003465764	0.009630995	-3.66007977	0.000252379	0.00031479	-2.625064534	-0.003625227	572	1.26E-05
379	methimazole	-0.004211239	-0.009752017	-4.634615392	3.58E-06	4.88E-06	1.415116226	-0.002972667	599	1.25E-05
380	NVP.DPP728	-0.002962928	-0.002867714	-3.921607541	8.81E-05	0.000113116	-1.633979171	-0.004131013	544	1.22E-05
381	PF.02545920	-0.003591626	-0.008570609	-3.864509593	0.000111444	0.000141839	-1.856188647	-0.003382843	584	1.21E-05
382	dienogest	-0.002074319	-0.002985846	-2.455721794	0.014063349	0.016318681	-6.306983818	-0.005825944	485	1.21E-05
383	orteronel	-0.00599598	-0.002101278	-7.010205836	2.41E-12	3.86E-12	15.23683823	-0.001996195	641	1.20E-05
384	mestinon	-0.012435762	-0.003804885	-14.77548213	2.64E-49	8.60E-49	99.60708154	-0.000868639	680	1.08E-05
385	acifran	-0.010540407	-0.004613817	-11.55191174	7.85E-31	1.87E-30	57.31442504	-0.000862318	681	9.09E-06
386	semaxanib	-0.003242102	-0.00535653	-3.514772364	0.000440494	0.000543054	-3.146187667	-0.002787217	607	9.04E-06
387	clarithromycin	-0.002155111	-0.001391955	-2.703155491	0.006870627	0.008074156	-5.66886138	-0.004181231	540	9.01E-06
388	ranitidine	-0.002488145	-0.015275728	-2.404979259	0.016176755	0.018723849	-6.430284996	-0.003609321	573	8.98E-06
389	ciclesonide	-0.007992097	0.001340587	-8.03779935	9.33E-16	1.62E-15	22.95978944	-0.001113061	672	8.90E-06
390	tetrindole	-0.00185998	-0.012087351	-2.151596944	0.031433571	0.035931509	-7.007472301	-0.004756331	520	8.85E-06
391	3.deazaadenosine	-0.005211401	0.00584104	-5.641146427	1.70E-08	2.49E-08	6.583671339	-0.001450809	659	7.56E-06
392	alisertib	-0.032150081	-0.002189801	-24.48658773	1.09E-131	1.25E-130	288.790622	-0.00022892	698	7.36E-06
393	grazoprevir	-0.002298597	-0.001602882	-2.976644766	0.002915517	0.003479486	-4.892342781	-0.003158867	593	7.26E-06
394	adenosine	-0.007039149	0.004182444	-8.442885418	3.17E-17	5.68E-17	26.29340781	-0.000975505	675	6.87E-06
395	ftorafur	-0.002942905	-0.002509813	-4.319677231	1.57E-05	2.08E-05	0.005704507	-0.002047311	640	6.03E-06
396	aspirin	-0.006364954	0.009830922	-6.724433955	1.78E-11	2.80E-11	13.27619615	-0.000897845	677	5.71E-06
397	bambuterol	-0.010788298	-0.005310582	-12.52877484	5.84E-36	1.53E-35	69.04368094	-0.000485008	689	5.23E-06
398	adapalene	-0.001870677	-0.011206705	-2.085545689	0.037024518	0.042113485	-7.147386505	-0.002669837	615	4.99E-06
399	teroxirone	-0.006742087	-0.008948886	-7.945970822	1.96E-15	3.38E-15	22.22682457	-0.00071774	683	4.84E-06
400	VX.765	-0.020002579	-0.006415362	-23.2863014	2.40E-119	2.22E-118	260.4242183	-0.000208995	701	4.18E-06
401	folic.acid	-0.01118624	0.003010314	-12.7917383	2.07E-37	5.55E-37	72.3627304	-0.000371974	693	4.16E-06
402	bazedoxifene	-0.001734934	-0.01144154	-2.033907524	0.041965839	0.047499418	-7.253732228	-0.002335167	631	4.05E-06
403	ebselen	-0.008367479	-0.00191931	-9.855047442	6.82E-23	1.36E-22	39.19217511	-0.00048333	690	4.04E-06
404	resatorvid	-0.002074335	0.013735288	-2.061239912	0.039284974	0.044611203	-7.197774873	-0.001924921	643	3.99E-06
405	mifobate	-0.021844005	-0.004026051	-23.20380254	1.61E-118	1.48E-117	258.5258001	-0.00014626	702	3.19E-06
406	naphazoline	-0.002201818	-0.011011775	-2.330692247	0.019773287	0.022810252	-6.606155511	-0.001170531	670	2.58E-06
407	quiflapon	-0.006832622	-0.00523255	-8.334873284	7.94E-17	1.41E-16	25.38855047	-0.000258297	697	1.76E-06
408	brivanib	-0.005070551	0.004668675	-5.082866051	3.73E-07	5.26E-07	3.591958067	-0.000302705	695	1.53E-06
409	cyclizine	-0.005401268	-0.001388394	-6.596312458	4.25E-11	6.64E-11	12.42361654	-5.05E-05	705	2.73E-07
410	betrixaban	-0.005076598	-0.004803565	-6.105049593	1.03E-09	1.56E-09	9.306300703	-5.18E-05	704	2.63E-07
411	CT.7758	-0.0029198	0.005836041	-3.468973752	0.000522861	0.000642306	-3.306064643	-2.46E-05	706	7.20E-08
