# Supplementary material for: Drug and single-cell gene expression integration identifies sensitive and resistant glioblastoma cell populations
Source: Nat Commun. 2026 Jan 7;17:99. doi: 10.1038/s41467-025-67783-5 (PMC12780015; doi:10.1038/s41467-025-67783-5)
Supplement: Supplementary file 8 — Supplementary Dataset 5 [file 41467_2025_67783_MOESM8_ESM.xlsx]

## Sheet: patient_DrugDiscordancelimma_re
logFC	AveExpr	t	P.Value	adj.P.Val	B	contrast	compound
0.0744783	9.80268	54.0916	0	0	1415.33	patient_groupresistant.GBM21-patient_groupsensitive.GBM21	alisertib
0.0655336	9.77937	28.8021	4.8946e-181	4.09678e-178	402.885	patient_groupresistant.GBM21-patient_groupsensitive.GBM21	GSK.1070916
0.0675389	9.77806	28.4317	1.69634e-176	9.46559e-174	392.45	patient_groupresistant.GBM21-patient_groupsensitive.GBM21	NVP.TAE684
0.0774671	9.76519	26.6102	5.30097e-155	2.21846e-152	343.038	patient_groupresistant.GBM21-patient_groupsensitive.GBM21	palbociclib
0.0561644	9.78191	25.6992	9.04249e-145	3.02743e-142	319.512	patient_groupresistant.GBM21-patient_groupsensitive.GBM21	PF.03758309
0.0480796	9.80219	24.4247	4.88879e-131	1.36397e-128	287.869	patient_groupresistant.GBM21-patient_groupsensitive.GBM21	MK.1775
0.0406662	9.81368	24.3498	2.98544e-130	7.13947e-128	286.032	patient_groupresistant.GBM21-patient_groupsensitive.GBM21	tozasertib
0.0523745	9.78499	24.0672	2.62774e-127	5.49855e-125	279.361	patient_groupresistant.GBM21-patient_groupsensitive.GBM21	PHA.848125
0.0623603	9.78265	23.8007	1.4627e-124	2.72063e-122	273.071	patient_groupresistant.GBM21-patient_groupsensitive.GBM21	AZD.8330
0.0507827	9.80381	23.4075	1.44821e-120	2.42431e-118	263.83	patient_groupresistant.GBM21-patient_groupsensitive.GBM21	trametinib
0.0538174	9.78852	23.2837	2.54801e-119	3.87761e-117	260.967	patient_groupresistant.GBM21-patient_groupsensitive.GBM21	STA.5326
0.0525564	9.79704	22.8612	4.03505e-115	5.6289e-113	251.315	patient_groupresistant.GBM21-patient_groupsensitive.GBM21	TAK.733
0.05823	9.77228	22.5924	1.73093e-112	2.2289e-110	245.334	patient_groupresistant.GBM21-patient_groupsensitive.GBM21	Ro.4987655
0.0548862	9.78173	22.309	9.57732e-110	1.14517e-107	239.002	patient_groupresistant.GBM21-patient_groupsensitive.GBM21	binimetinib
0.0465763	9.79795	21.975	1.48199e-106	1.65391e-104	231.645	patient_groupresistant.GBM21-patient_groupsensitive.GBM21	SB.939
0.04913	9.78846	21.8243	3.92435e-105	4.10585e-103	228.416	patient_groupresistant.GBM21-patient_groupsensitive.GBM21	PHA.793887
0.0426587	9.80001	21.5375	1.89227e-102	1.86333e-100	222.2	patient_groupresistant.GBM21-patient_groupsensitive.GBM21	PCI.24781
0.045703	9.79384	21.5193	2.79231e-102	2.59685e-100	221.797	patient_groupresistant.GBM21-patient_groupsensitive.GBM21	R.547
0.0369012	9.78957	21.4787	6.64952e-102	5.85858e-100	220.935	patient_groupresistant.GBM21-patient_groupsensitive.GBM21	AMG.232
0.0458533	9.79965	21.3285	1.61933e-100	1.35538e-98	217.765	patient_groupresistant.GBM21-patient_groupsensitive.GBM21	WYE.125132
0.0461934	9.79906	21.3218	1.86991e-100	1.49058e-98	217.671	patient_groupresistant.GBM21-patient_groupsensitive.GBM21	selinexor
0.051731	9.80616	21.191	2.96034e-99	2.25255e-97	214.867	patient_groupresistant.GBM21-patient_groupsensitive.GBM21	GSK.2126458
0.0405899	9.79753	21.1356	9.48823e-99	6.90578e-97	213.71	patient_groupresistant.GBM21-patient_groupsensitive.GBM21	danusertib
0.0456144	9.80628	21.1043	1.832e-98	1.27782e-96	213.021	patient_groupresistant.GBM21-patient_groupsensitive.GBM21	cobimetinib
0.0409069	9.7985	21.0887	2.54141e-98	1.70173e-96	212.689	patient_groupresistant.GBM21-patient_groupsensitive.GBM21	dacinostat
0.0411116	9.79919	21.0212	1.04307e-97	6.71576e-96	211.272	patient_groupresistant.GBM21-patient_groupsensitive.GBM21	neratinib
0.0398779	9.79949	20.7179	5.64693e-95	3.50109e-93	204.992	patient_groupresistant.GBM21-patient_groupsensitive.GBM21	GDC.0941
0.0349306	9.79205	20.645	2.52494e-94	1.50956e-92	203.491	patient_groupresistant.GBM21-patient_groupsensitive.GBM21	ENMD.2076
0.0443449	9.81231	20.6429	2.64073e-94	1.52434e-92	203.469	patient_groupresistant.GBM21-patient_groupsensitive.GBM21	PF.03814735
0.0464407	9.79951	20.5588	1.47615e-93	8.2369e-92	201.758	patient_groupresistant.GBM21-patient_groupsensitive.GBM21	pitavastatin
0.0333402	9.80941	20.5279	2.77806e-93	1.50015e-91	201.07	patient_groupresistant.GBM21-patient_groupsensitive.GBM21	JQ1+SR1277
0.0363249	9.801	20.4578	1.15894e-92	6.06269e-91	199.659	patient_groupresistant.GBM21-patient_groupsensitive.GBM21	idasanutlin
0.0475212	9.76757	20.4336	1.89639e-92	9.61987e-91	199.311	patient_groupresistant.GBM21-patient_groupsensitive.GBM21	IKK.2.inhibitor.V
0.041677	9.79588	20.3791	5.72702e-92	2.81971e-90	198.149	patient_groupresistant.GBM21-patient_groupsensitive.GBM21	ZSTK.474
0.0393112	9.79992	20.1105	1.28034e-89	6.12368e-88	192.704	patient_groupresistant.GBM21-patient_groupsensitive.GBM21	JNJ.26481585
0.0370632	9.80087	20.1058	1.40681e-89	6.54168e-88	192.592	patient_groupresistant.GBM21-patient_groupsensitive.GBM21	belinostat
0.0334847	9.79755	20.0311	6.25755e-89	2.83112e-87	191.079	patient_groupresistant.GBM21-patient_groupsensitive.GBM21	GBM_JQ1
0.0396348	9.7891	19.8589	1.90766e-87	8.40376e-86	187.759	patient_groupresistant.GBM21-patient_groupsensitive.GBM21	PD.184352
0.040071	9.79868	19.7733	1.03205e-86	4.42988e-85	186.033	patient_groupresistant.GBM21-patient_groupsensitive.GBM21	ingenol.mebutate
0.0413995	9.8145	19.6237	1.93858e-85	8.11297e-84	183.118	patient_groupresistant.GBM21-patient_groupsensitive.GBM21	AP.26113
0.0407334	9.79903	19.4896	2.63753e-84	1.07688e-82	180.531	patient_groupresistant.GBM21-patient_groupsensitive.GBM21	foretinib
0.0303944	9.80405	19.2509	2.63302e-82	1.04945e-80	175.867	patient_groupresistant.GBM21-patient_groupsensitive.GBM21	docetaxel
0.0374789	9.81907	19.115	3.53189e-81	1.37497e-79	173.312	patient_groupresistant.GBM21-patient_groupsensitive.GBM21	AS.703026
-0.03347	9.80986	-19.1131	3.66669e-81	1.39501e-79	173.277	patient_groupresistant.GBM21-patient_groupsensitive.GBM21	CNQX
-0.0300832	9.83473	-18.7749	2.16631e-78	8.05866e-77	166.892	patient_groupresistant.GBM21-patient_groupsensitive.GBM21	entecavir
0.0392451	9.7832	18.7061	7.82618e-78	2.84805e-76	165.733	patient_groupresistant.GBM21-patient_groupsensitive.GBM21	BIIB.021
0.0422629	9.81789	18.4326	1.23471e-75	4.39766e-74	160.596	patient_groupresistant.GBM21-patient_groupsensitive.GBM21	NVP.BEZ235
0.0295223	9.81301	18.3995	2.26652e-75	7.90449e-74	159.94	patient_groupresistant.GBM21-patient_groupsensitive.GBM21	crizotinib
0.0383525	9.77531	18.2262	5.35388e-74	1.82906e-72	156.977	patient_groupresistant.GBM21-patient_groupsensitive.GBM21	JQ1.(+)
0.0319208	9.80994	17.8705	3.22782e-71	1.08067e-69	150.41	patient_groupresistant.GBM21-patient_groupsensitive.GBM21	JNK.IN.5A
0.0324042	9.80622	17.773	1.82413e-70	5.98744e-69	148.704	patient_groupresistant.GBM21-patient_groupsensitive.GBM21	OSI.027
0.0320389	9.80241	17.6838	8.84031e-70	2.8459e-68	147.138	patient_groupresistant.GBM21-patient_groupsensitive.GBM21	atorvastatin
-0.0258101	9.81912	-17.629	2.31985e-69	7.32722e-68	146.125	patient_groupresistant.GBM21-patient_groupsensitive.GBM21	efaproxiral
0.0359182	9.81179	17.2565	1.51335e-66	4.6914e-65	139.755	patient_groupresistant.GBM21-patient_groupsensitive.GBM21	refametinib
0.0320067	9.81204	17.0959	2.3737e-65	7.22467e-64	136.955	patient_groupresistant.GBM21-patient_groupsensitive.GBM21	amsacrine
0.0272345	9.79483	17.0676	3.84584e-65	1.14963e-63	136.458	patient_groupresistant.GBM21-patient_groupsensitive.GBM21	LY.2874455
-0.0269393	9.8166	-16.9885	1.47588e-64	4.33443e-63	135.111	patient_groupresistant.GBM21-patient_groupsensitive.GBM21	indometacin
0.032025	9.78688	16.9285	4.07823e-64	1.17706e-62	134.165	patient_groupresistant.GBM21-patient_groupsensitive.GBM21	PF.431396
0.0253386	9.79821	16.8808	9.10652e-64	2.58378e-62	133.313	patient_groupresistant.GBM21-patient_groupsensitive.GBM21	LGX.818
-0.0242873	9.8026	-16.8769	9.73409e-64	2.71581e-62	133.278	patient_groupresistant.GBM21-patient_groupsensitive.GBM21	etofenamate
0.0291267	9.79932	16.7642	6.46018e-63	1.77284e-61	131.364	patient_groupresistant.GBM21-patient_groupsensitive.GBM21	alvespimycin
-0.0274403	9.79641	-16.6638	3.44828e-62	9.31036e-61	129.713	patient_groupresistant.GBM21-patient_groupsensitive.GBM21	nepafenac
0.0284256	9.80298	16.6055	9.0809e-62	2.41293e-60	128.723	patient_groupresistant.GBM21-patient_groupsensitive.GBM21	phorbol.myristate.acetate
0.0450873	9.75756	16.5194	3.77199e-61	9.86611e-60	127.549	patient_groupresistant.GBM21-patient_groupsensitive.GBM21	XMD.16144
0.0289099	9.78069	16.4891	6.21049e-61	1.57687e-59	126.859	patient_groupresistant.GBM21-patient_groupsensitive.GBM21	hexachlorophene
0.0279025	9.78839	16.4891	6.21706e-61	1.57687e-59	126.822	patient_groupresistant.GBM21-patient_groupsensitive.GBM21	pelitinib
0.033449	9.81611	16.3588	5.26743e-60	1.31607e-58	124.705	patient_groupresistant.GBM21-patient_groupsensitive.GBM21	AZD.8055
0.0300879	9.78918	16.2056	6.36518e-59	1.56696e-57	122.308	patient_groupresistant.GBM21-patient_groupsensitive.GBM21	JWE.035
0.0294658	9.81776	16.1739	1.06239e-58	2.57745e-57	121.686	patient_groupresistant.GBM21-patient_groupsensitive.GBM21	rigosertib
-0.0228869	9.81613	-16.1501	1.56017e-58	3.73104e-57	121.277	patient_groupresistant.GBM21-patient_groupsensitive.GBM21	2.iminobiotin
-0.0213446	9.7979	-16.0498	7.822e-58	1.84423e-56	119.674	patient_groupresistant.GBM21-patient_groupsensitive.GBM21	benazepril
0.0310219	9.78161	16.0364	9.70631e-58	2.25672e-56	119.566	patient_groupresistant.GBM21-patient_groupsensitive.GBM21	artesunate
0.0313485	9.78872	15.9463	4.09095e-57	9.38117e-56	118.091	patient_groupresistant.GBM21-patient_groupsensitive.GBM21	ACY.1215
0.0285782	9.80077	15.9403	4.50712e-57	1.01958e-55	117.983	patient_groupresistant.GBM21-patient_groupsensitive.GBM21	WH.4.025
0.0365903	9.81116	15.9157	6.66417e-57	1.48744e-55	117.595	patient_groupresistant.GBM21-patient_groupsensitive.GBM21	PI.103
0.030614	9.78074	15.9115	7.12796e-57	1.57003e-55	117.579	patient_groupresistant.GBM21-patient_groupsensitive.GBM21	AEE.788
0.0261583	9.79647	15.8795	1.1836e-56	2.57319e-55	116.983	patient_groupresistant.GBM21-patient_groupsensitive.GBM21	idoxuridin
0.0338376	9.81205	15.8373	2.31065e-56	4.95901e-55	116.343	patient_groupresistant.GBM21-patient_groupsensitive.GBM21	entinostat
0.0250901	9.80589	15.8293	2.62329e-56	5.55873e-55	116.208	patient_groupresistant.GBM21-patient_groupsensitive.GBM21	AZ.20
-0.019759	9.8117	-15.7682	6.88598e-56	1.44089e-54	115.223	patient_groupresistant.GBM21-patient_groupsensitive.GBM21	edoxaban
0.0339948	9.8062	15.6451	4.7503e-55	9.81728e-54	113.331	patient_groupresistant.GBM21-patient_groupsensitive.GBM21	ixazomib
-0.0267854	9.82999	-15.616	7.49377e-55	1.52983e-53	112.85	patient_groupresistant.GBM21-patient_groupsensitive.GBM21	dinoprost
0.0374693	9.81812	15.6146	7.65339e-55	1.54359e-53	112.879	patient_groupresistant.GBM21-patient_groupsensitive.GBM21	mocetinostat
0.0306929	9.7908	15.5625	1.72277e-54	3.43324e-53	112.106	patient_groupresistant.GBM21-patient_groupsensitive.GBM21	resminostat
-0.0234063	9.81245	-15.5449	2.2672e-54	4.46505e-53	111.734	patient_groupresistant.GBM21-patient_groupsensitive.GBM21	hesperidin
0.0316799	9.79788	15.4842	5.80809e-54	1.13055e-52	110.893	patient_groupresistant.GBM21-patient_groupsensitive.GBM21	XL.888
0.039609	9.80985	15.3759	3.08815e-53	5.94204e-52	109.203	patient_groupresistant.GBM21-patient_groupsensitive.GBM21	torin.2
0.0351795	9.77264	15.3418	5.21384e-53	9.91815e-52	108.845	patient_groupresistant.GBM21-patient_groupsensitive.GBM21	WZ.4.145
-0.0215902	9.81437	-15.3231	6.94169e-53	1.30566e-51	108.325	patient_groupresistant.GBM21-patient_groupsensitive.GBM21	naftifine
0.0260168	9.80528	15.3173	7.5857e-53	1.41094e-51	108.261	patient_groupresistant.GBM21-patient_groupsensitive.GBM21	valrubicin
0.0353553	9.80619	15.2929	1.10221e-52	2.02758e-51	107.914	patient_groupresistant.GBM21-patient_groupsensitive.GBM21	oprozomib
0.0249533	9.81096	15.2894	1.1633e-52	2.11669e-51	107.853	patient_groupresistant.GBM21-patient_groupsensitive.GBM21	HG.5.113.01
0.0256609	9.79722	15.2759	1.43021e-52	2.57437e-51	107.645	patient_groupresistant.GBM21-patient_groupsensitive.GBM21	simvastatin
-0.0216736	9.81522	-15.1972	4.74067e-52	8.44243e-51	106.415	patient_groupresistant.GBM21-patient_groupsensitive.GBM21	tirasemtiv
-0.0183624	9.80848	-15.0883	2.46702e-51	4.34716e-50	104.789	patient_groupresistant.GBM21-patient_groupsensitive.GBM21	O6.benzylguanine
0.0265729	9.79447	15.0792	2.83033e-51	4.93539e-50	104.707	patient_groupresistant.GBM21-patient_groupsensitive.GBM21	GSK.461364
0.0242466	9.80515	15.0594	3.81055e-51	6.57614e-50	104.359	patient_groupresistant.GBM21-patient_groupsensitive.GBM21	LY.2603618
-0.0217474	9.82325	-14.9877	1.11982e-50	1.91283e-49	103.264	patient_groupresistant.GBM21-patient_groupsensitive.GBM21	KIN001.260
0.0304609	9.79728	14.9809	1.24036e-50	2.09734e-49	103.211	patient_groupresistant.GBM21-patient_groupsensitive.GBM21	pralatrexate
0.0259516	9.78095	14.878	5.76191e-50	9.64544e-49	101.749	patient_groupresistant.GBM21-patient_groupsensitive.GBM21	sertindole
0.0210535	9.79839	14.8446	9.4756e-50	1.57051e-48	101.153	patient_groupresistant.GBM21-patient_groupsensitive.GBM21	GSK.2334470
-0.0219995	9.79522	-14.7775	2.55969e-49	4.2009e-48	100.186	patient_groupresistant.GBM21-patient_groupsensitive.GBM21	glycitein
0.022987	9.80585	14.7374	4.62791e-49	7.52148e-48	99.5712	patient_groupresistant.GBM21-patient_groupsensitive.GBM21	AV.412
-0.0144262	9.82531	-14.6835	1.02235e-48	1.6456e-47	98.777	patient_groupresistant.GBM21-patient_groupsensitive.GBM21	acenocoumarol
0.0280998	9.79595	14.6294	2.26101e-48	3.6047e-47	98.0661	patient_groupresistant.GBM21-patient_groupsensitive.GBM21	ganetespib
0.0212321	9.78856	14.6234	2.4691e-48	3.89931e-47	97.9635	patient_groupresistant.GBM21-patient_groupsensitive.GBM21	azathioprine
0.0304498	9.81195	14.6023	3.36206e-48	5.2599e-47	97.6214	patient_groupresistant.GBM21-patient_groupsensitive.GBM21	PF.04691502
0.0299922	9.81629	14.5631	5.95803e-48	9.23495e-47	97.0549	patient_groupresistant.GBM21-patient_groupsensitive.GBM21	romidepsin
0.0241106	9.77906	14.4999	1.49268e-47	2.29242e-46	96.1492	patient_groupresistant.GBM21-patient_groupsensitive.GBM21	tacedinaline
0.033174	9.80106	14.4798	1.99975e-47	3.04326e-46	95.8739	patient_groupresistant.GBM21-patient_groupsensitive.GBM21	ixazomib.citrate
-0.0227858	9.82165	-14.4122	5.31248e-47	8.01179e-46	94.8692	patient_groupresistant.GBM21-patient_groupsensitive.GBM21	meclizine
0.0310792	9.81323	14.4028	6.08695e-47	9.09781e-46	94.743	patient_groupresistant.GBM21-patient_groupsensitive.GBM21	torin.1
0.0258902	9.79899	14.3737	9.24803e-47	1.37002e-45	94.31	patient_groupresistant.GBM21-patient_groupsensitive.GBM21	bardoxolone.methyl
0.0244537	9.79829	14.2939	2.9054e-46	4.26635e-45	93.1879	patient_groupresistant.GBM21-patient_groupsensitive.GBM21	combretastatin.A.4
0.0284742	9.7844	14.0999	4.58308e-45	6.67137e-44	90.5549	patient_groupresistant.GBM21-patient_groupsensitive.GBM21	RAF.265
-0.0221149	9.80544	-13.9647	3.06127e-44	4.41774e-43	88.5194	patient_groupresistant.GBM21-patient_groupsensitive.GBM21	taladegib
-0.0199951	9.81648	-13.9179	5.88276e-44	8.41687e-43	87.8762	patient_groupresistant.GBM21-patient_groupsensitive.GBM21	D.4476
-0.0197604	9.81276	-13.8856	9.22044e-44	1.30805e-42	87.4153	patient_groupresistant.GBM21-patient_groupsensitive.GBM21	formoterol
0.0310806	9.82287	13.8478	1.55895e-43	2.19302e-42	86.9649	patient_groupresistant.GBM21-patient_groupsensitive.GBM21	TAS.103
-0.0192487	9.82337	-13.8468	1.58169e-43	2.20646e-42	86.8931	patient_groupresistant.GBM21-patient_groupsensitive.GBM21	amitifadine
-0.0232732	9.81545	-13.8257	2.117e-43	2.92881e-42	86.6078	patient_groupresistant.GBM21-patient_groupsensitive.GBM21	anagrelide
-0.0239797	9.8057	-13.8207	2.27096e-43	3.11605e-42	86.6231	patient_groupresistant.GBM21-patient_groupsensitive.GBM21	ruxolitinib
0.0286742	9.81494	13.8162	2.41474e-43	3.2864e-42	86.4961	patient_groupresistant.GBM21-patient_groupsensitive.GBM21	epirubicin
0.0313422	9.80872	13.7599	5.25719e-43	7.09721e-42	85.7204	patient_groupresistant.GBM21-patient_groupsensitive.GBM21	delanzomib
-0.021005	9.82368	-13.7275	8.21713e-43	1.10044e-41	85.2484	patient_groupresistant.GBM21-patient_groupsensitive.GBM21	nevirapine
-0.0182166	9.81156	-13.7062	1.10071e-42	1.46238e-41	84.9473	patient_groupresistant.GBM21-patient_groupsensitive.GBM21	AICA.ribonucleotide
-0.0255126	9.82731	-13.652	2.31226e-42	3.04781e-41	84.2402	patient_groupresistant.GBM21-patient_groupsensitive.GBM21	bexarotene
-0.0199357	9.82315	-13.6503	2.36626e-42	3.09463e-41	84.2214	patient_groupresistant.GBM21-patient_groupsensitive.GBM21	sulmazole
-0.0194039	9.81964	-13.5664	7.42802e-42	9.63915e-41	83.0501	patient_groupresistant.GBM21-patient_groupsensitive.GBM21	letrozole
-0.0191968	9.8141	-13.4953	1.94882e-41	2.50948e-40	82.113	patient_groupresistant.GBM21-patient_groupsensitive.GBM21	SB.705498
-0.0215993	9.81118	-13.4632	3.00532e-41	3.84038e-40	81.6633	patient_groupresistant.GBM21-patient_groupsensitive.GBM21	moxifloxacin
0.0330048	9.75955	13.4551	3.35435e-41	4.25393e-40	81.8445	patient_groupresistant.GBM21-patient_groupsensitive.GBM21	I.BET.151
-0.0189706	9.82496	-13.439	4.16767e-41	5.24562e-40	81.3438	patient_groupresistant.GBM21-patient_groupsensitive.GBM21	estradiol
-0.0238521	9.83834	-13.4032	6.74212e-41	8.42262e-40	80.9948	patient_groupresistant.GBM21-patient_groupsensitive.GBM21	TMZ
-0.0195681	9.80487	-13.3142	2.21898e-40	2.75154e-39	79.6757	patient_groupresistant.GBM21-patient_groupsensitive.GBM21	rivaroxaban
0.0229284	9.81041	13.2311	6.70259e-40	8.2501e-39	78.5961	patient_groupresistant.GBM21-patient_groupsensitive.GBM21	colchicine
0.0235981	9.79339	13.1142	3.14056e-39	3.83744e-38	77.1482	patient_groupresistant.GBM21-patient_groupsensitive.GBM21	mycophenolic.acid
-0.019698	9.80964	-13.1079	3.41102e-39	4.13771e-38	76.9716	patient_groupresistant.GBM21-patient_groupsensitive.GBM21	MK.0752
0.0233733	9.79574	13.1029	3.64123e-39	4.3852e-38	76.9879	patient_groupresistant.GBM21-patient_groupsensitive.GBM21	BAY.87.2243
-0.0221751	9.81409	-13.087	4.48931e-39	5.36793e-38	76.6959	patient_groupresistant.GBM21-patient_groupsensitive.GBM21	LDN.193189
0.0313334	9.81686	13.0838	4.67617e-39	5.55171e-38	76.6856	patient_groupresistant.GBM21-patient_groupsensitive.GBM21	carfilzomib
-0.0202017	9.82197	-13.0689	5.68578e-39	6.70282e-38	76.4792	patient_groupresistant.GBM21-patient_groupsensitive.GBM21	UNC.1215
-0.0203157	9.81833	-13.0256	1.00282e-38	1.17394e-37	75.8861	patient_groupresistant.GBM21-patient_groupsensitive.GBM21	umeclidinium
0.0221239	9.77891	12.9811	1.79069e-38	2.08168e-37	75.453	patient_groupresistant.GBM21-patient_groupsensitive.GBM21	cepharanthine
-0.0184203	9.8015	-12.9491	2.71488e-38	3.13428e-37	74.8931	patient_groupresistant.GBM21-patient_groupsensitive.GBM21	fexofenadine
-0.0180101	9.81279	-12.944	2.90073e-38	3.32591e-37	74.8264	patient_groupresistant.GBM21-patient_groupsensitive.GBM21	ST.1859
0.0221165	9.80248	12.9317	3.40145e-38	3.87349e-37	74.7427	patient_groupresistant.GBM21-patient_groupsensitive.GBM21	SNX.2112
0.0248018	9.79556	12.8863	6.12109e-38	6.92345e-37	74.1678	patient_groupresistant.GBM21-patient_groupsensitive.GBM21	geldanamycin
-0.018555	9.81269	-12.772	2.6654e-37	2.99455e-36	72.6364	patient_groupresistant.GBM21-patient_groupsensitive.GBM21	penitrem.a
0.0201233	9.80084	12.747	3.66806e-37	4.09356e-36	72.3217	patient_groupresistant.GBM21-patient_groupsensitive.GBM21	KW.2478
0.0249284	9.79287	12.7335	4.36213e-37	4.8359e-36	72.2495	patient_groupresistant.GBM21-patient_groupsensitive.GBM21	NVP.AUY922
0.0214425	9.80445	12.6975	6.90285e-37	7.60222e-36	71.7041	patient_groupresistant.GBM21-patient_groupsensitive.GBM21	HMN.214
0.0221351	9.82181	12.6791	8.72088e-37	9.54167e-36	71.4844	patient_groupresistant.GBM21-patient_groupsensitive.GBM21	cabazitaxel
0.0183932	9.80876	12.6574	1.14939e-36	1.24941e-35	71.2023	patient_groupresistant.GBM21-patient_groupsensitive.GBM21	tipifarnib.P2
-0.0193739	9.80962	-12.6217	1.80768e-36	1.9523e-35	70.7566	patient_groupresistant.GBM21-patient_groupsensitive.GBM21	norethindrone
-0.018755	9.81435	-12.587	2.80255e-36	3.00735e-35	70.2924	patient_groupresistant.GBM21-patient_groupsensitive.GBM21	ALW.II.38.3
-0.018556	9.82293	-12.5002	8.35494e-36	8.90839e-35	69.2189	patient_groupresistant.GBM21-patient_groupsensitive.GBM21	hydroflumethiazide
-0.0179626	9.81775	-12.4931	9.13691e-36	9.68049e-35	69.1154	patient_groupresistant.GBM21-patient_groupsensitive.GBM21	methocarbamol
-0.0201888	9.82085	-12.427	2.08738e-35	2.19766e-34	68.3312	patient_groupresistant.GBM21-patient_groupsensitive.GBM21	erythromycin.ethylsuccinate
0.0257093	9.77449	12.4228	2.19899e-35	2.3007e-34	68.4639	patient_groupresistant.GBM21-patient_groupsensitive.GBM21	volasertib
-0.0160247	9.81338	-12.3954	3.09413e-35	3.21712e-34	67.9126	patient_groupresistant.GBM21-patient_groupsensitive.GBM21	AZD.1480
-0.0177832	9.81777	-12.3598	4.81681e-35	4.97737e-34	67.4602	patient_groupresistant.GBM21-patient_groupsensitive.GBM21	NU.7026
-0.0194244	9.83585	-12.34	6.1498e-35	6.31581e-34	67.3234	patient_groupresistant.GBM21-patient_groupsensitive.GBM21	clozapine
0.0224213	9.81618	12.2345	2.26117e-34	2.30804e-33	65.9408	patient_groupresistant.GBM21-patient_groupsensitive.GBM21	podophyllotoxin
0.0261743	9.77227	12.2282	2.44331e-34	2.47885e-33	66.0699	patient_groupresistant.GBM21-patient_groupsensitive.GBM21	dabrafenib
0.0207578	9.78054	12.2128	2.95167e-34	2.97656e-33	65.7	patient_groupresistant.GBM21-patient_groupsensitive.GBM21	nortriptyline
-0.0213768	9.79782	-12.2077	3.13945e-34	3.14697e-33	65.6249	patient_groupresistant.GBM21-patient_groupsensitive.GBM21	KIN001.043
-0.0168769	9.80201	-12.1724	4.8389e-34	4.82162e-33	65.2101	patient_groupresistant.GBM21-patient_groupsensitive.GBM21	pomalidomide
0.0213607	9.80019	12.1469	6.60067e-34	6.53818e-33	64.9209	patient_groupresistant.GBM21-patient_groupsensitive.GBM21	AT.13387
0.0186825	9.80303	12.1036	1.11878e-33	1.10167e-32	64.3474	patient_groupresistant.GBM21-patient_groupsensitive.GBM21	rilpivirine
-0.0149652	9.82253	-12.1026	1.13246e-33	1.10861e-32	64.3309	patient_groupresistant.GBM21-patient_groupsensitive.GBM21	theophylline
-0.018831	9.81279	-12.048	2.19634e-33	2.13761e-32	63.6804	patient_groupresistant.GBM21-patient_groupsensitive.GBM21	climbazole
0.0200554	9.81883	12.0267	2.83806e-33	2.74619e-32	63.4787	patient_groupresistant.GBM21-patient_groupsensitive.GBM21	deforolimus
-0.0194129	9.82497	-12.0218	3.01408e-33	2.89975e-32	63.4128	patient_groupresistant.GBM21-patient_groupsensitive.GBM21	trimipramine
0.0205689	9.8117	11.9529	6.90642e-33	6.60649e-32	62.5521	patient_groupresistant.GBM21-patient_groupsensitive.GBM21	MLN.8054
0.0228629	9.79579	11.9437	7.70646e-33	7.3299e-32	62.4368	patient_groupresistant.GBM21-patient_groupsensitive.GBM21	MLN.2480
0.0235678	9.79772	11.9277	9.34387e-33	8.83708e-32	62.2875	patient_groupresistant.GBM21-patient_groupsensitive.GBM21	niclosamide
-0.0164761	9.804	-11.9199	1.02576e-32	9.64671e-32	62.1348	patient_groupresistant.GBM21-patient_groupsensitive.GBM21	chlormezanone
-0.0185843	9.8125	-11.8828	1.59712e-32	1.49362e-31	61.6976	patient_groupresistant.GBM21-patient_groupsensitive.GBM21	CP.466722
-0.0158536	9.82066	-11.8614	2.06233e-32	1.91797e-31	61.4404	patient_groupresistant.GBM21-patient_groupsensitive.GBM21	YM.976
-0.0185221	9.80745	-11.8573	2.16591e-32	2.00317e-31	61.3921	patient_groupresistant.GBM21-patient_groupsensitive.GBM21	flutamide
-0.0184415	9.81097	-11.8503	2.35252e-32	2.1638e-31	61.3271	patient_groupresistant.GBM21-patient_groupsensitive.GBM21	laropiprant
-0.0175992	9.80675	-11.8496	2.37395e-32	2.17158e-31	61.305	patient_groupresistant.GBM21-patient_groupsensitive.GBM21	CHIR.99021
-0.018467	9.82615	-11.837	2.75853e-32	2.50966e-31	61.2304	patient_groupresistant.GBM21-patient_groupsensitive.GBM21	etazolate
0.0191813	9.82029	11.8254	3.16308e-32	2.86216e-31	61.111	patient_groupresistant.GBM21-patient_groupsensitive.GBM21	fulvestrant
0.0289294	9.82974	11.8115	3.73065e-32	3.35758e-31	60.9283	patient_groupresistant.GBM21-patient_groupsensitive.GBM21	GDC.0980
-0.0155603	9.82027	-11.7848	5.12068e-32	4.58397e-31	60.5577	patient_groupresistant.GBM21-patient_groupsensitive.GBM21	PD.123319
0.0171802	9.7975	11.7819	5.30226e-32	4.72126e-31	60.5466	patient_groupresistant.GBM21-patient_groupsensitive.GBM21	calcitriol
0.0204233	9.80044	11.7693	6.14901e-32	5.44626e-31	60.3878	patient_groupresistant.GBM21-patient_groupsensitive.GBM21	dolastatin.10
-0.0170189	9.80302	-11.7377	8.93435e-32	7.87164e-31	60.0083	patient_groupresistant.GBM21-patient_groupsensitive.GBM21	lorglumide
0.022314	9.77725	11.698	1.42508e-31	1.249e-30	59.6615	patient_groupresistant.GBM21-patient_groupsensitive.GBM21	CX.5461
-0.0211704	9.79351	-11.6805	1.752e-31	1.52753e-30	59.4087	patient_groupresistant.GBM21-patient_groupsensitive.GBM21	aminosalicylic.acid
-0.0155961	9.81594	-11.6598	2.23197e-31	1.93592e-30	59.0753	patient_groupresistant.GBM21-patient_groupsensitive.GBM21	OCO.1112
-0.0170089	9.80847	-11.6168	3.68903e-31	3.18321e-30	58.5761	patient_groupresistant.GBM21-patient_groupsensitive.GBM21	tonabersat
-0.0190644	9.81164	-11.6034	4.31677e-31	3.70578e-30	58.4285	patient_groupresistant.GBM21-patient_groupsensitive.GBM21	norethisterone
-0.01532	9.7959	-11.5518	7.86311e-31	6.71574e-30	57.8388	patient_groupresistant.GBM21-patient_groupsensitive.GBM21	bucladesine
-0.0179153	9.80377	-11.5314	9.96491e-31	8.46764e-30	57.648	patient_groupresistant.GBM21-patient_groupsensitive.GBM21	torasemide
0.0237912	9.81325	11.4876	1.65268e-30	1.39727e-29	57.1117	patient_groupresistant.GBM21-patient_groupsensitive.GBM21	floxuridine
-0.0203093	9.83005	-11.4507	2.53166e-30	2.12964e-29	56.7103	patient_groupresistant.GBM21-patient_groupsensitive.GBM21	tesaglitazar
-0.0175419	9.78426	-11.4371	2.96019e-30	2.47768e-29	56.5545	patient_groupresistant.GBM21-patient_groupsensitive.GBM21	amcinonide
-0.0198708	9.80247	-11.4137	3.87255e-30	3.2252e-29	56.2556	patient_groupresistant.GBM21-patient_groupsensitive.GBM21	regorafenib
-0.0198321	9.81185	-11.3899	5.08703e-30	4.21569e-29	55.9772	patient_groupresistant.GBM21-patient_groupsensitive.GBM21	gliquidone
-0.0157179	9.81316	-11.3864	5.29509e-30	4.36649e-29	55.9319	patient_groupresistant.GBM21-patient_groupsensitive.GBM21	imatinib
0.0185757	9.78444	11.383	5.50055e-30	4.51369e-29	56.0012	patient_groupresistant.GBM21-patient_groupsensitive.GBM21	HG.6.64.01
-0.0159203	9.8261	-11.3635	6.87959e-30	5.61777e-29	55.6776	patient_groupresistant.GBM21-patient_groupsensitive.GBM21	elacridar
-0.0145819	9.81812	-11.3514	7.8941e-30	6.41491e-29	55.5447	patient_groupresistant.GBM21-patient_groupsensitive.GBM21	telotristat
-0.0161718	9.80401	-11.2962	1.47953e-29	1.19649e-28	54.9203	patient_groupresistant.GBM21-patient_groupsensitive.GBM21	SC.12267
-0.0152795	9.83169	-11.2946	1.50654e-29	1.21247e-28	54.9729	patient_groupresistant.GBM21-patient_groupsensitive.GBM21	diminazene.aceturate
-0.0186048	9.82341	-11.2701	1.99057e-29	1.59436e-28	54.6417	patient_groupresistant.GBM21-patient_groupsensitive.GBM21	linifanib
0.018833	9.79194	11.2499	2.50008e-29	1.99292e-28	54.4986	patient_groupresistant.GBM21-patient_groupsensitive.GBM21	indibulin
0.0186443	9.80301	11.2428	2.70927e-29	2.14944e-28	54.3295	patient_groupresistant.GBM21-patient_groupsensitive.GBM21	KX2.391
-0.0179786	9.81988	-11.2323	3.05174e-29	2.40972e-28	54.2134	patient_groupresistant.GBM21-patient_groupsensitive.GBM21	FK.866
-0.0167112	9.82766	-11.1642	6.56728e-29	5.16133e-28	53.4527	patient_groupresistant.GBM21-patient_groupsensitive.GBM21	agomelatine
-0.015983	9.83218	-11.1375	8.86712e-29	6.93624e-28	53.1681	patient_groupresistant.GBM21-patient_groupsensitive.GBM21	REV.5901
0.0222792	9.79067	11.1252	1.01696e-28	7.91812e-28	53.1827	patient_groupresistant.GBM21-patient_groupsensitive.GBM21	radicicol
0.0186566	9.8009	11.1201	1.07659e-28	8.34355e-28	52.9677	patient_groupresistant.GBM21-patient_groupsensitive.GBM21	selumetinib
0.0172747	9.78167	11.1019	1.31909e-28	1.01758e-27	52.7696	patient_groupresistant.GBM21-patient_groupsensitive.GBM21	NU.7441
-0.0146591	9.81739	-11.0587	2.1359e-28	1.64014e-27	52.2675	patient_groupresistant.GBM21-patient_groupsensitive.GBM21	NXY.059
-0.0158351	9.80676	-11.0583	2.14586e-28	1.64026e-27	52.2586	patient_groupresistant.GBM21-patient_groupsensitive.GBM21	amrinone
-0.0154051	9.80739	-11.0521	2.29913e-28	1.74943e-27	52.2044	patient_groupresistant.GBM21-patient_groupsensitive.GBM21	chenodiol
-0.0198912	9.81871	-11.0318	2.88018e-28	2.18164e-27	51.9836	patient_groupresistant.GBM21-patient_groupsensitive.GBM21	sarsagenin
-0.0142414	9.8067	-11.0287	2.981e-28	2.24784e-27	51.9435	patient_groupresistant.GBM21-patient_groupsensitive.GBM21	etizolam
-0.0112196	9.7902	-11.0276	3.01824e-28	2.26571e-27	51.9884	patient_groupresistant.GBM21-patient_groupsensitive.GBM21	mianserin
0.0228199	9.83278	10.9886	4.64767e-28	3.47331e-27	51.5587	patient_groupresistant.GBM21-patient_groupsensitive.GBM21	doxorubicin
-0.0157598	9.81311	-10.9776	5.24497e-28	3.90226e-27	51.3724	patient_groupresistant.GBM21-patient_groupsensitive.GBM21	levetiracetam
0.0259343	9.76388	10.9396	7.97758e-28	5.90906e-27	51.2381	patient_groupresistant.GBM21-patient_groupsensitive.GBM21	I.BET.762
0.0204299	9.81124	10.9357	8.32807e-28	6.14149e-27	50.9453	patient_groupresistant.GBM21-patient_groupsensitive.GBM21	PF.477736
-0.0161905	9.81063	-10.9343	8.45791e-28	6.20988e-27	50.8985	patient_groupresistant.GBM21-patient_groupsensitive.GBM21	flecainide
0.0173873	9.81088	10.8997	1.23604e-27	9.03552e-27	50.5375	patient_groupresistant.GBM21-patient_groupsensitive.GBM21	paclitaxel
-0.0189877	9.80377	-10.8866	1.42781e-27	1.0392e-26	50.4775	patient_groupresistant.GBM21-patient_groupsensitive.GBM21	VTP.27999
-0.0156999	9.80207	-10.8786	1.55765e-27	1.12879e-26	50.3009	patient_groupresistant.GBM21-patient_groupsensitive.GBM21	cyproterone.acetate
-0.0165688	9.80029	-10.8287	2.68717e-27	1.93894e-26	49.754	patient_groupresistant.GBM21-patient_groupsensitive.GBM21	Y.39983
-0.0174822	9.80357	-10.8213	2.91132e-27	2.09165e-26	49.7029	patient_groupresistant.GBM21-patient_groupsensitive.GBM21	diclofenac
-0.011487	9.81763	-10.7631	5.47816e-27	3.91899e-26	49.0429	patient_groupresistant.GBM21-patient_groupsensitive.GBM21	rucaparib
-0.0152605	9.80796	-10.7615	5.5746e-27	3.97101e-26	49.0283	patient_groupresistant.GBM21-patient_groupsensitive.GBM21	SB.203580
-0.0168102	9.8325	-10.7074	1.00053e-26	7.09696e-26	48.4858	patient_groupresistant.GBM21-patient_groupsensitive.GBM21	metenkephalin
-0.0140919	9.80298	-10.6944	1.14993e-26	8.12232e-26	48.3121	patient_groupresistant.GBM21-patient_groupsensitive.GBM21	malotilate
-0.0157134	9.82536	-10.6726	1.45499e-26	1.02339e-25	48.0839	patient_groupresistant.GBM21-patient_groupsensitive.GBM21	salirasib
-0.0151034	9.81526	-10.6627	1.61792e-26	1.13322e-25	47.9707	patient_groupresistant.GBM21-patient_groupsensitive.GBM21	nandrolone
0.0208059	9.79381	10.6089	2.87641e-26	2.0063e-25	47.5181	patient_groupresistant.GBM21-patient_groupsensitive.GBM21	metronidazole
0.0231041	9.82855	10.5841	3.74901e-26	2.60408e-25	47.2255	patient_groupresistant.GBM21-patient_groupsensitive.GBM21	daunorubicin
-0.018274	9.83034	-10.5659	4.54955e-26	3.14708e-25	47.0112	patient_groupresistant.GBM21-patient_groupsensitive.GBM21	tamibarotene
0.0225368	9.80441	10.5631	4.6861e-26	3.22821e-25	46.9449	patient_groupresistant.GBM21-patient_groupsensitive.GBM21	taselisib
0.0163659	9.79997	10.5486	5.47054e-26	3.75315e-25	46.7697	patient_groupresistant.GBM21-patient_groupsensitive.GBM21	cediranib
-0.0164863	9.83024	-10.5448	5.69015e-26	3.88788e-25	46.7719	patient_groupresistant.GBM21-patient_groupsensitive.GBM21	levonorgestrel
-0.0140028	9.80809	-10.5289	6.73977e-26	4.58633e-25	46.5621	patient_groupresistant.GBM21-patient_groupsensitive.GBM21	doxofylline
-0.016476	9.81574	-10.4843	1.07964e-25	7.31706e-25	46.1029	patient_groupresistant.GBM21-patient_groupsensitive.GBM21	lonidamine
-0.0230174	9.82708	-10.4745	1.19744e-25	8.08272e-25	46.0253	patient_groupresistant.GBM21-patient_groupsensitive.GBM21	trovafloxacin
0.0159656	9.7792	10.4732	1.21412e-25	8.16238e-25	46.0675	patient_groupresistant.GBM21-patient_groupsensitive.GBM21	cyclobenzaprine
-0.0156146	9.80815	-10.4464	1.61039e-25	1.07832e-24	45.6946	patient_groupresistant.GBM21-patient_groupsensitive.GBM21	folic.acid
-0.0168408	9.80262	-10.3774	3.32178e-25	2.2154e-24	44.9936	patient_groupresistant.GBM21-patient_groupsensitive.GBM21	PD.173074
-0.0143071	9.80947	-10.3746	3.41737e-25	2.27011e-24	44.9533	patient_groupresistant.GBM21-patient_groupsensitive.GBM21	tetradecylthioacetic.acid
0.0206601	9.82141	10.3668	3.7079e-25	2.45337e-24	44.9125	patient_groupresistant.GBM21-patient_groupsensitive.GBM21	CEP.37440
-0.0169296	9.80525	-10.358	4.06666e-25	2.68015e-24	44.7803	patient_groupresistant.GBM21-patient_groupsensitive.GBM21	AGK.2
0.0171812	9.81048	10.3466	4.5763e-25	3.00421e-24	44.6772	patient_groupresistant.GBM21-patient_groupsensitive.GBM21	brequinar
0.0173217	9.81226	10.3388	4.96476e-25	3.24649e-24	44.5895	patient_groupresistant.GBM21-patient_groupsensitive.GBM21	RG.2833
0.0183505	9.79224	10.3348	5.17829e-25	3.37294e-24	44.603	patient_groupresistant.GBM21-patient_groupsensitive.GBM21	amonafide
-0.0135823	9.81885	-10.33	5.44053e-25	3.53002e-24	44.4945	patient_groupresistant.GBM21-patient_groupsensitive.GBM21	cytisine
-0.0164645	9.81105	-10.3194	6.07981e-25	3.92958e-24	44.3791	patient_groupresistant.GBM21-patient_groupsensitive.GBM21	CB.10.277.(free.acid)
-0.0141261	9.80757	-10.281	9.05342e-25	5.82901e-24	43.9817	patient_groupresistant.GBM21-patient_groupsensitive.GBM21	aminoguanidine
0.0159365	9.8062	10.2673	1.04268e-24	6.68754e-24	43.8504	patient_groupresistant.GBM21-patient_groupsensitive.GBM21	albendazole
-0.0134069	9.79182	-10.2596	1.12938e-24	7.21595e-24	43.8035	patient_groupresistant.GBM21-patient_groupsensitive.GBM21	flavoxate
-0.0165859	9.80243	-10.2564	1.16755e-24	7.43146e-24	43.7682	patient_groupresistant.GBM21-patient_groupsensitive.GBM21	ethylenediaminetetraacetic.acid
-0.0159626	9.81086	-10.2553	1.18036e-24	7.48455e-24	43.731	patient_groupresistant.GBM21-patient_groupsensitive.GBM21	RG.4733
-0.0155474	9.81084	-10.232	1.50091e-24	9.48122e-24	43.4982	patient_groupresistant.GBM21-patient_groupsensitive.GBM21	vidarabine
-0.0152286	9.79865	-10.2116	1.85186e-24	1.16542e-23	43.3193	patient_groupresistant.GBM21-patient_groupsensitive.GBM21	methylprednisolone
0.0190652	9.78676	10.1896	2.32384e-24	1.45697e-23	43.1039	patient_groupresistant.GBM21-patient_groupsensitive.GBM21	ARP.101
-0.01589	9.82019	-10.1551	3.30733e-24	2.06585e-23	42.7127	patient_groupresistant.GBM21-patient_groupsensitive.GBM21	betulinic.acid
-0.0134295	9.81728	-10.1434	3.72788e-24	2.31988e-23	42.5797	patient_groupresistant.GBM21-patient_groupsensitive.GBM21	ursodeoxycholyltaurine
-0.0150828	9.82378	-10.1374	3.96551e-24	2.45862e-23	42.528	patient_groupresistant.GBM21-patient_groupsensitive.GBM21	tebipenem
-0.017156	9.80394	-10.0953	6.09173e-24	3.76294e-23	42.1074	patient_groupresistant.GBM21-patient_groupsensitive.GBM21	FK.888
-0.014074	9.79301	-10.0839	6.83494e-24	4.2065e-23	42.0017	patient_groupresistant.GBM21-patient_groupsensitive.GBM21	apixaban
-0.0162656	9.82214	-10.0835	6.86365e-24	4.2087e-23	42.0217	patient_groupresistant.GBM21-patient_groupsensitive.GBM21	saxagliptin
-0.0153633	9.7933	-10.0416	1.04997e-23	6.41476e-23	41.6298	patient_groupresistant.GBM21-patient_groupsensitive.GBM21	chlorphenamine
-0.0167971	9.80109	-10.0405	1.06192e-23	6.46418e-23	41.5765	patient_groupresistant.GBM21-patient_groupsensitive.GBM21	galeterone
-0.0141052	9.82638	-10.0361	1.1105e-23	6.73544e-23	41.4999	patient_groupresistant.GBM21-patient_groupsensitive.GBM21	andarine
-0.016053	9.80732	-10.0319	1.15778e-23	6.99686e-23	41.4604	patient_groupresistant.GBM21-patient_groupsensitive.GBM21	nafamostat
-0.0193519	9.82934	-10.0281	1.20345e-23	7.24665e-23	41.5167	patient_groupresistant.GBM21-patient_groupsensitive.GBM21	ampalex
-0.0143809	9.8123	-10.0101	1.44333e-23	8.63486e-23	41.2494	patient_groupresistant.GBM21-patient_groupsensitive.GBM21	miglitol
0.0271451	9.81186	10.01	1.4443e-23	8.63486e-23	41.2733	patient_groupresistant.GBM21-patient_groupsensitive.GBM21	lacidipine
-0.0141453	9.80007	-10.0024	1.55991e-23	9.29287e-23	41.1645	patient_groupresistant.GBM21-patient_groupsensitive.GBM21	CC.930
0.0173835	9.7945	9.98954	1.77581e-23	1.05415e-22	41.1203	patient_groupresistant.GBM21-patient_groupsensitive.GBM21	rociletinib
-0.0136984	9.82309	-9.97791	1.99625e-23	1.18082e-22	40.9248	patient_groupresistant.GBM21-patient_groupsensitive.GBM21	thioctic.acid
0.0173874	9.79786	9.97358	2.08506e-23	1.22901e-22	40.8886	patient_groupresistant.GBM21-patient_groupsensitive.GBM21	SR.33805
-0.0181085	9.78946	-9.92771	3.30334e-23	1.94027e-22	40.5748	patient_groupresistant.GBM21-patient_groupsensitive.GBM21	targinine
0.020616	9.82597	9.92213	3.49303e-23	2.04452e-22	40.4066	patient_groupresistant.GBM21-patient_groupsensitive.GBM21	SN.38
-0.0148064	9.77812	-9.91539	3.73652e-23	2.17942e-22	40.344	patient_groupresistant.GBM21-patient_groupsensitive.GBM21	capecitabine
-0.016004	9.79385	-9.88801	4.91099e-23	2.85452e-22	40.1546	patient_groupresistant.GBM21-patient_groupsensitive.GBM21	SB.239063
-0.0136075	9.81819	-9.84505	7.52934e-23	4.36129e-22	39.6053	patient_groupresistant.GBM21-patient_groupsensitive.GBM21	formestane
-0.0167193	9.80416	-9.82071	9.58485e-23	5.53277e-22	39.4129	patient_groupresistant.GBM21-patient_groupsensitive.GBM21	ipriflavone
-0.0133111	9.81268	-9.81328	1.0316e-22	5.93436e-22	39.2917	patient_groupresistant.GBM21-patient_groupsensitive.GBM21	ilomastat
-0.0143826	9.81931	-9.7754	1.49969e-22	8.59756e-22	38.9283	patient_groupresistant.GBM21-patient_groupsensitive.GBM21	MF.101
-0.0129593	9.7965	-9.77032	1.57672e-22	9.00832e-22	38.9057	patient_groupresistant.GBM21-patient_groupsensitive.GBM21	testosterone
-0.0132956	9.79891	-9.76559	1.65193e-22	9.40588e-22	38.876	patient_groupresistant.GBM21-patient_groupsensitive.GBM21	rasagiline
-0.0142408	9.81845	-9.76394	1.67898e-22	9.52748e-22	38.8435	patient_groupresistant.GBM21-patient_groupsensitive.GBM21	theobromine
-0.0142937	9.79562	-9.7614	1.72148e-22	9.73565e-22	38.9648	patient_groupresistant.GBM21-patient_groupsensitive.GBM21	atomoxetine
-0.0142553	9.80816	-9.71967	2.59377e-22	1.46194e-21	38.3802	patient_groupresistant.GBM21-patient_groupsensitive.GBM21	clemizole
-0.012646	9.81941	-9.71152	2.80942e-22	1.57818e-21	38.308	patient_groupresistant.GBM21-patient_groupsensitive.GBM21	tolcapone
-0.0154584	9.80857	-9.70524	2.98749e-22	1.67259e-21	38.2905	patient_groupresistant.GBM21-patient_groupsensitive.GBM21	temozolomide
-0.0141903	9.80793	-9.69326	3.35922e-22	1.87444e-21	38.1256	patient_groupresistant.GBM21-patient_groupsensitive.GBM21	fasudil
0.015531	9.80338	9.67379	4.0625e-22	2.25935e-21	37.9859	patient_groupresistant.GBM21-patient_groupsensitive.GBM21	aurora.a.inhibitor.i
-0.0149659	9.81836	-9.67131	4.16219e-22	2.30712e-21	37.9414	patient_groupresistant.GBM21-patient_groupsensitive.GBM21	amlexanox
0.0160191	9.79186	9.65698	4.78617e-22	2.64424e-21	37.893	patient_groupresistant.GBM21-patient_groupsensitive.GBM21	ercalcitriol
-0.0129923	9.82666	-9.62772	6.36185e-22	3.5032e-21	37.5282	patient_groupresistant.GBM21-patient_groupsensitive.GBM21	indoximod
-0.0172794	9.7849	-9.61408	7.2626e-22	3.98609e-21	37.4652	patient_groupresistant.GBM21-patient_groupsensitive.GBM21	clioquinol
-0.0157017	9.81243	-9.61246	7.37744e-22	4.0359e-21	37.368	patient_groupresistant.GBM21-patient_groupsensitive.GBM21	acyclovir
0.0176376	9.81266	9.57081	1.10398e-21	6.01975e-21	36.9663	patient_groupresistant.GBM21-patient_groupsensitive.GBM21	JW.7.24.1
0.0260693	9.81883	9.49095	2.37958e-21	1.29332e-20	36.2283	patient_groupresistant.GBM21-patient_groupsensitive.GBM21	perampanel
0.0140528	9.80227	9.47252	2.83869e-21	1.53785e-20	36.0658	patient_groupresistant.GBM21-patient_groupsensitive.GBM21	nutlin.3
-0.0121761	9.80832	-9.46458	3.0624e-21	1.6537e-20	35.9506	patient_groupresistant.GBM21-patient_groupsensitive.GBM21	flumazenil
-0.0127691	9.79728	-9.45463	3.36761e-21	1.81266e-20	35.8567	patient_groupresistant.GBM21-patient_groupsensitive.GBM21	beclomethasone.dipropionate
-0.0158136	9.8077	-9.45185	3.45792e-21	1.85531e-20	35.824	patient_groupresistant.GBM21-patient_groupsensitive.GBM21	GNF.2
0.0136858	9.78542	9.44456	3.70693e-21	1.98256e-20	35.8666	patient_groupresistant.GBM21-patient_groupsensitive.GBM21	PF.573228
-0.0133683	9.80995	-9.42978	4.26726e-21	2.27496e-20	35.6216	patient_groupresistant.GBM21-patient_groupsensitive.GBM21	allopurinol
0.0153802	9.80001	9.37413	7.23641e-21	3.84563e-20	35.1187	patient_groupresistant.GBM21-patient_groupsensitive.GBM21	mitomycin.c
-0.0151072	9.82791	-9.36786	7.67864e-21	4.06774e-20	35.0879	patient_groupresistant.GBM21-patient_groupsensitive.GBM21	estramustine.phosphate
-0.0130496	9.79708	-9.36029	8.24799e-21	4.34253e-20	34.9753	patient_groupresistant.GBM21-patient_groupsensitive.GBM21	arbutin
-0.013594	9.80567	-9.36028	8.24924e-21	4.34253e-20	34.9592	patient_groupresistant.GBM21-patient_groupsensitive.GBM21	balicatib
0.0171944	9.82821	9.33168	1.08044e-20	5.66979e-20	34.7614	patient_groupresistant.GBM21-patient_groupsensitive.GBM21	SR.1277
-0.013678	9.79339	-9.31834	1.22501e-20	6.40832e-20	34.5965	patient_groupresistant.GBM21-patient_groupsensitive.GBM21	CX.4945
-0.0153232	9.83158	-9.31203	1.29998e-20	6.77932e-20	34.5823	patient_groupresistant.GBM21-patient_groupsensitive.GBM21	reparixin
-0.0136039	9.81887	-9.30242	1.42278e-20	7.39666e-20	34.4306	patient_groupresistant.GBM21-patient_groupsensitive.GBM21	epinephrine
-0.0132521	9.80839	-9.28761	1.63497e-20	8.4735e-20	34.2869	patient_groupresistant.GBM21-patient_groupsensitive.GBM21	dimethyl.fumarate
-0.0158007	9.81309	-9.28409	1.68982e-20	8.73076e-20	34.2625	patient_groupresistant.GBM21-patient_groupsensitive.GBM21	flutrimazole
-0.015135	9.80178	-9.28328	1.70268e-20	8.77009e-20	34.2794	patient_groupresistant.GBM21-patient_groupsensitive.GBM21	acrivastine
-0.0145239	9.81504	-9.27938	1.76602e-20	9.06848e-20	34.2095	patient_groupresistant.GBM21-patient_groupsensitive.GBM21	isbufylline
-0.0146147	9.82297	-9.27377	1.86138e-20	9.52889e-20	34.166	patient_groupresistant.GBM21-patient_groupsensitive.GBM21	favipiravir
-0.0128212	9.81484	-9.19451	3.89786e-20	1.98933e-19	33.4232	patient_groupresistant.GBM21-patient_groupsensitive.GBM21	tolfenamic.acid
-0.0144037	9.80445	-9.17095	4.84971e-20	2.4676e-19	33.2089	patient_groupresistant.GBM21-patient_groupsensitive.GBM21	roscovitine
0.0129716	9.79904	9.16011	5.36188e-20	2.71994e-19	33.1181	patient_groupresistant.GBM21-patient_groupsensitive.GBM21	DPI.201106
-0.0159319	9.79614	-9.15343	5.70331e-20	2.88439e-19	33.1482	patient_groupresistant.GBM21-patient_groupsensitive.GBM21	racecadotril
-0.0148226	9.79322	-9.15257	5.74865e-20	2.89857e-19	33.0737	patient_groupresistant.GBM21-patient_groupsensitive.GBM21	AZD.7687
-0.0103208	9.80858	-9.1482	5.98596e-20	3.00916e-19	32.9961	patient_groupresistant.GBM21-patient_groupsensitive.GBM21	amfepramone
-0.0130294	9.8268	-9.14747	6.0261e-20	3.02027e-19	33.0746	patient_groupresistant.GBM21-patient_groupsensitive.GBM21	SB.756050
-0.00925754	9.798	-9.13903	6.51517e-20	3.25564e-19	32.9135	patient_groupresistant.GBM21-patient_groupsensitive.GBM21	otilonium
0.0166886	9.7888	9.13566	6.72098e-20	3.34849e-19	32.9329	patient_groupresistant.GBM21-patient_groupsensitive.GBM21	BVD.523
-0.0139647	9.80756	-9.11228	8.33657e-20	4.14107e-19	32.7261	patient_groupresistant.GBM21-patient_groupsensitive.GBM21	S.ruxolitinib
0.0200311	9.78633	9.10482	8.92936e-20	4.42241e-19	32.7626	patient_groupresistant.GBM21-patient_groupsensitive.GBM21	thiothixene
-0.0142532	9.81532	-9.03282	1.72705e-19	8.52824e-19	31.9828	patient_groupresistant.GBM21-patient_groupsensitive.GBM21	glimepiride
-0.0139217	9.80137	-9.00713	2.1828e-19	1.07471e-18	31.7416	patient_groupresistant.GBM21-patient_groupsensitive.GBM21	pibenzimol
-0.0138484	9.81264	-9.00207	2.28564e-19	1.12204e-18	31.6747	patient_groupresistant.GBM21-patient_groupsensitive.GBM21	vincamine
-0.0136888	9.8085	-8.97476	2.92923e-19	1.43378e-18	31.4514	patient_groupresistant.GBM21-patient_groupsensitive.GBM21	fenoterol
-0.0137295	9.79793	-8.95041	3.65207e-19	1.78238e-18	31.31	patient_groupresistant.GBM21-patient_groupsensitive.GBM21	XMD11.85H
-0.0125449	9.81761	-8.94548	3.81863e-19	1.85825e-18	31.1817	patient_groupresistant.GBM21-patient_groupsensitive.GBM21	fadrozole
-0.0142339	9.81192	-8.93362	4.25036e-19	2.06235e-18	31.0774	patient_groupresistant.GBM21-patient_groupsensitive.GBM21	primaquine
-0.012901	9.81241	-8.90918	5.29831e-19	2.5634e-18	30.8477	patient_groupresistant.GBM21-patient_groupsensitive.GBM21	rotigotine
-0.012162	9.81842	-8.90838	5.33669e-19	2.57453e-18	30.8547	patient_groupresistant.GBM21-patient_groupsensitive.GBM21	escitalopram
-0.012931	9.80028	-8.88206	6.76139e-19	3.25246e-18	30.6128	patient_groupresistant.GBM21-patient_groupsensitive.GBM21	quiflapon
0.0244128	9.81985	8.86799	7.6716e-19	3.67973e-18	30.5205	patient_groupresistant.GBM21-patient_groupsensitive.GBM21	pentobarbital
-0.0158679	9.81493	-8.86353	7.9839e-19	3.81859e-18	30.4477	patient_groupresistant.GBM21-patient_groupsensitive.GBM21	EX.527
0.0173658	9.81885	8.86229	8.07304e-19	3.85022e-18	30.457	patient_groupresistant.GBM21-patient_groupsensitive.GBM21	PKI.179
-0.0117774	9.81502	-8.85991	8.24761e-19	3.9223e-18	30.4104	patient_groupresistant.GBM21-patient_groupsensitive.GBM21	cinoxacin
0.0157153	9.82262	8.84797	9.17732e-19	4.35208e-18	30.3258	patient_groupresistant.GBM21-patient_groupsensitive.GBM21	tioconazole
-0.0153617	9.79592	-8.81655	1.21507e-18	5.74584e-18	30.1655	patient_groupresistant.GBM21-patient_groupsensitive.GBM21	afloqualone
0.012785	9.78526	8.81018	1.28599e-18	6.06408e-18	30.0058	patient_groupresistant.GBM21-patient_groupsensitive.GBM21	rocuronium
-0.0120491	9.80864	-8.79722	1.44327e-18	6.78659e-18	29.8565	patient_groupresistant.GBM21-patient_groupsensitive.GBM21	levocabastine
-0.0123847	9.79834	-8.78918	1.55019e-18	7.26897e-18	29.7844	patient_groupresistant.GBM21-patient_groupsensitive.GBM21	carglumic.acid
0.0114611	9.78887	8.77799	1.71213e-18	8.0059e-18	29.7452	patient_groupresistant.GBM21-patient_groupsensitive.GBM21	ranolazine
0.0111947	9.79264	8.75631	2.07506e-18	9.6759e-18	29.5155	patient_groupresistant.GBM21-patient_groupsensitive.GBM21	barasertib
-0.0124142	9.81846	-8.74784	2.2366e-18	1.04002e-17	29.4391	patient_groupresistant.GBM21-patient_groupsensitive.GBM21	abacavir
0.0143362	9.80691	8.72257	2.79595e-18	1.29652e-17	29.2105	patient_groupresistant.GBM21-patient_groupsensitive.GBM21	AT.9283
-0.0151125	9.79768	-8.72067	2.84333e-18	1.31484e-17	29.2353	patient_groupresistant.GBM21-patient_groupsensitive.GBM21	AMG.837
-0.0150807	9.80468	-8.6974	3.49009e-18	1.60948e-17	29.0134	patient_groupresistant.GBM21-patient_groupsensitive.GBM21	diazepam
-0.0129475	9.81727	-8.68349	3.94411e-18	1.81386e-17	28.8623	patient_groupresistant.GBM21-patient_groupsensitive.GBM21	phenytoin
-0.0138777	9.80615	-8.67779	4.14639e-18	1.90166e-17	28.833	patient_groupresistant.GBM21-patient_groupsensitive.GBM21	THZ.2.98.01
0.0151978	9.8128	8.67693	4.17766e-18	1.91077e-17	28.8167	patient_groupresistant.GBM21-patient_groupsensitive.GBM21	gemcitabine
-0.0134455	9.79839	-8.65095	5.24612e-18	2.39292e-17	28.5868	patient_groupresistant.GBM21-patient_groupsensitive.GBM21	miltefosine
-0.0125167	9.82155	-8.64984	5.29731e-18	2.4097e-17	28.5985	patient_groupresistant.GBM21-patient_groupsensitive.GBM21	carbenoxolone
-0.0119362	9.80375	-8.63797	5.87651e-18	2.66593e-17	28.5516	patient_groupresistant.GBM21-patient_groupsensitive.GBM21	lomeguatrib
-0.0113699	9.79527	-8.62925	6.34167e-18	2.86918e-17	28.4066	patient_groupresistant.GBM21-patient_groupsensitive.GBM21	benzamil
-0.0132249	9.81031	-8.61188	7.37911e-18	3.32955e-17	28.2438	patient_groupresistant.GBM21-patient_groupsensitive.GBM21	aclidinium
0.0104732	9.79471	8.60879	7.58019e-18	3.41109e-17	28.2364	patient_groupresistant.GBM21-patient_groupsensitive.GBM21	teriflunomide
-0.0138916	9.81827	-8.5946	8.57699e-18	3.8493e-17	28.1108	patient_groupresistant.GBM21-patient_groupsensitive.GBM21	resatorvid
-0.0102647	9.82207	-8.57849	9.8652e-18	4.4156e-17	27.9583	patient_groupresistant.GBM21-patient_groupsensitive.GBM21	sulbutiamine
-0.0132244	9.81213	-8.57176	1.04583e-17	4.66858e-17	27.9041	patient_groupresistant.GBM21-patient_groupsensitive.GBM21	bicalutamide
0.0162738	9.8301	8.54594	1.30799e-17	5.82333e-17	27.7143	patient_groupresistant.GBM21-patient_groupsensitive.GBM21	genz.644282
0.0131889	9.79527	8.5292	1.51141e-17	6.71116e-17	27.5682	patient_groupresistant.GBM21-patient_groupsensitive.GBM21	ganaxolone
-0.0130088	9.81623	-8.50397	1.87858e-17	8.31941e-17	27.3408	patient_groupresistant.GBM21-patient_groupsensitive.GBM21	amtolmetin.guacil
0.0129438	9.80252	8.50209	1.90935e-17	8.43339e-17	27.3716	patient_groupresistant.GBM21-patient_groupsensitive.GBM21	paricalcitol
-0.013419	9.80246	-8.49576	2.01605e-17	8.88124e-17	27.329	patient_groupresistant.GBM21-patient_groupsensitive.GBM21	rebamipide
-0.011167	9.79656	-8.46732	2.57378e-17	1.13084e-16	27.0249	patient_groupresistant.GBM21-patient_groupsensitive.GBM21	CX.516
-0.0113582	9.80537	-8.46313	2.66776e-17	1.16907e-16	27.0137	patient_groupresistant.GBM21-patient_groupsensitive.GBM21	irbesartan
0.0171724	9.82587	8.46085	2.72034e-17	1.18899e-16	26.9785	patient_groupresistant.GBM21-patient_groupsensitive.GBM21	camptothecin
-0.0114307	9.80174	-8.45799	2.78784e-17	1.21532e-16	26.9449	patient_groupresistant.GBM21-patient_groupsensitive.GBM21	halcinonide
0.0142143	9.76796	8.44921	3.00523e-17	1.30669e-16	27.0587	patient_groupresistant.GBM21-patient_groupsensitive.GBM21	valproic.acid
-0.0145761	9.78833	-8.44874	3.01736e-17	1.30856e-16	26.9417	patient_groupresistant.GBM21-patient_groupsensitive.GBM21	vardenafil
-0.0133865	9.80677	-8.44813	3.03333e-17	1.31209e-16	26.8655	patient_groupresistant.GBM21-patient_groupsensitive.GBM21	genistein
-0.0122282	9.81514	-8.44751	3.04941e-17	1.31565e-16	26.8496	patient_groupresistant.GBM21-patient_groupsensitive.GBM21	sulfadoxine
-0.0150127	9.82157	-8.4236	3.73997e-17	1.60944e-16	26.7201	patient_groupresistant.GBM21-patient_groupsensitive.GBM21	palmitoylethanolamide
-0.0134454	9.8103	-8.40266	4.47053e-17	1.91889e-16	26.4731	patient_groupresistant.GBM21-patient_groupsensitive.GBM21	ivabradine
-0.013319	9.81069	-8.38235	5.31256e-17	2.27448e-16	26.3069	patient_groupresistant.GBM21-patient_groupsensitive.GBM21	fentiazac
0.0150807	9.78624	8.36746	6.02754e-17	2.574e-16	26.2257	patient_groupresistant.GBM21-patient_groupsensitive.GBM21	carvedilol
-0.0118397	9.81884	-8.36344	6.23617e-17	2.65632e-16	26.1402	patient_groupresistant.GBM21-patient_groupsensitive.GBM21	camostat.mesilate
-0.0128227	9.80046	-8.35929	6.45943e-17	2.74444e-16	26.1671	patient_groupresistant.GBM21-patient_groupsensitive.GBM21	IB.MECA
-0.0129871	9.8401	-8.33504	7.92858e-17	3.36011e-16	25.9859	patient_groupresistant.GBM21-patient_groupsensitive.GBM21	SR.2640
-0.012683	9.80013	-8.30243	1.04353e-16	4.41128e-16	25.6467	patient_groupresistant.GBM21-patient_groupsensitive.GBM21	GSK.J2
-0.0119227	9.82103	-8.29217	1.13754e-16	4.79656e-16	25.5574	patient_groupresistant.GBM21-patient_groupsensitive.GBM21	isofloxythepin
0.0153686	9.81358	8.27569	1.30624e-16	5.49408e-16	25.4199	patient_groupresistant.GBM21-patient_groupsensitive.GBM21	CYT.997
-0.0101961	9.81788	-8.23554	1.82748e-16	7.66719e-16	25.0749	patient_groupresistant.GBM21-patient_groupsensitive.GBM21	lorazepam
0.0132725	9.81668	8.23135	1.89239e-16	7.91965e-16	25.0788	patient_groupresistant.GBM21-patient_groupsensitive.GBM21	talazoparib
0.0147897	9.81789	8.22941	1.92324e-16	8.02867e-16	25.0429	patient_groupresistant.GBM21-patient_groupsensitive.GBM21	aphidicolin
-0.0115914	9.8139	-8.21742	2.12523e-16	8.84982e-16	24.9291	patient_groupresistant.GBM21-patient_groupsensitive.GBM21	omeprazole
0.00877276	9.79345	8.20881	2.28312e-16	9.48373e-16	24.8884	patient_groupresistant.GBM21-patient_groupsensitive.GBM21	dosulepin
-0.0131064	9.82316	-8.20687	2.32033e-16	9.61442e-16	24.8779	patient_groupresistant.GBM21-patient_groupsensitive.GBM21	cefepime
-0.00939072	9.81403	-8.20602	2.33671e-16	9.65842e-16	24.8364	patient_groupresistant.GBM21-patient_groupsensitive.GBM21	levalbuterol
0.0128004	9.81121	8.18959	2.67842e-16	1.10435e-15	24.7073	patient_groupresistant.GBM21-patient_groupsensitive.GBM21	deferasirox
-0.0122563	9.81656	-8.18508	2.78059e-16	1.14366e-15	24.6671	patient_groupresistant.GBM21-patient_groupsensitive.GBM21	azithromycin
0.0135337	9.78331	8.18181	2.85701e-16	1.17222e-15	24.6936	patient_groupresistant.GBM21-patient_groupsensitive.GBM21	MK.8245
-0.0114578	9.82007	-8.165	3.28359e-16	1.34394e-15	24.5092	patient_groupresistant.GBM21-patient_groupsensitive.GBM21	clofoctol
-0.0139253	9.78316	-8.1426	3.95139e-16	1.61332e-15	24.4522	patient_groupresistant.GBM21-patient_groupsensitive.GBM21	daminozide
-0.0126419	9.80574	-8.12986	4.38913e-16	1.78769e-15	24.216	patient_groupresistant.GBM21-patient_groupsensitive.GBM21	fluticasone.propionate
0.0151421	9.81541	8.11759	4.85547e-16	1.97283e-15	24.1471	patient_groupresistant.GBM21-patient_groupsensitive.GBM21	AVN.944
-0.0121197	9.79864	-8.10596	5.34287e-16	2.16561e-15	24.0285	patient_groupresistant.GBM21-patient_groupsensitive.GBM21	haloperidol
-0.0122672	9.7952	-8.0862	6.28307e-16	2.54054e-15	23.9003	patient_groupresistant.GBM21-patient_groupsensitive.GBM21	TTNPB
0.0194821	9.81946	8.08032	6.59369e-16	2.65972e-15	23.8416	patient_groupresistant.GBM21-patient_groupsensitive.GBM21	YM.155
-0.0128049	9.78898	-8.07465	6.90676e-16	2.77931e-15	23.8481	patient_groupresistant.GBM21-patient_groupsensitive.GBM21	AGI.5198
0.0163485	9.78468	8.06919	7.22226e-16	2.8993e-15	23.8648	patient_groupresistant.GBM21-patient_groupsensitive.GBM21	PFI.1
-0.0107657	9.79936	-8.06759	7.31748e-16	2.93049e-15	23.7302	patient_groupresistant.GBM21-patient_groupsensitive.GBM21	tolazamide
-0.0151114	9.81673	-8.0314	9.83161e-16	3.92795e-15	23.4549	patient_groupresistant.GBM21-patient_groupsensitive.GBM21	AZD.5363
-0.0126105	9.80922	-8.02852	1.00648e-15	4.01154e-15	23.4025	patient_groupresistant.GBM21-patient_groupsensitive.GBM21	sildenafil
-0.0120965	9.80826	-8.02191	1.06204e-15	4.22292e-15	23.3478	patient_groupresistant.GBM21-patient_groupsensitive.GBM21	acipimox
-0.0114276	9.82844	-8.00626	1.20605e-15	4.78421e-15	23.2372	patient_groupresistant.GBM21-patient_groupsensitive.GBM21	droperidol
0.0199256	9.84651	8.00426	1.22581e-15	4.85109e-15	23.5191	patient_groupresistant.GBM21-patient_groupsensitive.GBM21	triptolide
-0.011855	9.81189	-8.00151	1.2535e-15	4.94896e-15	23.1798	patient_groupresistant.GBM21-patient_groupsensitive.GBM21	raclopride
0.0129466	9.81767	7.99904	1.27891e-15	5.03741e-15	23.1661	patient_groupresistant.GBM21-patient_groupsensitive.GBM21	mycophenolate.mofetil
-0.0113544	9.81094	-7.97045	1.61194e-15	6.33425e-15	22.9446	patient_groupresistant.GBM21-patient_groupsensitive.GBM21	tamsulosin
-0.0123098	9.79616	-7.96966	1.62225e-15	6.35983e-15	22.9259	patient_groupresistant.GBM21-patient_groupsensitive.GBM21	milrinone
-0.0133766	9.81879	-7.95288	1.85763e-15	7.26557e-15	22.7945	patient_groupresistant.GBM21-patient_groupsensitive.GBM21	zardaverine
-0.0113129	9.80439	-7.93812	2.09236e-15	8.16459e-15	22.6812	patient_groupresistant.GBM21-patient_groupsensitive.GBM21	nesbuvir
0.0126317	9.80451	7.91262	2.56835e-15	9.99866e-15	22.5118	patient_groupresistant.GBM21-patient_groupsensitive.GBM21	fdcyd
-0.0112779	9.79618	-7.90508	2.7285e-15	1.05975e-14	22.4629	patient_groupresistant.GBM21-patient_groupsensitive.GBM21	NPK76.II.72.1
-0.0111005	9.80399	-7.88833	3.12021e-15	1.20908e-14	22.2827	patient_groupresistant.GBM21-patient_groupsensitive.GBM21	cyclizine
-0.0116677	9.81185	-7.88147	3.29618e-15	1.27345e-14	22.2289	patient_groupresistant.GBM21-patient_groupsensitive.GBM21	azelastine
-0.0124605	9.80889	-7.88127	3.30153e-15	1.27345e-14	22.2369	patient_groupresistant.GBM21-patient_groupsensitive.GBM21	glafenine
-0.0114642	9.81438	-7.88086	3.31231e-15	1.27467e-14	22.2269	patient_groupresistant.GBM21-patient_groupsensitive.GBM21	tirofiban
-0.0125434	9.82207	-7.87078	3.59021e-15	1.37844e-14	22.1721	patient_groupresistant.GBM21-patient_groupsensitive.GBM21	maribavir
-0.0122575	9.80099	-7.8704	3.60099e-15	1.37942e-14	22.1753	patient_groupresistant.GBM21-patient_groupsensitive.GBM21	repaglinide
0.0118421	9.79424	7.85269	4.1474e-15	1.5851e-14	22.0313	patient_groupresistant.GBM21-patient_groupsensitive.GBM21	bazedoxifene
-0.0116186	9.81331	-7.84981	4.2434e-15	1.6181e-14	21.9832	patient_groupresistant.GBM21-patient_groupsensitive.GBM21	mepazine
-0.0127979	9.81598	-7.84086	4.55688e-15	1.73368e-14	21.9099	patient_groupresistant.GBM21-patient_groupsensitive.GBM21	KU.55933
-0.0124087	9.8299	-7.83489	4.77834e-15	1.81382e-14	21.8907	patient_groupresistant.GBM21-patient_groupsensitive.GBM21	conivaptan
0.0168704	9.83188	7.82419	5.20235e-15	1.9703e-14	21.8073	patient_groupresistant.GBM21-patient_groupsensitive.GBM21	buparlisib
0.0119201	9.80427	7.81997	5.37945e-15	2.03277e-14	21.762	patient_groupresistant.GBM21-patient_groupsensitive.GBM21	itraconazole
0.011291	9.78076	7.80397	6.10695e-15	2.30248e-14	21.7191	patient_groupresistant.GBM21-patient_groupsensitive.GBM21	ribavirin
0.0200312	9.85228	7.78745	6.95967e-15	2.61809e-14	21.8114	patient_groupresistant.GBM21-patient_groupsensitive.GBM21	WZ.3105
-0.0102303	9.82889	-7.76257	8.4695e-15	3.17891e-14	21.305	patient_groupresistant.GBM21-patient_groupsensitive.GBM21	tiludronate
-0.0124496	9.8036	-7.74778	9.51475e-15	3.56324e-14	21.2234	patient_groupresistant.GBM21-patient_groupsensitive.GBM21	PLX.4720
0.0125784	9.80647	7.74689	9.58187e-15	3.58037e-14	21.1842	patient_groupresistant.GBM21-patient_groupsensitive.GBM21	ciclesonide
-0.01192	9.78503	-7.72969	1.0968e-14	4.08919e-14	21.1117	patient_groupresistant.GBM21-patient_groupsensitive.GBM21	piroxicam
-0.0118618	9.8015	-7.71489	1.23169e-14	4.58189e-14	20.9318	patient_groupresistant.GBM21-patient_groupsensitive.GBM21	indacaterol
-0.0130334	9.80165	-7.713	1.25005e-14	4.63989e-14	21.0327	patient_groupresistant.GBM21-patient_groupsensitive.GBM21	ginkgolide.b
-0.0109753	9.79483	-7.70632	1.31718e-14	4.87823e-14	20.9263	patient_groupresistant.GBM21-patient_groupsensitive.GBM21	argatroban
-0.0122279	9.83386	-7.69902	1.39451e-14	5.15321e-14	20.995	patient_groupresistant.GBM21-patient_groupsensitive.GBM21	CGS.20625
0.0152186	9.8136	7.69031	1.49277e-14	5.50418e-14	20.7531	patient_groupresistant.GBM21-patient_groupsensitive.GBM21	thiomersal
-0.0110182	9.79874	-7.68047	1.61192e-14	5.93045e-14	20.666	patient_groupresistant.GBM21-patient_groupsensitive.GBM21	ibutilide
-0.0103541	9.82251	-7.6739	1.69662e-14	6.22837e-14	20.6291	patient_groupresistant.GBM21-patient_groupsensitive.GBM21	EVP.6124
-0.0122205	9.8356	-7.6643	1.82825e-14	6.69692e-14	20.6923	patient_groupresistant.GBM21-patient_groupsensitive.GBM21	nelarabine
-0.011938	9.80055	-7.65585	1.9524e-14	7.13606e-14	20.4902	patient_groupresistant.GBM21-patient_groupsensitive.GBM21	actarit
-0.0136418	9.82133	-7.65001	2.04319e-14	7.45162e-14	20.4742	patient_groupresistant.GBM21-patient_groupsensitive.GBM21	RG.108
0.0165917	9.77781	7.64648	2.0999e-14	7.64182e-14	20.6058	patient_groupresistant.GBM21-patient_groupsensitive.GBM21	XMD.1499
0.0124721	9.78776	7.63328	2.32637e-14	8.44759e-14	20.423	patient_groupresistant.GBM21-patient_groupsensitive.GBM21	tioguanine
0.0107096	9.80078	7.62199	2.53895e-14	9.19957e-14	20.2636	patient_groupresistant.GBM21-patient_groupsensitive.GBM21	seocalcitol
0.00914985	9.77581	7.6215	2.54867e-14	9.21486e-14	20.2796	patient_groupresistant.GBM21-patient_groupsensitive.GBM21	acexamic.acid
-0.0114804	9.82276	-7.61364	2.70836e-14	9.77109e-14	20.1986	patient_groupresistant.GBM21-patient_groupsensitive.GBM21	hydrocortisone
-0.0104966	9.80567	-7.6103	2.77914e-14	1.00049e-13	20.1454	patient_groupresistant.GBM21-patient_groupsensitive.GBM21	picotamide
-0.0139201	9.80331	-7.58378	3.41033e-14	1.22508e-13	19.9398	patient_groupresistant.GBM21-patient_groupsensitive.GBM21	amiloride
0.0109781	9.79762	7.57399	3.6772e-14	1.31812e-13	19.8667	patient_groupresistant.GBM21-patient_groupsensitive.GBM21	anidulafungin
-0.0127456	9.79827	-7.57002	3.79135e-14	1.35614e-13	19.8395	patient_groupresistant.GBM21-patient_groupsensitive.GBM21	rucinol
-0.0119388	9.80334	-7.56725	3.87298e-14	1.38238e-13	19.8499	patient_groupresistant.GBM21-patient_groupsensitive.GBM21	desmopressin.acetate
-0.0093364	9.82425	-7.56264	4.01256e-14	1.42915e-13	19.8095	patient_groupresistant.GBM21-patient_groupsensitive.GBM21	PS.178990
0.0117139	9.80587	7.5577	4.16762e-14	1.48123e-13	19.7378	patient_groupresistant.GBM21-patient_groupsensitive.GBM21	alpelisib
-0.0118138	9.82794	-7.55682	4.19593e-14	1.48813e-13	19.7418	patient_groupresistant.GBM21-patient_groupsensitive.GBM21	tipiracil
-0.0111763	9.79989	-7.5319	5.07885e-14	1.79746e-13	19.6015	patient_groupresistant.GBM21-patient_groupsensitive.GBM21	pterostilbene
-0.0103599	9.82038	-7.52965	5.16721e-14	1.82488e-13	19.5209	patient_groupresistant.GBM21-patient_groupsensitive.GBM21	blonanserin
-0.0120083	9.82837	-7.51826	5.63734e-14	1.98672e-13	19.4576	patient_groupresistant.GBM21-patient_groupsensitive.GBM21	chlorpropamide
-0.0108858	9.81753	-7.51513	5.7739e-14	2.03057e-13	19.4349	patient_groupresistant.GBM21-patient_groupsensitive.GBM21	VX.661
-0.0121616	9.79452	-7.51322	5.85853e-14	2.05601e-13	19.4597	patient_groupresistant.GBM21-patient_groupsensitive.GBM21	CO.102862
-0.0124533	9.8192	-7.49021	6.98183e-14	2.4451e-13	19.2579	patient_groupresistant.GBM21-patient_groupsensitive.GBM21	trimethobenzamide
-0.0121704	9.80835	-7.4654	8.43015e-14	2.94615e-13	19.0556	patient_groupresistant.GBM21-patient_groupsensitive.GBM21	PF.04620110
0.0117562	9.80662	7.4485	9.58218e-14	3.34179e-13	18.9212	patient_groupresistant.GBM21-patient_groupsensitive.GBM21	trifluridine
-0.0106521	9.82265	-7.43298	1.07753e-13	3.75008e-13	18.8281	patient_groupresistant.GBM21-patient_groupsensitive.GBM21	raltegravir
-0.0119638	9.80274	-7.42684	1.12867e-13	3.91989e-13	18.7601	patient_groupresistant.GBM21-patient_groupsensitive.GBM21	bisindolylmaleimide
-0.0106369	9.82176	-7.41471	1.23686e-13	4.28676e-13	18.6652	patient_groupresistant.GBM21-patient_groupsensitive.GBM21	rabeprazole
-0.0113008	9.80287	-7.39172	1.47045e-13	5.08581e-13	18.4946	patient_groupresistant.GBM21-patient_groupsensitive.GBM21	glibenclamide
-0.010662	9.80472	-7.36985	1.73268e-13	5.98044e-13	18.3405	patient_groupresistant.GBM21-patient_groupsensitive.GBM21	nitrendipine
-0.0102395	9.81016	-7.35707	1.90678e-13	6.56781e-13	18.2383	patient_groupresistant.GBM21-patient_groupsensitive.GBM21	NSI.189
-0.0100002	9.81082	-7.3467	2.06044e-13	7.08251e-13	18.1715	patient_groupresistant.GBM21-patient_groupsensitive.GBM21	MDL.73005EF
0.0105757	9.81578	7.34235	2.12843e-13	7.30123e-13	18.1349	patient_groupresistant.GBM21-patient_groupsensitive.GBM21	dofequidar
0.00888953	9.78892	7.33158	2.30653e-13	7.89596e-13	18.0858	patient_groupresistant.GBM21-patient_groupsensitive.GBM21	dicoumarol
-0.0108395	9.83302	-7.3292	2.34786e-13	8.02106e-13	18.0605	patient_groupresistant.GBM21-patient_groupsensitive.GBM21	masoprocol
-0.0134116	9.81632	-7.32588	2.40675e-13	8.2055e-13	18.0905	patient_groupresistant.GBM21-patient_groupsensitive.GBM21	BMS.345541
0.0123313	9.82606	7.31502	2.60936e-13	8.87819e-13	18.0453	patient_groupresistant.GBM21-patient_groupsensitive.GBM21	LY.2784544
-0.0114449	9.81611	-7.28394	3.28652e-13	1.11595e-12	17.7035	patient_groupresistant.GBM21-patient_groupsensitive.GBM21	cyanocobalamin
-0.0129207	9.8187	-7.28215	3.33042e-13	1.12857e-12	17.6912	patient_groupresistant.GBM21-patient_groupsensitive.GBM21	maraviroc
-0.010395	9.80095	-7.27253	3.57638e-13	1.20947e-12	17.6198	patient_groupresistant.GBM21-patient_groupsensitive.GBM21	SEP.227900
-0.0104007	9.82001	-7.2635	3.8232e-13	1.29033e-12	17.5648	patient_groupresistant.GBM21-patient_groupsensitive.GBM21	arglabin
-0.0107998	9.79103	-7.25754	3.99509e-13	1.34563e-12	17.5379	patient_groupresistant.GBM21-patient_groupsensitive.GBM21	S.18986
-0.0109459	9.81433	-7.25659	4.02349e-13	1.35248e-12	17.503	patient_groupresistant.GBM21-patient_groupsensitive.GBM21	Radiation+DMSO
-0.00972816	9.81104	-7.25018	4.21819e-13	1.41267e-12	17.4576	patient_groupresistant.GBM21-patient_groupsensitive.GBM21	naringenin
-0.0123485	9.79558	-7.25014	4.21944e-13	1.41267e-12	17.5487	patient_groupresistant.GBM21-patient_groupsensitive.GBM21	apafant
-0.011085	9.79668	-7.24305	4.4458e-13	1.48548e-12	17.4126	patient_groupresistant.GBM21-patient_groupsensitive.GBM21	equol
-0.0111096	9.81759	-7.24145	4.49857e-13	1.50012e-12	17.4384	patient_groupresistant.GBM21-patient_groupsensitive.GBM21	doxycycline
-0.00879608	9.79561	-7.21739	5.36947e-13	1.78698e-12	17.2392	patient_groupresistant.GBM21-patient_groupsensitive.GBM21	ramatroban
-0.0105387	9.81331	-7.21644	5.40713e-13	1.79594e-12	17.2218	patient_groupresistant.GBM21-patient_groupsensitive.GBM21	JTE.907
0.0110565	9.80243	7.21192	5.58956e-13	1.85286e-12	17.1853	patient_groupresistant.GBM21-patient_groupsensitive.GBM21	CTB
0.0106008	9.80284	7.20054	6.07613e-13	2.00688e-12	17.1105	patient_groupresistant.GBM21-patient_groupsensitive.GBM21	indirubin
-0.0110216	9.8198	-7.20049	6.07819e-13	2.00688e-12	17.103	patient_groupresistant.GBM21-patient_groupsensitive.GBM21	rolipram
-0.0107692	9.8157	-7.17364	7.39742e-13	2.43765e-12	16.906	patient_groupresistant.GBM21-patient_groupsensitive.GBM21	risperidone
-0.0125086	9.81239	-7.13362	9.89945e-13	3.25573e-12	16.6218	patient_groupresistant.GBM21-patient_groupsensitive.GBM21	16,16.dimethylprostaglandin.e2
0.00998218	9.79801	7.13116	1.00785e-12	3.30812e-12	16.6105	patient_groupresistant.GBM21-patient_groupsensitive.GBM21	cilengitide
0.0219229	9.82953	7.11929	1.0984e-12	3.59829e-12	16.6472	patient_groupresistant.GBM21-patient_groupsensitive.GBM21	MG.132
-0.0114994	9.78941	-7.11463	1.13617e-12	3.71475e-12	16.5844	patient_groupresistant.GBM21-patient_groupsensitive.GBM21	LY.2334737
-0.00931813	9.814	-7.11325	1.14757e-12	3.74469e-12	16.4842	patient_groupresistant.GBM21-patient_groupsensitive.GBM21	clinafloxacin
-0.0105804	9.79488	-7.1049	1.21903e-12	3.97014e-12	16.4202	patient_groupresistant.GBM21-patient_groupsensitive.GBM21	mepyramine
-0.0126328	9.83249	-7.09144	1.34362e-12	4.36743e-12	16.4557	patient_groupresistant.GBM21-patient_groupsensitive.GBM21	TMZ+Radiation
-0.0108065	9.79015	-7.08604	1.39703e-12	4.53221e-12	16.3776	patient_groupresistant.GBM21-patient_groupsensitive.GBM21	tenidap
-0.00991983	9.83608	-7.08148	1.44372e-12	4.67463e-12	16.3277	patient_groupresistant.GBM21-patient_groupsensitive.GBM21	pimecrolimus
0.011481	9.79847	7.0795	1.46449e-12	4.73275e-12	16.2387	patient_groupresistant.GBM21-patient_groupsensitive.GBM21	danegaptide
0.0213417	9.83204	7.06347	1.64369e-12	5.3016e-12	16.2461	patient_groupresistant.GBM21-patient_groupsensitive.GBM21	bortezomib
-0.00985316	9.80027	-7.0619	1.66233e-12	5.35143e-12	16.1343	patient_groupresistant.GBM21-patient_groupsensitive.GBM21	epigallocatechin.gallate.(.)
-0.00820886	9.8175	-7.06156	1.66643e-12	5.35431e-12	16.1071	patient_groupresistant.GBM21-patient_groupsensitive.GBM21	stavudine
0.0115693	9.82932	7.0482	1.83434e-12	5.88255e-12	16.0678	patient_groupresistant.GBM21-patient_groupsensitive.GBM21	ixabepilone
0.0139565	9.83749	7.04627	1.85987e-12	5.95301e-12	16.2612	patient_groupresistant.GBM21-patient_groupsensitive.GBM21	lonafarnib
-0.0135226	9.78692	-7.03634	1.99712e-12	6.38011e-12	16.1413	patient_groupresistant.GBM21-patient_groupsensitive.GBM21	ABT.202
-0.0109577	9.82356	-7.0099	2.41296e-12	7.69389e-12	15.8187	patient_groupresistant.GBM21-patient_groupsensitive.GBM21	metatinib
-0.00911943	9.79712	-7.00371	2.52204e-12	8.02641e-12	15.7133	patient_groupresistant.GBM21-patient_groupsensitive.GBM21	diclofensine
-0.0121636	9.7998	-6.99572	2.66995e-12	8.48101e-12	15.7021	patient_groupresistant.GBM21-patient_groupsensitive.GBM21	troglitazone
0.0110533	9.81963	6.99455	2.69219e-12	8.53547e-12	15.6417	patient_groupresistant.GBM21-patient_groupsensitive.GBM21	epothilone.b
-0.0106999	9.80242	-6.99425	2.69793e-12	8.53749e-12	15.6621	patient_groupresistant.GBM21-patient_groupsensitive.GBM21	dienogest
-0.00981667	9.79653	-6.96163	3.40216e-12	1.07457e-11	15.4461	patient_groupresistant.GBM21-patient_groupsensitive.GBM21	pantoprazole
-0.0105908	9.80859	-6.9393	3.98507e-12	1.25581e-11	15.2556	patient_groupresistant.GBM21-patient_groupsensitive.GBM21	isoniazid
-0.00963045	9.81071	-6.93909	3.99099e-12	1.25581e-11	15.2633	patient_groupresistant.GBM21-patient_groupsensitive.GBM21	buspirone
-0.0101184	9.81128	-6.93685	4.05471e-12	1.27347e-11	15.2379	patient_groupresistant.GBM21-patient_groupsensitive.GBM21	licochalcone.a
-0.0114056	9.79805	-6.91927	4.59077e-12	1.43913e-11	15.1397	patient_groupresistant.GBM21-patient_groupsensitive.GBM21	levamisole
-0.0103416	9.81599	-6.91352	4.78057e-12	1.49583e-11	15.0835	patient_groupresistant.GBM21-patient_groupsensitive.GBM21	midodrine
-0.0105493	9.80711	-6.90564	5.05344e-12	1.57703e-11	15.032	patient_groupresistant.GBM21-patient_groupsensitive.GBM21	nefazodone
-0.00914371	9.8182	-6.90548	5.05892e-12	1.57703e-11	15.0322	patient_groupresistant.GBM21-patient_groupsensitive.GBM21	orantinib
-0.0102186	9.81591	-6.88872	5.69166e-12	1.77097e-11	14.9091	patient_groupresistant.GBM21-patient_groupsensitive.GBM21	PF.03084014
0.0139945	9.78258	6.88113	6.00283e-12	1.86433e-11	15.0738	patient_groupresistant.GBM21-patient_groupsensitive.GBM21	elesclomol
0.0115115	9.79784	6.8795	6.07215e-12	1.88237e-11	14.9294	patient_groupresistant.GBM21-patient_groupsensitive.GBM21	UNC.0638
-0.00924493	9.81212	-6.8755	6.24491e-12	1.93234e-11	14.8183	patient_groupresistant.GBM21-patient_groupsensitive.GBM21	pritelivir
-0.0138597	9.82955	-6.87361	6.32793e-12	1.95442e-11	14.8128	patient_groupresistant.GBM21-patient_groupsensitive.GBM21	proglumide
-0.0100189	9.80828	-6.86792	6.58544e-12	2.03021e-11	14.7712	patient_groupresistant.GBM21-patient_groupsensitive.GBM21	oxaprozin
0.00941935	9.7927	6.85676	7.12005e-12	2.19099e-11	14.6926	patient_groupresistant.GBM21-patient_groupsensitive.GBM21	loperamide
-0.0100223	9.8194	-6.84878	7.52815e-12	2.31232e-11	14.693	patient_groupresistant.GBM21-patient_groupsensitive.GBM21	estrone
-0.0112004	9.81042	-6.83974	8.01876e-12	2.4585e-11	14.58	patient_groupresistant.GBM21-patient_groupsensitive.GBM21	dalfampridine
-0.0103168	9.81571	-6.83538	8.26633e-12	2.52977e-11	14.5409	patient_groupresistant.GBM21-patient_groupsensitive.GBM21	levobunolol
-0.0126269	9.82008	-6.83349	8.37559e-12	2.55853e-11	14.5714	patient_groupresistant.GBM21-patient_groupsensitive.GBM21	trimebutine
-0.0106684	9.79041	-6.80093	1.05033e-11	3.20263e-11	14.3403	patient_groupresistant.GBM21-patient_groupsensitive.GBM21	trehalose
-0.0101509	9.81414	-6.79256	1.11306e-11	3.38775e-11	14.2484	patient_groupresistant.GBM21-patient_groupsensitive.GBM21	papaverine
-0.00781073	9.81387	-6.77624	1.24613e-11	3.78589e-11	14.1534	patient_groupresistant.GBM21-patient_groupsensitive.GBM21	AZD.7545
-0.00937105	9.80657	-6.77322	1.27242e-11	3.85874e-11	14.1296	patient_groupresistant.GBM21-patient_groupsensitive.GBM21	carprofen
-0.00953216	9.81089	-6.76903	1.3098e-11	3.96492e-11	14.0921	patient_groupresistant.GBM21-patient_groupsensitive.GBM21	CT.7758
-0.0104598	9.79949	-6.76348	1.36097e-11	4.11239e-11	14.073	patient_groupresistant.GBM21-patient_groupsensitive.GBM21	balsalazide
-0.0115569	9.80668	-6.76116	1.38295e-11	4.17127e-11	14.0356	patient_groupresistant.GBM21-patient_groupsensitive.GBM21	irsogladine
-0.0109188	9.81179	-6.76027	1.39139e-11	4.1892e-11	14.0359	patient_groupresistant.GBM21-patient_groupsensitive.GBM21	piretanide
-0.00978711	9.81964	-6.74682	1.52654e-11	4.58784e-11	13.9405	patient_groupresistant.GBM21-patient_groupsensitive.GBM21	baricitinib
0.00647877	9.80596	6.74609	1.53423e-11	4.60269e-11	13.9348	patient_groupresistant.GBM21-patient_groupsensitive.GBM21	resorcinol
-0.0081879	9.81003	-6.73809	1.62103e-11	4.85438e-11	13.878	patient_groupresistant.GBM21-patient_groupsensitive.GBM21	LX.1031
0.00761233	9.79271	6.71879	1.85071e-11	5.53231e-11	13.7578	patient_groupresistant.GBM21-patient_groupsensitive.GBM21	potassium.canrenoate
-0.0103517	9.79682	-6.7142	1.90985e-11	5.6989e-11	13.7779	patient_groupresistant.GBM21-patient_groupsensitive.GBM21	meglitinide
-0.00949278	9.81465	-6.71228	1.93514e-11	5.76157e-11	13.7118	patient_groupresistant.GBM21-patient_groupsensitive.GBM21	methyldopa
-0.0105846	9.80937	-6.71208	1.93773e-11	5.76157e-11	13.7069	patient_groupresistant.GBM21-patient_groupsensitive.GBM21	losmapimod
-0.0094111	9.80273	-6.69733	2.14348e-11	6.36204e-11	13.6179	patient_groupresistant.GBM21-patient_groupsensitive.GBM21	famotidine
-0.00989249	9.81033	-6.68357	2.35471e-11	6.9766e-11	13.5142	patient_groupresistant.GBM21-patient_groupsensitive.GBM21	AGI.6780
-0.0104507	9.7943	-6.67503	2.49583e-11	7.38167e-11	13.4882	patient_groupresistant.GBM21-patient_groupsensitive.GBM21	pyrazinamide
-0.010455	9.79632	-6.6709	2.56699e-11	7.57874e-11	13.4622	patient_groupresistant.GBM21-patient_groupsensitive.GBM21	alprostadil
-0.00970283	9.81181	-6.66035	2.75808e-11	8.12855e-11	13.4111	patient_groupresistant.GBM21-patient_groupsensitive.GBM21	disulfiram
-0.0112739	9.79947	-6.65651	2.83097e-11	8.32872e-11	13.3574	patient_groupresistant.GBM21-patient_groupsensitive.GBM21	nemonapride
-0.0107092	9.80382	-6.65016	2.95574e-11	8.68055e-11	13.3304	patient_groupresistant.GBM21-patient_groupsensitive.GBM21	ORG.9768
-0.0100456	9.81536	-6.64204	3.1232e-11	9.15628e-11	13.2546	patient_groupresistant.GBM21-patient_groupsensitive.GBM21	tyrphostin.1
-0.00874741	9.79609	-6.63231	3.33597e-11	9.76296e-11	13.1717	patient_groupresistant.GBM21-patient_groupsensitive.GBM21	pramipexole
-0.00858229	9.8168	-6.62734	3.45031e-11	1.008e-10	13.139	patient_groupresistant.GBM21-patient_groupsensitive.GBM21	GW.5074
-0.00970359	9.79593	-6.6219	3.5795e-11	1.04392e-10	13.1088	patient_groupresistant.GBM21-patient_groupsensitive.GBM21	triamcinolone.acetonide
-0.00868331	9.81402	-6.62107	3.59967e-11	1.04797e-10	13.1037	patient_groupresistant.GBM21-patient_groupsensitive.GBM21	vernakalant
0.00939631	9.80223	6.60523	4.00602e-11	1.16425e-10	13.0011	patient_groupresistant.GBM21-patient_groupsensitive.GBM21	dovitinib
0.0140209	9.82653	6.60195	4.09575e-11	1.18826e-10	13.0066	patient_groupresistant.GBM21-patient_groupsensitive.GBM21	adarotene
-0.0106298	9.83522	-6.60029	4.14163e-11	1.1995e-10	13.0867	patient_groupresistant.GBM21-patient_groupsensitive.GBM21	brexpiprazole
-0.00950752	9.80918	-6.57931	4.76963e-11	1.37899e-10	12.8369	patient_groupresistant.GBM21-patient_groupsensitive.GBM21	progesterone
-0.0114126	9.78068	-6.56596	5.21699e-11	1.50573e-10	12.9161	patient_groupresistant.GBM21-patient_groupsensitive.GBM21	ubenimex
0.0098526	9.78987	6.56514	5.24591e-11	1.51147e-10	12.8067	patient_groupresistant.GBM21-patient_groupsensitive.GBM21	AV.608
-0.0102372	9.82491	-6.56004	5.42827e-11	1.56133e-10	12.7684	patient_groupresistant.GBM21-patient_groupsensitive.GBM21	tramadol
-0.00785566	9.8073	-6.55741	5.52475e-11	1.58635e-10	12.6763	patient_groupresistant.GBM21-patient_groupsensitive.GBM21	anacardic.acid
-0.0086697	9.82203	-6.551	5.76711e-11	1.65311e-10	12.6579	patient_groupresistant.GBM21-patient_groupsensitive.GBM21	dicloxacillin
-0.00915753	9.80467	-6.54926	5.83458e-11	1.66959e-10	12.6357	patient_groupresistant.GBM21-patient_groupsensitive.GBM21	dapsone
-0.00962634	9.82439	-6.54896	5.84619e-11	1.67005e-10	12.6856	patient_groupresistant.GBM21-patient_groupsensitive.GBM21	lacosamide
0.0110344	9.79938	6.54585	5.96923e-11	1.7023e-10	12.665	patient_groupresistant.GBM21-patient_groupsensitive.GBM21	protriptyline
0.00858265	9.79417	6.53397	6.46221e-11	1.83975e-10	12.5287	patient_groupresistant.GBM21-patient_groupsensitive.GBM21	indoramin
0.012142	9.82077	6.51953	7.11544e-11	2.02228e-10	12.4947	patient_groupresistant.GBM21-patient_groupsensitive.GBM21	midostaurin
-0.00867886	9.81624	-6.51741	7.21652e-11	2.04753e-10	12.4156	patient_groupresistant.GBM21-patient_groupsensitive.GBM21	IOWH.032
-0.00943957	9.79765	-6.49309	8.48278e-11	2.40274e-10	12.2618	patient_groupresistant.GBM21-patient_groupsensitive.GBM21	navitoclax
-0.0103217	9.80333	-6.49072	8.61722e-11	2.43669e-10	12.2515	patient_groupresistant.GBM21-patient_groupsensitive.GBM21	atenolol.(+/.)
-0.0135913	9.85647	-6.46562	1.01746e-10	2.87224e-10	12.31	patient_groupresistant.GBM21-patient_groupsensitive.GBM21	valsartan
-0.0102424	9.82381	-6.4574	1.07425e-10	3.02744e-10	12.0551	patient_groupresistant.GBM21-patient_groupsensitive.GBM21	bupropion
-0.00987475	9.82577	-6.4546	1.09432e-10	3.07881e-10	12.0255	patient_groupresistant.GBM21-patient_groupsensitive.GBM21	procaine
-0.0108098	9.82514	-6.4523	1.11103e-10	3.12057e-10	12.0267	patient_groupresistant.GBM21-patient_groupsensitive.GBM21	GSK.J4
0.00989298	9.80073	6.43097	1.2786e-10	3.58522e-10	11.8647	patient_groupresistant.GBM21-patient_groupsensitive.GBM21	spironolactone
-0.00973467	9.81475	-6.42861	1.29855e-10	3.63508e-10	11.8422	patient_groupresistant.GBM21-patient_groupsensitive.GBM21	pimozide
-0.00770856	9.7956	-6.42525	1.32754e-10	3.71002e-10	11.8227	patient_groupresistant.GBM21-patient_groupsensitive.GBM21	hymecromone
-0.0102324	9.80309	-6.42435	1.33539e-10	3.72574e-10	11.8227	patient_groupresistant.GBM21-patient_groupsensitive.GBM21	clofibric.acid
-0.0106604	9.80301	-6.41807	1.39165e-10	3.87625e-10	11.8335	patient_groupresistant.GBM21-patient_groupsensitive.GBM21	dehydroepiandrosterone
0.011874	9.82593	6.40371	1.52896e-10	4.25163e-10	11.7432	patient_groupresistant.GBM21-patient_groupsensitive.GBM21	altrenogest
-0.0101112	9.81084	-6.3938	1.63143e-10	4.52904e-10	11.6348	patient_groupresistant.GBM21-patient_groupsensitive.GBM21	3.deazaadenosine
0.00864319	9.80683	6.38059	1.77843e-10	4.92896e-10	11.5399	patient_groupresistant.GBM21-patient_groupsensitive.GBM21	maxacalcitol
0.00984349	9.79018	6.37948	1.79142e-10	4.95675e-10	11.5797	patient_groupresistant.GBM21-patient_groupsensitive.GBM21	siramesine
-0.0107607	9.80396	-6.36618	1.9536e-10	5.39659e-10	11.4709	patient_groupresistant.GBM21-patient_groupsensitive.GBM21	KBG
-0.00935599	9.82041	-6.36158	2.01292e-10	5.55129e-10	11.46	patient_groupresistant.GBM21-patient_groupsensitive.GBM21	mannitol.D
-0.00847648	9.81939	-6.3485	2.19161e-10	6.03414e-10	11.3451	patient_groupresistant.GBM21-patient_groupsensitive.GBM21	ischemin
0.0121973	9.7822	6.34651	2.22012e-10	6.1026e-10	11.5253	patient_groupresistant.GBM21-patient_groupsensitive.GBM21	BI.2536
0.0112819	9.77835	6.34308	2.27006e-10	6.22964e-10	11.4332	patient_groupresistant.GBM21-patient_groupsensitive.GBM21	DMP.777
-0.00991594	9.80257	-6.33437	2.40201e-10	6.58097e-10	11.2671	patient_groupresistant.GBM21-patient_groupsensitive.GBM21	luteolin
-0.00946387	9.82151	-6.3313	2.45021e-10	6.70203e-10	11.2386	patient_groupresistant.GBM21-patient_groupsensitive.GBM21	BMS.707035
-0.0097721	9.82197	-6.32933	2.48172e-10	6.77715e-10	11.2152	patient_groupresistant.GBM21-patient_groupsensitive.GBM21	ellagic.acid
-0.00839221	9.80942	-6.32904	2.48641e-10	6.77891e-10	11.2104	patient_groupresistant.GBM21-patient_groupsensitive.GBM21	ketanserin
-0.00961888	9.79749	-6.31631	2.69985e-10	7.34887e-10	11.195	patient_groupresistant.GBM21-patient_groupsensitive.GBM21	RU.58841
0.0105557	9.79402	6.31443	2.7328e-10	7.42647e-10	11.1308	patient_groupresistant.GBM21-patient_groupsensitive.GBM21	tamoxifen
-0.0115702	9.81602	-6.30555	2.89406e-10	7.85197e-10	11.0643	patient_groupresistant.GBM21-patient_groupsensitive.GBM21	AZD.5438
0.00897118	9.78592	6.29653	3.06736e-10	8.30868e-10	11.012	patient_groupresistant.GBM21-patient_groupsensitive.GBM21	birinapant
-0.0107193	9.80276	-6.28297	3.34718e-10	9.05197e-10	10.9205	patient_groupresistant.GBM21-patient_groupsensitive.GBM21	probucol
-0.00848156	9.78916	-6.27993	3.4131e-10	9.21537e-10	11.0285	patient_groupresistant.GBM21-patient_groupsensitive.GBM21	gatifloxacin
-0.00865109	9.8251	-6.26863	3.67009e-10	9.89329e-10	10.9366	patient_groupresistant.GBM21-patient_groupsensitive.GBM21	rotundine
-0.0111736	9.81471	-6.26672	3.71532e-10	9.99912e-10	10.819	patient_groupresistant.GBM21-patient_groupsensitive.GBM21	CC.401
-0.00856158	9.80312	-6.26556	3.74305e-10	1.00576e-09	10.8124	patient_groupresistant.GBM21-patient_groupsensitive.GBM21	josamycin
-0.00801132	9.81248	-6.26026	3.87251e-10	1.03888e-09	10.7899	patient_groupresistant.GBM21-patient_groupsensitive.GBM21	tiapride
-0.0110682	9.83244	-6.24916	4.15757e-10	1.11356e-09	10.7911	patient_groupresistant.GBM21-patient_groupsensitive.GBM21	pilocarpine
-0.00887933	9.83613	-6.24102	4.37974e-10	1.17119e-09	10.7278	patient_groupresistant.GBM21-patient_groupsensitive.GBM21	avagacestat
0.01292	9.82587	6.21443	5.1888e-10	1.38534e-09	10.5194	patient_groupresistant.GBM21-patient_groupsensitive.GBM21	defactinib
-0.0117243	9.80749	-6.21383	5.20872e-10	1.38844e-09	10.489	patient_groupresistant.GBM21-patient_groupsensitive.GBM21	fluoxetine
-0.0109571	9.83436	-6.21018	5.33106e-10	1.41879e-09	10.5613	patient_groupresistant.GBM21-patient_groupsensitive.GBM21	sparfloxacin
-0.0106331	9.8064	-6.17902	6.49638e-10	1.72618e-09	10.2857	patient_groupresistant.GBM21-patient_groupsensitive.GBM21	SR.57227A
0.00779182	9.80086	6.17787	6.54382e-10	1.73603e-09	10.2669	patient_groupresistant.GBM21-patient_groupsensitive.GBM21	dexamethasone
-0.00999667	9.80721	-6.17198	6.79204e-10	1.79903e-09	10.2268	patient_groupresistant.GBM21-patient_groupsensitive.GBM21	almorexant
0.0124694	9.82423	6.16729	6.9965e-10	1.85026e-09	10.2178	patient_groupresistant.GBM21-patient_groupsensitive.GBM21	mubritinib
-0.0103897	9.80961	-6.16673	7.02128e-10	1.85388e-09	10.2315	patient_groupresistant.GBM21-patient_groupsensitive.GBM21	brivanib
-0.00936634	9.80972	-6.15309	7.65255e-10	2.01738e-09	10.1321	patient_groupresistant.GBM21-patient_groupsensitive.GBM21	ambroxol
-0.00977492	9.81665	-6.14179	8.21697e-10	2.16277e-09	10.0469	patient_groupresistant.GBM21-patient_groupsensitive.GBM21	urapidil
-0.00815598	9.80873	-6.13124	8.78034e-10	2.30448e-09	9.98386	patient_groupresistant.GBM21-patient_groupsensitive.GBM21	deferiprone
-0.00963948	9.8235	-6.13119	8.7829e-10	2.30448e-09	9.9979	patient_groupresistant.GBM21-patient_groupsensitive.GBM21	doxepin
-0.0143727	9.82657	-6.12155	9.33101e-10	2.44446e-09	9.93087	patient_groupresistant.GBM21-patient_groupsensitive.GBM21	finasteride
-0.00884651	9.82862	-6.12072	9.37973e-10	2.45339e-09	9.96926	patient_groupresistant.GBM21-patient_groupsensitive.GBM21	dacarbazine
-0.00823445	9.80015	-6.11816	9.53143e-10	2.48918e-09	9.91698	patient_groupresistant.GBM21-patient_groupsensitive.GBM21	etacrynic.acid
-0.00938575	9.81168	-6.11787	9.54917e-10	2.48992e-09	9.89443	patient_groupresistant.GBM21-patient_groupsensitive.GBM21	selegiline
-0.00896376	9.80614	-6.11462	9.74553e-10	2.53717e-09	9.87438	patient_groupresistant.GBM21-patient_groupsensitive.GBM21	ZD.7288
0.0112651	9.77969	6.10626	1.02694e-09	2.66941e-09	9.96449	patient_groupresistant.GBM21-patient_groupsensitive.GBM21	toremifene
0.00865587	9.79401	6.10412	1.04079e-09	2.70121e-09	9.83882	patient_groupresistant.GBM21-patient_groupsensitive.GBM21	etofylline.clofibrate
-0.0092708	9.79892	-6.06469	1.33088e-09	3.44875e-09	9.59263	patient_groupresistant.GBM21-patient_groupsensitive.GBM21	BTS.54505
-0.00821325	9.79364	-6.05419	1.42062e-09	3.67561e-09	9.50861	patient_groupresistant.GBM21-patient_groupsensitive.GBM21	altanserin
-0.00956652	9.80611	-6.04636	1.49135e-09	3.85265e-09	9.47132	patient_groupresistant.GBM21-patient_groupsensitive.GBM21	felodipine
-0.0083178	9.79661	-6.03827	1.56798e-09	4.04438e-09	9.4241	patient_groupresistant.GBM21-patient_groupsensitive.GBM21	fenoldopam
0.00924256	9.80201	6.01334	1.82918e-09	4.71084e-09	9.26587	patient_groupresistant.GBM21-patient_groupsensitive.GBM21	dexniguldipine
-0.00907839	9.80855	-6.01188	1.84564e-09	4.74594e-09	9.25212	patient_groupresistant.GBM21-patient_groupsensitive.GBM21	trimethoprim
-0.00856413	9.81711	-6.01148	1.85021e-09	4.75039e-09	9.27579	patient_groupresistant.GBM21-patient_groupsensitive.GBM21	cabergoline
-0.00883396	9.80391	-6.00181	1.96382e-09	5.03435e-09	9.20375	patient_groupresistant.GBM21-patient_groupsensitive.GBM21	metformin
-0.00857472	9.82469	-5.98201	2.21793e-09	5.67709e-09	9.11841	patient_groupresistant.GBM21-patient_groupsensitive.GBM21	MD.920
0.00866448	9.79545	5.97807	2.27216e-09	5.80703e-09	9.07817	patient_groupresistant.GBM21-patient_groupsensitive.GBM21	PIK.93
-0.0099461	9.82708	-5.97666	2.29189e-09	5.84852e-09	9.08389	patient_groupresistant.GBM21-patient_groupsensitive.GBM21	quercetin
0.00792891	9.80825	5.96505	2.46084e-09	6.27008e-09	8.97796	patient_groupresistant.GBM21-patient_groupsensitive.GBM21	deoxycholic.acid
-0.00822714	9.81537	-5.96276	2.49567e-09	6.34918e-09	8.9594	patient_groupresistant.GBM21-patient_groupsensitive.GBM21	talnetant
-0.0100679	9.8089	-5.95653	2.59252e-09	6.58555e-09	8.9225	patient_groupresistant.GBM21-patient_groupsensitive.GBM21	ritodrine
-0.00834038	9.83244	-5.94534	2.77592e-09	7.04074e-09	8.87217	patient_groupresistant.GBM21-patient_groupsensitive.GBM21	carbimazole
-0.00964408	9.81744	-5.93375	2.97902e-09	7.54444e-09	8.86049	patient_groupresistant.GBM21-patient_groupsensitive.GBM21	cordycepin
-0.00952691	9.81487	-5.92329	3.17481e-09	8.02815e-09	8.76534	patient_groupresistant.GBM21-patient_groupsensitive.GBM21	LY.2228820
-0.00837884	9.80592	-5.90565	3.53366e-09	8.92208e-09	8.62062	patient_groupresistant.GBM21-patient_groupsensitive.GBM21	capsaicin
-0.00850834	9.80525	-5.89118	3.85739e-09	9.72481e-09	8.53879	patient_groupresistant.GBM21-patient_groupsensitive.GBM21	lurasidone
-0.00891551	9.82441	-5.87289	4.30788e-09	1.08442e-08	8.47382	patient_groupresistant.GBM21-patient_groupsensitive.GBM21	GSK.256066
-0.00957755	9.80609	-5.85163	4.89608e-09	1.23064e-08	8.33753	patient_groupresistant.GBM21-patient_groupsensitive.GBM21	temoporfin
0.00971832	9.79582	5.8487	4.98312e-09	1.25064e-08	8.33682	patient_groupresistant.GBM21-patient_groupsensitive.GBM21	methimazole
0.0114018	9.77998	5.83593	5.3799e-09	1.3482e-08	8.3917	patient_groupresistant.GBM21-patient_groupsensitive.GBM21	tosedostat
-0.00902416	9.81686	-5.83302	5.47438e-09	1.36982e-08	8.19841	patient_groupresistant.GBM21-patient_groupsensitive.GBM21	SK&F.10047.(+)
0.00833782	9.80695	5.8298	5.58115e-09	1.39445e-08	8.19662	patient_groupresistant.GBM21-patient_groupsensitive.GBM21	KIN001.127
-0.010104	9.80268	-5.82663	5.68795e-09	1.41902e-08	8.1567	patient_groupresistant.GBM21-patient_groupsensitive.GBM21	nicotinamide
0.00831337	9.80864	5.80112	6.62432e-09	1.65017e-08	8.01538	patient_groupresistant.GBM21-patient_groupsensitive.GBM21	milacemide
-0.00857642	9.79563	-5.79879	6.7171e-09	1.67079e-08	7.99415	patient_groupresistant.GBM21-patient_groupsensitive.GBM21	enzastaurin
-0.00810038	9.81711	-5.78412	7.32991e-09	1.82051e-08	7.90917	patient_groupresistant.GBM21-patient_groupsensitive.GBM21	meclofenamic.acid
-0.00935691	9.82095	-5.78265	7.39407e-09	1.83373e-08	7.95696	patient_groupresistant.GBM21-patient_groupsensitive.GBM21	naftidrofuryl
-0.00855887	9.82206	-5.77371	7.797e-09	1.93079e-08	7.85659	patient_groupresistant.GBM21-patient_groupsensitive.GBM21	RS.127445
0.0106724	9.8294	5.76327	8.29495e-09	2.05107e-08	7.84997	patient_groupresistant.GBM21-patient_groupsensitive.GBM21	temsirolimus
-0.00849042	9.81953	-5.75898	8.50855e-09	2.10078e-08	7.76547	patient_groupresistant.GBM21-patient_groupsensitive.GBM21	MGCD.265
-0.00871701	9.81488	-5.75617	8.65133e-09	2.13289e-08	7.79516	patient_groupresistant.GBM21-patient_groupsensitive.GBM21	sorafenib
-0.00926808	9.80468	-5.74212	9.39999e-09	2.31406e-08	7.70072	patient_groupresistant.GBM21-patient_groupsensitive.GBM21	lenvatinib
-0.00712597	9.79967	-5.7358	9.75726e-09	2.39848e-08	7.64076	patient_groupresistant.GBM21-patient_groupsensitive.GBM21	imexon
-0.00862168	9.80947	-5.73355	9.88765e-09	2.42697e-08	7.62616	patient_groupresistant.GBM21-patient_groupsensitive.GBM21	NF.449
-0.00977574	9.79272	-5.72119	1.06345e-08	2.60647e-08	7.60518	patient_groupresistant.GBM21-patient_groupsensitive.GBM21	fidaxomicin
-0.00917916	9.80568	-5.71866	1.07937e-08	2.64163e-08	7.58499	patient_groupresistant.GBM21-patient_groupsensitive.GBM21	bopindolol
-0.00835359	9.79977	-5.71358	1.11209e-08	2.71771e-08	7.53076	patient_groupresistant.GBM21-patient_groupsensitive.GBM21	levofloxacin
-0.00869807	9.79844	-5.71322	1.11442e-08	2.71945e-08	7.53652	patient_groupresistant.GBM21-patient_groupsensitive.GBM21	lopinavir
-0.0075808	9.78433	-5.71088	1.1299e-08	2.75321e-08	7.57219	patient_groupresistant.GBM21-patient_groupsensitive.GBM21	UNC.669
-0.00834936	9.81441	-5.71019	1.13447e-08	2.76032e-08	7.48498	patient_groupresistant.GBM21-patient_groupsensitive.GBM21	benzotript
-0.0126935	9.80109	-5.70301	1.18331e-08	2.87497e-08	7.44978	patient_groupresistant.GBM21-patient_groupsensitive.GBM21	cevimeline
-0.00866558	9.8152	-5.70058	1.20024e-08	2.91188e-08	7.43008	patient_groupresistant.GBM21-patient_groupsensitive.GBM21	lamotrigine
0.00901621	9.79719	5.6971	1.22498e-08	2.9676e-08	7.45779	patient_groupresistant.GBM21-patient_groupsensitive.GBM21	diosmin
0.00767798	9.79197	5.67855	1.36545e-08	3.30313e-08	7.31627	patient_groupresistant.GBM21-patient_groupsensitive.GBM21	SR.27897
-0.00862451	9.81208	-5.67161	1.4219e-08	3.43472e-08	7.28932	patient_groupresistant.GBM21-patient_groupsensitive.GBM21	linsidomine
-0.0077318	9.81725	-5.66416	1.485e-08	3.58197e-08	7.22301	patient_groupresistant.GBM21-patient_groupsensitive.GBM21	TGX.221
-0.00860273	9.80228	-5.65456	1.57043e-08	3.7826e-08	7.1688	patient_groupresistant.GBM21-patient_groupsensitive.GBM21	tie2.kinase.inhibitor
-0.00796271	9.81889	-5.63711	1.73798e-08	4.18014e-08	7.09999	patient_groupresistant.GBM21-patient_groupsensitive.GBM21	dolasetron
-0.00820773	9.79529	-5.62351	1.88048e-08	4.51639e-08	7.02841	patient_groupresistant.GBM21-patient_groupsensitive.GBM21	clenbuterol
0.0093961	9.80741	5.60603	2.08032e-08	4.98918e-08	6.93971	patient_groupresistant.GBM21-patient_groupsensitive.GBM21	IOX2
-0.00932771	9.81257	-5.60111	2.14025e-08	5.12558e-08	6.91827	patient_groupresistant.GBM21-patient_groupsensitive.GBM21	talinolol
-0.00897815	9.80185	-5.5943	2.22586e-08	5.32299e-08	6.89956	patient_groupresistant.GBM21-patient_groupsensitive.GBM21	mecamylamine
0.00784168	9.80677	5.59289	2.24407e-08	5.35888e-08	6.84025	patient_groupresistant.GBM21-patient_groupsensitive.GBM21	cinnarizine
-0.0081429	9.8147	-5.59153	2.26171e-08	5.39332e-08	6.83303	patient_groupresistant.GBM21-patient_groupsensitive.GBM21	donepezil
-0.00872987	9.81376	-5.58897	2.29532e-08	5.46566e-08	6.80176	patient_groupresistant.GBM21-patient_groupsensitive.GBM21	dilazep
-0.0075275	9.8154	-5.57263	2.52125e-08	5.99513e-08	6.71205	patient_groupresistant.GBM21-patient_groupsensitive.GBM21	cromoglicic.acid
-0.00746334	9.80536	-5.57078	2.54819e-08	6.05059e-08	6.69883	patient_groupresistant.GBM21-patient_groupsensitive.GBM21	retigabine
0.00816755	9.79882	5.57034	2.55463e-08	6.05729e-08	6.69925	patient_groupresistant.GBM21-patient_groupsensitive.GBM21	AS.605240
-0.0089542	9.81548	-5.56729	2.59975e-08	6.15556e-08	6.69061	patient_groupresistant.GBM21-patient_groupsensitive.GBM21	ramipril
-0.00935206	9.80752	-5.55103	2.85338e-08	6.74655e-08	6.59018	patient_groupresistant.GBM21-patient_groupsensitive.GBM21	L.citrulline
0.00823404	9.79909	5.54949	2.87853e-08	6.79641e-08	6.59288	patient_groupresistant.GBM21-patient_groupsensitive.GBM21	flumatinib
-0.00897541	9.82026	-5.53645	3.10116e-08	7.31176e-08	6.51641	patient_groupresistant.GBM21-patient_groupsensitive.GBM21	siguazodan
-0.00780581	9.80884	-5.53189	3.18275e-08	7.49357e-08	6.48784	patient_groupresistant.GBM21-patient_groupsensitive.GBM21	vicriviroc
-0.00843658	9.8049	-5.53002	3.21685e-08	7.5632e-08	6.47355	patient_groupresistant.GBM21-patient_groupsensitive.GBM21	cariprazine
-0.00805032	9.80457	-5.51165	3.57112e-08	8.38436e-08	6.37148	patient_groupresistant.GBM21-patient_groupsensitive.GBM21	avasimibe
-0.00854224	9.81662	-5.50881	3.6292e-08	8.5088e-08	6.3631	patient_groupresistant.GBM21-patient_groupsensitive.GBM21	goserelin.acetate
-0.00871466	9.79941	-5.5072	3.66262e-08	8.57514e-08	6.35	patient_groupresistant.GBM21-patient_groupsensitive.GBM21	SB.683698
0.007089	9.80559	5.49826	3.85305e-08	9.00839e-08	6.3093	patient_groupresistant.GBM21-patient_groupsensitive.GBM21	barasertib.HQPA
0.00786572	9.82405	5.49097	4.01554e-08	9.37519e-08	6.28843	patient_groupresistant.GBM21-patient_groupsensitive.GBM21	dasabuvir
-0.00823993	9.79924	-5.48885	4.06392e-08	9.47494e-08	6.28521	patient_groupresistant.GBM21-patient_groupsensitive.GBM21	honokiol
-0.00850712	9.82666	-5.48427	4.17059e-08	9.7101e-08	6.28683	patient_groupresistant.GBM21-patient_groupsensitive.GBM21	nalbuphine
-0.0127489	9.78021	-5.47836	4.31216e-08	1.00258e-07	6.43447	patient_groupresistant.GBM21-patient_groupsensitive.GBM21	berberine
-0.00887608	9.79518	-5.47433	4.41143e-08	1.02424e-07	6.26068	patient_groupresistant.GBM21-patient_groupsensitive.GBM21	cariporide
-0.00797053	9.79571	-5.46671	4.60516e-08	1.06773e-07	6.19494	patient_groupresistant.GBM21-patient_groupsensitive.GBM21	buflomedil
0.00759399	9.81272	5.46317	4.69788e-08	1.08772e-07	6.11378	patient_groupresistant.GBM21-patient_groupsensitive.GBM21	basimglurant
-0.0103524	9.83313	-5.44646	5.1607e-08	1.19323e-07	6.12486	patient_groupresistant.GBM21-patient_groupsensitive.GBM21	neostigmine
0.00840888	9.77994	5.44297	5.26279e-08	1.21516e-07	6.09603	patient_groupresistant.GBM21-patient_groupsensitive.GBM21	ciglitazone
-0.00786932	9.80412	-5.44162	5.30281e-08	1.22271e-07	5.99067	patient_groupresistant.GBM21-patient_groupsensitive.GBM21	batimastat
0.0109907	9.82945	5.43213	5.59258e-08	1.28776e-07	6.10209	patient_groupresistant.GBM21-patient_groupsensitive.GBM21	meisoindigo
-0.00792026	9.82406	-5.40401	6.54462e-08	1.5049e-07	5.829	patient_groupresistant.GBM21-patient_groupsensitive.GBM21	pinaverium
-0.00767303	9.79464	-5.399	6.72967e-08	1.54533e-07	5.79763	patient_groupresistant.GBM21-patient_groupsensitive.GBM21	gestrinone
-0.00766027	9.81509	-5.38082	7.44558e-08	1.70738e-07	5.66863	patient_groupresistant.GBM21-patient_groupsensitive.GBM21	aprepitant
-0.00719399	9.81994	-5.37019	7.89813e-08	1.80868e-07	5.60185	patient_groupresistant.GBM21-patient_groupsensitive.GBM21	mefloquine
-0.00915294	9.82013	-5.36974	7.9177e-08	1.81069e-07	5.62475	patient_groupresistant.GBM21-patient_groupsensitive.GBM21	SB.242235
-0.00758654	9.80951	-5.35713	8.49032e-08	1.93899e-07	5.532	patient_groupresistant.GBM21-patient_groupsensitive.GBM21	vismodegib
-0.00916378	9.81426	-5.35683	8.5044e-08	1.93956e-07	5.53159	patient_groupresistant.GBM21-patient_groupsensitive.GBM21	LCQ.908
-0.00875309	9.80988	-5.34709	8.97446e-08	2.04398e-07	5.499	patient_groupresistant.GBM21-patient_groupsensitive.GBM21	ursodiol
0.00863812	9.79537	5.34335	9.16141e-08	2.08372e-07	5.52696	patient_groupresistant.GBM21-patient_groupsensitive.GBM21	oxybutynin
0.00669647	9.81446	5.33442	9.62364e-08	2.18589e-07	5.42168	patient_groupresistant.GBM21-patient_groupsensitive.GBM21	gaboxadol
-0.00523081	9.80474	-5.32403	1.01901e-07	2.31141e-07	5.36881	patient_groupresistant.GBM21-patient_groupsensitive.GBM21	lobenzarit
-0.0074583	9.81248	-5.32351	1.02192e-07	2.31488e-07	5.37761	patient_groupresistant.GBM21-patient_groupsensitive.GBM21	elvitegravir
-0.00829341	9.79328	-5.32309	1.0243e-07	2.31713e-07	5.38609	patient_groupresistant.GBM21-patient_groupsensitive.GBM21	scopolamine
-0.00815014	9.80036	-5.31781	1.05445e-07	2.38213e-07	5.33093	patient_groupresistant.GBM21-patient_groupsensitive.GBM21	praziquantel
-0.00827875	9.80882	-5.30357	1.1401e-07	2.57213e-07	5.24744	patient_groupresistant.GBM21-patient_groupsensitive.GBM21	oxandrolone
0.00754024	9.79513	5.29019	1.22669e-07	2.76377e-07	5.21732	patient_groupresistant.GBM21-patient_groupsensitive.GBM21	miconazole
-0.00771899	9.79741	-5.28658	1.25108e-07	2.81494e-07	5.19565	patient_groupresistant.GBM21-patient_groupsensitive.GBM21	avanafil
-0.00787034	9.80509	-5.27889	1.30473e-07	2.9317e-07	5.1311	patient_groupresistant.GBM21-patient_groupsensitive.GBM21	chloroquine
-0.00812133	9.81244	-5.26009	1.44539e-07	3.2434e-07	5.0466	patient_groupresistant.GBM21-patient_groupsensitive.GBM21	tolimidone
0.00812629	9.80958	5.25767	1.46449e-07	3.28187e-07	5.01224	patient_groupresistant.GBM21-patient_groupsensitive.GBM21	niguldipine
0.0072897	9.79437	5.25351	1.49797e-07	3.35241e-07	4.99174	patient_groupresistant.GBM21-patient_groupsensitive.GBM21	fidarestat
-0.00878055	9.7928	-5.2524	1.50699e-07	3.36809e-07	5.02149	patient_groupresistant.GBM21-patient_groupsensitive.GBM21	ammonium.glycyrrhizinate
-0.00691762	9.80469	-5.23963	1.61503e-07	3.60475e-07	4.92345	patient_groupresistant.GBM21-patient_groupsensitive.GBM21	lesinurad
-0.00739908	9.82705	-5.23774	1.63167e-07	3.63704e-07	4.91448	patient_groupresistant.GBM21-patient_groupsensitive.GBM21	reserpine
-0.00736091	9.80634	-5.23747	1.63404e-07	3.63747e-07	4.91321	patient_groupresistant.GBM21-patient_groupsensitive.GBM21	cisapride
0.00705802	9.80835	5.22504	1.74766e-07	3.88523e-07	4.84698	patient_groupresistant.GBM21-patient_groupsensitive.GBM21	rondual.kinase.inhibitor
-0.00909112	9.79638	-5.22011	1.79484e-07	3.98484e-07	4.8948	patient_groupresistant.GBM21-patient_groupsensitive.GBM21	AZD.1981
-0.00826281	9.81443	-5.2144	1.85094e-07	4.10394e-07	4.78047	patient_groupresistant.GBM21-patient_groupsensitive.GBM21	palomid.529
-0.00729985	9.82049	-5.21265	1.86855e-07	4.1375e-07	4.77799	patient_groupresistant.GBM21-patient_groupsensitive.GBM21	naproxen
0.0061924	9.78192	5.21111	1.88412e-07	4.16646e-07	4.79605	patient_groupresistant.GBM21-patient_groupsensitive.GBM21	chlorprothixene
-0.00851166	9.81837	-5.2078	1.91795e-07	4.23569e-07	4.76627	patient_groupresistant.GBM21-patient_groupsensitive.GBM21	indobufen
-0.00658236	9.81146	-5.20294	1.96879e-07	4.34223e-07	4.72298	patient_groupresistant.GBM21-patient_groupsensitive.GBM21	apremilast
-0.00912216	9.79512	-5.19456	2.05959e-07	4.53652e-07	4.75114	patient_groupresistant.GBM21-patient_groupsensitive.GBM21	sofalcone
-0.00845631	9.82569	-5.19137	2.09514e-07	4.60875e-07	4.6601	patient_groupresistant.GBM21-patient_groupsensitive.GBM21	tolbutamide
-0.0077743	9.81037	-5.18933	2.11824e-07	4.64609e-07	4.65923	patient_groupresistant.GBM21-patient_groupsensitive.GBM21	RHO.kinase.inhibitor.III[rockout]
0.00874286	9.7875	5.18916	2.12018e-07	4.64609e-07	4.68275	patient_groupresistant.GBM21-patient_groupsensitive.GBM21	fluspirilene
-0.00778937	9.80379	-5.18913	2.12044e-07	4.64609e-07	4.67531	patient_groupresistant.GBM21-patient_groupsensitive.GBM21	AZD.9668
-0.00746032	9.8114	-5.18336	2.18717e-07	4.78604e-07	4.62878	patient_groupresistant.GBM21-patient_groupsensitive.GBM21	balaglitazone
-0.00694788	9.81227	-5.17561	2.27989e-07	4.98242e-07	4.59601	patient_groupresistant.GBM21-patient_groupsensitive.GBM21	bosentan
0.00934413	9.81855	5.17525	2.28422e-07	4.98537e-07	4.58363	patient_groupresistant.GBM21-patient_groupsensitive.GBM21	AZD.2014
-0.0124756	9.77155	-5.17129	2.33324e-07	5.08573e-07	4.88683	patient_groupresistant.GBM21-patient_groupsensitive.GBM21	LY.2090314
-0.00583484	9.79655	-5.148	2.64208e-07	5.75143e-07	4.45992	patient_groupresistant.GBM21-patient_groupsensitive.GBM21	guanadrel
0.00816502	9.80158	5.14462	2.69009e-07	5.84832e-07	4.4258	patient_groupresistant.GBM21-patient_groupsensitive.GBM21	olaparib
-0.00671161	9.80566	-5.14024	2.75346e-07	5.97834e-07	4.39468	patient_groupresistant.GBM21-patient_groupsensitive.GBM21	nimesulide
-0.00755532	9.79093	-5.13838	2.78093e-07	6.03015e-07	4.41901	patient_groupresistant.GBM21-patient_groupsensitive.GBM21	faropenem
-0.00674956	9.80405	-5.12746	2.94705e-07	6.3821e-07	4.33878	patient_groupresistant.GBM21-patient_groupsensitive.GBM21	sufentanil
-0.00758952	9.80732	-5.08516	3.68549e-07	7.97094e-07	4.11469	patient_groupresistant.GBM21-patient_groupsensitive.GBM21	glasdegib
-0.00762804	9.81111	-5.07659	3.85559e-07	8.32807e-07	4.07046	patient_groupresistant.GBM21-patient_groupsensitive.GBM21	estriol
0.00768007	9.81851	5.07154	3.95922e-07	8.5409e-07	4.06306	patient_groupresistant.GBM21-patient_groupsensitive.GBM21	irinotecan
-0.00788075	9.8107	-5.06542	4.08841e-07	8.80823e-07	4.02139	patient_groupresistant.GBM21-patient_groupsensitive.GBM21	ipratropium
0.00843365	9.81601	5.04989	4.4351e-07	9.54288e-07	3.94212	patient_groupresistant.GBM21-patient_groupsensitive.GBM21	rupatadine
-0.00857521	9.79485	-5.04537	4.54126e-07	9.75874e-07	3.96641	patient_groupresistant.GBM21-patient_groupsensitive.GBM21	orphenadrine
-0.00855741	9.80847	-5.03647	4.75737e-07	1.02101e-06	3.87242	patient_groupresistant.GBM21-patient_groupsensitive.GBM21	otamixaban
-0.0059619	9.79984	-5.03138	4.88544e-07	1.04715e-06	3.84247	patient_groupresistant.GBM21-patient_groupsensitive.GBM21	losartan
0.00703235	9.80739	5.02795	4.97346e-07	1.06465e-06	3.82683	patient_groupresistant.GBM21-patient_groupsensitive.GBM21	miglustat
-0.00913166	9.81644	-5.02686	5.00169e-07	1.06933e-06	3.82438	patient_groupresistant.GBM21-patient_groupsensitive.GBM21	TAK.285
0.00355881	9.7926	5.02033	5.17471e-07	1.10491e-06	3.82904	patient_groupresistant.GBM21-patient_groupsensitive.GBM21	enalapril
0.00747083	9.7936	5.01823	5.23157e-07	1.11562e-06	3.78407	patient_groupresistant.GBM21-patient_groupsensitive.GBM21	tetrindole
-0.00774648	9.83087	-5.01106	5.43023e-07	1.15651e-06	3.74923	patient_groupresistant.GBM21-patient_groupsensitive.GBM21	armodafinil
-0.00705203	9.81211	-5.00782	5.52233e-07	1.17464e-06	3.72407	patient_groupresistant.GBM21-patient_groupsensitive.GBM21	benfluorex
-0.00787016	9.79455	-4.99956	5.76425e-07	1.22454e-06	3.74977	patient_groupresistant.GBM21-patient_groupsensitive.GBM21	SAR.245408
0.00883234	9.78526	4.99398	5.93318e-07	1.25883e-06	3.79671	patient_groupresistant.GBM21-patient_groupsensitive.GBM21	metoclopramide
0.00860153	9.79228	4.99012	6.05316e-07	1.28266e-06	3.7144	patient_groupresistant.GBM21-patient_groupsensitive.GBM21	fluphenazine
-0.00888744	9.83099	-4.98638	6.17128e-07	1.30603e-06	3.67862	patient_groupresistant.GBM21-patient_groupsensitive.GBM21	lisinopril
-0.00650143	9.81527	-4.98487	6.21963e-07	1.3146e-06	3.60871	patient_groupresistant.GBM21-patient_groupsensitive.GBM21	dazoxiben
-0.00876341	9.83128	-4.98252	6.29552e-07	1.32897e-06	3.62712	patient_groupresistant.GBM21-patient_groupsensitive.GBM21	oxatomide
-0.0077007	9.80336	-4.97913	6.40672e-07	1.35074e-06	3.58917	patient_groupresistant.GBM21-patient_groupsensitive.GBM21	AM.24
-0.00668865	9.8042	-4.97542	6.53061e-07	1.37512e-06	3.56559	patient_groupresistant.GBM21-patient_groupsensitive.GBM21	ulipristal
-0.00816195	9.78943	-4.96971	6.72589e-07	1.41447e-06	3.62101	patient_groupresistant.GBM21-patient_groupsensitive.GBM21	mCPP
-0.00858902	9.78522	-4.96292	6.96527e-07	1.46297e-06	3.6581	patient_groupresistant.GBM21-patient_groupsensitive.GBM21	bitopertin
-0.00963541	9.83026	-4.95967	7.08282e-07	1.4858e-06	3.52885	patient_groupresistant.GBM21-patient_groupsensitive.GBM21	chelerythrine
-0.00822414	9.79203	-4.9479	7.52447e-07	1.57647e-06	3.49166	patient_groupresistant.GBM21-patient_groupsensitive.GBM21	piracetam
-0.00835144	9.81059	-4.94629	7.58713e-07	1.58761e-06	3.46073	patient_groupresistant.GBM21-patient_groupsensitive.GBM21	budipine
0.0090873	9.82183	4.93752	7.93587e-07	1.65851e-06	3.42598	patient_groupresistant.GBM21-patient_groupsensitive.GBM21	tetrahydrouridine
0.00771747	9.81983	4.93668	7.97012e-07	1.66359e-06	3.40779	patient_groupresistant.GBM21-patient_groupsensitive.GBM21	17.hydroxyprogesterone.caproate
-0.00755926	9.78688	-4.93519	8.03141e-07	1.67429e-06	3.46184	patient_groupresistant.GBM21-patient_groupsensitive.GBM21	fluorometholone
0.00816219	9.77663	4.9321	8.15924e-07	1.69883e-06	3.48397	patient_groupresistant.GBM21-patient_groupsensitive.GBM21	BX.912
-0.0118563	9.83825	-4.93089	8.21011e-07	1.7073e-06	3.4535	patient_groupresistant.GBM21-patient_groupsensitive.GBM21	methylstat
-0.00720019	9.81543	-4.92162	8.60867e-07	1.78795e-06	3.30542	patient_groupresistant.GBM21-patient_groupsensitive.GBM21	riluzole
-0.00647697	9.80149	-4.91397	8.95129e-07	1.85681e-06	3.25929	patient_groupresistant.GBM21-patient_groupsensitive.GBM21	linopirdine
-0.00804608	9.80006	-4.91171	9.05513e-07	1.87603e-06	3.29262	patient_groupresistant.GBM21-patient_groupsensitive.GBM21	tazobactam
-0.00797773	9.79048	-4.89801	9.70924e-07	2.00906e-06	3.35223	patient_groupresistant.GBM21-patient_groupsensitive.GBM21	indinavir
0.0070141	9.78422	4.88485	1.03806e-06	2.14533e-06	3.14652	patient_groupresistant.GBM21-patient_groupsensitive.GBM21	venetoclax
-0.00612791	9.79477	-4.84225	1.28732e-06	2.65717e-06	2.93599	patient_groupresistant.GBM21-patient_groupsensitive.GBM21	tipranavir
-0.00739738	9.80114	-4.82843	1.37996e-06	2.84489e-06	2.8428	patient_groupresistant.GBM21-patient_groupsensitive.GBM21	tolnaftate
-0.00698737	9.8219	-4.81869	1.449e-06	2.98356e-06	2.86554	patient_groupresistant.GBM21-patient_groupsensitive.GBM21	ibutamoren
-0.0096312	9.77343	-4.7947	1.63357e-06	3.35946e-06	2.85595	patient_groupresistant.GBM21-patient_groupsensitive.GBM21	GDC.0834
-0.00748447	9.81463	-4.78654	1.70137e-06	3.49459e-06	2.64078	patient_groupresistant.GBM21-patient_groupsensitive.GBM21	aspirin
0.00741154	9.81572	4.78515	1.71318e-06	3.51453e-06	2.69692	patient_groupresistant.GBM21-patient_groupsensitive.GBM21	roflumilast
-0.00706672	9.81884	-4.78043	1.75385e-06	3.59358e-06	2.62419	patient_groupresistant.GBM21-patient_groupsensitive.GBM21	SU.11652
-0.00792669	9.80664	-4.77836	1.77199e-06	3.6263e-06	2.65239	patient_groupresistant.GBM21-patient_groupsensitive.GBM21	venlafaxine
-0.00886572	9.79227	-4.77012	1.84597e-06	3.77309e-06	2.60431	patient_groupresistant.GBM21-patient_groupsensitive.GBM21	fusidic.acid
-0.00707517	9.81497	-4.76752	1.86998e-06	3.8175e-06	2.55039	patient_groupresistant.GBM21-patient_groupsensitive.GBM21	pindolol
0.00671576	9.80143	4.75352	2.00422e-06	4.08656e-06	2.48537	patient_groupresistant.GBM21-patient_groupsensitive.GBM21	levosimendan
0.00869471	9.82087	4.75225	2.01683e-06	4.10727e-06	2.50382	patient_groupresistant.GBM21-patient_groupsensitive.GBM21	voxtalisib
0.00582093	9.79945	4.75031	2.03627e-06	4.14183e-06	2.49573	patient_groupresistant.GBM21-patient_groupsensitive.GBM21	reboxetine
0.00854959	9.79901	4.7396	2.14686e-06	4.36146e-06	2.49295	patient_groupresistant.GBM21-patient_groupsensitive.GBM21	clofarabine
-0.00601578	9.80714	-4.7294	2.25761e-06	4.58089e-06	2.36757	patient_groupresistant.GBM21-patient_groupsensitive.GBM21	merbarone
0.00885961	9.81306	4.72043	2.35939e-06	4.78162e-06	2.33141	patient_groupresistant.GBM21-patient_groupsensitive.GBM21	lasalocid
-0.00711988	9.79827	-4.71965	2.36842e-06	4.79411e-06	2.34464	patient_groupresistant.GBM21-patient_groupsensitive.GBM21	ALX.5407
0.00776898	9.79559	4.71166	2.46329e-06	4.98012e-06	2.29654	patient_groupresistant.GBM21-patient_groupsensitive.GBM21	acetazolamide
-0.00827052	9.80153	-4.70725	2.51707e-06	5.08271e-06	2.30789	patient_groupresistant.GBM21-patient_groupsensitive.GBM21	etanidazole
-0.00574038	9.81906	-4.68842	2.75995e-06	5.56646e-06	2.18095	patient_groupresistant.GBM21-patient_groupsensitive.GBM21	EMD.53998
-0.0069726	9.8155	-4.67656	2.92431e-06	5.89085e-06	2.13973	patient_groupresistant.GBM21-patient_groupsensitive.GBM21	pemirolast
0.007491	9.79009	4.67051	3.01177e-06	6.05973e-06	2.16969	patient_groupresistant.GBM21-patient_groupsensitive.GBM21	tanaproget
0.0067088	9.81945	4.6685	3.04135e-06	6.11192e-06	2.0962	patient_groupresistant.GBM21-patient_groupsensitive.GBM21	PRX.08066
-0.00681229	9.81016	-4.66532	3.08887e-06	6.19997e-06	2.0703	patient_groupresistant.GBM21-patient_groupsensitive.GBM21	zosuquidar
-0.00420268	9.79583	-4.65642	3.22519e-06	6.46584e-06	2.08753	patient_groupresistant.GBM21-patient_groupsensitive.GBM21	tramiprosate
-0.00675279	9.80755	-4.65481	3.25056e-06	6.5089e-06	2.03076	patient_groupresistant.GBM21-patient_groupsensitive.GBM21	cilostazol
0.00811988	9.81505	4.64928	3.33897e-06	6.67794e-06	1.99922	patient_groupresistant.GBM21-patient_groupsensitive.GBM21	digoxin
0.00851617	9.791	4.64154	3.46648e-06	6.92468e-06	2.04132	patient_groupresistant.GBM21-patient_groupsensitive.GBM21	retapamulin
0.00692084	9.79382	4.63852	3.51735e-06	7.01793e-06	1.98302	patient_groupresistant.GBM21-patient_groupsensitive.GBM21	bezafibrate
-0.00605728	9.80099	-4.62949	3.6742e-06	7.32216e-06	1.90232	patient_groupresistant.GBM21-patient_groupsensitive.GBM21	pyrazinoylguanidine
-0.00693367	9.8135	-4.62825	3.69623e-06	7.3573e-06	1.91672	patient_groupresistant.GBM21-patient_groupsensitive.GBM21	chrysin
-0.00641048	9.80413	-4.62734	3.71252e-06	7.38094e-06	1.89304	patient_groupresistant.GBM21-patient_groupsensitive.GBM21	NSC.4644
0.00913176	9.83897	4.62008	3.84491e-06	7.63508e-06	1.96379	patient_groupresistant.GBM21-patient_groupsensitive.GBM21	AMG.517
0.00651632	9.80125	4.60701	4.09436e-06	8.12081e-06	1.81227	patient_groupresistant.GBM21-patient_groupsensitive.GBM21	bevirimat.dimeglumine
-0.00687546	9.82042	-4.59572	4.3224e-06	8.56296e-06	1.74803	patient_groupresistant.GBM21-patient_groupsensitive.GBM21	clotrimazole
0.00664515	9.79072	4.55863	5.16009e-06	1.02104e-05	1.58655	patient_groupresistant.GBM21-patient_groupsensitive.GBM21	butoconazole
0.00824808	9.80967	4.55612	5.2221e-06	1.03209e-05	1.5856	patient_groupresistant.GBM21-patient_groupsensitive.GBM21	MK.2206
-0.00647471	9.81797	-4.54867	5.41051e-06	1.06806e-05	1.56627	patient_groupresistant.GBM21-patient_groupsensitive.GBM21	triclosan
-0.00651561	9.80514	-4.54149	5.59789e-06	1.10375e-05	1.50596	patient_groupresistant.GBM21-patient_groupsensitive.GBM21	emtricitabine
-0.00668682	9.81376	-4.53229	5.84728e-06	1.15157e-05	1.45686	patient_groupresistant.GBM21-patient_groupsensitive.GBM21	anandamide
-0.00709983	9.80534	-4.52542	6.04046e-06	1.18822e-05	1.4334	patient_groupresistant.GBM21-patient_groupsensitive.GBM21	clinofibrate
0.00849289	9.79037	4.5122	6.42949e-06	1.26326e-05	1.51515	patient_groupresistant.GBM21-patient_groupsensitive.GBM21	XMD.1150
-0.00807965	9.78925	-4.49843	6.86004e-06	1.34627e-05	1.39758	patient_groupresistant.GBM21-patient_groupsensitive.GBM21	furosemide
-0.00718046	9.79707	-4.49488	6.97557e-06	1.36734e-05	1.35715	patient_groupresistant.GBM21-patient_groupsensitive.GBM21	nilotinib
-0.0067639	9.8281	-4.4888	7.17736e-06	1.40525e-05	1.31326	patient_groupresistant.GBM21-patient_groupsensitive.GBM21	L.655240
-0.00644033	9.80025	-4.48012	7.47554e-06	1.46192e-05	1.23985	patient_groupresistant.GBM21-patient_groupsensitive.GBM21	VP.20629
-0.00662021	9.80791	-4.4773	7.57501e-06	1.47965e-05	1.20807	patient_groupresistant.GBM21-patient_groupsensitive.GBM21	dipraglurant
-0.00593774	9.81459	-4.47527	7.64701e-06	1.49197e-05	1.20995	patient_groupresistant.GBM21-patient_groupsensitive.GBM21	GW.842166
-0.00669526	9.82696	-4.46937	7.86114e-06	1.53196e-05	1.18383	patient_groupresistant.GBM21-patient_groupsensitive.GBM21	nateglinide
0.00670611	9.79524	4.46611	7.98159e-06	1.55363e-05	1.20917	patient_groupresistant.GBM21-patient_groupsensitive.GBM21	ZK.811752
-0.00606525	9.81517	-4.45909	8.24772e-06	1.60356e-05	1.1296	patient_groupresistant.GBM21-patient_groupsensitive.GBM21	isradipine
-0.00660378	9.81303	-4.43797	9.09906e-06	1.76703e-05	1.03482	patient_groupresistant.GBM21-patient_groupsensitive.GBM21	quinine
0.00720889	9.80079	4.43111	9.39361e-06	1.82212e-05	1.0444	patient_groupresistant.GBM21-patient_groupsensitive.GBM21	acifran
-0.00621406	9.81656	-4.42196	9.80028e-06	1.8988e-05	0.961728	patient_groupresistant.GBM21-patient_groupsensitive.GBM21	phenylbutazone
-0.0062056	9.79818	-4.40738	1.04831e-05	2.02876e-05	0.899645	patient_groupresistant.GBM21-patient_groupsensitive.GBM21	PK.11195
-0.00662766	9.80327	-4.39786	1.09534e-05	2.11731e-05	0.86187	patient_groupresistant.GBM21-patient_groupsensitive.GBM21	orteronel
-0.00868307	9.82152	-4.3897	1.13724e-05	2.19577e-05	0.831103	patient_groupresistant.GBM21-patient_groupsensitive.GBM21	LY.2801653
0.00768512	9.77968	4.386	1.15674e-05	2.23085e-05	0.951977	patient_groupresistant.GBM21-patient_groupsensitive.GBM21	ZK.93423
-0.00854592	9.78352	-4.38294	1.17311e-05	2.25983e-05	0.927318	patient_groupresistant.GBM21-patient_groupsensitive.GBM21	fosinopril
-0.00637659	9.79946	-4.38119	1.18254e-05	2.27538e-05	0.805832	patient_groupresistant.GBM21-patient_groupsensitive.GBM21	TWS.119
0.00951559	9.76437	4.38043	1.18668e-05	2.28071e-05	1.08877	patient_groupresistant.GBM21-patient_groupsensitive.GBM21	TG.101348
-0.00818174	9.79474	-4.37854	1.19701e-05	2.29792e-05	0.855237	patient_groupresistant.GBM21-patient_groupsensitive.GBM21	moclobemide
-0.00851807	9.79752	-4.37272	1.22937e-05	2.35734e-05	0.869887	patient_groupresistant.GBM21-patient_groupsensitive.GBM21	betahistine
-0.00607591	9.82797	-4.36752	1.25903e-05	2.41147e-05	0.729049	patient_groupresistant.GBM21-patient_groupsensitive.GBM21	relcovaptan
-0.00624873	9.82435	-4.35431	1.33737e-05	2.55858e-05	0.69679	patient_groupresistant.GBM21-patient_groupsensitive.GBM21	piperidolate
-0.00591731	9.79883	-4.35267	1.34736e-05	2.57475e-05	0.663969	patient_groupresistant.GBM21-patient_groupsensitive.GBM21	forskolin
-0.00620758	9.79796	-4.34802	1.37626e-05	2.62431e-05	0.687206	patient_groupresistant.GBM21-patient_groupsensitive.GBM21	verapamil
-0.00682365	9.81629	-4.34799	1.37643e-05	2.62431e-05	0.675551	patient_groupresistant.GBM21-patient_groupsensitive.GBM21	ABT.724
0.0065811	9.79944	4.34519	1.39408e-05	2.65494e-05	0.62769	patient_groupresistant.GBM21-patient_groupsensitive.GBM21	chlorambucil
-0.00634956	9.80837	-4.33784	1.4415e-05	2.74212e-05	0.613311	patient_groupresistant.GBM21-patient_groupsensitive.GBM21	nizofenone
-0.00611953	9.79576	-4.33561	1.45621e-05	2.76697e-05	0.589757	patient_groupresistant.GBM21-patient_groupsensitive.GBM21	resiquimod
0.00647342	9.78341	4.33263	1.47606e-05	2.80018e-05	0.634297	patient_groupresistant.GBM21-patient_groupsensitive.GBM21	YM.201636
0.00581003	9.81535	4.33249	1.47703e-05	2.80018e-05	0.577362	patient_groupresistant.GBM21-patient_groupsensitive.GBM21	netupitant
0.00682966	9.81726	4.32514	1.52713e-05	2.89188e-05	0.582009	patient_groupresistant.GBM21-patient_groupsensitive.GBM21	pranlukast
-0.00625402	9.79904	-4.32105	1.55569e-05	2.94264e-05	0.544834	patient_groupresistant.GBM21-patient_groupsensitive.GBM21	carisoprodol
-0.00655371	9.791	-4.31392	1.60674e-05	3.03575e-05	0.539158	patient_groupresistant.GBM21-patient_groupsensitive.GBM21	2.methoxyestradiol
-0.00573999	9.78727	-4.30997	1.6357e-05	3.08699e-05	0.499561	patient_groupresistant.GBM21-patient_groupsensitive.GBM21	nicotine
-0.00811624	9.79085	-4.30253	1.69159e-05	3.18887e-05	0.528739	patient_groupresistant.GBM21-patient_groupsensitive.GBM21	KIN001.269
-0.00536889	9.79769	-4.29414	1.75681e-05	3.3081e-05	0.408059	patient_groupresistant.GBM21-patient_groupsensitive.GBM21	eperezolid
-0.00623897	9.81069	-4.29361	1.76097e-05	3.31221e-05	0.402988	patient_groupresistant.GBM21-patient_groupsensitive.GBM21	VX.745
0.00657409	9.80792	4.28191	1.85614e-05	3.4873e-05	0.364414	patient_groupresistant.GBM21-patient_groupsensitive.GBM21	andrographolide
0.00648231	9.80289	4.27346	1.92791e-05	3.61807e-05	0.364581	patient_groupresistant.GBM21-patient_groupsensitive.GBM21	cefotetan
0.00793508	9.82072	4.25728	2.07277e-05	3.88558e-05	0.321589	patient_groupresistant.GBM21-patient_groupsensitive.GBM21	AT.7519
-0.00920741	9.82035	-4.25457	2.09804e-05	3.92854e-05	0.299648	patient_groupresistant.GBM21-patient_groupsensitive.GBM21	zolpidem
-0.00678272	9.82868	-4.25366	2.10659e-05	3.94014e-05	0.236912	patient_groupresistant.GBM21-patient_groupsensitive.GBM21	alectinib
-0.00686398	9.80527	-4.23767	2.26229e-05	4.22665e-05	0.165465	patient_groupresistant.GBM21-patient_groupsensitive.GBM21	esmolol
-0.00571569	9.79597	-4.22256	2.41946e-05	4.51524e-05	0.141322	patient_groupresistant.GBM21-patient_groupsensitive.GBM21	ARN.509
0.00857086	9.79249	4.21715	2.47812e-05	4.61958e-05	0.146442	patient_groupresistant.GBM21-patient_groupsensitive.GBM21	olmesartan.medoxomil
-0.00766372	9.78236	-4.21175	2.53812e-05	4.72615e-05	0.180586	patient_groupresistant.GBM21-patient_groupsensitive.GBM21	sulfafurazole
-0.0062657	9.80741	-4.21128	2.54342e-05	4.73075e-05	0.0664374	patient_groupresistant.GBM21-patient_groupsensitive.GBM21	melatonin
-0.00608053	9.80902	-4.19513	2.73159e-05	5.07512e-05	-0.0131495	patient_groupresistant.GBM21-patient_groupsensitive.GBM21	CI.966
-0.00609567	9.82507	-4.18646	2.83786e-05	5.26671e-05	0.00885727	patient_groupresistant.GBM21-patient_groupsensitive.GBM21	zidovudine
-0.00451399	9.80298	-4.18477	2.85906e-05	5.30019e-05	-0.0372973	patient_groupresistant.GBM21-patient_groupsensitive.GBM21	lidamidine
-0.00598619	9.79144	-4.18449	2.86259e-05	5.30086e-05	0.0152296	patient_groupresistant.GBM21-patient_groupsensitive.GBM21	bromocriptine
-0.00650755	9.80569	-4.17371	3.00146e-05	5.55187e-05	-0.0662691	patient_groupresistant.GBM21-patient_groupsensitive.GBM21	clonidine
0.00561028	9.80546	4.15043	3.32362e-05	6.14098e-05	-0.191124	patient_groupresistant.GBM21-patient_groupsensitive.GBM21	thioridazine
-0.00570833	9.78599	-4.14942	3.33829e-05	6.16129e-05	-0.176003	patient_groupresistant.GBM21-patient_groupsensitive.GBM21	varenicline
0.0135979	9.87009	4.14384	3.42057e-05	6.3062e-05	0.259135	patient_groupresistant.GBM21-patient_groupsensitive.GBM21	dinaciclib
-0.00655094	9.77994	-4.13583	3.5421e-05	6.52307e-05	-0.101606	patient_groupresistant.GBM21-patient_groupsensitive.GBM21	fostamatinib
0.00651906	9.79666	4.12097	3.7785e-05	6.95077e-05	-0.310691	patient_groupresistant.GBM21-patient_groupsensitive.GBM21	vortioxetine
-0.00772659	9.79939	-4.10035	4.13135e-05	7.59152e-05	-0.336907	patient_groupresistant.GBM21-patient_groupsensitive.GBM21	tranylcypromine
0.00673127	9.79427	4.08917	4.33547e-05	7.95787e-05	-0.412316	patient_groupresistant.GBM21-patient_groupsensitive.GBM21	fosfomycin
-0.00759613	9.79787	-4.06652	4.77888e-05	8.76215e-05	-0.528006	patient_groupresistant.GBM21-patient_groupsensitive.GBM21	dihydroergotamine
-0.00562892	9.80585	-4.06033	4.90731e-05	8.98779e-05	-0.55481	patient_groupresistant.GBM21-patient_groupsensitive.GBM21	phenformin
0.006471	9.80372	4.05389	5.04445e-05	9.22886e-05	-0.583016	patient_groupresistant.GBM21-patient_groupsensitive.GBM21	raloxifene
0.00578736	9.80672	4.04762	5.1814e-05	9.46906e-05	-0.610809	patient_groupresistant.GBM21-patient_groupsensitive.GBM21	anecortave.acetate
-0.0063966	9.80302	-4.04617	5.21362e-05	9.51756e-05	-0.624862	patient_groupresistant.GBM21-patient_groupsensitive.GBM21	propentofylline
-0.0053007	9.80618	-4.03939	5.36661e-05	9.78617e-05	-0.653077	patient_groupresistant.GBM21-patient_groupsensitive.GBM21	tecastemizole
0.00644983	9.80941	4.03025	5.5795e-05	0.000101633	-0.68519	patient_groupresistant.GBM21-patient_groupsensitive.GBM21	leflunomide
0.00641962	9.78944	4.02869	5.61666e-05	0.000102199	-0.632672	patient_groupresistant.GBM21-patient_groupsensitive.GBM21	atipamezole
-0.00609344	9.82773	-4.00209	6.28705e-05	0.000114264	-0.746585	patient_groupresistant.GBM21-patient_groupsensitive.GBM21	L.690330
-0.00545544	9.81004	-4.00185	6.29342e-05	0.000114264	-0.799078	patient_groupresistant.GBM21-patient_groupsensitive.GBM21	glycopyrrolate
0.00621182	9.79139	4.00124	6.30954e-05	0.000114433	-0.796353	patient_groupresistant.GBM21-patient_groupsensitive.GBM21	r(.).apomorphine
-0.00618942	9.80825	-3.99939	6.35899e-05	0.000115205	-0.812034	patient_groupresistant.GBM21-patient_groupsensitive.GBM21	doxapram
-0.00576988	9.81609	-3.99413	6.50183e-05	0.000117666	-0.836231	patient_groupresistant.GBM21-patient_groupsensitive.GBM21	triamcinolone
-0.00595289	9.80466	-3.97616	7.01287e-05	0.000126777	-0.895156	patient_groupresistant.GBM21-patient_groupsensitive.GBM21	safinamide
0.00625711	9.77702	3.95842	7.5546e-05	0.000136423	-0.837526	patient_groupresistant.GBM21-patient_groupsensitive.GBM21	vanoxerine
0.00608976	9.79616	3.95235	7.74871e-05	0.000139777	-0.988061	patient_groupresistant.GBM21-patient_groupsensitive.GBM21	mibefradil
0.00555474	9.8008	3.92643	8.63249e-05	0.000155552	-1.08142	patient_groupresistant.GBM21-patient_groupsensitive.GBM21	bimatoprost
-0.0066165	9.79546	-3.92372	8.72993e-05	0.000157139	-1.01736	patient_groupresistant.GBM21-patient_groupsensitive.GBM21	telmisartan
-0.00528761	9.78945	-3.9155	9.03287e-05	0.000162417	-1.07402	patient_groupresistant.GBM21-patient_groupsensitive.GBM21	dapagliflozin
-0.00685175	9.78485	-3.91418	9.0824e-05	0.000163132	-1.12314	patient_groupresistant.GBM21-patient_groupsensitive.GBM21	tibolone
0.00504168	9.78958	3.91346	9.10957e-05	0.000163445	-1.14673	patient_groupresistant.GBM21-patient_groupsensitive.GBM21	luliconazole
0.00628368	9.80503	3.90104	9.58978e-05	0.000171877	-1.18834	patient_groupresistant.GBM21-patient_groupsensitive.GBM21	NMS.1286937
-0.00533419	9.81257	-3.89967	9.6442e-05	0.000172667	-1.20844	patient_groupresistant.GBM21-patient_groupsensitive.GBM21	suvorexant
0.00536867	9.79128	3.89263	9.9285e-05	0.000177567	-1.17374	patient_groupresistant.GBM21-patient_groupsensitive.GBM21	linezolid
-0.00604833	9.81097	-3.89164	9.96874e-05	0.000178097	-1.24158	patient_groupresistant.GBM21-patient_groupsensitive.GBM21	pyrimethamine
0.00648842	9.82738	3.8857	0.000102156	0.000182313	-1.20139	patient_groupresistant.GBM21-patient_groupsensitive.GBM21	L.ergothioneine
-0.00705738	9.80565	-3.88413	0.000102821	0.000183303	-1.24182	patient_groupresistant.GBM21-patient_groupsensitive.GBM21	danazol
-0.00621913	9.79513	-3.86953	0.000109175	0.000194425	-1.32135	patient_groupresistant.GBM21-patient_groupsensitive.GBM21	doxazosin
0.00644232	9.81368	3.86412	0.000111622	0.00019857	-1.218	patient_groupresistant.GBM21-patient_groupsensitive.GBM21	penfluridol
-0.0063346	9.84451	-3.85257	0.000117023	0.000207957	-1.25821	patient_groupresistant.GBM21-patient_groupsensitive.GBM21	lupanine
-0.00628239	9.80814	-3.8375	0.000124437	0.000220898	-1.44961	patient_groupresistant.GBM21-patient_groupsensitive.GBM21	resveratrol
-0.00554848	9.81046	-3.83573	0.000125337	0.00022226	-1.45765	patient_groupresistant.GBM21-patient_groupsensitive.GBM21	NVP.AEW541
-0.00565541	9.80501	-3.83155	0.000127482	0.000225825	-1.46734	patient_groupresistant.GBM21-patient_groupsensitive.GBM21	methylnaltrexone
-0.00577242	9.80583	-3.82445	0.000131212	0.000232187	-1.49284	patient_groupresistant.GBM21-patient_groupsensitive.GBM21	cefoperazone
0.00626434	9.82461	3.82013	0.00013353	0.000236039	-1.47561	patient_groupresistant.GBM21-patient_groupsensitive.GBM21	norgestrel
-0.00626963	9.80187	-3.81759	0.000134914	0.000238235	-1.52522	patient_groupresistant.GBM21-patient_groupsensitive.GBM21	castanospermine
0.00543984	9.81035	3.80579	0.000141509	0.000249616	-1.5618	patient_groupresistant.GBM21-patient_groupsensitive.GBM21	tiabendazole
-0.00572935	9.79863	-3.79721	0.000146497	0.000258144	-1.58573	patient_groupresistant.GBM21-patient_groupsensitive.GBM21	CGP.12177
-0.00691641	9.79039	-3.78471	0.000154056	0.000271178	-1.6101	patient_groupresistant.GBM21-patient_groupsensitive.GBM21	ranitidine
-0.00553946	9.80212	-3.76972	0.000163603	0.00028768	-1.6794	patient_groupresistant.GBM21-patient_groupsensitive.GBM21	golvatinib
0.00725918	9.82425	3.76562	0.000166312	0.000292136	-1.64455	patient_groupresistant.GBM21-patient_groupsensitive.GBM21	inositol
-0.00549892	9.80089	-3.75828	0.000171268	0.000300526	-1.71199	patient_groupresistant.GBM21-patient_groupsensitive.GBM21	lafutidine
-0.00595836	9.82098	-3.75111	0.000176236	0.00030892	-1.77647	patient_groupresistant.GBM21-patient_groupsensitive.GBM21	ataluren
0.00530134	9.79814	3.74801	0.000178434	0.000312446	-1.7859	patient_groupresistant.GBM21-patient_groupsensitive.GBM21	oxymetazoline
0.00583939	9.81072	3.74772	0.000178634	0.000312469	-1.78895	patient_groupresistant.GBM21-patient_groupsensitive.GBM21	SB.743921
-0.00546494	9.81247	-3.73971	0.000184425	0.000322262	-1.80764	patient_groupresistant.GBM21-patient_groupsensitive.GBM21	metoprolol
0.00523712	9.78958	3.72737	0.000193686	0.000338092	-1.81164	patient_groupresistant.GBM21-patient_groupsensitive.GBM21	pirenzepine
-0.00531689	9.80837	-3.71181	0.000205994	0.000359202	-1.92472	patient_groupresistant.GBM21-patient_groupsensitive.GBM21	eplerenone
-0.00650851	9.78665	-3.70186	0.00021424	0.000373192	-1.91145	patient_groupresistant.GBM21-patient_groupsensitive.GBM21	nicergoline
-0.00540299	9.81318	-3.69952	0.000216224	0.000376257	-1.95461	patient_groupresistant.GBM21-patient_groupsensitive.GBM21	olanzapine
0.00297967	9.78578	3.68351	0.000230268	0.00040028	-1.93315	patient_groupresistant.GBM21-patient_groupsensitive.GBM21	lapatinib
-0.00518008	9.79101	-3.67736	0.00023589	0.000409627	-2.04045	patient_groupresistant.GBM21-patient_groupsensitive.GBM21	nefopam
-0.00518161	9.81028	-3.67363	0.000239358	0.000415218	-2.05176	patient_groupresistant.GBM21-patient_groupsensitive.GBM21	phenylbutyrate
-0.00623147	9.79033	-3.67045	0.000242357	0.000419984	-2.0596	patient_groupresistant.GBM21-patient_groupsensitive.GBM21	hydroxyurea
-0.00472173	9.80919	-3.65295	0.000259492	0.000449215	-2.14168	patient_groupresistant.GBM21-patient_groupsensitive.GBM21	aniracetam
-0.00550598	9.81474	-3.63868	0.000274298	0.000474354	-2.1842	patient_groupresistant.GBM21-patient_groupsensitive.GBM21	nicardipine
0.00608018	9.82311	3.63165	0.000281879	0.000486961	-2.09895	patient_groupresistant.GBM21-patient_groupsensitive.GBM21	fenticonazole
0.00531943	9.81304	3.62968	0.000284042	0.000490193	-2.21406	patient_groupresistant.GBM21-patient_groupsensitive.GBM21	niacin
-0.00491135	9.81055	-3.62404	0.0002903	0.000499977	-2.24211	patient_groupresistant.GBM21-patient_groupsensitive.GBM21	tagatose
-0.00505304	9.81351	-3.62404	0.000290309	0.000499977	-2.24513	patient_groupresistant.GBM21-patient_groupsensitive.GBM21	CTS.1027
-0.00526027	9.80476	-3.62202	0.000292576	0.000503327	-2.25396	patient_groupresistant.GBM21-patient_groupsensitive.GBM21	sulfasalazine
-0.00567522	9.81379	-3.62178	0.000292856	0.000503327	-2.2517	patient_groupresistant.GBM21-patient_groupsensitive.GBM21	Radiation
-0.00519587	9.82008	-3.61203	0.000304081	0.000522085	-2.29024	patient_groupresistant.GBM21-patient_groupsensitive.GBM21	physostigmine
-0.00515828	9.81629	-3.61054	0.000305834	0.000524555	-2.29463	patient_groupresistant.GBM21-patient_groupsensitive.GBM21	tirapazamine
-0.00550446	9.80804	-3.60298	0.000314876	0.000539512	-2.32221	patient_groupresistant.GBM21-patient_groupsensitive.GBM21	zafirlukast
-0.00539433	9.80463	-3.5996	0.000318993	0.000546007	-2.31614	patient_groupresistant.GBM21-patient_groupsensitive.GBM21	moxidectin
0.00512603	9.80051	3.58777	0.000333809	0.000570657	-2.368	patient_groupresistant.GBM21-patient_groupsensitive.GBM21	liranaftate
-0.00455389	9.82302	-3.58757	0.000334076	0.000570657	-2.33374	patient_groupresistant.GBM21-patient_groupsensitive.GBM21	tobramycin
-0.00535475	9.80146	-3.58709	0.000334689	0.00057112	-2.37035	patient_groupresistant.GBM21-patient_groupsensitive.GBM21	desoxypeganine
-0.00614077	9.82956	-3.57706	0.000347782	0.000592858	-2.32615	patient_groupresistant.GBM21-patient_groupsensitive.GBM21	ponatinib
-0.0053874	9.81898	-3.56593	0.000362878	0.000617964	-2.40318	patient_groupresistant.GBM21-patient_groupsensitive.GBM21	lenalidomide
-0.00484495	9.81145	-3.56479	0.000364471	0.000620044	-2.45878	patient_groupresistant.GBM21-patient_groupsensitive.GBM21	enoxacin
-0.00655063	9.82162	-3.56191	0.00036849	0.000626247	-2.4696	patient_groupresistant.GBM21-patient_groupsensitive.GBM21	withaferin.a
-0.0054707	9.8247	-3.55699	0.000375456	0.000637438	-2.43852	patient_groupresistant.GBM21-patient_groupsensitive.GBM21	lofexidine
0.00511411	9.80164	3.54601	0.000391446	0.000663911	-2.52026	patient_groupresistant.GBM21-patient_groupsensitive.GBM21	mestinon
-0.0115225	9.86372	-3.54415	0.000394222	0.000667943	-2.10794	patient_groupresistant.GBM21-patient_groupsensitive.GBM21	A.443654
0.00494292	9.7854	3.54176	0.000397802	0.000673327	-2.52058	patient_groupresistant.GBM21-patient_groupsensitive.GBM21	fluvoxamine
-0.00521833	9.83427	-3.53816	0.000403259	0.000681875	-2.52422	patient_groupresistant.GBM21-patient_groupsensitive.GBM21	dexloxiglumide
-0.00614477	9.81385	-3.53726	0.000404636	0.000683513	-2.55584	patient_groupresistant.GBM21-patient_groupsensitive.GBM21	APD.668
-0.00581211	9.81483	-3.53058	0.000414992	0.000700298	-2.57545	patient_groupresistant.GBM21-patient_groupsensitive.GBM21	EMD.1214063
0.00503173	9.80594	3.53009	0.000415764	0.000700896	-2.5775	patient_groupresistant.GBM21-patient_groupsensitive.GBM21	epirizole
-0.00537293	9.80421	-3.52741	0.000419999	0.000707322	-2.5912	patient_groupresistant.GBM21-patient_groupsensitive.GBM21	roxithromycin
-0.00503306	9.79889	-3.52128	0.000429825	0.000723142	-2.59262	patient_groupresistant.GBM21-patient_groupsensitive.GBM21	pravastatin
-0.00496415	9.80061	-3.51465	0.000440699	0.000740693	-2.60964	patient_groupresistant.GBM21-patient_groupsensitive.GBM21	BCI.540
-0.00509145	9.79956	-3.50804	0.000451784	0.000758562	-2.59343	patient_groupresistant.GBM21-patient_groupsensitive.GBM21	amlodipine
-0.00472617	9.80636	-3.50708	0.00045343	0.000760563	-2.64389	patient_groupresistant.GBM21-patient_groupsensitive.GBM21	clonazepam
-0.00443763	9.78839	-3.49567	0.000473253	0.000793018	-2.67113	patient_groupresistant.GBM21-patient_groupsensitive.GBM21	methoxsalen
-0.00591836	9.8161	-3.48868	0.000485809	0.000813244	-2.70189	patient_groupresistant.GBM21-patient_groupsensitive.GBM21	oxiconazole
0.00606314	9.80865	3.47823	0.000505129	0.000844741	-2.73978	patient_groupresistant.GBM21-patient_groupsensitive.GBM21	thioguanine
-0.00602686	9.81761	-3.47721	0.000507054	0.000847114	-2.76696	patient_groupresistant.GBM21-patient_groupsensitive.GBM21	acebutolol
-0.00515976	9.81555	-3.47627	0.000508839	0.000849248	-2.77146	patient_groupresistant.GBM21-patient_groupsensitive.GBM21	timolol
0.00635231	9.78879	3.4753	0.000510685	0.00085148	-2.75176	patient_groupresistant.GBM21-patient_groupsensitive.GBM21	LY.2811376
0.00534263	9.79578	3.47315	0.000514795	0.00085748	-2.76221	patient_groupresistant.GBM21-patient_groupsensitive.GBM21	afatinib
-0.00596537	9.79511	-3.46784	0.00052508	0.000873742	-2.67591	patient_groupresistant.GBM21-patient_groupsensitive.GBM21	ritonavir
0.00511363	9.80673	3.45716	0.000546324	0.000908189	-2.83522	patient_groupresistant.GBM21-patient_groupsensitive.GBM21	ramelteon
-0.00489612	9.80419	-3.44916	0.000562762	0.000934588	-2.86373	patient_groupresistant.GBM21-patient_groupsensitive.GBM21	BIX.01294
-0.00496924	9.81275	-3.44843	0.000564282	0.000936182	-2.86271	patient_groupresistant.GBM21-patient_groupsensitive.GBM21	diltiazem
-0.00506173	9.81833	-3.42759	0.000609413	0.00101006	-2.93773	patient_groupresistant.GBM21-patient_groupsensitive.GBM21	ASC.J9
0.00453428	9.78713	3.42242	0.000621136	0.00102847	-2.92689	patient_groupresistant.GBM21-patient_groupsensitive.GBM21	rizatriptan
-0.00427188	9.8088	-3.4166	0.000634563	0.00104966	-2.96999	patient_groupresistant.GBM21-patient_groupsensitive.GBM21	aminocaproic.acid
-0.00566849	9.82959	-3.41041	0.000649137	0.00107175	-2.94938	patient_groupresistant.GBM21-patient_groupsensitive.GBM21	dolutegravir
0.00454819	9.81813	3.4103	0.000649401	0.00107175	-2.99712	patient_groupresistant.GBM21-patient_groupsensitive.GBM21	levomequitazine
-0.00466218	9.79777	-3.41011	0.000649837	0.00107175	-2.97086	patient_groupresistant.GBM21-patient_groupsensitive.GBM21	exemestane
-0.00521631	9.80435	-3.40944	0.000651442	0.00107334	-2.9532	patient_groupresistant.GBM21-patient_groupsensitive.GBM21	pentoxifylline
-0.00474876	9.79887	-3.40288	0.000667282	0.00109836	-3.02297	patient_groupresistant.GBM21-patient_groupsensitive.GBM21	trazodone
0.00523324	9.81369	3.39698	0.000681844	0.00112122	-3.04205	patient_groupresistant.GBM21-patient_groupsensitive.GBM21	AZD.8931
-0.00501012	9.80345	-3.39341	0.000690789	0.00113482	-3.05585	patient_groupresistant.GBM21-patient_groupsensitive.GBM21	ebselen
-0.00555512	9.80965	-3.39188	0.000694641	0.00114003	-3.04798	patient_groupresistant.GBM21-patient_groupsensitive.GBM21	chlorthalidone
-0.0059173	9.81789	-3.38948	0.000700749	0.00114893	-3.03063	patient_groupresistant.GBM21-patient_groupsensitive.GBM21	pyrazolanthrone
-0.00630225	9.81694	-3.38059	0.000723808	0.00118557	-3.00442	patient_groupresistant.GBM21-patient_groupsensitive.GBM21	oglemilast
-0.00483964	9.80671	-3.37093	0.000749689	0.00122676	-3.08341	patient_groupresistant.GBM21-patient_groupsensitive.GBM21	varespladib
-0.00614529	9.79529	-3.36845	0.000756447	0.00123661	-3.10179	patient_groupresistant.GBM21-patient_groupsensitive.GBM21	acecainide
0.00610711	9.78322	3.36754	0.00075896	0.00123951	-3.08562	patient_groupresistant.GBM21-patient_groupsensitive.GBM21	sotrastaurin
-0.00589062	9.7973	-3.3609	0.00077743	0.00126844	-3.08766	patient_groupresistant.GBM21-patient_groupsensitive.GBM21	CI.976
-0.00731232	9.79528	-3.3575	0.000787059	0.0012829	-3.1468	patient_groupresistant.GBM21-patient_groupsensitive.GBM21	cholic.acid
-0.00516298	9.81791	-3.35222	0.000802208	0.00130632	-3.19018	patient_groupresistant.GBM21-patient_groupsensitive.GBM21	mozavaptan
-0.00551461	9.79424	-3.34229	0.000831485	0.00135268	-3.11706	patient_groupresistant.GBM21-patient_groupsensitive.GBM21	AMG.208
0.00498531	9.82883	3.33646	0.000849108	0.00138001	-3.20447	patient_groupresistant.GBM21-patient_groupsensitive.GBM21	mibampator
0.00450937	9.81609	3.33165	0.000863924	0.00140272	-3.22474	patient_groupresistant.GBM21-patient_groupsensitive.GBM21	ibuprofen
0.00531692	9.80544	3.33119	0.00086533	0.00140365	-3.25513	patient_groupresistant.GBM21-patient_groupsensitive.GBM21	eptifibatide
-0.00781734	9.85207	-3.32799	0.000875329	0.00141849	-2.96693	patient_groupresistant.GBM21-patient_groupsensitive.GBM21	prednisone
-0.00507545	9.81137	-3.32658	0.000879776	0.00142432	-3.27552	patient_groupresistant.GBM21-patient_groupsensitive.GBM21	ganciclovir
-0.00517184	9.78864	-3.31872	0.000904897	0.00146357	-3.26549	patient_groupresistant.GBM21-patient_groupsensitive.GBM21	brivudine
-0.00419211	9.80304	-3.31779	0.000907927	0.00146706	-3.29844	patient_groupresistant.GBM21-patient_groupsensitive.GBM21	radezolid
-0.00566736	9.81777	-3.3139	0.000920644	0.00148617	-3.30992	patient_groupresistant.GBM21-patient_groupsensitive.GBM21	PF.04457845
-0.00513099	9.80002	-3.31117	0.000929674	0.00149799	-3.27631	patient_groupresistant.GBM21-patient_groupsensitive.GBM21	ZD.7114
-0.0067393	9.76792	-3.31115	0.000929755	0.00149799	-3.00092	patient_groupresistant.GBM21-patient_groupsensitive.GBM21	methiopril
0.00463151	9.79196	3.3088	0.000937582	0.00150915	-3.31977	patient_groupresistant.GBM21-patient_groupsensitive.GBM21	idalopirdine
-0.00486134	9.81338	-3.30768	0.000941347	0.00151375	-3.30857	patient_groupresistant.GBM21-patient_groupsensitive.GBM21	dexamethasone.acetate
-0.00455025	9.80715	-3.30495	0.000950558	0.0015271	-3.3522	patient_groupresistant.GBM21-patient_groupsensitive.GBM21	setiptiline
-0.0048504	9.79273	-3.30241	0.000959206	0.00153951	-3.3269	patient_groupresistant.GBM21-patient_groupsensitive.GBM21	piketoprofen
0.00514813	9.79766	3.30042	0.000966033	0.00154898	-3.36179	patient_groupresistant.GBM21-patient_groupsensitive.GBM21	orlistat
0.00480756	9.82717	3.30005	0.00096732	0.00154956	-3.34004	patient_groupresistant.GBM21-patient_groupsensitive.GBM21	etoposide
-0.00512645	9.8052	-3.29959	0.000968897	0.00155061	-3.3614	patient_groupresistant.GBM21-patient_groupsensitive.GBM21	bretazenil
0.00527456	9.80978	3.28848	0.00100793	0.00161154	-3.35861	patient_groupresistant.GBM21-patient_groupsensitive.GBM21	merimepodib
-0.00451186	9.81059	-3.28717	0.00101264	0.00161751	-3.40159	patient_groupresistant.GBM21-patient_groupsensitive.GBM21	tandutinib
-0.00453843	9.79104	-3.28598	0.00101692	0.00162281	-3.36452	patient_groupresistant.GBM21-patient_groupsensitive.GBM21	L.NAME
-0.00679865	9.81351	-3.27551	0.00105538	0.00168257	-3.34905	patient_groupresistant.GBM21-patient_groupsensitive.GBM21	KIN001.242
-0.00502597	9.82468	-3.27367	0.00106228	0.00169197	-3.44679	patient_groupresistant.GBM21-patient_groupsensitive.GBM21	GSK.1904529A
0.0062117	9.82768	3.27267	0.00106602	0.00169632	-3.30106	patient_groupresistant.GBM21-patient_groupsensitive.GBM21	gliclazide
-0.00505528	9.79914	-3.27195	0.00106877	0.00169907	-3.43978	patient_groupresistant.GBM21-patient_groupsensitive.GBM21	CL.218872
-0.0046804	9.79692	-3.27071	0.00107345	0.0017049	-3.44385	patient_groupresistant.GBM21-patient_groupsensitive.GBM21	enoxolone
0.00614992	9.79526	3.26875	0.00108092	0.00171513	-3.4469	patient_groupresistant.GBM21-patient_groupsensitive.GBM21	XMD.892
-0.00493505	9.80054	-3.26108	0.00111058	0.00176052	-3.47172	patient_groupresistant.GBM21-patient_groupsensitive.GBM21	tolvaptan
0.005006	9.80037	3.2536	0.00114022	0.0018058	-3.51185	patient_groupresistant.GBM21-patient_groupsensitive.GBM21	triflupromazine
-0.00505093	9.79946	-3.24917	0.00115815	0.00183247	-3.50804	patient_groupresistant.GBM21-patient_groupsensitive.GBM21	vemurafenib
-0.00495736	9.79041	-3.22521	0.00125957	0.00199105	-3.59435	patient_groupresistant.GBM21-patient_groupsensitive.GBM21	valdecoxib
-0.00443455	9.78938	-3.21916	0.00128644	0.00203161	-3.58085	patient_groupresistant.GBM21-patient_groupsensitive.GBM21	ciprofloxacin
0.00447165	9.78761	3.2089	0.00133323	0.00210352	-3.6369	patient_groupresistant.GBM21-patient_groupsensitive.GBM21	chloroxine
-0.00455933	9.79232	-3.20296	0.00136102	0.00214534	-3.62975	patient_groupresistant.GBM21-patient_groupsensitive.GBM21	sumatriptan
0.00515227	9.81401	3.20131	0.00136885	0.00215565	-3.68731	patient_groupresistant.GBM21-patient_groupsensitive.GBM21	pimobendan
-0.00442495	9.83061	-3.19467	0.00140071	0.00220374	-3.69729	patient_groupresistant.GBM21-patient_groupsensitive.GBM21	ethinyl.estradiol
-0.00500748	9.81634	-3.19125	0.00141741	0.00222794	-3.72108	patient_groupresistant.GBM21-patient_groupsensitive.GBM21	dapivirine
0.00449851	9.79307	3.18675	0.00143966	0.00226077	-3.70359	patient_groupresistant.GBM21-patient_groupsensitive.GBM21	metergoline
0.00786493	9.85378	3.17978	0.0014747	0.00231363	-3.36594	patient_groupresistant.GBM21-patient_groupsensitive.GBM21	alvocidib
-0.0036867	9.79574	-3.17746	0.00148657	0.00233007	-3.75679	patient_groupresistant.GBM21-patient_groupsensitive.GBM21	iniparib
-0.00474165	9.80003	-3.17476	0.00150043	0.0023496	-3.7484	patient_groupresistant.GBM21-patient_groupsensitive.GBM21	gabapentin
0.00469562	9.80505	3.16952	0.00152778	0.00239019	-3.78882	patient_groupresistant.GBM21-patient_groupsensitive.GBM21	PF.562271
-0.00582671	9.83166	-3.16886	0.00153125	0.00239339	-3.7012	patient_groupresistant.GBM21-patient_groupsensitive.GBM21	halofantrine
-0.00468181	9.80068	-3.15424	0.00161008	0.00251424	-3.78928	patient_groupresistant.GBM21-patient_groupsensitive.GBM21	betrixaban
-0.00442926	9.80378	-3.1521	0.00162191	0.00253036	-3.83078	patient_groupresistant.GBM21-patient_groupsensitive.GBM21	phenylephrine
0.00584105	9.80253	3.14816	0.00164395	0.00256235	-3.80082	patient_groupresistant.GBM21-patient_groupsensitive.GBM21	QL.X.138
0.00460026	9.80635	3.14621	0.00165492	0.00257706	-3.85685	patient_groupresistant.GBM21-patient_groupsensitive.GBM21	zonisamide
0.00460785	9.81597	3.14516	0.00166089	0.00258396	-3.84568	patient_groupresistant.GBM21-patient_groupsensitive.GBM21	bifonazole
-0.00572946	9.79398	-3.14455	0.00166434	0.00258692	-3.86085	patient_groupresistant.GBM21-patient_groupsensitive.GBM21	topiroxostat
0.00416336	9.81228	3.1348	0.00172066	0.00267196	-3.87927	patient_groupresistant.GBM21-patient_groupsensitive.GBM21	salvinorin.a
-0.00475049	9.81551	-3.12756	0.00176357	0.00273607	-3.92243	patient_groupresistant.GBM21-patient_groupsensitive.GBM21	cinaciguat
0.00481841	9.79425	3.12337	0.00178887	0.00277275	-3.85336	patient_groupresistant.GBM21-patient_groupsensitive.GBM21	ivermectin
0.0042029	9.81606	3.12217	0.00179616	0.00277895	-3.92237	patient_groupresistant.GBM21-patient_groupsensitive.GBM21	tacalcitol
-0.00421324	9.81841	-3.12217	0.00179619	0.00277895	-3.92854	patient_groupresistant.GBM21-patient_groupsensitive.GBM21	lirimilast
0.00419104	9.80006	3.12148	0.00180038	0.00278286	-3.92975	patient_groupresistant.GBM21-patient_groupsensitive.GBM21	torcitabine
-0.0068414	9.81958	-3.11408	0.00184618	0.00285102	-3.93691	patient_groupresistant.GBM21-patient_groupsensitive.GBM21	ticagrelor
0.00517462	9.81404	3.11279	0.00185426	0.00286086	-3.96621	patient_groupresistant.GBM21-patient_groupsensitive.GBM21	cladribine
-0.00474048	9.80583	-3.11136	0.00186328	0.00287213	-3.94567	patient_groupresistant.GBM21-patient_groupsensitive.GBM21	ticlopidine
-0.00405527	9.79728	-3.10546	0.00190083	0.00292732	-3.96236	patient_groupresistant.GBM21-patient_groupsensitive.GBM21	diphenidol
0.0051162	9.79557	3.1031	0.00191604	0.00294803	-3.99071	patient_groupresistant.GBM21-patient_groupsensitive.GBM21	indoprofen
0.00472593	9.81949	3.09875	0.00194439	0.00298889	-3.94491	patient_groupresistant.GBM21-patient_groupsensitive.GBM21	propylthiouracil
0.00402468	9.79213	3.08418	0.00204219	0.00313636	-4.03315	patient_groupresistant.GBM21-patient_groupsensitive.GBM21	olprinone
0.00553026	9.79373	3.08324	0.00204862	0.00314335	-3.99411	patient_groupresistant.GBM21-patient_groupsensitive.GBM21	firategrast
-0.00394217	9.81556	-3.08147	0.00206088	0.00315927	-4.06202	patient_groupresistant.GBM21-patient_groupsensitive.GBM21	torcetrapib
0.00389064	9.80329	3.07941	0.00207517	0.00317825	-4.06456	patient_groupresistant.GBM21-patient_groupsensitive.GBM21	zaldaride
-0.00460757	9.80956	-3.07527	0.00210416	0.0032197	-4.08243	patient_groupresistant.GBM21-patient_groupsensitive.GBM21	guanethidine
-0.00507932	9.79896	-3.06457	0.00218094	0.00333415	-4.02183	patient_groupresistant.GBM21-patient_groupsensitive.GBM21	GSK.1292263
-0.00464689	9.80216	-3.05328	0.00226467	0.00345899	-4.12885	patient_groupresistant.GBM21-patient_groupsensitive.GBM21	cytochalasin.b
-0.00447619	9.81763	-3.05019	0.00228812	0.00349042	-4.14975	patient_groupresistant.GBM21-patient_groupsensitive.GBM21	oxybuprocaine
-0.00462759	9.79256	-3.05002	0.00228941	0.00349042	-4.13652	patient_groupresistant.GBM21-patient_groupsensitive.GBM21	nimodipine
0.00449965	9.81916	3.04885	0.00229833	0.00350082	-4.15253	patient_groupresistant.GBM21-patient_groupsensitive.GBM21	yohimbine
-0.00620464	9.79065	-3.04657	0.00231583	0.00352428	-4.01167	patient_groupresistant.GBM21-patient_groupsensitive.GBM21	rimantadine
-0.00470331	9.78866	-3.04376	0.00233753	0.00355406	-4.05209	patient_groupresistant.GBM21-patient_groupsensitive.GBM21	VX.222
-0.00515551	9.79122	-3.02723	0.00246924	0.00375092	-4.0992	patient_groupresistant.GBM21-patient_groupsensitive.GBM21	aliskiren
-0.00489298	9.80221	-3.01762	0.00254887	0.00386837	-4.25123	patient_groupresistant.GBM21-patient_groupsensitive.GBM21	ICI.162846
-0.00694531	9.85385	-3.00406	0.00266528	0.00404138	-3.91015	patient_groupresistant.GBM21-patient_groupsensitive.GBM21	JNK.9L
-0.00411915	9.81249	-3.00339	0.00267115	0.00404661	-4.29615	patient_groupresistant.GBM21-patient_groupsensitive.GBM21	benzydamine
-0.00410684	9.80171	-3.00074	0.00269446	0.00407823	-4.30921	patient_groupresistant.GBM21-patient_groupsensitive.GBM21	XL.147
-0.00447331	9.80168	-2.98254	0.00285997	0.00432483	-4.36332	patient_groupresistant.GBM21-patient_groupsensitive.GBM21	lisofylline
-0.00372034	9.80085	-2.97838	0.00289908	0.00438002	-4.37775	patient_groupresistant.GBM21-patient_groupsensitive.GBM21	sulbactam
-0.00433095	9.80944	-2.9719	0.00296091	0.0044694	-4.39646	patient_groupresistant.GBM21-patient_groupsensitive.GBM21	licarbazepine
-0.00437313	9.81903	-2.96997	0.00297959	0.00449355	-4.40112	patient_groupresistant.GBM21-patient_groupsensitive.GBM21	bepotastine
-0.005014	9.79593	-2.95851	0.00309269	0.0046576	-4.3652	patient_groupresistant.GBM21-patient_groupsensitive.GBM21	PCA.4248
0.00468377	9.80511	2.95838	0.00309394	0.0046576	-4.42599	patient_groupresistant.GBM21-patient_groupsensitive.GBM21	mesulergine
0.00434151	9.80377	2.94383	0.0032432	0.00487791	-4.45912	patient_groupresistant.GBM21-patient_groupsensitive.GBM21	phentermine
-0.00482763	9.79796	-2.94234	0.00325881	0.00489699	-4.44904	patient_groupresistant.GBM21-patient_groupsensitive.GBM21	timofibrate
-0.00437035	9.83311	-2.93269	0.00336179	0.00504721	-4.39507	patient_groupresistant.GBM21-patient_groupsensitive.GBM21	tranilast
0.0038979	9.79151	2.93133	0.00337661	0.00506492	-4.47648	patient_groupresistant.GBM21-patient_groupsensitive.GBM21	BIBX.1382
0.00460998	9.78841	2.91834	0.00352044	0.00527594	-4.45986	patient_groupresistant.GBM21-patient_groupsensitive.GBM21	VT.464
-0.00381954	9.82252	-2.9094	0.0036227	0.00542433	-4.57776	patient_groupresistant.GBM21-patient_groupsensitive.GBM21	primidone
0.00414884	9.78833	2.90521	0.00367159	0.00549263	-4.57494	patient_groupresistant.GBM21-patient_groupsensitive.GBM21	gefitinib
-0.00420374	9.81856	-2.89957	0.00373825	0.00558735	-4.60447	patient_groupresistant.GBM21-patient_groupsensitive.GBM21	anamorelin
0.00526212	9.78613	2.89434	0.00380114	0.00567628	-4.49793	patient_groupresistant.GBM21-patient_groupsensitive.GBM21	SU.11274
-0.00409923	9.80256	-2.89144	0.00383638	0.0057238	-4.62983	patient_groupresistant.GBM21-patient_groupsensitive.GBM21	timonacic
-0.003923	9.8002	-2.88962	0.00385865	0.0057519	-4.63713	patient_groupresistant.GBM21-patient_groupsensitive.GBM21	tomelukast
-0.00432396	9.80004	-2.88205	0.00395254	0.00588662	-4.64699	patient_groupresistant.GBM21-patient_groupsensitive.GBM21	R.428
0.0042417	9.80002	2.8795	0.00398465	0.00592916	-4.65171	patient_groupresistant.GBM21-patient_groupsensitive.GBM21	oxfendazole
0.00425179	9.79441	2.87421	0.00405194	0.00602393	-4.65811	patient_groupresistant.GBM21-patient_groupsensitive.GBM21	ICI.192605
-0.00399314	9.80807	-2.83705	0.00455495	0.00676574	-4.77634	patient_groupresistant.GBM21-patient_groupsensitive.GBM21	probenecid
-0.00413646	9.80055	-2.82436	0.0047393	0.00703333	-4.81657	patient_groupresistant.GBM21-patient_groupsensitive.GBM21	sarcosine
-0.00422198	9.80153	-2.82	0.00480418	0.0071233	-4.80077	patient_groupresistant.GBM21-patient_groupsensitive.GBM21	rimexolone
-0.00531056	9.81559	-2.81621	0.00486123	0.0072015	-4.84709	patient_groupresistant.GBM21-patient_groupsensitive.GBM21	famciclovir
0.00412826	9.82363	2.8126	0.00491599	0.00727618	-4.84696	patient_groupresistant.GBM21-patient_groupsensitive.GBM21	mercaptopurine
-0.00368664	9.82167	-2.80929	0.0049669	0.00734059	-4.856	patient_groupresistant.GBM21-patient_groupsensitive.GBM21	simeprevir
0.00414938	9.77756	2.8092	0.00496827	0.00734059	-4.68108	patient_groupresistant.GBM21-patient_groupsensitive.GBM21	lerisetron
-0.00395733	9.79785	-2.80448	0.00504165	0.00744244	-4.85102	patient_groupresistant.GBM21-patient_groupsensitive.GBM21	enzalutamide
-0.00412135	9.8041	-2.80309	0.00506336	0.00746789	-4.87583	patient_groupresistant.GBM21-patient_groupsensitive.GBM21	milnacipran
-0.00479177	9.79151	-2.80035	0.00510652	0.00752493	-4.85365	patient_groupresistant.GBM21-patient_groupsensitive.GBM21	butorphanol.(+).tartrate
0.00493915	9.78204	2.78893	0.00529019	0.00778872	-4.73948	patient_groupresistant.GBM21-patient_groupsensitive.GBM21	telmesteine
0.00427247	9.79214	2.77797	0.00547194	0.00804923	-4.90738	patient_groupresistant.GBM21-patient_groupsensitive.GBM21	SB.590885
0.00448543	9.79756	2.77768	0.00547681	0.00804932	-4.90335	patient_groupresistant.GBM21-patient_groupsensitive.GBM21	thiocolchicoside
0.00471186	9.80895	2.77377	0.00554304	0.00813951	-4.90835	patient_groupresistant.GBM21-patient_groupsensitive.GBM21	cimetidine
-0.0061193	9.77632	-2.77131	0.00558507	0.00819404	-4.84431	patient_groupresistant.GBM21-patient_groupsensitive.GBM21	TH.302
0.0039797	9.77978	2.75801	0.00581747	0.00852754	-4.99207	patient_groupresistant.GBM21-patient_groupsensitive.GBM21	ARRY.334543
-0.00405031	9.80633	-2.75752	0.00582608	0.00853269	-4.98741	patient_groupresistant.GBM21-patient_groupsensitive.GBM21	tracazolate
-0.00409581	9.81681	-2.75695	0.00583628	0.00854015	-4.98939	patient_groupresistant.GBM21-patient_groupsensitive.GBM21	trifluoperazine
-0.00409687	9.82045	-2.75246	0.00591693	0.0086506	-4.98545	patient_groupresistant.GBM21-patient_groupsensitive.GBM21	cytarabine
0.0039607	9.80672	2.75115	0.00594058	0.0086776	-5.01944	patient_groupresistant.GBM21-patient_groupsensitive.GBM21	amineptine
-0.00428678	9.79655	-2.74841	0.0059905	0.0087387	-5.01254	patient_groupresistant.GBM21-patient_groupsensitive.GBM21	erteberel
-0.00409994	9.80268	-2.74828	0.00599285	0.0087387	-5.00709	patient_groupresistant.GBM21-patient_groupsensitive.GBM21	fipronil
-0.00454083	9.79627	-2.74672	0.00602143	0.00877273	-5.0142	patient_groupresistant.GBM21-patient_groupsensitive.GBM21	PSI.7976
0.00367356	9.78682	2.74162	0.00611566	0.00890228	-4.96486	patient_groupresistant.GBM21-patient_groupsensitive.GBM21	clindamycin
0.00486296	9.80497	2.73454	0.00624878	0.00908814	-5.07224	patient_groupresistant.GBM21-patient_groupsensitive.GBM21	alaproclate
0.00434655	9.81186	2.72821	0.00637003	0.00925645	-5.07785	patient_groupresistant.GBM21-patient_groupsensitive.GBM21	butaclamol
0.00488135	9.78538	2.72742	0.00638533	0.00927063	-4.95831	patient_groupresistant.GBM21-patient_groupsensitive.GBM21	dabigatran.etexilate
-0.00348023	9.81248	-2.7182	0.00656598	0.00952437	-5.11671	patient_groupresistant.GBM21-patient_groupsensitive.GBM21	regadenoson
-0.00457614	9.79987	-2.71792	0.00657147	0.00952437	-5.09689	patient_groupresistant.GBM21-patient_groupsensitive.GBM21	penciclovir
-0.00389768	9.80192	-2.70608	0.00681045	0.00986219	-5.13938	patient_groupresistant.GBM21-patient_groupsensitive.GBM21	PSI.6130
-0.00401702	9.79761	-2.69879	0.00696139	0.0100721	-5.14474	patient_groupresistant.GBM21-patient_groupsensitive.GBM21	empagliflozin
-0.00399748	9.80261	-2.68929	0.00716272	0.0103544	-5.17957	patient_groupresistant.GBM21-patient_groupsensitive.GBM21	exalamide
-0.0041669	9.80124	-2.68744	0.00720243	0.0104028	-5.1963	patient_groupresistant.GBM21-patient_groupsensitive.GBM21	esculin
0.00346839	9.79803	2.67968	0.00737161	0.010638	-5.20699	patient_groupresistant.GBM21-patient_groupsensitive.GBM21	atracurium
0.00387373	9.80932	2.67333	0.00751258	0.0108321	-5.23706	patient_groupresistant.GBM21-patient_groupsensitive.GBM21	adenosine
-0.00525627	9.80477	-2.66808	0.00763092	0.0109933	-5.19371	patient_groupresistant.GBM21-patient_groupsensitive.GBM21	azacitidine
0.00387369	9.7991	2.66758	0.00764225	0.0110001	-5.25379	patient_groupresistant.GBM21-patient_groupsensitive.GBM21	VX.765
-0.00425627	9.79327	-2.65996	0.00781729	0.0112424	-5.20611	patient_groupresistant.GBM21-patient_groupsensitive.GBM21	linagliptin
-0.00410257	9.79929	-2.658	0.00786301	0.0112984	-5.27994	patient_groupresistant.GBM21-patient_groupsensitive.GBM21	triptorelin
-0.00486619	9.79527	-2.63481	0.00842085	0.0120896	-5.27454	patient_groupresistant.GBM21-patient_groupsensitive.GBM21	etravirine
0.00391136	9.79349	2.63277	0.00847156	0.012152	-5.33677	patient_groupresistant.GBM21-patient_groupsensitive.GBM21	gemfibrozil
0.00347601	9.81227	2.63211	0.00848804	0.0121652	-5.33233	patient_groupresistant.GBM21-patient_groupsensitive.GBM21	darifenacin
-0.00425356	9.77714	-2.62964	0.00855005	0.0122436	-5.17312	patient_groupresistant.GBM21-patient_groupsensitive.GBM21	KI.20227
-0.00361257	9.80193	-2.629	0.00856596	0.0122559	-5.33392	patient_groupresistant.GBM21-patient_groupsensitive.GBM21	imipramine
-0.0035747	9.8026	-2.6182	0.00884198	0.01264	-5.36971	patient_groupresistant.GBM21-patient_groupsensitive.GBM21	NVP.DPP728
-0.0035754	9.81332	-2.61296	0.00897874	0.0128246	-5.39586	patient_groupresistant.GBM21-patient_groupsensitive.GBM21	canagliflozin
-0.00336135	9.82519	-2.61204	0.00900296	0.0128482	-5.36796	patient_groupresistant.GBM21-patient_groupsensitive.GBM21	palonosetron
-0.00379397	9.81346	-2.60571	0.00917088	0.0130767	-5.41805	patient_groupresistant.GBM21-patient_groupsensitive.GBM21	efavirenz
-0.00448754	9.80258	-2.6003	0.00931688	0.0132736	-5.37565	patient_groupresistant.GBM21-patient_groupsensitive.GBM21	vinpocetine
0.00441347	9.7928	2.59938	0.00934184	0.0132978	-5.29693	patient_groupresistant.GBM21-patient_groupsensitive.GBM21	marimastat
-0.00429112	9.81144	-2.59641	0.00942286	0.0134018	-5.39406	patient_groupresistant.GBM21-patient_groupsensitive.GBM21	anastrozole
0.00361545	9.79384	2.59432	0.00948042	0.0134722	-5.41295	patient_groupresistant.GBM21-patient_groupsensitive.GBM21	paroxetine
0.0039495	9.80949	2.5886	0.00963941	0.0136865	-5.4567	patient_groupresistant.GBM21-patient_groupsensitive.GBM21	saracatinib
-0.00365555	9.80867	-2.58467	0.00974986	0.0138316	-5.46673	patient_groupresistant.GBM21-patient_groupsensitive.GBM21	nikethamide
-0.00385472	9.82662	-2.56036	0.0104592	0.0148253	-5.46841	patient_groupresistant.GBM21-patient_groupsensitive.GBM21	diethylcarbamazine
0.00412941	9.81474	2.55297	0.0106835	0.0151305	-5.54282	patient_groupresistant.GBM21-patient_groupsensitive.GBM21	dronedarone
0.00373032	9.79196	2.55132	0.0107342	0.01518	-5.49144	patient_groupresistant.GBM21-patient_groupsensitive.GBM21	vinburnine
0.00389265	9.79816	2.55124	0.0107366	0.01518	-5.46377	patient_groupresistant.GBM21-patient_groupsensitive.GBM21	metamizole
0.00395002	9.79695	2.54456	0.0109443	0.0154606	-5.55479	patient_groupresistant.GBM21-patient_groupsensitive.GBM21	PF.02545920
-0.00515602	9.84452	-2.53903	0.0111189	0.0156939	-5.3338	patient_groupresistant.GBM21-patient_groupsensitive.GBM21	meloxicam
-0.00405261	9.81375	-2.5355	0.0112316	0.0158396	-5.56706	patient_groupresistant.GBM21-patient_groupsensitive.GBM21	LCL.161
0.00374503	9.8017	2.53402	0.0112792	0.0158934	-5.60115	patient_groupresistant.GBM21-patient_groupsensitive.GBM21	ORE.1001
-0.00351081	9.8026	-2.52942	0.0114279	0.0160894	-5.61306	patient_groupresistant.GBM21-patient_groupsensitive.GBM21	pasireotide
-0.00402724	9.80839	-2.5221	0.0116687	0.0164146	-5.62441	patient_groupresistant.GBM21-patient_groupsensitive.GBM21	2',5'.dideoxyadenosine
-0.00438296	9.82424	-2.51653	0.0118544	0.0166619	-5.56839	patient_groupresistant.GBM21-patient_groupsensitive.GBM21	amikacin
-0.00427352	9.80427	-2.51549	0.0118897	0.0166975	-5.64822	patient_groupresistant.GBM21-patient_groupsensitive.GBM21	labetalol
-0.00410628	9.81849	-2.51499	0.0119063	0.0167068	-5.6371	patient_groupresistant.GBM21-patient_groupsensitive.GBM21	adoprazine
0.00536151	9.79901	2.51083	0.0120478	0.0168911	-5.65119	patient_groupresistant.GBM21-patient_groupsensitive.GBM21	imiloxan
-0.00334144	9.80082	-2.50666	0.0121906	0.0170771	-5.61598	patient_groupresistant.GBM21-patient_groupsensitive.GBM21	thalidomide
-0.00428809	9.80374	-2.5049	0.0122517	0.0171483	-5.64895	patient_groupresistant.GBM21-patient_groupsensitive.GBM21	trapidil
0.00762859	9.8737	2.50307	0.012315	0.0172225	-5.18285	patient_groupresistant.GBM21-patient_groupsensitive.GBM21	CGP.60474
0.00420917	9.79317	2.49913	0.012453	0.0174009	-5.65141	patient_groupresistant.GBM21-patient_groupsensitive.GBM21	bropirimine
-0.00425157	9.78991	-2.49654	0.0125443	0.0175139	-5.68038	patient_groupresistant.GBM21-patient_groupsensitive.GBM21	moxonidine
-0.00410387	9.77574	-2.47781	0.0132222	0.018445	-5.60994	patient_groupresistant.GBM21-patient_groupsensitive.GBM21	econazole
-0.00477156	9.79592	-2.46963	0.0135285	0.0188565	-5.71582	patient_groupresistant.GBM21-patient_groupsensitive.GBM21	latanoprost
0.00574753	9.77357	2.46461	0.0137195	0.0191069	-5.46194	patient_groupresistant.GBM21-patient_groupsensitive.GBM21	AZD.3514
0.00756924	9.86784	2.44531	0.0144761	0.0201437	-5.33978	patient_groupresistant.GBM21-patient_groupsensitive.GBM21	mitoxantrone
-0.00339102	9.78601	-2.43416	0.0149296	0.0207576	-5.79354	patient_groupresistant.GBM21-patient_groupsensitive.GBM21	pinitol
0.0051497	9.77874	2.43382	0.0149436	0.0207598	-5.64189	patient_groupresistant.GBM21-patient_groupsensitive.GBM21	benzthiazide
-0.00364635	9.80566	-2.42788	0.0151908	0.0210857	-5.86448	patient_groupresistant.GBM21-patient_groupsensitive.GBM21	erlotinib
-0.00355482	9.79018	-2.41892	0.0155699	0.0215941	-5.8215	patient_groupresistant.GBM21-patient_groupsensitive.GBM21	baicalin
0.00343096	9.80685	2.41367	0.0157962	0.0218897	-5.8973	patient_groupresistant.GBM21-patient_groupsensitive.GBM21	BMS.599626
-0.00342273	9.80461	-2.40472	0.0161882	0.0224144	-5.91373	patient_groupresistant.GBM21-patient_groupsensitive.GBM21	tacrolimus
-0.00392469	9.79367	-2.40298	0.0162653	0.0225025	-5.80226	patient_groupresistant.GBM21-patient_groupsensitive.GBM21	picolinic.acid
-0.00384265	9.8187	-2.40187	0.0163148	0.0225524	-5.90469	patient_groupresistant.GBM21-patient_groupsensitive.GBM21	bendamustine
-0.00315025	9.80148	-2.40074	0.0163656	0.0226039	-5.92366	patient_groupresistant.GBM21-patient_groupsensitive.GBM21	tafamidis.meglumine
-0.00313353	9.80156	-2.39973	0.0164107	0.0226475	-5.9169	patient_groupresistant.GBM21-patient_groupsensitive.GBM21	levocetirizine
-0.0040249	9.80085	-2.39715	0.0165266	0.0227831	-5.89147	patient_groupresistant.GBM21-patient_groupsensitive.GBM21	ketoprofen
0.00408598	9.7767	2.39694	0.0165361	0.0227831	-5.83799	patient_groupresistant.GBM21-patient_groupsensitive.GBM21	voglibose
-0.00347992	9.80111	-2.3823	0.0172083	0.0236898	-5.97192	patient_groupresistant.GBM21-patient_groupsensitive.GBM21	talmapimod
-0.00437217	9.7795	-2.3775	0.0174339	0.0239806	-5.78888	patient_groupresistant.GBM21-patient_groupsensitive.GBM21	pentamidine
-0.00367175	9.79225	-2.36328	0.0181173	0.0249002	-5.89019	patient_groupresistant.GBM21-patient_groupsensitive.GBM21	riociguat
-0.00252405	9.81724	-2.35929	0.0183134	0.025149	-6.02592	patient_groupresistant.GBM21-patient_groupsensitive.GBM21	taltirelin
-0.00348264	9.79995	-2.33871	0.019354	0.0265562	-6.07785	patient_groupresistant.GBM21-patient_groupsensitive.GBM21	azelaic.acid
0.00455045	9.84217	2.32792	0.0199202	0.0273108	-5.89426	patient_groupresistant.GBM21-patient_groupsensitive.GBM21	mepivacaine
-0.00329213	9.80559	-2.32636	0.0200032	0.0274021	-6.07832	patient_groupresistant.GBM21-patient_groupsensitive.GBM21	homochlorcyclizine
-0.00348145	9.7952	-2.32136	0.0202711	0.0277464	-6.08706	patient_groupresistant.GBM21-patient_groupsensitive.GBM21	dimesna
0.00355234	9.79408	2.30265	0.0213024	0.0291342	-6.04243	patient_groupresistant.GBM21-patient_groupsensitive.GBM21	clofazimine
0.00325611	9.81174	2.30026	0.0214375	0.029295	-6.16297	patient_groupresistant.GBM21-patient_groupsensitive.GBM21	dequalinium
-0.00448683	9.7677	-2.29473	0.0217523	0.0297009	-5.97786	patient_groupresistant.GBM21-patient_groupsensitive.GBM21	asenapine
-0.00309692	9.80892	-2.29052	0.0219949	0.0300077	-6.17151	patient_groupresistant.GBM21-patient_groupsensitive.GBM21	narlaprevir
-0.00422202	9.78953	-2.28244	0.0224674	0.0306274	-6.08199	patient_groupresistant.GBM21-patient_groupsensitive.GBM21	mericitabine
0.00317091	9.80104	2.27859	0.0226956	0.0309133	-6.21379	patient_groupresistant.GBM21-patient_groupsensitive.GBM21	perindopril
-0.00358796	9.78861	-2.27807	0.0227265	0.0309303	-6.11187	patient_groupresistant.GBM21-patient_groupsensitive.GBM21	dideoxyadenosine
-0.00353188	9.79168	-2.27296	0.0230326	0.0313214	-6.18071	patient_groupresistant.GBM21-patient_groupsensitive.GBM21	diethylstilbestrol
-0.00314538	9.80061	-2.26944	0.0232453	0.0315849	-6.22879	patient_groupresistant.GBM21-patient_groupsensitive.GBM21	molindone
-0.00372198	9.78472	-2.2626	0.0236645	0.0321285	-6.20319	patient_groupresistant.GBM21-patient_groupsensitive.GBM21	histamine
-0.00407631	9.80085	-2.26125	0.0237478	0.0322154	-6.21637	patient_groupresistant.GBM21-patient_groupsensitive.GBM21	tacrine
0.00376328	9.79235	2.26047	0.0237963	0.0322551	-6.17568	patient_groupresistant.GBM21-patient_groupsensitive.GBM21	CEP.32496
-0.00352527	9.81698	-2.24484	0.0247826	0.0335648	-6.28874	patient_groupresistant.GBM21-patient_groupsensitive.GBM21	naftopidil
-0.00325571	9.79865	-2.24034	0.0250729	0.0339305	-6.25317	patient_groupresistant.GBM21-patient_groupsensitive.GBM21	ZM.447439
-0.00351371	9.8274	-2.23266	0.0255755	0.0345827	-6.22924	patient_groupresistant.GBM21-patient_groupsensitive.GBM21	AMD.11070
-0.00314477	9.79357	-2.20842	0.0272193	0.0367757	-6.36065	patient_groupresistant.GBM21-patient_groupsensitive.GBM21	clobetasol
-0.00363781	9.8329	-2.20279	0.0276139	0.0372788	-6.288	patient_groupresistant.GBM21-patient_groupsensitive.GBM21	tyrphostin.AG.112
-0.00309405	9.81033	-2.20011	0.027803	0.0375038	-6.37535	patient_groupresistant.GBM21-patient_groupsensitive.GBM21	acivicin
-0.00331648	9.79485	-2.18828	0.0286532	0.0386195	-6.36855	patient_groupresistant.GBM21-patient_groupsensitive.GBM21	dexfenfluramine
-0.00414133	9.79627	-2.17871	0.0293575	0.039537	-6.35866	patient_groupresistant.GBM21-patient_groupsensitive.GBM21	tegobuvir
-0.00324834	9.78594	-2.16842	0.0301314	0.0405271	-6.39823	patient_groupresistant.GBM21-patient_groupsensitive.GBM21	PHA.665752
-0.00276286	9.79046	-2.16829	0.0301411	0.0405271	-6.42706	patient_groupresistant.GBM21-patient_groupsensitive.GBM21	T.5224
-0.00361825	9.81484	-2.16739	0.0302097	0.0405867	-6.44373	patient_groupresistant.GBM21-patient_groupsensitive.GBM21	pazufloxacin
0.00279254	9.80388	2.15425	0.0312253	0.0419176	-6.45052	patient_groupresistant.GBM21-patient_groupsensitive.GBM21	erythromycin
0.00313857	9.79546	2.14483	0.0319708	0.0428839	-6.50666	patient_groupresistant.GBM21-patient_groupsensitive.GBM21	PD.153035
-0.0041539	9.78126	-2.14305	0.0321134	0.0430407	-6.40758	patient_groupresistant.GBM21-patient_groupsensitive.GBM21	istaroxime
-0.00303784	9.82416	-2.14036	0.0323304	0.0432969	-6.51743	patient_groupresistant.GBM21-patient_groupsensitive.GBM21	decitabine
0.00330266	9.79665	2.13707	0.0325965	0.0436183	-6.45257	patient_groupresistant.GBM21-patient_groupsensitive.GBM21	teroxirone
-0.00279852	9.80527	-2.11342	0.0345696	0.0462217	-6.57849	patient_groupresistant.GBM21-patient_groupsensitive.GBM21	BAY.K8644
-0.00278802	9.80016	-2.11171	0.0347159	0.0463803	-6.55368	patient_groupresistant.GBM21-patient_groupsensitive.GBM21	filgotinib
-0.00326472	9.79469	-2.10326	0.0354473	0.0473196	-6.55738	patient_groupresistant.GBM21-patient_groupsensitive.GBM21	nicaraven
-0.00376011	9.83634	-2.09681	0.0360154	0.0480396	-6.40604	patient_groupresistant.GBM21-patient_groupsensitive.GBM21	calpeptin
-0.00312319	9.79607	-2.09603	0.036084	0.0480928	-6.54374	patient_groupresistant.GBM21-patient_groupsensitive.GBM21	lumacaftor
0.00277865	9.80952	2.09315	0.0363401	0.0483956	-6.62127	patient_groupresistant.GBM21-patient_groupsensitive.GBM21	maprotiline
-0.00347303	9.81867	-2.09152	0.0364861	0.0485514	-6.54519	patient_groupresistant.GBM21-patient_groupsensitive.GBM21	efatutazone
-0.00356505	9.81972	-2.08538	0.0370393	0.0492484	-6.52963	patient_groupresistant.GBM21-patient_groupsensitive.GBM21	CP.724714
0.00313792	9.8059	2.08401	0.0371642	0.0493753	-6.63665	patient_groupresistant.GBM21-patient_groupsensitive.GBM21	AKT.inhibitor.1.2
0.00331525	9.78759	2.08175	0.0373704	0.0496098	-6.60848	patient_groupresistant.GBM21-patient_groupsensitive.GBM21	edoxudine
0.00424864	9.78226	2.07847	0.0376711	0.0499694	-6.51415	patient_groupresistant.GBM21-patient_groupsensitive.GBM21	ketorolac
0.0028783	9.80136	2.07479	0.0380109	0.0503802	-6.65898	patient_groupresistant.GBM21-patient_groupsensitive.GBM21	mirtazapine
-0.00315043	9.79688	-2.07359	0.0381223	0.0504879	-6.52093	patient_groupresistant.GBM21-patient_groupsensitive.GBM21	nefiracetam
0.00264317	9.81748	2.07209	0.038262	0.0506329	-6.6629	patient_groupresistant.GBM21-patient_groupsensitive.GBM21	QL.XI.92
0.00591465	9.77018	2.06739	0.0387025	0.0511753	-6.32536	patient_groupresistant.GBM21-patient_groupsensitive.GBM21	apabetalone
-0.00335949	9.80316	-2.06019	0.0393856	0.0520375	-6.68185	patient_groupresistant.GBM21-patient_groupsensitive.GBM21	arofylline
0.00517223	9.77208	2.04622	0.0407393	0.0537836	-6.47449	patient_groupresistant.GBM21-patient_groupsensitive.GBM21	medetomidine
0.00323846	9.781	2.03824	0.041531	0.0547855	-6.6273	patient_groupresistant.GBM21-patient_groupsensitive.GBM21	CYT387
-0.00170009	9.83243	-2.02924	0.0424389	0.0559391	-6.69506	patient_groupresistant.GBM21-patient_groupsensitive.GBM21	dihydroergocristine
-0.0029705	9.80611	-2.02824	0.0425407	0.0560293	-6.75555	patient_groupresistant.GBM21-patient_groupsensitive.GBM21	acarbose
-0.00310542	9.78695	-2.02607	0.0427621	0.0562766	-6.66743	patient_groupresistant.GBM21-patient_groupsensitive.GBM21	MC1568
0.00324248	9.78885	2.02284	0.0430941	0.0566689	-6.66207	patient_groupresistant.GBM21-patient_groupsensitive.GBM21	TIC10
0.00331406	9.80518	2.01711	0.0436891	0.0574063	-6.761	patient_groupresistant.GBM21-patient_groupsensitive.GBM21	dopamine
-0.00271981	9.80766	-2.00261	0.045224	0.0593765	-6.80261	patient_groupresistant.GBM21-patient_groupsensitive.GBM21	cefdinir
0.00355826	9.78436	1.99652	0.0458827	0.060194	-6.64196	patient_groupresistant.GBM21-patient_groupsensitive.GBM21	fludroxycortide
-0.00377761	9.79167	-1.99581	0.0459595	0.0602476	-6.74855	patient_groupresistant.GBM21-patient_groupsensitive.GBM21	ABT.737
0.00348732	9.79154	1.99528	0.0460173	0.0602762	-6.77052	patient_groupresistant.GBM21-patient_groupsensitive.GBM21	rosuvastatin
-0.00300854	9.79598	-1.99287	0.0462811	0.0605743	-6.82314	patient_groupresistant.GBM21-patient_groupsensitive.GBM21	caffeine
0.00282846	9.79949	1.98829	0.0467849	0.0611859	-6.83173	patient_groupresistant.GBM21-patient_groupsensitive.GBM21	sodium.tanshinone.ii.a.sulfonate
0.00289908	9.79429	1.98607	0.0470301	0.0614585	-6.80845	patient_groupresistant.GBM21-patient_groupsensitive.GBM21	tasquinimod
-0.00284445	9.79813	-1.98049	0.0476533	0.0622244	-6.8505	patient_groupresistant.GBM21-patient_groupsensitive.GBM21	diazoxide
-0.00335366	9.78339	-1.97808	0.0479251	0.0625305	-6.81126	patient_groupresistant.GBM21-patient_groupsensitive.GBM21	SU.014813
-0.00344932	9.79948	-1.97511	0.0482609	0.0629196	-6.82364	patient_groupresistant.GBM21-patient_groupsensitive.GBM21	cinepazide
-0.00338781	9.80736	-1.97342	0.0484523	0.06312	-6.86384	patient_groupresistant.GBM21-patient_groupsensitive.GBM21	alizapride
-0.00302141	9.79397	-1.96811	0.0490605	0.0638363	-6.82213	patient_groupresistant.GBM21-patient_groupsensitive.GBM21	pidotimod
-0.00324064	9.78968	-1.96795	0.0490784	0.0638363	-6.73564	patient_groupresistant.GBM21-patient_groupsensitive.GBM21	E.2012
-0.00336395	9.8136	-1.96465	0.0494599	0.0642826	-6.86166	patient_groupresistant.GBM21-patient_groupsensitive.GBM21	N6022
0.00269337	9.8107	1.96395	0.0495415	0.0642912	-6.87923	patient_groupresistant.GBM21-patient_groupsensitive.GBM21	sobetirome
-0.0023489	9.80288	-1.96393	0.0495434	0.0642912	-6.87664	patient_groupresistant.GBM21-patient_groupsensitive.GBM21	FPL.62064
0.00342848	9.8033	1.95825	0.0502059	0.0651004	-6.88154	patient_groupresistant.GBM21-patient_groupsensitive.GBM21	xaliproden
0.00296632	9.81175	1.9495	0.0512407	0.0663908	-6.91154	patient_groupresistant.GBM21-patient_groupsensitive.GBM21	DMP.543
-0.00353694	9.83863	-1.94783	0.0514409	0.0665987	-6.75239	patient_groupresistant.GBM21-patient_groupsensitive.GBM21	tofacitinib
-0.00263664	9.79523	-1.92776	0.0538899	0.0697154	-6.87316	patient_groupresistant.GBM21-patient_groupsensitive.GBM21	GDC.0879
-0.00289968	9.79962	-1.92705	0.0539786	0.0697761	-6.95068	patient_groupresistant.GBM21-patient_groupsensitive.GBM21	lidocaine
-0.00276685	9.80919	-1.92506	0.0542277	0.0700442	-6.9598	patient_groupresistant.GBM21-patient_groupsensitive.GBM21	KIN001.055
0.00373223	9.79354	1.92317	0.0544638	0.0702948	-6.87976	patient_groupresistant.GBM21-patient_groupsensitive.GBM21	TG.100801
0.0031757	9.79246	1.92193	0.0546192	0.0704412	-6.80593	patient_groupresistant.GBM21-patient_groupsensitive.GBM21	semagacestat
-0.00292495	9.81436	-1.9194	0.054939	0.070799	-6.97017	patient_groupresistant.GBM21-patient_groupsensitive.GBM21	zaleplon
-0.00298464	9.81659	-1.90821	0.0563689	0.0725858	-6.98346	patient_groupresistant.GBM21-patient_groupsensitive.GBM21	desvenlafaxine
0.00276059	9.81443	1.90714	0.0565082	0.0727093	-6.9929	patient_groupresistant.GBM21-patient_groupsensitive.GBM21	clomethiazole
0.00247444	9.79215	1.89697	0.0578366	0.0743614	-6.97076	patient_groupresistant.GBM21-patient_groupsensitive.GBM21	oxiperomide
0.00464646	9.84645	1.8946	0.0581512	0.0747084	-6.69303	patient_groupresistant.GBM21-patient_groupsensitive.GBM21	BMS.387032
-0.00258895	9.80173	-1.88775	0.059065	0.0758242	-7.02652	patient_groupresistant.GBM21-patient_groupsensitive.GBM21	mizolastine
-0.00254283	9.8145	-1.86789	0.0617835	0.0792533	-7.06828	patient_groupresistant.GBM21-patient_groupsensitive.GBM21	piclamilast
0.00277717	9.79756	1.86738	0.0618539	0.0792829	-7.04362	patient_groupresistant.GBM21-patient_groupsensitive.GBM21	ATN.161
0.00393126	9.79054	1.85957	0.0629524	0.0806291	-6.92874	patient_groupresistant.GBM21-patient_groupsensitive.GBM21	QL.XII.47
-0.00334095	9.79448	-1.85478	0.0636337	0.0814395	-7.06803	patient_groupresistant.GBM21-patient_groupsensitive.GBM21	manumycin.a
-0.00280402	9.79904	-1.84025	0.0657368	0.0840668	-7.09735	patient_groupresistant.GBM21-patient_groupsensitive.GBM21	LXR.623
-0.00263821	9.81054	-1.83357	0.0667227	0.0852624	-7.12602	patient_groupresistant.GBM21-patient_groupsensitive.GBM21	tizanidine
0.00341046	9.79925	1.83316	0.0667844	0.0852762	-7.06096	patient_groupresistant.GBM21-patient_groupsensitive.GBM21	pevonedistat
-0.00313467	9.81459	-1.82848	0.0674835	0.0861032	-7.13891	patient_groupresistant.GBM21-patient_groupsensitive.GBM21	propranolol
0.00228718	9.80637	1.81851	0.0689914	0.0879601	-7.12019	patient_groupresistant.GBM21-patient_groupsensitive.GBM21	safingol
-0.00292283	9.79916	-1.81414	0.069661	0.0887463	-7.15348	patient_groupresistant.GBM21-patient_groupsensitive.GBM21	amantadine
0.00280787	9.7767	1.80772	0.0706558	0.0899451	-7.07132	patient_groupresistant.GBM21-patient_groupsensitive.GBM21	GSK.2636771
0.00418721	9.80119	1.79573	0.0725435	0.0922779	-7.15518	patient_groupresistant.GBM21-patient_groupsensitive.GBM21	bruceantin
0.00288601	9.79121	1.79305	0.0729701	0.0927502	-7.19066	patient_groupresistant.GBM21-patient_groupsensitive.GBM21	MK.0893
0.00262369	9.81524	1.78711	0.0739252	0.0938928	-7.2143	patient_groupresistant.GBM21-patient_groupsensitive.GBM21	molsidomine
0.00262733	9.81511	1.78649	0.0740261	0.0939498	-7.21355	patient_groupresistant.GBM21-patient_groupsensitive.GBM21	CG.930
0.00244133	9.80514	1.77159	0.076469	0.0969765	-7.20338	patient_groupresistant.GBM21-patient_groupsensitive.GBM21	ledipasvir
-0.00287891	9.79491	-1.77116	0.0765398	0.0969929	-7.17718	patient_groupresistant.GBM21-patient_groupsensitive.GBM21	ondansetron
-0.00247024	9.81561	-1.75732	0.0788698	0.0998699	-7.20787	patient_groupresistant.GBM21-patient_groupsensitive.GBM21	WAY.362450
-0.00283291	9.77742	-1.73788	0.0822381	0.104056	-7.18808	patient_groupresistant.GBM21-patient_groupsensitive.GBM21	bupivacaine
-0.00246603	9.80825	-1.73054	0.0835404	0.105624	-7.309	patient_groupresistant.GBM21-patient_groupsensitive.GBM21	sulforaphane
-0.00244831	9.81647	-1.72908	0.0837999	0.105873	-7.30828	patient_groupresistant.GBM21-patient_groupsensitive.GBM21	camicinal
-0.00232824	9.81501	-1.71967	0.0854983	0.107937	-7.32939	patient_groupresistant.GBM21-patient_groupsensitive.GBM21	phenprocoumon
-0.00294507	9.83097	-1.71562	0.0862379	0.108788	-7.3239	patient_groupresistant.GBM21-patient_groupsensitive.GBM21	mebendazole
-0.00256933	9.80578	-1.70295	0.0885832	0.111663	-7.34559	patient_groupresistant.GBM21-patient_groupsensitive.GBM21	tolperisone
0.00232504	9.80556	1.70102	0.0889442	0.112034	-7.36516	patient_groupresistant.GBM21-patient_groupsensitive.GBM21	lucitanib
0.00170688	9.79569	1.69892	0.0893395	0.112447	-7.36758	patient_groupresistant.GBM21-patient_groupsensitive.GBM21	temazepam
-0.00261786	9.80424	-1.69388	0.0902933	0.113562	-7.37298	patient_groupresistant.GBM21-patient_groupsensitive.GBM21	atovaquone
-0.00291101	9.8416	-1.69204	0.0906447	0.113918	-7.26606	patient_groupresistant.GBM21-patient_groupsensitive.GBM21	quetiapine
0.00230417	9.80124	1.68194	0.0925872	0.116272	-7.39555	patient_groupresistant.GBM21-patient_groupsensitive.GBM21	cutamesine
0.00319605	9.80285	1.67365	0.0942044	0.118214	-7.3727	patient_groupresistant.GBM21-patient_groupsensitive.GBM21	Y.26763
-0.00313431	9.82279	-1.6633	0.0962573	0.1207	-7.42883	patient_groupresistant.GBM21-patient_groupsensitive.GBM21	celastrol
-0.00250423	9.79072	-1.66259	0.0964005	0.120789	-7.41226	patient_groupresistant.GBM21-patient_groupsensitive.GBM21	tetracaine
-0.00252122	9.79649	-1.65975	0.0969716	0.121414	-7.40987	patient_groupresistant.GBM21-patient_groupsensitive.GBM21	CPI.1189
-0.00249954	9.79441	-1.65461	0.0980092	0.122621	-7.4386	patient_groupresistant.GBM21-patient_groupsensitive.GBM21	adapalene
0.00229859	9.8092	1.64821	0.0993159	0.124163	-7.44858	patient_groupresistant.GBM21-patient_groupsensitive.GBM21	GDC.0152
0.00244009	9.79574	1.64244	0.100505	0.125556	-7.46076	patient_groupresistant.GBM21-patient_groupsensitive.GBM21	exherin
-0.00222421	9.81466	-1.64005	0.101	0.12608	-7.43385	patient_groupresistant.GBM21-patient_groupsensitive.GBM21	TAK.875
-0.00221286	9.79835	-1.63776	0.101477	0.126582	-7.46465	patient_groupresistant.GBM21-patient_groupsensitive.GBM21	rimonabant
0.002386	9.81586	1.63377	0.102313	0.127529	-7.47489	patient_groupresistant.GBM21-patient_groupsensitive.GBM21	roquinimex
0.00244788	9.79193	1.62796	0.10354	0.128963	-7.47393	patient_groupresistant.GBM21-patient_groupsensitive.GBM21	CGK.733
-0.00315393	9.78854	-1.62637	0.103877	0.129287	-7.47051	patient_groupresistant.GBM21-patient_groupsensitive.GBM21	lodoxamide
0.00235505	9.81789	1.62018	0.105199	0.130834	-7.49543	patient_groupresistant.GBM21-patient_groupsensitive.GBM21	dipyridamole
0.00215794	9.80902	1.61508	0.106299	0.132104	-7.50569	patient_groupresistant.GBM21-patient_groupsensitive.GBM21	3.amino.benzamide
-0.00264674	9.7851	-1.60759	0.107932	0.134034	-7.4891	patient_groupresistant.GBM21-patient_groupsensitive.GBM21	donitriptan
0.00264013	9.78326	1.60115	0.10935	0.135694	-7.38001	patient_groupresistant.GBM21-patient_groupsensitive.GBM21	palovarotene
-0.00209404	9.79731	-1.5929	0.111189	0.137874	-7.50753	patient_groupresistant.GBM21-patient_groupsensitive.GBM21	aminoglutethimide
0.00222196	9.81176	1.58813	0.112263	0.139103	-7.53112	patient_groupresistant.GBM21-patient_groupsensitive.GBM21	tiagabine
-0.00220918	9.80798	-1.58613	0.112717	0.139562	-7.55473	patient_groupresistant.GBM21-patient_groupsensitive.GBM21	PA.824
-0.00239852	9.81327	-1.57569	0.115102	0.142411	-7.55918	patient_groupresistant.GBM21-patient_groupsensitive.GBM21	UK.383367
0.00271835	9.78767	1.57448	0.115383	0.142652	-7.49836	patient_groupresistant.GBM21-patient_groupsensitive.GBM21	aripiprazole
0.00249841	9.79576	1.56614	0.117321	0.144941	-7.56358	patient_groupresistant.GBM21-patient_groupsensitive.GBM21	oxybenzone
0.00271918	9.81811	1.56427	0.117759	0.145375	-7.58673	patient_groupresistant.GBM21-patient_groupsensitive.GBM21	VGX.1027
-0.00247088	9.80796	-1.56354	0.117931	0.14548	-7.59031	patient_groupresistant.GBM21-patient_groupsensitive.GBM21	JTC.801
-0.00229945	9.80956	-1.55148	0.120793	0.148901	-7.60748	patient_groupresistant.GBM21-patient_groupsensitive.GBM21	metixene
-0.00252452	9.81869	-1.53743	0.124193	0.152979	-7.62819	patient_groupresistant.GBM21-patient_groupsensitive.GBM21	DPCPX
0.00226138	9.80709	1.53598	0.124549	0.153282	-7.62832	patient_groupresistant.GBM21-patient_groupsensitive.GBM21	quinidine
0.00253339	9.7867	1.53568	0.124622	0.153282	-7.44679	patient_groupresistant.GBM21-patient_groupsensitive.GBM21	AVL.292
-0.00221377	9.81054	-1.52351	0.127638	0.156877	-7.65162	patient_groupresistant.GBM21-patient_groupsensitive.GBM21	omecamtiv.mecarbil
0.00198717	9.78931	1.52063	0.128359	0.157642	-7.59715	patient_groupresistant.GBM21-patient_groupsensitive.GBM21	API.001
0.0020513	9.82703	1.52027	0.128449	0.157642	-7.59828	patient_groupresistant.GBM21-patient_groupsensitive.GBM21	AMG.487
0.00254266	9.82602	1.51682	0.129319	0.158593	-7.62116	patient_groupresistant.GBM21-patient_groupsensitive.GBM21	pinacidil
-0.00214906	9.78533	-1.51642	0.129418	0.158599	-7.59059	patient_groupresistant.GBM21-patient_groupsensitive.GBM21	cianidanol
0.00224582	9.81515	1.50666	0.131903	0.161525	-7.66529	patient_groupresistant.GBM21-patient_groupsensitive.GBM21	benzylpenicillin
-0.0022777	9.78658	-1.50416	0.132546	0.162195	-7.62345	patient_groupresistant.GBM21-patient_groupsensitive.GBM21	pirfenidone
-0.00273989	9.8116	-1.50346	0.132726	0.162296	-7.66236	patient_groupresistant.GBM21-patient_groupsensitive.GBM21	fomocaine
-0.00269185	9.78362	-1.49843	0.134026	0.163766	-7.56751	patient_groupresistant.GBM21-patient_groupsensitive.GBM21	bendroflumethiazide
-0.0022363	9.81807	-1.48841	0.136648	0.166848	-7.6961	patient_groupresistant.GBM21-patient_groupsensitive.GBM21	mestranol
-0.00217692	9.80935	-1.48476	0.137615	0.167789	-7.71038	patient_groupresistant.GBM21-patient_groupsensitive.GBM21	ZK.200775
0.00235273	9.79881	1.48465	0.137643	0.167789	-7.69947	patient_groupresistant.GBM21-patient_groupsensitive.GBM21	tetrabenazine
-0.00236821	9.80187	-1.48436	0.13772	0.167789	-7.6733	patient_groupresistant.GBM21-patient_groupsensitive.GBM21	solifenacin.succinate
-0.00222073	9.8065	-1.48255	0.1382	0.168253	-7.69967	patient_groupresistant.GBM21-patient_groupsensitive.GBM21	rottlerin
-0.00238268	9.80914	-1.47581	0.14	0.170247	-7.72362	patient_groupresistant.GBM21-patient_groupsensitive.GBM21	veliparib
-0.00234766	9.84227	-1.47566	0.140042	0.170247	-7.64606	patient_groupresistant.GBM21-patient_groupsensitive.GBM21	isoconazole
-0.00287059	9.78914	-1.47311	0.140726	0.170954	-7.68702	patient_groupresistant.GBM21-patient_groupsensitive.GBM21	delivert
-0.00227091	9.81008	-1.46469	0.143011	0.173604	-7.73593	patient_groupresistant.GBM21-patient_groupsensitive.GBM21	granisetron
-0.00241373	9.78468	-1.45702	0.145116	0.176032	-7.66112	patient_groupresistant.GBM21-patient_groupsensitive.GBM21	SYK.inhibitor
0.00246954	9.79291	1.4547	0.145758	0.176683	-7.67211	patient_groupresistant.GBM21-patient_groupsensitive.GBM21	febuxostat
0.00244215	9.79472	1.45164	0.146607	0.177547	-7.71738	patient_groupresistant.GBM21-patient_groupsensitive.GBM21	epitiostanol
-0.00250175	9.83849	-1.45137	0.146683	0.177547	-7.61643	patient_groupresistant.GBM21-patient_groupsensitive.GBM21	ornidazole
0.00270707	9.77741	1.44765	0.147721	0.178674	-7.66936	patient_groupresistant.GBM21-patient_groupsensitive.GBM21	amoxapine
0.00188538	9.80609	1.44116	0.149545	0.180749	-7.76966	patient_groupresistant.GBM21-patient_groupsensitive.GBM21	telatinib
-0.00187176	9.81309	-1.43772	0.150519	0.181771	-7.75187	patient_groupresistant.GBM21-patient_groupsensitive.GBM21	oseltamivir.carboxylate
-0.00202653	9.80399	-1.43741	0.150607	0.181771	-7.77374	patient_groupresistant.GBM21-patient_groupsensitive.GBM21	clarithromycin
-0.00216868	9.82013	-1.43665	0.150822	0.181899	-7.76267	patient_groupresistant.GBM21-patient_groupsensitive.GBM21	bindarit
-0.00219965	9.80151	-1.42561	0.153986	0.185581	-7.78663	patient_groupresistant.GBM21-patient_groupsensitive.GBM21	3,3'.diindolylmethane
0.00203349	9.81126	1.42506	0.154146	0.185641	-7.78668	patient_groupresistant.GBM21-patient_groupsensitive.GBM21	eugenol
-0.0023854	9.80006	-1.42072	0.155403	0.18702	-7.73957	patient_groupresistant.GBM21-patient_groupsensitive.GBM21	semaxanib
-0.00253567	9.80217	-1.41917	0.155857	0.187431	-7.79433	patient_groupresistant.GBM21-patient_groupsensitive.GBM21	odanacatib
-0.00200932	9.81251	-1.41844	0.156067	0.18755	-7.79718	patient_groupresistant.GBM21-patient_groupsensitive.GBM21	kakonein
-0.00172952	9.80298	-1.41751	0.15634	0.187743	-7.80795	patient_groupresistant.GBM21-patient_groupsensitive.GBM21	ftorafur
0.00212066	9.79862	1.40185	0.160965	0.193158	-7.82538	patient_groupresistant.GBM21-patient_groupsensitive.GBM21	paracetamol
0.00230582	9.77975	1.39984	0.161567	0.193742	-7.69328	patient_groupresistant.GBM21-patient_groupsensitive.GBM21	dazmegrel
0.00237002	9.81005	1.39005	0.164521	0.197142	-7.84572	patient_groupresistant.GBM21-patient_groupsensitive.GBM21	fiacitabine
-0.00190774	9.79543	-1.38897	0.164848	0.197393	-7.80314	patient_groupresistant.GBM21-patient_groupsensitive.GBM21	amiodarone
-0.00224033	9.79959	-1.37901	0.167898	0.200901	-7.81851	patient_groupresistant.GBM21-patient_groupsensitive.GBM21	imiquimod
0.00206775	9.81411	1.37648	0.168678	0.201561	-7.77694	patient_groupresistant.GBM21-patient_groupsensitive.GBM21	letermovir
0.00190713	9.80753	1.37645	0.16869	0.201561	-7.85911	patient_groupresistant.GBM21-patient_groupsensitive.GBM21	LY.215490
0.00221903	9.80869	1.37315	0.169713	0.202638	-7.86028	patient_groupresistant.GBM21-patient_groupsensitive.GBM21	pirenoxine
-0.0018451	9.79162	-1.36514	0.172214	0.205479	-7.87946	patient_groupresistant.GBM21-patient_groupsensitive.GBM21	rufinamide
0.00212434	9.80253	1.36434	0.172466	0.205633	-7.87713	patient_groupresistant.GBM21-patient_groupsensitive.GBM21	bavisant
-0.00239961	9.79038	-1.35711	0.174751	0.208097	-7.88251	patient_groupresistant.GBM21-patient_groupsensitive.GBM21	duloxetine
-0.00155412	9.81911	-1.35702	0.174782	0.208097	-7.87653	patient_groupresistant.GBM21-patient_groupsensitive.GBM21	melperone
-0.00212844	9.81682	-1.35393	0.175766	0.209054	-7.89574	patient_groupresistant.GBM21-patient_groupsensitive.GBM21	itopride
-0.00221858	9.81022	-1.35371	0.175835	0.209054	-7.89632	patient_groupresistant.GBM21-patient_groupsensitive.GBM21	ambrisentan
-0.00317582	9.83646	-1.35293	0.176083	0.2092	-7.70467	patient_groupresistant.GBM21-patient_groupsensitive.GBM21	GSK.2110183
-0.00212121	9.7952	-1.34373	0.179041	0.212564	-7.80118	patient_groupresistant.GBM21-patient_groupsensitive.GBM21	MBX.2982
-0.00234553	9.7983	-1.34254	0.179425	0.212805	-7.85774	patient_groupresistant.GBM21-patient_groupsensitive.GBM21	lidoflazine
-0.00247199	9.76745	-1.34232	0.179499	0.212805	-7.74539	patient_groupresistant.GBM21-patient_groupsensitive.GBM21	dorzolamide
0.00241994	9.77895	1.33378	0.182282	0.215951	-7.84224	patient_groupresistant.GBM21-patient_groupsensitive.GBM21	perhexiline
0.00182228	9.80733	1.32226	0.186087	0.220304	-7.93782	patient_groupresistant.GBM21-patient_groupsensitive.GBM21	levothyroxine
0.00217376	9.80955	1.31091	0.189894	0.224652	-7.94963	patient_groupresistant.GBM21-patient_groupsensitive.GBM21	LY.2886721
-0.0024559	9.80112	-1.3101	0.190169	0.22481	-7.87941	patient_groupresistant.GBM21-patient_groupsensitive.GBM21	glipizide
-0.00181085	9.80074	-1.30972	0.190296	0.22481	-7.95382	patient_groupresistant.GBM21-patient_groupsensitive.GBM21	guanaben.acetate
-0.00166499	9.81259	-1.29669	0.194743	0.229902	-7.97188	patient_groupresistant.GBM21-patient_groupsensitive.GBM21	ICI.185,282
-0.00167214	9.80487	-1.29574	0.195069	0.230124	-7.9658	patient_groupresistant.GBM21-patient_groupsensitive.GBM21	sitagliptin
-0.00210166	9.78791	-1.28846	0.19759	0.232934	-7.9095	patient_groupresistant.GBM21-patient_groupsensitive.GBM21	quinapril
-0.00204302	9.80603	-1.28464	0.198923	0.23434	-7.92635	patient_groupresistant.GBM21-patient_groupsensitive.GBM21	biperiden
-0.00193337	9.78959	-1.28311	0.19946	0.234807	-7.92856	patient_groupresistant.GBM21-patient_groupsensitive.GBM21	selamectin
-0.00179791	9.79641	-1.28042	0.200403	0.235752	-7.99221	patient_groupresistant.GBM21-patient_groupsensitive.GBM21	menadione
-0.00198304	9.80899	-1.27634	0.201842	0.237278	-7.99748	patient_groupresistant.GBM21-patient_groupsensitive.GBM21	trientine
0.00248188	9.82959	1.26751	0.20498	0.240798	-7.91194	patient_groupresistant.GBM21-patient_groupsensitive.GBM21	macitentan
0.00164116	9.80612	1.26153	0.207124	0.243146	-8.00642	patient_groupresistant.GBM21-patient_groupsensitive.GBM21	PX.12
-0.00182118	9.82703	-1.2531	0.210176	0.246555	-7.96445	patient_groupresistant.GBM21-patient_groupsensitive.GBM21	ropinirole
-0.00167375	9.80571	-1.25141	0.210791	0.247104	-8.02956	patient_groupresistant.GBM21-patient_groupsensitive.GBM21	trimetazidine
-0.00182642	9.81866	-1.25031	0.211192	0.247401	-7.99178	patient_groupresistant.GBM21-patient_groupsensitive.GBM21	warfarin
0.00181236	9.80312	1.22929	0.218967	0.256329	-8.05606	patient_groupresistant.GBM21-patient_groupsensitive.GBM21	ecabet
0.00167839	9.80666	1.22764	0.219587	0.256875	-8.04237	patient_groupresistant.GBM21-patient_groupsensitive.GBM21	ozagrel
0.00190362	9.81636	1.22464	0.220716	0.258016	-8.01288	patient_groupresistant.GBM21-patient_groupsensitive.GBM21	alagebrium
-0.00164813	9.80269	-1.21978	0.222555	0.259983	-8.06847	patient_groupresistant.GBM21-patient_groupsensitive.GBM21	celecoxib
-0.00179549	9.81455	-1.21901	0.222848	0.260144	-8.06873	patient_groupresistant.GBM21-patient_groupsensitive.GBM21	sorbinil
0.00152606	9.80581	1.21823	0.22314	0.260275	-8.06632	patient_groupresistant.GBM21-patient_groupsensitive.GBM21	MK.8033
0.00162425	9.80382	1.21789	0.22327	0.260275	-8.07041	patient_groupresistant.GBM21-patient_groupsensitive.GBM21	etomoxir
-0.00219285	9.7913	-1.20946	0.22649	0.263844	-8.00887	patient_groupresistant.GBM21-patient_groupsensitive.GBM21	hypericin
-0.00181696	9.80049	-1.20762	0.2272	0.264488	-8.01426	patient_groupresistant.GBM21-patient_groupsensitive.GBM21	piribedil
0.00187606	9.81241	1.19829	0.230811	0.268504	-8.03611	patient_groupresistant.GBM21-patient_groupsensitive.GBM21	dutasteride
-0.00191072	9.78997	-1.19256	0.233048	0.270918	-8.03374	patient_groupresistant.GBM21-patient_groupsensitive.GBM21	diflunisal
0.00160867	9.82866	1.18671	0.235346	0.2734	-8.05262	patient_groupresistant.GBM21-patient_groupsensitive.GBM21	ostarine
0.00174592	9.79633	1.15171	0.249444	0.289577	-8.12751	patient_groupresistant.GBM21-patient_groupsensitive.GBM21	TG.100115
0.00155162	9.79584	1.14863	0.250714	0.290849	-8.12229	patient_groupresistant.GBM21-patient_groupsensitive.GBM21	choline.alfoscerate
-0.00180217	9.78395	-1.13662	0.255701	0.296395	-8.04409	patient_groupresistant.GBM21-patient_groupsensitive.GBM21	tazarotene
0.00162972	9.81061	1.13627	0.255849	0.296395	-8.1643	patient_groupresistant.GBM21-patient_groupsensitive.GBM21	KD.025
0.00176834	9.79425	1.13108	0.258027	0.298696	-8.11733	patient_groupresistant.GBM21-patient_groupsensitive.GBM21	norfloxacin
0.00185739	9.79185	1.13069	0.258192	0.298696	-8.10588	patient_groupresistant.GBM21-patient_groupsensitive.GBM21	amitriptyline
0.00174544	9.81183	1.12835	0.259177	0.299628	-8.14931	patient_groupresistant.GBM21-patient_groupsensitive.GBM21	sotalol
0.00156154	9.81394	1.12477	0.260691	0.301171	-8.17893	patient_groupresistant.GBM21-patient_groupsensitive.GBM21	penicillin.v.potassium
-0.00190023	9.80949	-1.12257	0.261625	0.302041	-8.18188	patient_groupresistant.GBM21-patient_groupsensitive.GBM21	phentolamine
-0.00172555	9.77513	-1.11925	0.263038	0.303464	-8.07375	patient_groupresistant.GBM21-patient_groupsensitive.GBM21	secnidazole
-0.00179443	9.80925	-1.11318	0.265635	0.306249	-8.19222	patient_groupresistant.GBM21-patient_groupsensitive.GBM21	felbamate
-0.0016621	9.81097	-1.11138	0.266408	0.306929	-8.19494	patient_groupresistant.GBM21-patient_groupsensitive.GBM21	BMY.14802
-0.00141477	9.78787	-1.10554	0.268929	0.309619	-8.18101	patient_groupresistant.GBM21-patient_groupsensitive.GBM21	felbinac
-0.0017863	9.79457	-1.09869	0.271906	0.312832	-8.18539	patient_groupresistant.GBM21-patient_groupsensitive.GBM21	naphazoline
-0.00168734	9.7956	-1.09154	0.275041	0.316221	-8.15968	patient_groupresistant.GBM21-patient_groupsensitive.GBM21	dextromethorphan
-0.00151937	9.80294	-1.08032	0.280005	0.321707	-8.2222	patient_groupresistant.GBM21-patient_groupsensitive.GBM21	colforsin.daproate
-0.00158736	9.81655	-1.076	0.281931	0.323699	-8.2325	patient_groupresistant.GBM21-patient_groupsensitive.GBM21	pioglitazone
0.00154057	9.7935	1.07169	0.283865	0.325695	-8.18287	patient_groupresistant.GBM21-patient_groupsensitive.GBM21	pilaralisib
-0.00160781	9.80268	-1.07124	0.284066	0.325703	-8.17418	patient_groupresistant.GBM21-patient_groupsensitive.GBM21	eflornithine
0.00166543	9.80185	1.0681	0.285481	0.327101	-8.19696	patient_groupresistant.GBM21-patient_groupsensitive.GBM21	noscapine
0.0014853	9.81861	1.06585	0.286498	0.328042	-8.22979	patient_groupresistant.GBM21-patient_groupsensitive.GBM21	ziprasidone
-0.001554	9.79659	-1.0561	0.290925	0.33288	-8.24613	patient_groupresistant.GBM21-patient_groupsensitive.GBM21	nintedanib
-0.00155914	9.79736	-1.05568	0.291121	0.33288	-8.23261	patient_groupresistant.GBM21-patient_groupsensitive.GBM21	MK.0773
0.00191973	9.80152	1.05513	0.291371	0.332938	-8.19265	patient_groupresistant.GBM21-patient_groupsensitive.GBM21	darapladib
0.00147479	9.80787	1.05427	0.291766	0.333163	-8.2454	patient_groupresistant.GBM21-patient_groupsensitive.GBM21	proguanil
0.00163289	9.81274	1.04447	0.296272	0.337828	-8.26557	patient_groupresistant.GBM21-patient_groupsensitive.GBM21	triamterene
-0.00166011	9.80097	-1.04435	0.296329	0.337828	-8.26578	patient_groupresistant.GBM21-patient_groupsensitive.GBM21	KU.60019
0.00143153	9.81128	1.04405	0.296467	0.337828	-8.26689	patient_groupresistant.GBM21-patient_groupsensitive.GBM21	LY.2157299
-0.00168667	9.8105	-1.04363	0.296659	0.337828	-8.14532	patient_groupresistant.GBM21-patient_groupsensitive.GBM21	voreloxin
0.00155162	9.80798	1.04119	0.297793	0.338889	-8.26388	patient_groupresistant.GBM21-patient_groupsensitive.GBM21	gimeracil
-0.00152943	9.82012	-1.03982	0.298429	0.339382	-8.24627	patient_groupresistant.GBM21-patient_groupsensitive.GBM21	carbamazepine
-0.0015877	9.80839	-1.03238	0.301897	0.343093	-8.27906	patient_groupresistant.GBM21-patient_groupsensitive.GBM21	GSK.690693
0.00145965	9.81371	1.02492	0.305404	0.346843	-8.26756	patient_groupresistant.GBM21-patient_groupsensitive.GBM21	chloramphenicol
-0.00156194	9.80491	-1.02397	0.305852	0.347116	-8.27577	patient_groupresistant.GBM21-patient_groupsensitive.GBM21	broxuridine
0.0013323	9.80036	1.01879	0.308309	0.349667	-8.28823	patient_groupresistant.GBM21-patient_groupsensitive.GBM21	prochlorperazine
-0.00187012	9.79693	-1.01048	0.312268	0.353789	-8.29779	patient_groupresistant.GBM21-patient_groupsensitive.GBM21	fenobam
0.00170742	9.78206	1.01028	0.312365	0.353789	-8.23687	patient_groupresistant.GBM21-patient_groupsensitive.GBM21	VE.821
-0.00154624	9.81424	-0.996509	0.319007	0.361067	-8.31551	patient_groupresistant.GBM21-patient_groupsensitive.GBM21	SB.271046
-0.00155355	9.80389	-0.994804	0.319836	0.361761	-8.31258	patient_groupresistant.GBM21-patient_groupsensitive.GBM21	AZD.1208
-0.0015001	9.79605	-0.994004	0.320226	0.361956	-8.31113	patient_groupresistant.GBM21-patient_groupsensitive.GBM21	bifemelane
-0.00142439	9.81971	-0.99287	0.320778	0.362336	-8.27948	patient_groupresistant.GBM21-patient_groupsensitive.GBM21	XBD.173
-0.00127615	9.8111	-0.990065	0.322147	0.363637	-8.3222	patient_groupresistant.GBM21-patient_groupsensitive.GBM21	cilomilast
-0.00153924	9.80388	-0.988465	0.322929	0.364275	-8.31467	patient_groupresistant.GBM21-patient_groupsensitive.GBM21	fomepizole
0.00145765	9.82145	0.978914	0.327627	0.369325	-8.26272	patient_groupresistant.GBM21-patient_groupsensitive.GBM21	ursolic.acid
-0.00145515	9.79172	-0.966757	0.33367	0.375884	-8.339	patient_groupresistant.GBM21-patient_groupsensitive.GBM21	abiraterone.acetate
0.00145457	9.8063	0.958799	0.337664	0.380128	-8.33991	patient_groupresistant.GBM21-patient_groupsensitive.GBM21	BX.795
-0.00129351	9.82874	-0.957427	0.338356	0.38065	-8.3414	patient_groupresistant.GBM21-patient_groupsensitive.GBM21	levcromakalim
-0.00128791	9.80156	-0.95214	0.34103	0.383401	-8.35678	patient_groupresistant.GBM21-patient_groupsensitive.GBM21	serdemetan
0.00133204	9.78677	0.939669	0.347392	0.390291	-8.26262	patient_groupresistant.GBM21-patient_groupsensitive.GBM21	gallopamil
-0.00159478	9.79034	-0.937976	0.348261	0.391005	-8.35271	patient_groupresistant.GBM21-patient_groupsensitive.GBM21	bisoprolol
0.00144047	9.81457	0.936009	0.349273	0.391839	-8.33763	patient_groupresistant.GBM21-patient_groupsensitive.GBM21	phensuximide
-0.00151604	9.78653	-0.935304	0.349636	0.391839	-8.27414	patient_groupresistant.GBM21-patient_groupsensitive.GBM21	triclabendazole
0.00162274	9.81551	0.935168	0.349706	0.391839	-8.29485	patient_groupresistant.GBM21-patient_groupsensitive.GBM21	rosiglitazone
0.0013144	9.80979	0.932723	0.350967	0.392989	-8.35464	patient_groupresistant.GBM21-patient_groupsensitive.GBM21	HG.5.88.01
0.00163258	9.77376	0.932197	0.351239	0.393031	-8.29774	patient_groupresistant.GBM21-patient_groupsensitive.GBM21	adatanserin
-0.00137515	9.81193	-0.919948	0.357604	0.399886	-8.38382	patient_groupresistant.GBM21-patient_groupsensitive.GBM21	iguratimod
-0.00145724	9.78215	-0.912893	0.361303	0.403752	-8.30201	patient_groupresistant.GBM21-patient_groupsensitive.GBM21	KD.023
-0.00167281	9.78441	-0.911119	0.362237	0.404526	-8.29096	patient_groupresistant.GBM21-patient_groupsensitive.GBM21	zaprinast
0.00149941	9.77933	0.897002	0.369722	0.412609	-8.2558	patient_groupresistant.GBM21-patient_groupsensitive.GBM21	voriconazole
-0.00188269	9.80899	-0.892858	0.371937	0.414805	-8.38339	patient_groupresistant.GBM21-patient_groupsensitive.GBM21	GSK.J1
0.0014378	9.80427	0.891499	0.372665	0.415341	-8.41042	patient_groupresistant.GBM21-patient_groupsensitive.GBM21	tasisulam
0.00132854	9.81672	0.886408	0.375402	0.418112	-8.3863	patient_groupresistant.GBM21-patient_groupsensitive.GBM21	AZD.7762
-0.00119161	9.79611	-0.880528	0.378577	0.421369	-8.38355	patient_groupresistant.GBM21-patient_groupsensitive.GBM21	etomidate
0.00137667	9.83388	0.861478	0.388979	0.432658	-8.35952	patient_groupresistant.GBM21-patient_groupsensitive.GBM21	BMS.299897
0.00117351	9.81554	0.859696	0.38996	0.433462	-8.44023	patient_groupresistant.GBM21-patient_groupsensitive.GBM21	acetylcysteine
0.00138722	9.79063	0.857059	0.391416	0.434791	-8.31494	patient_groupresistant.GBM21-patient_groupsensitive.GBM21	MK.2461
0.00144638	9.81196	0.856547	0.391699	0.434817	-8.43816	patient_groupresistant.GBM21-patient_groupsensitive.GBM21	ibudilast
-0.00130915	9.81772	-0.838235	0.401902	0.445848	-8.46056	patient_groupresistant.GBM21-patient_groupsensitive.GBM21	ifosfamide
0.001299	9.8004	0.835554	0.40341	0.447224	-8.43349	patient_groupresistant.GBM21-patient_groupsensitive.GBM21	procainamide
0.00123975	9.79534	0.831179	0.405876	0.44966	-8.41943	patient_groupresistant.GBM21-patient_groupsensitive.GBM21	loxoprofen
-0.00131596	9.79215	-0.815492	0.414794	0.459236	-8.40526	patient_groupresistant.GBM21-patient_groupsensitive.GBM21	ASA.404
0.00121412	9.80707	0.810016	0.417935	0.462408	-8.47935	patient_groupresistant.GBM21-patient_groupsensitive.GBM21	NVP.BHG712
0.00126665	9.79594	0.806396	0.420018	0.464406	-8.48026	patient_groupresistant.GBM21-patient_groupsensitive.GBM21	clofibrate
0.00137174	9.82576	0.805081	0.420777	0.464937	-8.45504	patient_groupresistant.GBM21-patient_groupsensitive.GBM21	GSK.923295
0.00117055	9.8242	0.804133	0.421324	0.465235	-8.48467	patient_groupresistant.GBM21-patient_groupsensitive.GBM21	rimcazole
0.00116634	9.81239	0.802791	0.422099	0.465784	-8.44698	patient_groupresistant.GBM21-patient_groupsensitive.GBM21	busulfan
0.00107045	9.79998	0.798546	0.424557	0.468187	-8.48133	patient_groupresistant.GBM21-patient_groupsensitive.GBM21	pregnenolone
-0.0015401	9.84236	-0.794256	0.42705	0.470626	-8.26021	patient_groupresistant.GBM21-patient_groupsensitive.GBM21	diphenylpyraline
-0.00118177	9.80295	-0.789184	0.430008	0.473574	-8.48716	patient_groupresistant.GBM21-patient_groupsensitive.GBM21	sertaconazole
0.001284	9.83231	0.78383	0.433143	0.476714	-8.36173	patient_groupresistant.GBM21-patient_groupsensitive.GBM21	cobicistat
-0.00135182	9.80356	-0.781542	0.434488	0.477879	-8.49755	patient_groupresistant.GBM21-patient_groupsensitive.GBM21	enprofylline
0.00122673	9.79574	0.776144	0.437667	0.48106	-8.50096	patient_groupresistant.GBM21-patient_groupsensitive.GBM21	zileuton
0.00124179	9.80237	0.770483	0.441017	0.484424	-8.5054	patient_groupresistant.GBM21-patient_groupsensitive.GBM21	swainsonine
-0.00113078	9.80993	-0.765875	0.443754	0.487111	-8.50794	patient_groupresistant.GBM21-patient_groupsensitive.GBM21	epinastine
-0.000985689	9.78991	-0.764207	0.444747	0.487881	-8.48827	patient_groupresistant.GBM21-patient_groupsensitive.GBM21	atrasentan
0.00105792	9.80787	0.760756	0.446806	0.489769	-8.50454	patient_groupresistant.GBM21-patient_groupsensitive.GBM21	telbivudine
-0.00101317	9.81777	-0.760343	0.447053	0.489769	-8.504	patient_groupresistant.GBM21-patient_groupsensitive.GBM21	preladenant
-0.00114673	9.80625	-0.759657	0.447463	0.489898	-8.51167	patient_groupresistant.GBM21-patient_groupsensitive.GBM21	10.DEBC
0.00101621	9.78786	0.748104	0.454401	0.497168	-8.50149	patient_groupresistant.GBM21-patient_groupsensitive.GBM21	balapiravir
0.00109182	9.78834	0.743725	0.457046	0.499736	-8.48545	patient_groupresistant.GBM21-patient_groupsensitive.GBM21	loratadine
-0.00119124	9.80622	-0.742908	0.45754	0.49995	-8.49518	patient_groupresistant.GBM21-patient_groupsensitive.GBM21	carbachol
-0.000946911	9.81183	-0.739266	0.459749	0.502035	-8.53763	patient_groupresistant.GBM21-patient_groupsensitive.GBM21	ripasudil
0.00124863	9.80489	0.732229	0.464032	0.506382	-8.52008	patient_groupresistant.GBM21-patient_groupsensitive.GBM21	phenazone
-0.00112986	9.79989	-0.722043	0.470271	0.512856	-8.52213	patient_groupresistant.GBM21-patient_groupsensitive.GBM21	diacerein
0.0010825	9.8012	0.719614	0.471766	0.513866	-8.49508	patient_groupresistant.GBM21-patient_groupsensitive.GBM21	tadalafil
0.00103756	9.79583	0.71954	0.471811	0.513866	-8.53324	patient_groupresistant.GBM21-patient_groupsensitive.GBM21	BMS.927711
0.00100954	9.80177	0.715895	0.474059	0.515979	-8.54719	patient_groupresistant.GBM21-patient_groupsensitive.GBM21	senicapoc
0.000993269	9.82229	0.711066	0.477046	0.518892	-8.54919	patient_groupresistant.GBM21-patient_groupsensitive.GBM21	novobiocin
-0.0010027	9.79994	-0.707553	0.479226	0.520925	-8.55306	patient_groupresistant.GBM21-patient_groupsensitive.GBM21	zofenopril.calcium
0.000925709	9.81125	0.693292	0.488129	0.530259	-8.52841	patient_groupresistant.GBM21-patient_groupsensitive.GBM21	cyproheptadine
-0.000932578	9.78917	-0.692502	0.488625	0.530453	-8.54802	patient_groupresistant.GBM21-patient_groupsensitive.GBM21	telcagepant
-0.00118141	9.81552	-0.691876	0.489018	0.530536	-8.57139	patient_groupresistant.GBM21-patient_groupsensitive.GBM21	linsitinib
0.00109584	9.79568	0.688267	0.491288	0.532653	-8.51057	patient_groupresistant.GBM21-patient_groupsensitive.GBM21	suprofen
-0.000971677	9.80522	-0.679042	0.497114	0.538621	-8.44979	patient_groupresistant.GBM21-patient_groupsensitive.GBM21	HC.030031
-0.00144508	9.78745	-0.668242	0.503982	0.545709	-8.42641	patient_groupresistant.GBM21-patient_groupsensitive.GBM21	homoharringtonine
0.00111098	9.80422	0.666362	0.505183	0.546655	-8.58598	patient_groupresistant.GBM21-patient_groupsensitive.GBM21	lomerizine
-0.000958654	9.82847	-0.664412	0.50643	0.547651	-8.4686	patient_groupresistant.GBM21-patient_groupsensitive.GBM21	dantrolene
-0.00102358	9.81159	-0.652305	0.514207	0.555703	-8.5958	patient_groupresistant.GBM21-patient_groupsensitive.GBM21	PF.04136309
0.000939404	9.81763	0.649741	0.515862	0.557131	-8.58893	patient_groupresistant.GBM21-patient_groupsensitive.GBM21	lomitapide
-0.000996619	9.80017	-0.645239	0.518775	0.559916	-8.6032	patient_groupresistant.GBM21-patient_groupsensitive.GBM21	bambuterol
-0.00106194	9.78871	-0.630392	0.528441	0.56998	-8.59543	patient_groupresistant.GBM21-patient_groupsensitive.GBM21	metolazone
-0.000942508	9.81105	-0.623482	0.53297	0.574496	-8.61723	patient_groupresistant.GBM21-patient_groupsensitive.GBM21	candesartan
0.00111688	9.79491	0.619205	0.535784	0.57695	-8.57832	patient_groupresistant.GBM21-patient_groupsensitive.GBM21	SCH.28080
-0.00107688	9.76557	-0.618973	0.535936	0.57695	-8.44832	patient_groupresistant.GBM21-patient_groupsensitive.GBM21	CPI.613
0.000892215	9.81551	0.614367	0.538975	0.579849	-8.62274	patient_groupresistant.GBM21-patient_groupsensitive.GBM21	alvimopan
0.00168626	9.79616	0.611151	0.541102	0.581763	-8.43207	patient_groupresistant.GBM21-patient_groupsensitive.GBM21	D.serine
0.000871304	9.8006	0.60754	0.543495	0.583821	-8.62389	patient_groupresistant.GBM21-patient_groupsensitive.GBM21	zalcitabine
0.000975249	9.82721	0.607211	0.543714	0.583821	-8.57395	patient_groupresistant.GBM21-patient_groupsensitive.GBM21	taranabant
-0.000899487	9.82027	-0.592894	0.553255	0.593685	-8.59817	patient_groupresistant.GBM21-patient_groupsensitive.GBM21	moracizine
0.000883407	9.81099	0.589426	0.555578	0.595796	-8.63662	patient_groupresistant.GBM21-patient_groupsensitive.GBM21	etodolac
-0.000841484	9.82743	-0.587345	0.556975	0.596781	-8.53617	patient_groupresistant.GBM21-patient_groupsensitive.GBM21	anisodamine
0.00080733	9.80081	0.586995	0.55721	0.596781	-8.63226	patient_groupresistant.GBM21-patient_groupsensitive.GBM21	cefozopran
0.000967148	9.79961	0.582653	0.56013	0.599301	-8.64195	patient_groupresistant.GBM21-patient_groupsensitive.GBM21	bemegride
0.000907849	9.79164	0.582431	0.560279	0.599301	-8.55701	patient_groupresistant.GBM21-patient_groupsensitive.GBM21	rifabutin
0.000977147	9.80644	0.573992	0.565976	0.605009	-8.64696	patient_groupresistant.GBM21-patient_groupsensitive.GBM21	citalopram
0.00072731	9.81066	0.565402	0.571803	0.610847	-8.65144	patient_groupresistant.GBM21-patient_groupsensitive.GBM21	mephentermine
0.000682963	9.80613	0.542813	0.587261	0.626961	-8.66374	patient_groupresistant.GBM21-patient_groupsensitive.GBM21	indapamide
-0.00071987	9.80953	-0.540976	0.588526	0.627911	-8.66534	patient_groupresistant.GBM21-patient_groupsensitive.GBM21	isosorbide.mononitrate
0.000888416	9.79737	0.537691	0.590793	0.629928	-8.64152	patient_groupresistant.GBM21-patient_groupsensitive.GBM21	Y.27152
-0.000826748	9.83443	-0.532665	0.594268	0.63323	-8.59638	patient_groupresistant.GBM21-patient_groupsensitive.GBM21	travoprost
-0.000825895	9.7971	-0.526464	0.598568	0.637407	-8.61063	patient_groupresistant.GBM21-patient_groupsensitive.GBM21	oxypurinol
0.000774512	9.80953	0.522448	0.601361	0.639973	-8.67553	patient_groupresistant.GBM21-patient_groupsensitive.GBM21	altretamine
0.000729516	9.80017	0.519877	0.603151	0.641471	-8.67227	patient_groupresistant.GBM21-patient_groupsensitive.GBM21	protirelin
0.000779469	9.80586	0.516323	0.605631	0.6437	-8.67884	patient_groupresistant.GBM21-patient_groupsensitive.GBM21	CP.945598
-0.000753939	9.80594	-0.511257	0.609173	0.647053	-8.67897	patient_groupresistant.GBM21-patient_groupsensitive.GBM21	fingolimod
-0.000825174	9.78709	-0.503298	0.614757	0.65257	-8.54055	patient_groupresistant.GBM21-patient_groupsensitive.GBM21	saquinavir
0.000725188	9.79352	0.496399	0.619615	0.65731	-8.67923	patient_groupresistant.GBM21-patient_groupsensitive.GBM21	benzbromarone
-0.000689367	9.80814	-0.474096	0.635433	0.673664	-8.69611	patient_groupresistant.GBM21-patient_groupsensitive.GBM21	indiplon
-0.000780523	9.77759	-0.466828	0.640625	0.678738	-8.64709	patient_groupresistant.GBM21-patient_groupsensitive.GBM21	medrysone
0.000688893	9.81259	0.463371	0.6431	0.68093	-8.7045	patient_groupresistant.GBM21-patient_groupsensitive.GBM21	AGP.103
-0.000855173	9.8307	-0.462387	0.643806	0.681246	-8.66195	patient_groupresistant.GBM21-patient_groupsensitive.GBM21	BRD.K68548958
-0.000650159	9.80268	-0.45555	0.648715	0.686007	-8.70862	patient_groupresistant.GBM21-patient_groupsensitive.GBM21	clomifene
0.000800637	9.8099	0.454975	0.649129	0.686011	-8.70612	patient_groupresistant.GBM21-patient_groupsensitive.GBM21	JQ1.(.)
0.000610154	9.80884	0.453223	0.65039	0.68691	-8.70898	patient_groupresistant.GBM21-patient_groupsensitive.GBM21	teneligliptin
0.000610196	9.8277	0.445114	0.656239	0.692651	-8.68876	patient_groupresistant.GBM21-patient_groupsensitive.GBM21	ofloxacin
-0.000849718	9.7961	-0.441828	0.658615	0.694721	-8.6612	patient_groupresistant.GBM21-patient_groupsensitive.GBM21	curcumin
-0.000796019	9.815	-0.43648	0.662491	0.698026	-8.70689	patient_groupresistant.GBM21-patient_groupsensitive.GBM21	GW.843682X
-0.000694808	9.78708	-0.436353	0.662582	0.698026	-8.58928	patient_groupresistant.GBM21-patient_groupsensitive.GBM21	mazindol
-0.000677246	9.80641	-0.429835	0.667317	0.702572	-8.69047	patient_groupresistant.GBM21-patient_groupsensitive.GBM21	canertinib
-0.000652856	9.79664	-0.425808	0.67025	0.705216	-8.69452	patient_groupresistant.GBM21-patient_groupsensitive.GBM21	fluorouracil
0.000626588	9.79144	0.413739	0.679067	0.714044	-8.67394	patient_groupresistant.GBM21-patient_groupsensitive.GBM21	lorcaserin
-0.000608486	9.81105	-0.407217	0.68385	0.718623	-8.7168	patient_groupresistant.GBM21-patient_groupsensitive.GBM21	fluconazole
-0.000661603	9.79535	-0.405605	0.685034	0.719415	-8.71387	patient_groupresistant.GBM21-patient_groupsensitive.GBM21	drospirenone
0.000691097	9.80341	0.402494	0.687322	0.721365	-8.72936	patient_groupresistant.GBM21-patient_groupsensitive.GBM21	topiramate
-0.000565937	9.80491	-0.399319	0.68966	0.723365	-8.72367	patient_groupresistant.GBM21-patient_groupsensitive.GBM21	asymmetrical.dimethylarginine
-0.000571956	9.78635	-0.398581	0.690203	0.723482	-8.68962	patient_groupresistant.GBM21-patient_groupsensitive.GBM21	mitiglinide
-0.000512517	9.80378	-0.388227	0.69785	0.731039	-8.73092	patient_groupresistant.GBM21-patient_groupsensitive.GBM21	grazoprevir
-0.000653086	9.82368	-0.386477	0.699145	0.731715	-8.59523	patient_groupresistant.GBM21-patient_groupsensitive.GBM21	fluocinolone.acetonide
-0.000694705	9.82072	-0.386175	0.699369	0.731715	-8.6731	patient_groupresistant.GBM21-patient_groupsensitive.GBM21	JW55
0.000595688	9.81467	0.382264	0.702267	0.734288	-8.73783	patient_groupresistant.GBM21-patient_groupsensitive.GBM21	propafenone
-0.000583394	9.8185	-0.380704	0.703425	0.734761	-8.66619	patient_groupresistant.GBM21-patient_groupsensitive.GBM21	disopyramide
0.000606141	9.79389	0.380471	0.703598	0.734761	-8.68565	patient_groupresistant.GBM21-patient_groupsensitive.GBM21	tedizolid
-0.000535086	9.82475	-0.379393	0.704398	0.735138	-8.68732	patient_groupresistant.GBM21-patient_groupsensitive.GBM21	AZD.6482
0.000591218	9.78469	0.376543	0.706515	0.736888	-8.67276	patient_groupresistant.GBM21-patient_groupsensitive.GBM21	minoxidil
0.000649249	9.80048	0.375069	0.70761	0.737572	-8.74178	patient_groupresistant.GBM21-patient_groupsensitive.GBM21	sacubitril
0.0005681	9.80838	0.366856	0.713728	0.743485	-8.74418	patient_groupresistant.GBM21-patient_groupsensitive.GBM21	anacetrapib
0.000744933	9.79485	0.364316	0.715623	0.744996	-8.74462	patient_groupresistant.GBM21-patient_groupsensitive.GBM21	emedastine
-0.000567298	9.80132	-0.352164	0.724716	0.753993	-8.7479	patient_groupresistant.GBM21-patient_groupsensitive.GBM21	mifobate
0.000451222	9.79859	0.345817	0.729481	0.758479	-8.74845	patient_groupresistant.GBM21-patient_groupsensitive.GBM21	indole.3.carbinol
0.000577136	9.81278	0.333105	0.739056	0.767958	-8.75631	patient_groupresistant.GBM21-patient_groupsensitive.GBM21	griseofulvin
-0.0006043	9.8183	-0.331962	0.739919	0.768377	-8.75101	patient_groupresistant.GBM21-patient_groupsensitive.GBM21	garcinol
-0.000554305	9.81432	-0.328608	0.742453	0.770531	-8.70174	patient_groupresistant.GBM21-patient_groupsensitive.GBM21	DU.728
0.000442606	9.81259	0.317812	0.750629	0.778533	-8.75878	patient_groupresistant.GBM21-patient_groupsensitive.GBM21	amiprilose
-0.000459308	9.80297	-0.311528	0.7554	0.782997	-8.7621	patient_groupresistant.GBM21-patient_groupsensitive.GBM21	PF.04447943
0.000429724	9.80642	0.309982	0.756576	0.78373	-8.76413	patient_groupresistant.GBM21-patient_groupsensitive.GBM21	sodium.gualenate
-0.000476045	9.80397	-0.30773	0.758289	0.785019	-8.76163	patient_groupresistant.GBM21-patient_groupsensitive.GBM21	idebenone
0.000497877	9.79404	0.302659	0.762151	0.78853	-8.72086	patient_groupresistant.GBM21-patient_groupsensitive.GBM21	bumetanide
0.000436762	9.79846	0.290905	0.771125	0.797322	-8.74409	patient_groupresistant.GBM21-patient_groupsensitive.GBM21	rifaximin
0.000431183	9.80067	0.28799	0.773355	0.799134	-8.74053	patient_groupresistant.GBM21-patient_groupsensitive.GBM21	terbinafine
-0.000440201	9.81312	-0.28085	0.778826	0.804291	-8.76228	patient_groupresistant.GBM21-patient_groupsensitive.GBM21	darunavir
-0.000513917	9.79238	-0.274573	0.783646	0.808769	-8.71442	patient_groupresistant.GBM21-patient_groupsensitive.GBM21	closantel
-0.00038051	9.78455	-0.270696	0.786626	0.811345	-8.73094	patient_groupresistant.GBM21-patient_groupsensitive.GBM21	etoricoxib
0.000417872	9.79959	0.268618	0.788225	0.812493	-8.7676	patient_groupresistant.GBM21-patient_groupsensitive.GBM21	5.aminolevulinic.acid
-0.000435963	9.78542	-0.267969	0.788724	0.812507	-8.7134	patient_groupresistant.GBM21-patient_groupsensitive.GBM21	meptazinol
-0.00033944	9.81048	-0.264419	0.791458	0.814822	-8.7767	patient_groupresistant.GBM21-patient_groupsensitive.GBM21	chlorpromazine
-0.00036739	9.80001	-0.262465	0.792964	0.81587	-8.77718	patient_groupresistant.GBM21-patient_groupsensitive.GBM21	gemifloxacin
0.000349605	9.78515	0.258121	0.796315	0.818815	-8.70133	patient_groupresistant.GBM21-patient_groupsensitive.GBM21	vilazodone
0.00039408	9.79606	0.253103	0.80019	0.822294	-8.75222	patient_groupresistant.GBM21-patient_groupsensitive.GBM21	prazosin
0.000382071	9.80907	0.243934	0.807283	0.829075	-8.78227	patient_groupresistant.GBM21-patient_groupsensitive.GBM21	sasapyrine
-0.000345883	9.82069	-0.235906	0.813507	0.834812	-8.72501	patient_groupresistant.GBM21-patient_groupsensitive.GBM21	lersivirine
-0.000365282	9.80019	-0.235441	0.813867	0.834812	-8.7731	patient_groupresistant.GBM21-patient_groupsensitive.GBM21	clomipramine
0.000383518	9.78638	0.23396	0.815017	0.83548	-8.7512	patient_groupresistant.GBM21-patient_groupsensitive.GBM21	urea
0.00028916	9.82366	0.230954	0.817352	0.83736	-8.78163	patient_groupresistant.GBM21-patient_groupsensitive.GBM21	ivacaftor
-0.000291418	9.79133	-0.203599	0.838668	0.858672	-8.76716	patient_groupresistant.GBM21-patient_groupsensitive.GBM21	apocynin
-0.000232165	9.79276	-0.194428	0.845842	0.865488	-8.71401	patient_groupresistant.GBM21-patient_groupsensitive.GBM21	Z160
-0.000312347	9.82095	-0.186718	0.851882	0.871137	-8.75303	patient_groupresistant.GBM21-patient_groupsensitive.GBM21	AS.601245
-0.000267483	9.80651	-0.184902	0.853307	0.871822	-8.7949	patient_groupresistant.GBM21-patient_groupsensitive.GBM21	FPL.55712
-0.000295625	9.79646	-0.184536	0.853594	0.871822	-8.77933	patient_groupresistant.GBM21-patient_groupsensitive.GBM21	cyclosporin.a
-0.000283316	9.79781	-0.172983	0.862665	0.88055	-8.74645	patient_groupresistant.GBM21-patient_groupsensitive.GBM21	pimavanserin
-0.000355536	9.78356	-0.172148	0.863322	0.880683	-8.63568	patient_groupresistant.GBM21-patient_groupsensitive.GBM21	fludarabine.phosphate
-0.000269685	9.79298	-0.169986	0.865022	0.88188	-8.7388	patient_groupresistant.GBM21-patient_groupsensitive.GBM21	estramustine
0.000290469	9.79711	0.164286	0.869507	0.885679	-8.75892	patient_groupresistant.GBM21-patient_groupsensitive.GBM21	minaprine
-0.000223566	9.81288	-0.163905	0.869807	0.885679	-8.78384	patient_groupresistant.GBM21-patient_groupsensitive.GBM21	ifenprodil
-0.000254476	9.80325	-0.160301	0.872645	0.888029	-8.79756	patient_groupresistant.GBM21-patient_groupsensitive.GBM21	PH.797804
0.00026072	9.79467	0.158154	0.874336	0.889209	-8.78401	patient_groupresistant.GBM21-patient_groupsensitive.GBM21	ketotifen
-0.00027409	9.8118	-0.152145	0.879073	0.893484	-8.80074	patient_groupresistant.GBM21-patient_groupsensitive.GBM21	MK.5108
0.000231187	9.79997	0.149012	0.881545	0.895453	-8.76167	patient_groupresistant.GBM21-patient_groupsensitive.GBM21	lamivudine
0.000215582	9.82361	0.147958	0.882377	0.895754	-8.76414	patient_groupresistant.GBM21-patient_groupsensitive.GBM21	mepacrine
-0.000203343	9.79801	-0.144458	0.885139	0.898014	-8.79479	patient_groupresistant.GBM21-patient_groupsensitive.GBM21	MK.0812
0.000202361	9.82176	0.136739	0.891238	0.903654	-8.74855	patient_groupresistant.GBM21-patient_groupsensitive.GBM21	GSK.429286A
0.000209483	9.79088	0.125735	0.899942	0.911927	-8.74453	patient_groupresistant.GBM21-patient_groupsensitive.GBM21	phenylacetylglutamine
-0.000149615	9.81018	-0.113936	0.909289	0.920841	-8.80517	patient_groupresistant.GBM21-patient_groupsensitive.GBM21	trilostane
-0.000158795	9.80816	-0.100559	0.919901	0.930965	-8.80003	patient_groupresistant.GBM21-patient_groupsensitive.GBM21	MK.3207
0.000121112	9.80885	0.0999326	0.920398	0.930965	-8.80652	patient_groupresistant.GBM21-patient_groupsensitive.GBM21	nisoxetine
0.000139524	9.77762	0.0982008	0.921773	0.931792	-8.71438	patient_groupresistant.GBM21-patient_groupsensitive.GBM21	ketoconazole
0.000176078	9.77367	0.0973108	0.92248	0.931944	-8.62903	patient_groupresistant.GBM21-patient_groupsensitive.GBM21	ZK.93426
0.000127806	9.80238	0.092023	0.92668	0.935623	-8.80797	patient_groupresistant.GBM21-patient_groupsensitive.GBM21	amodiaquine
0.00013188	9.80362	0.0906286	0.927788	0.936177	-8.78819	patient_groupresistant.GBM21-patient_groupsensitive.GBM21	SDZ.NKT.343
-0.00012206	9.80068	-0.0880219	0.92986	0.937702	-8.79968	patient_groupresistant.GBM21-patient_groupsensitive.GBM21	inosine
-0.000108591	9.80068	-0.0872421	0.930479	0.937762	-8.78	patient_groupresistant.GBM21-patient_groupsensitive.GBM21	lacitol
-0.000125474	9.82331	-0.0859056	0.931542	0.938268	-8.78545	patient_groupresistant.GBM21-patient_groupsensitive.GBM21	sertraline
-0.000145911	9.84812	-0.0821583	0.934521	0.940703	-8.5855	patient_groupresistant.GBM21-patient_groupsensitive.GBM21	sulpiride
-0.00011608	9.79931	-0.0784547	0.937467	0.943101	-8.79761	patient_groupresistant.GBM21-patient_groupsensitive.GBM21	doxifluridine
-9.91155e-05	9.801	-0.0689952	0.944994	0.950102	-8.78051	patient_groupresistant.GBM21-patient_groupsensitive.GBM21	rutin
0.000107656	9.79788	0.0662295	0.947195	0.951744	-8.77924	patient_groupresistant.GBM21-patient_groupsensitive.GBM21	nebivolol
-9.57888e-05	9.82241	-0.0623758	0.950264	0.954254	-8.80565	patient_groupresistant.GBM21-patient_groupsensitive.GBM21	rilmenidine
-7.22282e-05	9.78687	-0.0488341	0.961052	0.964509	-8.71008	patient_groupresistant.GBM21-patient_groupsensitive.GBM21	moxisylyte
6.94512e-05	9.79006	0.0477822	0.96189	0.964772	-8.73272	patient_groupresistant.GBM21-patient_groupsensitive.GBM21	methazolamide
-6.85696e-05	9.80438	-0.0462582	0.963105	0.965412	-8.80786	patient_groupresistant.GBM21-patient_groupsensitive.GBM21	almitrine
-6.19307e-05	9.80375	-0.0410749	0.967236	0.968973	-8.79679	patient_groupresistant.GBM21-patient_groupsensitive.GBM21	ABT.239
-4.41754e-05	9.83124	-0.0287216	0.977087	0.978256	-8.69806	patient_groupresistant.GBM21-patient_groupsensitive.GBM21	lestaurtinib
2.82395e-05	9.80197	0.0189006	0.98492	0.985013	-8.80182	patient_groupresistant.GBM21-patient_groupsensitive.GBM21	medroxyprogesterone.acetate
2.97697e-05	9.7952	0.0187849	0.985013	0.985013	-8.78215	patient_groupresistant.GBM21-patient_groupsensitive.GBM21	mirodenafil
0.0452225	9.78074	48.6228	0	0	1147.28	patient_groupresistant.GBM41-patient_groupsensitive.GBM41	AEE.788
0.0833446	9.80268	121.482	0	0	6507.56	patient_groupresistant.GBM41-patient_groupsensitive.GBM41	alisertib
0.0433769	9.79932	47.2287	0	0	1083.23	patient_groupresistant.GBM41-patient_groupsensitive.GBM41	alvespimycin
0.0447044	9.78957	53.597	0	0	1389.65	patient_groupresistant.GBM41-patient_groupsensitive.GBM41	AMG.232
0.040476	9.81204	40.1851	0	0	786.075	patient_groupresistant.GBM41-patient_groupsensitive.GBM41	amsacrine
0.0544666	9.8145	49.9108	0	0	1208.03	patient_groupresistant.GBM41-patient_groupsensitive.GBM41	AP.26113
0.0465328	9.81907	45.902	0	0	1023.87	patient_groupresistant.GBM41-patient_groupsensitive.GBM41	AS.703026
0.0417858	9.80241	44.5194	0	0	963.653	patient_groupresistant.GBM41-patient_groupsensitive.GBM41	atorvastatin
0.0524541	9.81611	43.2239	0	0	908.905	patient_groupresistant.GBM41-patient_groupsensitive.GBM41	AZD.8055
0.0637082	9.78265	52.45	0	0	1331.91	patient_groupresistant.GBM41-patient_groupsensitive.GBM41	AZD.8330
0.0403431	9.80087	43.5646	0	0	923.055	patient_groupresistant.GBM41-patient_groupsensitive.GBM41	belinostat
0.0524124	9.7832	54.4285	0	0	1432.25	patient_groupresistant.GBM41-patient_groupsensitive.GBM41	BIIB.021
0.0528893	9.78173	44.6738	0	0	970.323	patient_groupresistant.GBM41-patient_groupsensitive.GBM41	binimetinib
-0.0403181	9.80986	-42.3168	0	0	871.336	patient_groupresistant.GBM41-patient_groupsensitive.GBM41	CNQX
0.0548411	9.80628	47.6768	0	0	1103.68	patient_groupresistant.GBM41-patient_groupsensitive.GBM41	cobimetinib
0.039595	9.81301	47.2751	0	0	1085.31	patient_groupresistant.GBM41-patient_groupsensitive.GBM41	crizotinib
-0.0299908	9.81648	-41.2227	0	0	826.955	patient_groupresistant.GBM41-patient_groupsensitive.GBM41	D.4476
0.0508078	9.7985	51.5951	0	0	1289.55	patient_groupresistant.GBM41-patient_groupsensitive.GBM41	dacinostat
0.0552791	9.79753	58.1849	0	0	1631.93	patient_groupresistant.GBM41-patient_groupsensitive.GBM41	danusertib
0.0370908	9.80405	43.5594	0	0	922.871	patient_groupresistant.GBM41-patient_groupsensitive.GBM41	docetaxel
0.0460359	9.79205	52.7602	0	0	1347.4	patient_groupresistant.GBM41-patient_groupsensitive.GBM41	ENMD.2076
-0.0365221	9.83473	-43.1153	0	0	904.271	patient_groupresistant.GBM41-patient_groupsensitive.GBM41	entecavir
0.0520819	9.81205	39.6356	0	0	764.9	patient_groupresistant.GBM41-patient_groupsensitive.GBM41	entinostat
-0.0315721	9.81988	-38.7825	0	0	732.185	patient_groupresistant.GBM41-patient_groupsensitive.GBM41	FK.866
0.049504	9.79903	46.2332	0	0	1038.58	patient_groupresistant.GBM41-patient_groupsensitive.GBM41	foretinib
0.0434752	9.79595	45.5354	0	0	1007.71	patient_groupresistant.GBM41-patient_groupsensitive.GBM41	ganetespib
0.0562858	9.79949	55.8249	0	0	1505.11	patient_groupresistant.GBM41-patient_groupsensitive.GBM41	GDC.0941
0.0376027	9.79556	39.9587	0	0	777.216	patient_groupresistant.GBM41-patient_groupsensitive.GBM41	geldanamycin
0.0792298	9.77937	71.6723	0	0	2443.16	patient_groupresistant.GBM41-patient_groupsensitive.GBM41	GSK.1070916
0.0758399	9.80616	53.0209	0	0	1360.64	patient_groupresistant.GBM41-patient_groupsensitive.GBM41	GSK.2126458
0.0377246	9.79447	43.3927	0	0	915.825	patient_groupresistant.GBM41-patient_groupsensitive.GBM41	GSK.461364
-0.0326382	9.81245	-41.0598	0	0	820.488	patient_groupresistant.GBM41-patient_groupsensitive.GBM41	hesperidin
0.040484	9.801	43.4676	0	0	919	patient_groupresistant.GBM41-patient_groupsensitive.GBM41	idasanutlin
0.05426	9.76757	51.7253	0	0	1295.97	patient_groupresistant.GBM41-patient_groupsensitive.GBM41	IKK.2.inhibitor.V
-0.0365802	9.8166	-41.851	0	0	852.32	patient_groupresistant.GBM41-patient_groupsensitive.GBM41	indometacin
0.0542332	9.79868	50.6243	0	0	1242.28	patient_groupresistant.GBM41-patient_groupsensitive.GBM41	ingenol.mebutate
0.0506731	9.79992	51.1576	0	0	1268.13	patient_groupresistant.GBM41-patient_groupsensitive.GBM41	JNJ.26481585
0.04127	9.80994	42.6027	0	0	883.037	patient_groupresistant.GBM41-patient_groupsensitive.GBM41	JNK.IN.5A
0.0403277	9.77531	40.2092	0	0	787.083	patient_groupresistant.GBM41-patient_groupsensitive.GBM41	JQ1.(+)
0.0637507	9.80219	52.2792	0	0	1323.54	patient_groupresistant.GBM41-patient_groupsensitive.GBM41	MK.1775
0.0353461	9.8117	39.8486	0	0	772.943	patient_groupresistant.GBM41-patient_groupsensitive.GBM41	MLN.8054
-0.0316815	9.81437	-42.3225	0	0	871.479	patient_groupresistant.GBM41-patient_groupsensitive.GBM41	naftifine
0.0498035	9.79919	43.7012	0	0	928.942	patient_groupresistant.GBM41-patient_groupsensitive.GBM41	neratinib
-0.0308906	9.82368	-39.44	0	0	757.185	patient_groupresistant.GBM41-patient_groupsensitive.GBM41	nevirapine
0.0628867	9.81789	43.9479	0	0	939.444	patient_groupresistant.GBM41-patient_groupsensitive.GBM41	NVP.BEZ235
0.0837125	9.77806	77.0892	0	0	2808.25	patient_groupresistant.GBM41-patient_groupsensitive.GBM41	NVP.TAE684
0.0449307	9.80622	47.9107	0	0	1114.35	patient_groupresistant.GBM41-patient_groupsensitive.GBM41	OSI.027
0.0844624	9.76519	60.5896	0	0	1765.95	patient_groupresistant.GBM41-patient_groupsensitive.GBM41	palbociclib
0.0486975	9.80001	50.4646	0	0	1234.53	patient_groupresistant.GBM41-patient_groupsensitive.GBM41	PCI.24781
0.0427981	9.7891	44.4198	0	0	959.39	patient_groupresistant.GBM41-patient_groupsensitive.GBM41	PD.184352
0.0654148	9.78191	64.6281	0	0	2001.49	patient_groupresistant.GBM41-patient_groupsensitive.GBM41	PF.03758309
0.0629327	9.81231	46.636	0	0	1056.7	patient_groupresistant.GBM41-patient_groupsensitive.GBM41	PF.03814735
0.0470047	9.81195	42.1771	0	0	865.572	patient_groupresistant.GBM41-patient_groupsensitive.GBM41	PF.04691502
0.0461863	9.78846	42.6805	0	0	886.272	patient_groupresistant.GBM41-patient_groupsensitive.GBM41	PHA.793887
0.0636214	9.78499	61.2446	0	0	1803.23	patient_groupresistant.GBM41-patient_groupsensitive.GBM41	PHA.848125
0.0572105	9.81116	45.7934	0	0	1019.11	patient_groupresistant.GBM41-patient_groupsensitive.GBM41	PI.103
0.0632656	9.79951	52.8099	0	0	1349.94	patient_groupresistant.GBM41-patient_groupsensitive.GBM41	pitavastatin
0.0503585	9.79384	46.8878	0	0	1067.84	patient_groupresistant.GBM41-patient_groupsensitive.GBM41	R.547
0.0471212	9.81179	43.3717	0	0	915.019	patient_groupresistant.GBM41-patient_groupsensitive.GBM41	refametinib
0.0418315	9.81776	42.5123	0	0	879.309	patient_groupresistant.GBM41-patient_groupsensitive.GBM41	rigosertib
0.0547324	9.77228	45.4627	0	0	1004.58	patient_groupresistant.GBM41-patient_groupsensitive.GBM41	Ro.4987655
-0.0365443	9.8057	-40.5493	0	0	800.365	patient_groupresistant.GBM41-patient_groupsensitive.GBM41	ruxolitinib
0.0515159	9.79795	50.2439	0	0	1223.93	patient_groupresistant.GBM41-patient_groupsensitive.GBM41	SB.939
0.0547497	9.79906	54.1285	0	0	1416.83	patient_groupresistant.GBM41-patient_groupsensitive.GBM41	selinexor
0.0370478	9.79722	42.3739	0	0	873.604	patient_groupresistant.GBM41-patient_groupsensitive.GBM41	simvastatin
0.0352775	9.80248	41.5215	0	0	838.971	patient_groupresistant.GBM41-patient_groupsensitive.GBM41	SNX.2112
0.0655613	9.78852	55.0373	0	0	1463.85	patient_groupresistant.GBM41-patient_groupsensitive.GBM41	STA.5326
0.0666785	9.79704	56.9187	0	0	1563.33	patient_groupresistant.GBM41-patient_groupsensitive.GBM41	TAK.733
0.0510585	9.81323	41.464	0	0	836.753	patient_groupresistant.GBM41-patient_groupsensitive.GBM41	torin.1
0.0683228	9.80985	39.9409	0	0	776.783	patient_groupresistant.GBM41-patient_groupsensitive.GBM41	torin.2
0.0471288	9.81368	53.4706	0	0	1383.26	patient_groupresistant.GBM41-patient_groupsensitive.GBM41	tozasertib
0.0645228	9.80381	55.7671	0	0	1502.12	patient_groupresistant.GBM41-patient_groupsensitive.GBM41	trametinib
0.0388285	9.80077	42.6839	0	0	886.351	patient_groupresistant.GBM41-patient_groupsensitive.GBM41	WH.4.025
0.0661844	9.79965	57.1684	0	0	1576.79	patient_groupresistant.GBM41-patient_groupsensitive.GBM41	WYE.125132
0.0489856	9.79788	47.7478	0	0	1106.89	patient_groupresistant.GBM41-patient_groupsensitive.GBM41	XL.888
0.0528573	9.79588	53.2306	0	0	1371.1	patient_groupresistant.GBM41-patient_groupsensitive.GBM41	ZSTK.474
-0.0332311	9.80099	-38.6842	5.92878775009496e-323	1.28951133564565e-321	728.563	patient_groupresistant.GBM41-patient_groupsensitive.GBM41	repaglinide
0.0452552	9.80441	38.6597	1.67982319586024e-322	3.6066792146411e-321	727.635	patient_groupresistant.GBM41-patient_groupsensitive.GBM41	taselisib
-0.0232517	9.80848	-38.2545	6.51459664333872e-316	1.38043478239236e-314	712.389	patient_groupresistant.GBM41-patient_groupsensitive.GBM41	O6.benzylguanine
0.0347406	9.80298	38.1377	5.02795737384828e-314	1.05210008048022e-312	708.112	patient_groupresistant.GBM41-patient_groupsensitive.GBM41	phorbol.myristate.acetate
0.0610053	9.81812	38.1142	1.20385263730263e-313	2.48796211709374e-312	707.472	patient_groupresistant.GBM41-patient_groupsensitive.GBM41	mocetinostat
0.0323067	9.79755	38.0731	5.53657188380483e-313	1.13027089432772e-311	705.685	patient_groupresistant.GBM41-patient_groupsensitive.GBM41	GBM_JQ1
-0.0274919	9.8026	-37.9421	7.08966419666421e-311	0	700.851	patient_groupresistant.GBM41-patient_groupsensitive.GBM41	etofenamate
0.0345065	9.78839	37.8665	0	2.30584e-308	698.101	patient_groupresistant.GBM41-patient_groupsensitive.GBM41	pelitinib
0.0361241	9.77264	37.6589	2.41378e-306	4.75374e-305	690.422	patient_groupresistant.GBM41-patient_groupsensitive.GBM41	WZ.4.145
0.0315261	9.80941	37.5524	1.19594e-304	2.32792e-303	686.52	patient_groupresistant.GBM41-patient_groupsensitive.GBM41	JQ1+SR1277
0.0325918	9.80019	37.5358	2.19244e-304	4.21855e-303	685.891	patient_groupresistant.GBM41-patient_groupsensitive.GBM41	AT.13387
0.0342656	9.79287	37.5049	6.79698e-304	1.29297e-302	684.762	patient_groupresistant.GBM41-patient_groupsensitive.GBM41	NVP.AUY922
0.0410901	9.81494	37.483	1.51646e-303	2.85231e-302	684	patient_groupresistant.GBM41-patient_groupsensitive.GBM41	epirubicin
0.0348199	9.79381	37.2918	1.61317e-300	3.0005e-299	677.009	patient_groupresistant.GBM41-patient_groupsensitive.GBM41	metronidazole
-0.0276653	9.82325	-37.1715	1.27598e-298	2.34725e-297	672.608	patient_groupresistant.GBM41-patient_groupsensitive.GBM41	KIN001.260
0.0332754	9.78918	37.1143	1.01301e-297	1.84324e-296	670.619	patient_groupresistant.GBM41-patient_groupsensitive.GBM41	JWE.035
0.0311945	9.78069	36.9643	2.29213e-295	4.12583e-294	665.14	patient_groupresistant.GBM41-patient_groupsensitive.GBM41	hexachlorophene
0.0406701	9.81629	36.8383	2.13922e-293	3.80963e-292	660.664	patient_groupresistant.GBM41-patient_groupsensitive.GBM41	romidepsin
0.032221	9.80515	36.7397	7.38939e-292	1.30209e-290	657.124	patient_groupresistant.GBM41-patient_groupsensitive.GBM41	LY.2603618
-0.0240135	9.81812	-36.6948	3.69762e-291	6.44773e-290	655.434	patient_groupresistant.GBM41-patient_groupsensitive.GBM41	telotristat
-0.0309677	9.81164	-36.5602	4.54971e-289	7.85177e-288	650.636	patient_groupresistant.GBM41-patient_groupsensitive.GBM41	norethisterone
0.0268567	9.80876	36.5314	1.26841e-288	2.16664e-287	649.619	patient_groupresistant.GBM41-patient_groupsensitive.GBM41	tipifarnib.P2
-0.0263333	9.81613	-36.4824	7.27663e-288	1.23041e-286	647.856	patient_groupresistant.GBM41-patient_groupsensitive.GBM41	2.iminobiotin
0.0289505	9.80589	36.2105	1.13253e-283	1.89586e-282	638.235	patient_groupresistant.GBM41-patient_groupsensitive.GBM41	AZ.20
0.0514941	9.80619	36.0518	3.07332e-281	5.09381e-280	632.832	patient_groupresistant.GBM41-patient_groupsensitive.GBM41	oprozomib
-0.0252359	9.81156	-35.8671	2.01911e-278	3.31371e-277	626.158	patient_groupresistant.GBM41-patient_groupsensitive.GBM41	AICA.ribonucleotide
0.045504	9.8062	35.8338	6.50087e-278	1.05655e-276	625.127	patient_groupresistant.GBM41-patient_groupsensitive.GBM41	ixazomib
-0.0228232	9.8117	-35.658	3.02602e-275	4.87073e-274	618.836	patient_groupresistant.GBM41-patient_groupsensitive.GBM41	edoxaban
0.0443618	9.82287	35.5172	4.04748e-273	6.45284e-272	614.076	patient_groupresistant.GBM41-patient_groupsensitive.GBM41	TAS.103
0.0531131	9.82974	35.4882	1.10939e-272	1.75199e-271	613.153	patient_groupresistant.GBM41-patient_groupsensitive.GBM41	GDC.0980
-0.0295179	9.81118	-35.1605	9.14077e-268	1.43006e-266	601.637	patient_groupresistant.GBM41-patient_groupsensitive.GBM41	moxifloxacin
-0.0256272	9.81522	-35.0613	2.75913e-266	4.27665e-265	598.217	patient_groupresistant.GBM41-patient_groupsensitive.GBM41	tirasemtiv
-0.0311993	9.81409	-35.0475	4.43931e-266	6.8178e-265	597.77	patient_groupresistant.GBM41-patient_groupsensitive.GBM41	LDN.193189
-0.0301704	9.80377	-34.9747	5.37192e-265	8.17509e-264	595.3	patient_groupresistant.GBM41-patient_groupsensitive.GBM41	VTP.27999
-0.0260615	9.7979	-34.5938	2.29963e-259	3.46809e-258	582.388	patient_groupresistant.GBM41-patient_groupsensitive.GBM41	benazepril
0.0306035	9.82181	34.463	1.91489e-257	2.86208e-256	577.9	patient_groupresistant.GBM41-patient_groupsensitive.GBM41	cabazitaxel
-0.0232016	9.82666	-34.2764	1.02345e-254	1.51615e-253	571.601	patient_groupresistant.GBM41-patient_groupsensitive.GBM41	indoximod
-0.023724	9.82889	-34.2709	1.22759e-254	1.80262e-253	571.432	patient_groupresistant.GBM41-patient_groupsensitive.GBM41	tiludronate
-0.0251596	9.8141	-33.916	1.72421e-249	2.50986e-248	559.608	patient_groupresistant.GBM41-patient_groupsensitive.GBM41	SB.705498
-0.0304264	9.79641	-33.8221	3.89232e-248	5.61702e-247	556.57	patient_groupresistant.GBM41-patient_groupsensitive.GBM41	nepafenac
0.0287745	9.81088	33.7988	8.44059e-248	1.20765e-246	555.731	patient_groupresistant.GBM41-patient_groupsensitive.GBM41	paclitaxel
-0.0269795	9.80816	-33.6705	5.86313e-246	8.3177e-245	551.498	patient_groupresistant.GBM41-patient_groupsensitive.GBM41	clemizole
-0.0293718	9.80165	-33.6202	3.08339e-245	4.33747e-244	549.896	patient_groupresistant.GBM41-patient_groupsensitive.GBM41	ginkgolide.b
0.0461145	9.80106	33.5546	2.67176e-244	3.72711e-243	547.838	patient_groupresistant.GBM41-patient_groupsensitive.GBM41	ixazomib.citrate
-0.0163719	9.82531	-33.0971	8.30534e-238	1.14902e-236	532.687	patient_groupresistant.GBM41-patient_groupsensitive.GBM41	acenocoumarol
-0.0225538	9.82066	-32.9689	5.28398e-236	7.25031e-235	528.542	patient_groupresistant.GBM41-patient_groupsensitive.GBM41	YM.976
0.0265123	9.81096	32.9455	1.12619e-235	1.53271e-234	527.799	patient_groupresistant.GBM41-patient_groupsensitive.GBM41	HG.5.113.01
-0.0292896	9.80377	-32.8376	3.66424e-234	4.94672e-233	524.468	patient_groupresistant.GBM41-patient_groupsensitive.GBM41	torasemide
-0.0254612	9.81435	-32.7997	1.2426e-233	1.66409e-232	523.112	patient_groupresistant.GBM41-patient_groupsensitive.GBM41	ALW.II.38.3
0.0301729	9.7908	32.7515	5.84623e-233	7.76713e-232	521.561	patient_groupresistant.GBM41-patient_groupsensitive.GBM41	resminostat
0.0336223	9.81266	32.6436	1.86618e-231	2.45983e-230	518.176	patient_groupresistant.GBM41-patient_groupsensitive.GBM41	JW.7.24.1
0.0273992	9.78095	32.475	4.08781e-229	5.34609e-228	512.763	patient_groupresistant.GBM41-patient_groupsensitive.GBM41	sertindole
-0.026897	9.80544	-32.4267	1.90097e-228	2.46684e-227	511.192	patient_groupresistant.GBM41-patient_groupsensitive.GBM41	taladegib
0.0477336	9.81686	32.3994	4.53132e-228	5.83494e-227	510.506	patient_groupresistant.GBM41-patient_groupsensitive.GBM41	carfilzomib
0.0290378	9.79067	32.3909	5.94651e-228	7.59882e-227	510.072	patient_groupresistant.GBM41-patient_groupsensitive.GBM41	radicicol
-0.0234622	9.81276	-32.3116	7.37651e-227	9.35475e-226	507.505	patient_groupresistant.GBM41-patient_groupsensitive.GBM41	formoterol
-0.0292779	9.80268	-32.2823	1.8674e-226	2.3504e-225	506.589	patient_groupresistant.GBM41-patient_groupsensitive.GBM41	nicotinamide
0.026107	9.8062	32.2819	1.89365e-226	2.36565e-225	506.584	patient_groupresistant.GBM41-patient_groupsensitive.GBM41	albendazole
0.0256802	9.80585	32.1423	1.56617e-224	1.94205e-223	502.171	patient_groupresistant.GBM41-patient_groupsensitive.GBM41	AV.412
-0.023644	9.81912	-32.1292	2.3671e-224	2.91363e-223	501.739	patient_groupresistant.GBM41-patient_groupsensitive.GBM41	efaproxiral
0.0345138	9.79772	32.1184	3.3273e-224	4.06562e-223	501.516	patient_groupresistant.GBM41-patient_groupsensitive.GBM41	niclosamide
0.0332504	9.81885	32.1029	5.41465e-224	6.56821e-223	500.966	patient_groupresistant.GBM41-patient_groupsensitive.GBM41	PKI.179
0.0470929	9.80872	32.0161	8.34959e-223	1.00555e-221	498.432	patient_groupresistant.GBM41-patient_groupsensitive.GBM41	delanzomib
-0.0235334	9.80947	-31.9431	8.26036e-222	9.87703e-221	495.933	patient_groupresistant.GBM41-patient_groupsensitive.GBM41	tetradecylthioacetic.acid
-0.0263374	9.80274	-31.9231	1.54896e-221	1.83898e-220	495.265	patient_groupresistant.GBM41-patient_groupsensitive.GBM41	bisindolylmaleimide
0.0255177	9.79821	31.7292	6.65161e-219	7.8414e-218	489.288	patient_groupresistant.GBM41-patient_groupsensitive.GBM41	LGX.818
-0.026773	9.79522	-31.711	1.1714e-218	1.37128e-217	488.779	patient_groupresistant.GBM41-patient_groupsensitive.GBM41	glycitein
-0.0279489	9.79839	-31.644	9.42687e-218	1.09587e-216	486.657	patient_groupresistant.GBM41-patient_groupsensitive.GBM41	miltefosine
0.0277272	9.80445	31.6237	1.76993e-217	2.04336e-216	485.97	patient_groupresistant.GBM41-patient_groupsensitive.GBM41	HMN.214
0.027867	9.79574	31.5823	6.40757e-217	7.34676e-216	484.709	patient_groupresistant.GBM41-patient_groupsensitive.GBM41	BAY.87.2243
-0.0232632	9.81964	-31.499	8.48115e-216	9.65813e-215	482.074	patient_groupresistant.GBM41-patient_groupsensitive.GBM41	letrozole
0.0317259	9.7844	31.375	3.90863e-214	4.42098e-213	478.371	patient_groupresistant.GBM41-patient_groupsensitive.GBM41	RAF.265
-0.0283362	9.79782	-31.3731	4.14296e-214	4.65458e-213	478.215	patient_groupresistant.GBM41-patient_groupsensitive.GBM41	KIN001.043
-0.0203406	9.81338	-31.3587	6.45223e-214	7.20068e-213	477.733	patient_groupresistant.GBM41-patient_groupsensitive.GBM41	AZD.1480
0.0326493	9.78872	31.3447	9.95269e-214	1.10336e-212	477.41	patient_groupresistant.GBM41-patient_groupsensitive.GBM41	ACY.1215
-0.0212156	9.81728	-31.2574	1.45865e-212	1.60644e-211	474.618	patient_groupresistant.GBM41-patient_groupsensitive.GBM41	ursodeoxycholyltaurine
-0.0222447	9.7965	-31.2305	3.33451e-212	3.64835e-211	473.868	patient_groupresistant.GBM41-patient_groupsensitive.GBM41	testosterone
0.024532	9.79839	31.2033	7.68125e-212	8.34962e-211	473.057	patient_groupresistant.GBM41-patient_groupsensitive.GBM41	GSK.2334470
0.0272332	9.80044	31.1675	2.30032e-211	2.48435e-210	471.882	patient_groupresistant.GBM41-patient_groupsensitive.GBM41	dolastatin.10
-0.021638	9.82337	-31.146	4.45013e-211	4.77533e-210	471.201	patient_groupresistant.GBM41-patient_groupsensitive.GBM41	amitifadine
-0.0232449	9.82766	-31.0113	2.73195e-209	2.91292e-208	467.091	patient_groupresistant.GBM41-patient_groupsensitive.GBM41	agomelatine
0.0270703	9.80528	30.9095	6.04994e-208	6.40987e-207	464.037	patient_groupresistant.GBM41-patient_groupsensitive.GBM41	valrubicin
-0.0226577	9.81753	-30.8539	3.27417e-207	3.44714e-206	462.32	patient_groupresistant.GBM41-patient_groupsensitive.GBM41	VX.661
-0.0222788	9.81884	-30.7696	4.21627e-206	4.41127e-205	459.757	patient_groupresistant.GBM41-patient_groupsensitive.GBM41	camostat.mesilate
0.0281189	9.77906	30.7192	1.93857e-205	2.01563e-204	458.356	patient_groupresistant.GBM41-patient_groupsensitive.GBM41	tacedinaline
0.0310017	9.79728	30.6828	5.82237e-205	6.01645e-204	457.164	patient_groupresistant.GBM41-patient_groupsensitive.GBM41	pralatrexate
-0.0228706	9.80467	-30.6735	7.69948e-205	7.90732e-204	456.9	patient_groupresistant.GBM41-patient_groupsensitive.GBM41	dapsone
0.0375149	9.81124	30.6395	2.1464e-204	2.1909e-203	456.092	patient_groupresistant.GBM41-patient_groupsensitive.GBM41	PF.477736
0.0325503	9.82141	30.6246	3.3638e-204	3.41273e-203	455.465	patient_groupresistant.GBM41-patient_groupsensitive.GBM41	CEP.37440
-0.024535	9.80745	-30.3836	4.65511e-201	4.69437e-200	448.172	patient_groupresistant.GBM41-patient_groupsensitive.GBM41	flutamide
-0.0214517	9.80864	-30.2906	7.4796e-200	7.49752e-199	445.394	patient_groupresistant.GBM41-patient_groupsensitive.GBM41	levocabastine
0.0248012	9.81883	30.0402	1.26795e-196	1.26342e-195	437.997	patient_groupresistant.GBM41-patient_groupsensitive.GBM41	deforolimus
0.0250313	9.80084	30.0068	3.40723e-196	3.37498e-195	437.021	patient_groupresistant.GBM41-patient_groupsensitive.GBM41	KW.2478
0.0289336	9.79899	30.0052	3.57449e-196	3.51983e-195	436.995	patient_groupresistant.GBM41-patient_groupsensitive.GBM41	bardoxolone.methyl
0.0227455	9.78776	29.9312	3.1734e-195	3.10659e-194	434.761	patient_groupresistant.GBM41-patient_groupsensitive.GBM41	tioguanine
-0.0225582	9.80755	-29.8048	1.30477e-193	1.26988e-192	431.052	patient_groupresistant.GBM41-patient_groupsensitive.GBM41	cilostazol
0.0335079	9.82855	29.7759	3.04248e-193	2.944e-192	430.275	patient_groupresistant.GBM41-patient_groupsensitive.GBM41	daunorubicin
-0.0361985	9.80109	-29.5524	2.0886e-190	2.00938e-189	423.727	patient_groupresistant.GBM41-patient_groupsensitive.GBM41	cevimeline
0.0271587	9.79483	29.4141	1.16048e-188	1.11008e-187	419.796	patient_groupresistant.GBM41-patient_groupsensitive.GBM41	LY.2874455
-0.0217469	9.82293	-29.3958	1.97193e-188	1.87557e-187	419.116	patient_groupresistant.GBM41-patient_groupsensitive.GBM41	hydroflumethiazide
0.032075	9.83278	29.3476	7.95225e-188	7.52094e-187	417.817	patient_groupresistant.GBM41-patient_groupsensitive.GBM41	doxorubicin
-0.0233987	9.81836	-29.3132	2.14674e-187	2.0189e-186	416.767	patient_groupresistant.GBM41-patient_groupsensitive.GBM41	amlexanox
-0.0244243	9.79518	-29.2969	3.43911e-187	3.21624e-186	416.349	patient_groupresistant.GBM41-patient_groupsensitive.GBM41	cariporide
0.0277829	9.81618	29.2699	7.49729e-187	6.97248e-186	415.517	patient_groupresistant.GBM41-patient_groupsensitive.GBM41	podophyllotoxin
-0.0231884	9.81574	-29.2356	2.01668e-186	1.86515e-185	414.494	patient_groupresistant.GBM41-patient_groupsensitive.GBM41	lonidamine
-0.0234299	9.80889	-29.1673	1.43785e-185	1.32251e-184	412.533	patient_groupresistant.GBM41-patient_groupsensitive.GBM41	glafenine
-0.0216902	9.81331	-29.113	6.8504e-185	6.26643e-184	410.975	patient_groupresistant.GBM41-patient_groupsensitive.GBM41	JTE.907
-0.0293846	9.78021	-29.1009	9.68197e-185	8.80849e-184	410.7	patient_groupresistant.GBM41-patient_groupsensitive.GBM41	berberine
-0.0234965	9.81279	-29.0947	1.1553e-184	1.04539e-183	410.481	patient_groupresistant.GBM41-patient_groupsensitive.GBM41	climbazole
-0.0229923	9.81833	-28.9005	2.97943e-182	2.68148e-181	404.911	patient_groupresistant.GBM41-patient_groupsensitive.GBM41	umeclidinium
0.021403	9.78856	28.9003	2.99795e-182	2.68373e-181	404.976	patient_groupresistant.GBM41-patient_groupsensitive.GBM41	azathioprine
-0.020865	9.81845	-28.8284	2.31818e-181	2.06417e-180	402.858	patient_groupresistant.GBM41-patient_groupsensitive.GBM41	theobromine
0.0334343	9.82597	28.7975	5.57889e-181	4.9413e-180	402.102	patient_groupresistant.GBM41-patient_groupsensitive.GBM41	SN.38
-0.0237919	9.80301	-28.7569	1.76158e-180	1.55205e-179	400.857	patient_groupresistant.GBM41-patient_groupsensitive.GBM41	dehydroepiandrosterone
0.0503407	9.81186	28.5749	3.02885e-178	2.65461e-177	395.946	patient_groupresistant.GBM41-patient_groupsensitive.GBM41	lacidipine
0.0334814	9.8136	28.5655	3.93688e-178	3.43247e-177	395.575	patient_groupresistant.GBM41-patient_groupsensitive.GBM41	thiomersal
-0.0208298	9.80207	-28.53	1.07139e-177	9.2928e-177	394.427	patient_groupresistant.GBM41-patient_groupsensitive.GBM41	cyproterone.acetate
0.0213929	9.77891	28.5124	1.75882e-177	1.51766e-176	393.941	patient_groupresistant.GBM41-patient_groupsensitive.GBM41	cepharanthine
-0.0193935	9.80201	-28.334	2.6086e-175	2.23938e-174	388.953	patient_groupresistant.GBM41-patient_groupsensitive.GBM41	pomalidomide
-0.0211306	9.80847	-28.3332	2.67171e-175	2.28186e-174	388.915	patient_groupresistant.GBM41-patient_groupsensitive.GBM41	tonabersat
0.0244549	9.79829	28.2905	8.80614e-175	7.48298e-174	387.762	patient_groupresistant.GBM41-patient_groupsensitive.GBM41	combretastatin.A.4
0.0502067	9.81883	28.2815	1.13248e-174	9.57462e-174	387.731	patient_groupresistant.GBM41-patient_groupsensitive.GBM41	perampanel
0.0247558	9.81041	28.2493	2.7787e-174	2.33746e-173	386.595	patient_groupresistant.GBM41-patient_groupsensitive.GBM41	colchicine
-0.025445	9.79768	-28.1792	1.95266e-173	1.63438e-172	384.695	patient_groupresistant.GBM41-patient_groupsensitive.GBM41	AMG.837
-0.0232306	9.80445	-28.1294	7.7856e-173	6.48413e-172	383.276	patient_groupresistant.GBM41-patient_groupsensitive.GBM41	roscovitine
-0.0223066	9.82165	-28.0611	5.17636e-172	4.28971e-171	381.38	patient_groupresistant.GBM41-patient_groupsensitive.GBM41	meclizine
-0.0182749	9.80832	-28.054	6.2941e-172	5.19031e-171	381.163	patient_groupresistant.GBM41-patient_groupsensitive.GBM41	flumazenil
-0.0213729	9.8135	-27.9867	4.04788e-171	3.32165e-170	379.313	patient_groupresistant.GBM41-patient_groupsensitive.GBM41	chrysin
0.0243643	9.79194	27.8309	2.96064e-169	2.41761e-168	375.144	patient_groupresistant.GBM41-patient_groupsensitive.GBM41	indibulin
-0.0219039	9.80013	-27.8225	3.72539e-169	3.02733e-168	374.808	patient_groupresistant.GBM41-patient_groupsensitive.GBM41	GSK.J2
-0.0205171	9.82496	-27.8171	4.32135e-169	3.49466e-168	374.674	patient_groupresistant.GBM41-patient_groupsensitive.GBM41	estradiol
-0.0255779	9.79485	-27.8139	4.7155e-169	3.79507e-168	374.65	patient_groupresistant.GBM41-patient_groupsensitive.GBM41	orphenadrine
-0.0259425	9.80847	-27.797	7.50981e-169	6.01504e-168	374.153	patient_groupresistant.GBM41-patient_groupsensitive.GBM41	otamixaban
-0.0245982	9.80114	-27.7715	1.51105e-168	1.20452e-167	373.499	patient_groupresistant.GBM41-patient_groupsensitive.GBM41	tolnaftate
-0.0209497	9.81063	-27.7483	2.85172e-168	2.26246e-167	372.753	patient_groupresistant.GBM41-patient_groupsensitive.GBM41	flecainide
0.0246544	9.77227	27.7415	3.44174e-168	2.71768e-167	372.595	patient_groupresistant.GBM41-patient_groupsensitive.GBM41	dabrafenib
0.0219683	9.82029	27.6889	1.4494e-167	1.13911e-166	371.186	patient_groupresistant.GBM41-patient_groupsensitive.GBM41	fulvestrant
-0.0228599	9.83158	-27.6254	8.21414e-167	6.42545e-166	369.453	patient_groupresistant.GBM41-patient_groupsensitive.GBM41	reparixin
-0.0178858	9.8067	-27.6014	1.57787e-166	1.22853e-165	368.74	patient_groupresistant.GBM41-patient_groupsensitive.GBM41	etizolam
-0.0246843	9.80153	-27.5362	9.31368e-166	7.2181e-165	367.006	patient_groupresistant.GBM41-patient_groupsensitive.GBM41	etanidazole
0.0253029	9.82077	27.533	1.01464e-165	7.82723e-165	366.91	patient_groupresistant.GBM41-patient_groupsensitive.GBM41	midostaurin
-0.0223776	9.81097	-27.5146	1.67484e-165	1.28609e-164	366.429	patient_groupresistant.GBM41-patient_groupsensitive.GBM41	laropiprant
0.0220894	9.80338	27.4701	5.59932e-165	4.28003e-164	365.209	patient_groupresistant.GBM41-patient_groupsensitive.GBM41	aurora.a.inhibitor.i
-0.0179591	9.82027	-27.3703	8.36775e-164	6.36709e-163	362.478	patient_groupresistant.GBM41-patient_groupsensitive.GBM41	PD.123319
0.0491202	9.81985	27.3665	9.25515e-164	7.01046e-163	362.648	patient_groupresistant.GBM41-patient_groupsensitive.GBM41	pentobarbital
-0.0203057	9.80401	-27.3046	4.93091e-163	3.71818e-162	360.735	patient_groupresistant.GBM41-patient_groupsensitive.GBM41	SC.12267
-0.0225617	9.80416	-27.1959	9.17722e-162	6.88909e-161	357.789	patient_groupresistant.GBM41-patient_groupsensitive.GBM41	ipriflavone
-0.0151076	9.81763	-27.165	2.10399e-161	1.57236e-160	356.978	patient_groupresistant.GBM41-patient_groupsensitive.GBM41	rucaparib
-0.023588	9.79546	-27.0925	1.46933e-160	1.09318e-159	355.117	patient_groupresistant.GBM41-patient_groupsensitive.GBM41	telmisartan
0.0349303	9.83188	27.023	9.40582e-160	6.96697e-159	353.342	patient_groupresistant.GBM41-patient_groupsensitive.GBM41	buparlisib
-0.0209216	9.82497	-26.988	2.39774e-159	1.7682e-158	352.238	patient_groupresistant.GBM41-patient_groupsensitive.GBM41	trimipramine
-0.0191117	9.81316	-26.9351	9.79814e-159	7.1939e-158	350.834	patient_groupresistant.GBM41-patient_groupsensitive.GBM41	imatinib
-0.0177674	9.814	-26.8375	1.30903e-157	9.5691e-157	348.232	patient_groupresistant.GBM41-patient_groupsensitive.GBM41	clinafloxacin
-0.0202905	9.83585	-26.7855	5.19774e-157	3.78305e-156	346.914	patient_groupresistant.GBM41-patient_groupsensitive.GBM41	clozapine
-0.0190918	9.82315	-26.7366	1.8957e-156	1.37376e-155	345.566	patient_groupresistant.GBM41-patient_groupsensitive.GBM41	sulmazole
0.0231976	9.81226	26.6701	1.09558e-155	7.90515e-155	343.843	patient_groupresistant.GBM41-patient_groupsensitive.GBM41	RG.2833
-0.0211502	9.81433	-26.6462	2.05479e-155	1.47628e-154	343.213	patient_groupresistant.GBM41-patient_groupsensitive.GBM41	Radiation+DMSO
0.0345408	9.85228	26.599	7.10781e-155	5.08482e-154	342.242	patient_groupresistant.GBM41-patient_groupsensitive.GBM41	WZ.3105
-0.0192012	9.82155	-26.5854	1.0176e-154	7.24875e-154	341.594	patient_groupresistant.GBM41-patient_groupsensitive.GBM41	carbenoxolone
-0.0273027	9.80668	-26.5099	7.37098e-154	5.2284e-153	339.768	patient_groupresistant.GBM41-patient_groupsensitive.GBM41	irsogladine
-0.022972	9.7928	-26.4613	2.63023e-153	1.85781e-152	338.395	patient_groupresistant.GBM41-patient_groupsensitive.GBM41	ammonium.glycyrrhizinate
-0.0255133	9.78316	-26.4595	2.76272e-153	1.94319e-152	338.515	patient_groupresistant.GBM41-patient_groupsensitive.GBM41	daminozide
0.0299853	9.82587	26.4391	4.70601e-153	3.29618e-152	337.867	patient_groupresistant.GBM41-patient_groupsensitive.GBM41	camptothecin
-0.0189111	9.82007	-26.4353	5.19203e-153	3.62144e-152	337.669	patient_groupresistant.GBM41-patient_groupsensitive.GBM41	clofoctol
0.0247857	9.82821	26.4151	8.80251e-153	6.11428e-152	337.201	patient_groupresistant.GBM41-patient_groupsensitive.GBM41	SR.1277
-0.0169245	9.82253	-26.3851	1.92746e-152	1.33329e-151	336.382	patient_groupresistant.GBM41-patient_groupsensitive.GBM41	theophylline
-0.0184878	9.79562	-26.3773	2.36351e-152	1.6282e-151	336.263	patient_groupresistant.GBM41-patient_groupsensitive.GBM41	atomoxetine
-0.0227087	9.82999	-26.3039	1.59515e-151	1.09438e-150	334.257	patient_groupresistant.GBM41-patient_groupsensitive.GBM41	dinoprost
-0.0187729	9.80995	-26.2898	2.30676e-151	1.57613e-150	333.873	patient_groupresistant.GBM41-patient_groupsensitive.GBM41	allopurinol
-0.0232935	9.80247	-26.2815	2.8555e-151	1.94313e-150	333.675	patient_groupresistant.GBM41-patient_groupsensitive.GBM41	regorafenib
-0.0242991	9.81069	-26.2342	9.76644e-151	6.61904e-150	332.569	patient_groupresistant.GBM41-patient_groupsensitive.GBM41	fentiazac
-0.0178454	9.81502	-26.192	2.91408e-150	1.967e-149	331.348	patient_groupresistant.GBM41-patient_groupsensitive.GBM41	cinoxacin
-0.0181204	9.81104	-26.1561	7.38327e-150	4.96369e-149	330.422	patient_groupresistant.GBM41-patient_groupsensitive.GBM41	naringenin
-0.0201729	9.80739	-26.1314	1.39615e-149	9.34864e-149	329.872	patient_groupresistant.GBM41-patient_groupsensitive.GBM41	chenodiol
0.0250499	9.81358	26.0183	2.57814e-148	1.71945e-147	326.89	patient_groupresistant.GBM41-patient_groupsensitive.GBM41	CYT.997
-0.0188948	9.79385	-25.9662	9.85165e-148	6.54431e-147	325.53	patient_groupresistant.GBM41-patient_groupsensitive.GBM41	SB.239063
0.0230144	9.80691	25.8645	1.33647e-146	8.84291e-146	322.988	patient_groupresistant.GBM41-patient_groupsensitive.GBM41	AT.9283
0.0233775	9.79647	25.8279	3.40282e-146	2.24265e-145	322.09	patient_groupresistant.GBM41-patient_groupsensitive.GBM41	idoxuridin
-0.0273415	9.79452	-25.6635	2.24341e-144	1.47274e-143	318.107	patient_groupresistant.GBM41-patient_groupsensitive.GBM41	CO.102862
-0.019402	9.80964	-25.6349	4.63584e-144	3.0314e-143	317.093	patient_groupresistant.GBM41-patient_groupsensitive.GBM41	MK.0752
-0.0212399	9.80835	-25.5903	1.43539e-143	9.34962e-143	315.966	patient_groupresistant.GBM41-patient_groupsensitive.GBM41	PF.04620110
0.029842	9.84651	25.5478	4.19868e-143	2.72426e-142	315.109	patient_groupresistant.GBM41-patient_groupsensitive.GBM41	triptolide
-0.0218082	9.79322	-25.5354	5.74148e-143	3.7109e-142	314.636	patient_groupresistant.GBM41-patient_groupsensitive.GBM41	AZD.7687
-0.0186504	9.83218	-25.4692	3.05813e-142	1.96896e-141	312.936	patient_groupresistant.GBM41-patient_groupsensitive.GBM41	REV.5901
-0.0186719	9.81526	-25.4586	3.98961e-142	2.55885e-141	312.65	patient_groupresistant.GBM41-patient_groupsensitive.GBM41	nandrolone
-0.02315	9.80276	-25.3599	4.77259e-141	3.04936e-140	310.201	patient_groupresistant.GBM41-patient_groupsensitive.GBM41	probucol
-0.0282089	9.78485	-25.1107	2.40993e-138	1.53392e-137	304.184	patient_groupresistant.GBM41-patient_groupsensitive.GBM41	tibolone
0.0272035	9.77449	25.0689	6.81123e-138	4.31894e-137	303.162	patient_groupresistant.GBM41-patient_groupsensitive.GBM41	volasertib
-0.0180668	9.80867	-25.0381	1.46072e-137	9.22737e-137	302.142	patient_groupresistant.GBM41-patient_groupsensitive.GBM41	nikethamide
-0.0214743	9.79592	-25.0254	2.00235e-137	1.26012e-136	301.932	patient_groupresistant.GBM41-patient_groupsensitive.GBM41	afloqualone
-0.0175763	9.81594	-24.9441	1.49442e-136	9.3695e-136	299.857	patient_groupresistant.GBM41-patient_groupsensitive.GBM41	OCO.1112
0.0181017	9.79801	24.9381	1.73581e-136	1.08423e-135	299.694	patient_groupresistant.GBM41-patient_groupsensitive.GBM41	cilengitide
-0.0188934	9.81775	-24.9231	2.51379e-136	1.56434e-135	299.345	patient_groupresistant.GBM41-patient_groupsensitive.GBM41	methocarbamol
-0.0205614	9.80611	-24.9078	3.6637e-136	2.27149e-135	298.955	patient_groupresistant.GBM41-patient_groupsensitive.GBM41	felodipine
-0.0196835	9.8198	-24.9076	3.68036e-136	2.2734e-135	298.935	patient_groupresistant.GBM41-patient_groupsensitive.GBM41	rolipram
0.0282375	9.82262	24.8026	4.88036e-135	3.00357e-134	296.582	patient_groupresistant.GBM41-patient_groupsensitive.GBM41	tioconazole
-0.0242617	9.79227	-24.7894	6.74287e-135	4.13464e-134	296.085	patient_groupresistant.GBM41-patient_groupsensitive.GBM41	fusidic.acid
0.0506182	9.82953	24.7546	1.58624e-134	9.69111e-134	295.536	patient_groupresistant.GBM41-patient_groupsensitive.GBM41	MG.132
0.0208478	9.80301	24.7109	4.62686e-134	2.81649e-133	294.114	patient_groupresistant.GBM41-patient_groupsensitive.GBM41	KX2.391
0.0294013	9.81325	24.6421	2.48031e-133	1.50436e-132	292.564	patient_groupresistant.GBM41-patient_groupsensitive.GBM41	floxuridine
-0.0202132	9.81105	-24.6258	3.69809e-133	2.23488e-132	292.032	patient_groupresistant.GBM41-patient_groupsensitive.GBM41	CB.10.277.(free.acid)
-0.0192809	9.80228	-24.6041	6.27633e-133	3.77934e-132	291.497	patient_groupresistant.GBM41-patient_groupsensitive.GBM41	tie2.kinase.inhibitor
-0.0176777	9.8261	-24.5666	1.56511e-132	9.39068e-132	290.596	patient_groupresistant.GBM41-patient_groupsensitive.GBM41	elacridar
-0.0197509	9.79339	-24.5107	6.07749e-132	3.63347e-131	289.326	patient_groupresistant.GBM41-patient_groupsensitive.GBM41	CX.4945
-0.016355	9.81739	-24.4413	3.2708e-131	1.94851e-130	287.543	patient_groupresistant.GBM41-patient_groupsensitive.GBM41	NXY.059
-0.0187142	9.82197	-24.4375	3.5854e-131	2.12835e-130	287.465	patient_groupresistant.GBM41-patient_groupsensitive.GBM41	UNC.1215
-0.0217225	9.80427	-24.42	5.48206e-131	3.24275e-130	287.049	patient_groupresistant.GBM41-patient_groupsensitive.GBM41	labetalol
-0.0142012	9.80858	-24.4039	8.0798e-131	4.76253e-130	286.651	patient_groupresistant.GBM41-patient_groupsensitive.GBM41	amfepramone
0.0344694	9.75756	24.3408	3.71402e-130	2.1815e-129	285.43	patient_groupresistant.GBM41-patient_groupsensitive.GBM41	XMD.16144
0.0493173	9.83204	24.2478	3.48445e-129	2.0395e-128	283.265	patient_groupresistant.GBM41-patient_groupsensitive.GBM41	bortezomib
0.0238099	9.81306	24.2314	5.1595e-129	3.00941e-128	282.518	patient_groupresistant.GBM41-patient_groupsensitive.GBM41	lasalocid
-0.0171189	9.81279	-24.2177	7.16287e-129	4.16342e-128	282.168	patient_groupresistant.GBM41-patient_groupsensitive.GBM41	ST.1859
-0.0186039	9.80487	-24.1474	3.864e-128	2.23818e-127	280.521	patient_groupresistant.GBM41-patient_groupsensitive.GBM41	rivaroxaban
-0.0210719	9.80527	-24.0902	1.51836e-127	8.7646e-127	279.167	patient_groupresistant.GBM41-patient_groupsensitive.GBM41	esmolol
-0.0195776	9.80334	-24.0883	1.58662e-127	9.12713e-127	279.126	patient_groupresistant.GBM41-patient_groupsensitive.GBM41	desmopressin.acetate
-0.0193214	9.80796	-24.0306	6.27629e-127	3.59812e-126	277.805	patient_groupresistant.GBM41-patient_groupsensitive.GBM41	SB.203580
-0.0198788	9.81042	-23.9942	1.49244e-126	8.52677e-126	276.837	patient_groupresistant.GBM41-patient_groupsensitive.GBM41	dalfampridine
0.0198255	9.7945	23.954	3.88071e-126	2.20963e-125	275.9	patient_groupresistant.GBM41-patient_groupsensitive.GBM41	rociletinib
0.0228233	9.81855	23.9428	5.06719e-126	2.87541e-125	275.652	patient_groupresistant.GBM41-patient_groupsensitive.GBM41	AZD.2014
-0.0168111	9.81071	-23.9	1.3957e-125	7.89322e-125	274.607	patient_groupresistant.GBM41-patient_groupsensitive.GBM41	buspirone
-0.0184096	9.82577	-23.898	1.46456e-125	8.25481e-125	274.555	patient_groupresistant.GBM41-patient_groupsensitive.GBM41	procaine
0.0204251	9.83749	23.8756	2.48862e-125	1.39797e-124	274.119	patient_groupresistant.GBM41-patient_groupsensitive.GBM41	lonafarnib
-0.0199713	9.8125	-23.8412	5.61577e-125	3.14408e-124	273.271	patient_groupresistant.GBM41-patient_groupsensitive.GBM41	CP.466722
-0.0161412	9.83169	-23.8233	8.57887e-125	4.78701e-124	272.856	patient_groupresistant.GBM41-patient_groupsensitive.GBM41	diminazene.aceturate
-0.0158909	9.81885	-23.6632	3.71381e-123	2.06542e-122	269.04	patient_groupresistant.GBM41-patient_groupsensitive.GBM41	cytisine
0.0246216	9.78161	23.6545	4.55533e-123	2.52504e-122	269.004	patient_groupresistant.GBM41-patient_groupsensitive.GBM41	artesunate
-0.0138987	9.81403	-23.6064	1.40494e-122	7.76196e-122	267.711	patient_groupresistant.GBM41-patient_groupsensitive.GBM41	levalbuterol
-0.0196182	9.80055	-23.575	2.92619e-122	1.61133e-121	267.025	patient_groupresistant.GBM41-patient_groupsensitive.GBM41	actarit
-0.0187987	9.83834	-23.5003	1.67243e-121	9.17919e-121	265.255	patient_groupresistant.GBM41-patient_groupsensitive.GBM41	TMZ
-0.0186749	9.80357	-23.476	2.94654e-121	1.61193e-120	264.664	patient_groupresistant.GBM41-patient_groupsensitive.GBM41	diclofenac
-0.0193657	9.8015	-23.4521	5.14448e-121	2.80516e-120	264.158	patient_groupresistant.GBM41-patient_groupsensitive.GBM41	indacaterol
-0.0194834	9.80857	-23.4052	1.52999e-120	8.31557e-120	263.094	patient_groupresistant.GBM41-patient_groupsensitive.GBM41	temozolomide
-0.0186591	9.80046	-23.3807	2.69844e-120	1.46187e-119	262.535	patient_groupresistant.GBM41-patient_groupsensitive.GBM41	IB.MECA
-0.015801	9.8182	-23.3395	7.008e-120	3.78432e-119	261.514	patient_groupresistant.GBM41-patient_groupsensitive.GBM41	orantinib
-0.0199575	9.81545	-23.308	1.45403e-119	7.8265e-119	260.798	patient_groupresistant.GBM41-patient_groupsensitive.GBM41	anagrelide
-0.0172244	9.82491	-23.1887	2.27639e-118	1.22137e-117	258.028	patient_groupresistant.GBM41-patient_groupsensitive.GBM41	tramadol
0.0221491	9.81541	23.1836	2.55588e-118	1.36695e-117	257.947	patient_groupresistant.GBM41-patient_groupsensitive.GBM41	AVN.944
0.0362016	9.81946	23.1647	3.95173e-118	2.10675e-117	257.734	patient_groupresistant.GBM41-patient_groupsensitive.GBM41	YM.155
-0.0213435	9.8064	-23.1257	9.67462e-118	5.14137e-117	256.643	patient_groupresistant.GBM41-patient_groupsensitive.GBM41	SR.57227A
-0.0170095	9.81514	-23.1042	1.58446e-117	8.39365e-117	256.093	patient_groupresistant.GBM41-patient_groupsensitive.GBM41	sulfadoxine
-0.0165408	9.81484	-23.0916	2.11095e-117	1.11474e-116	255.812	patient_groupresistant.GBM41-patient_groupsensitive.GBM41	tolfenamic.acid
-0.0231018	9.77812	-23.0772	2.93989e-117	1.5476e-116	255.781	patient_groupresistant.GBM41-patient_groupsensitive.GBM41	capecitabine
-0.0173554	9.80962	-23.0386	7.10189e-117	3.72682e-116	254.599	patient_groupresistant.GBM41-patient_groupsensitive.GBM41	norethindrone
-0.0176021	9.81084	-23.0105	1.34918e-116	7.0579e-116	253.958	patient_groupresistant.GBM41-patient_groupsensitive.GBM41	vidarabine
0.017056	9.80227	22.9941	1.96144e-116	1.02288e-115	253.613	patient_groupresistant.GBM41-patient_groupsensitive.GBM41	nutlin.3
-0.0168601	9.80302	-22.989	2.20324e-116	1.14541e-115	253.484	patient_groupresistant.GBM41-patient_groupsensitive.GBM41	lorglumide
0.0179545	9.80303	22.9787	2.78861e-116	1.44524e-115	253.24	patient_groupresistant.GBM41-patient_groupsensitive.GBM41	rilpivirine
0.0193477	9.82606	22.9762	2.95367e-116	1.52606e-115	253.263	patient_groupresistant.GBM41-patient_groupsensitive.GBM41	LY.2784544
-0.0158177	9.81268	-22.9263	9.1961e-116	4.7367e-115	252.034	patient_groupresistant.GBM41-patient_groupsensitive.GBM41	ilomastat
[truncated: 16,415 more rows]

## Sheet: pdx_DrugDiscordancelimma_result
logFC	AveExpr	t	P.Value	adj.P.Val	B	contrast	compound
0.00695531	9.80865	11.1081	1.45395e-28	1.15901e-27	51.6686	pdx_groupAlisertib-pdx_groupDMSO	alisertib
0.00743959	9.79963	10.5632	5.36827e-26	3.72883e-25	45.8813	pdx_groupAlisertib-pdx_groupDMSO	GSK.1070916
0.00411894	9.80124	5.22623	1.75159e-07	3.78833e-07	3.89647	pdx_groupAlisertib-pdx_groupDMSO	NVP.TAE684
0.0125384	9.80167	16.366	1.01285e-59	6.05542e-58	123.11	pdx_groupAlisertib-pdx_groupDMSO	palbociclib
0.0105228	9.79173	14.9125	5.87927e-50	1.85696e-48	100.795	pdx_groupAlisertib-pdx_groupDMSO	PF.03758309
0.0115078	9.80286	15.4035	3.70762e-53	1.32054e-51	108.04	pdx_groupAlisertib-pdx_groupDMSO	MK.1775
0.002672	9.81257	4.59774	4.30337e-06	8.13994e-06	0.74585	pdx_groupAlisertib-pdx_groupDMSO	tozasertib
0.00640773	9.80204	8.59727	8.90238e-18	3.96345e-17	27.1261	pdx_groupAlisertib-pdx_groupDMSO	PHA.848125
-0.000318336	9.80363	-0.390442	0.696215	0.722544	-9.7044	pdx_groupAlisertib-pdx_groupDMSO	AZD.8330
0.00328635	9.80597	4.10697	4.02865e-05	7.03963e-05	-1.35706	pdx_groupAlisertib-pdx_groupDMSO	trametinib
0.0090346	9.80182	10.652	2.08882e-26	1.50072e-25	46.8015	pdx_groupAlisertib-pdx_groupDMSO	STA.5326
0.00266472	9.804	3.08085	0.0020676	0.00307659	-5.031	pdx_groupAlisertib-pdx_groupDMSO	TAK.733
-0.00240161	9.80124	-2.96042	0.00307671	0.00450211	-5.38774	pdx_groupAlisertib-pdx_groupDMSO	Ro.4987655
0.00207946	9.80373	2.56226	0.0104082	0.0143166	-6.49325	pdx_groupAlisertib-pdx_groupDMSO	binimetinib
0.000705534	9.80609	1.08841	0.27643	0.312454	-9.19991	pdx_groupAlisertib-pdx_groupDMSO	SB.939
0.0127305	9.79801	19.7172	1.55692e-85	2.36934e-83	182.401	pdx_groupAlisertib-pdx_groupDMSO	PHA.793887
0.00108258	9.80659	1.80572	0.0709804	0.0877557	-8.16369	pdx_groupAlisertib-pdx_groupDMSO	PCI.24781
0.0100519	9.80997	15.8878	2.06308e-56	9.59333e-55	115.443	pdx_groupAlisertib-pdx_groupDMSO	R.547
0.00277463	9.80679	5.11607	3.15547e-07	6.60281e-07	3.28486	pdx_groupAlisertib-pdx_groupDMSO	AMG.232
-0.000816252	9.80227	-0.894709	0.370956	0.410701	-9.37252	pdx_groupAlisertib-pdx_groupDMSO	WYE.125132
0.00102402	9.79697	1.34685	0.178048	0.206981	-8.81158	pdx_groupAlisertib-pdx_groupDMSO	selinexor
0.000584075	9.80119	0.541185	0.588388	0.621819	-9.61438	pdx_groupAlisertib-pdx_groupDMSO	GSK.2126458
0.00370606	9.80417	5.30148	1.16382e-07	2.56009e-07	4.26631	pdx_groupAlisertib-pdx_groupDMSO	danusertib
0.0011879	9.80137	1.43811	0.150423	0.177455	-8.72654	pdx_groupAlisertib-pdx_groupDMSO	cobimetinib
0.00669822	9.80193	9.7752	1.66139e-22	9.86229e-22	37.891	pdx_groupAlisertib-pdx_groupDMSO	dacinostat
-0.00297703	9.80519	-4.62358	3.80101e-06	7.24702e-06	0.88906	pdx_groupAlisertib-pdx_groupDMSO	neratinib
-0.00397985	9.80711	-4.53747	5.73447e-06	1.07497e-05	0.485558	pdx_groupAlisertib-pdx_groupDMSO	GDC.0941
-0.00603574	9.80691	-8.2371	1.89838e-16	7.78894e-16	24.051	pdx_groupAlisertib-pdx_groupDMSO	ENMD.2076
0.00606359	9.8075	8.65421	5.42502e-18	2.44784e-17	27.5731	pdx_groupAlisertib-pdx_groupDMSO	PF.03814735
0.00523869	9.80574	6.25576	4.05549e-10	1.07419e-09	9.76406	pdx_groupAlisertib-pdx_groupDMSO	pitavastatin
0.00326073	9.80985	5.38255	7.44651e-08	1.66206e-07	4.6683	pdx_groupAlisertib-pdx_groupDMSO	JQ1+SR1277
0.00570535	9.8046	10.335	5.85545e-25	3.90519e-24	43.4591	pdx_groupAlisertib-pdx_groupDMSO	idasanutlin
0.007739	9.79961	10.1415	4.26762e-24	2.77977e-23	41.5412	pdx_groupAlisertib-pdx_groupDMSO	IKK.2.inhibitor.V
-0.00673087	9.8066	-8.02091	1.12122e-15	4.41628e-15	22.3014	pdx_groupAlisertib-pdx_groupDMSO	ZSTK.474
0.00370338	9.80528	5.52831	3.28348e-08	7.4987e-08	5.48491	pdx_groupAlisertib-pdx_groupDMSO	JNJ.26481585
0.00246048	9.80449	4.05676	4.99922e-05	8.61864e-05	-1.55554	pdx_groupAlisertib-pdx_groupDMSO	belinostat
0.000687391	9.80652	1.21916	0.222802	0.254936	-9.05102	pdx_groupAlisertib-pdx_groupDMSO	GBM_JQ1
-0.00305384	9.80427	-4.31451	1.60908e-05	2.90886e-05	-0.485995	pdx_groupAlisertib-pdx_groupDMSO	PD.184352
0.020189	9.80749	27.5117	7.15637e-163	1.19798e-159	360.107	pdx_groupAlisertib-pdx_groupDMSO	ingenol.mebutate
0.00156293	9.8031	1.69332	0.0904136	0.109915	-8.33833	pdx_groupAlisertib-pdx_groupDMSO	AP.26113
0.002677	9.79844	3.79218	0.000149875	0.000245489	-2.5404	pdx_groupAlisertib-pdx_groupDMSO	foretinib
0.0156488	9.80353	18.9594	2.68514e-79	3.74578e-77	168.036	pdx_groupAlisertib-pdx_groupDMSO	docetaxel
0.00196179	9.80247	2.39024	0.0168487	0.0226362	-6.9105	pdx_groupAlisertib-pdx_groupDMSO	AS.703026
-0.00500567	9.81116	-9.06051	1.44447e-19	7.1752e-19	31.1226	pdx_groupAlisertib-pdx_groupDMSO	CNQX
-0.00775036	9.80462	-13.6005	6.76658e-42	1.21798e-40	82.1698	pdx_groupAlisertib-pdx_groupDMSO	entecavir
-0.00432156	9.79573	-5.80291	6.63946e-09	1.62018e-08	7.09893	pdx_groupAlisertib-pdx_groupDMSO	BIIB.021
0.00114344	9.80432	1.17567	0.239746	0.273389	-9.09038	pdx_groupAlisertib-pdx_groupDMSO	NVP.BEZ235
0.00678764	9.80712	11.8332	3.57389e-32	3.67037e-31	59.9264	pdx_groupAlisertib-pdx_groupDMSO	crizotinib
0.000335968	9.7952	0.48556	0.627285	0.65833	-9.58233	pdx_groupAlisertib-pdx_groupDMSO	JQ1.(+)
0.00887105	9.80301	10.8015	4.1921e-27	3.11892e-26	48.3761	pdx_groupAlisertib-pdx_groupDMSO	JNK.IN.5A
-0.00708203	9.80755	-8.84828	9.79459e-19	4.59276e-18	29.2448	pdx_groupAlisertib-pdx_groupDMSO	OSI.027
0.00332071	9.79766	4.50043	6.82918e-06	1.27255e-05	0.403684	pdx_groupAlisertib-pdx_groupDMSO	atorvastatin
0.00497159	9.80838	9.70796	3.20784e-22	1.8581e-21	37.1906	pdx_groupAlisertib-pdx_groupDMSO	efaproxiral
0.00186579	9.80684	2.591	0.00957832	0.0132145	-6.43769	pdx_groupAlisertib-pdx_groupDMSO	refametinib
0.0100354	9.80542	13.4244	7.21472e-41	1.18406e-39	79.8483	pdx_groupAlisertib-pdx_groupDMSO	amsacrine
-0.00238326	9.81058	-4.15141	3.32137e-05	5.82806e-05	-1.20213	pdx_groupAlisertib-pdx_groupDMSO	LY.2874455
-0.00191442	9.81403	-3.64612	0.000267071	0.000427416	-3.18526	pdx_groupAlisertib-pdx_groupDMSO	indometacin
0.00225314	9.8091	3.70848	0.000209203	0.000338037	-2.92938	pdx_groupAlisertib-pdx_groupDMSO	PF.431396
0.00173928	9.80508	2.80403	0.00505283	0.00723561	-5.85425	pdx_groupAlisertib-pdx_groupDMSO	LGX.818
-0.00491281	9.81028	-9.18317	4.68383e-20	2.40513e-19	32.2399	pdx_groupAlisertib-pdx_groupDMSO	etofenamate
-0.00123134	9.80282	-1.92424	0.0543416	0.0684484	-7.92605	pdx_groupAlisertib-pdx_groupDMSO	alvespimycin
-7.38668e-05	9.80275	-0.129362	0.897073	0.909019	-9.7662	pdx_groupAlisertib-pdx_groupDMSO	nepafenac
0.0193566	9.81092	26.5029	1.54932e-151	1.29678e-148	334.005	pdx_groupAlisertib-pdx_groupDMSO	phorbol.myristate.acetate
0.00560801	9.80285	8.65219	5.52179e-18	2.4848e-17	27.5839	pdx_groupAlisertib-pdx_groupDMSO	XMD.16144
0.00712281	9.80017	10.5975	3.72952e-26	2.64543e-25	46.2317	pdx_groupAlisertib-pdx_groupDMSO	hexachlorophene
0.000586056	9.80347	0.905732	0.365091	0.404743	-9.36802	pdx_groupAlisertib-pdx_groupDMSO	pelitinib
-0.000853382	9.81028	-0.988171	0.323084	0.360802	-9.32356	pdx_groupAlisertib-pdx_groupDMSO	AZD.8055
-0.000678965	9.80347	-1.07784	0.28112	0.316685	-9.19936	pdx_groupAlisertib-pdx_groupDMSO	JWE.035
0.0098962	9.80757	13.5514	1.31375e-41	2.31497e-40	81.5225	pdx_groupAlisertib-pdx_groupDMSO	rigosertib
-0.00455864	9.81206	-8.80466	1.44369e-18	6.67609e-18	28.845	pdx_groupAlisertib-pdx_groupDMSO	2.iminobiotin
-0.00126282	9.80389	-2.42743	0.015217	0.0205595	-6.83784	pdx_groupAlisertib-pdx_groupDMSO	benazepril
0.000548494	9.80083	0.823543	0.410212	0.449996	-9.42007	pdx_groupAlisertib-pdx_groupDMSO	artesunate
0.000953772	9.8087	1.61542	0.10624	0.128131	-8.49844	pdx_groupAlisertib-pdx_groupDMSO	ACY.1215
0.00137117	9.80455	1.62793	0.103559	0.124987	-8.45723	pdx_groupAlisertib-pdx_groupDMSO	WH.4.025
0.000120721	9.8013	0.124614	0.90083	0.912275	-9.75564	pdx_groupAlisertib-pdx_groupDMSO	PI.103
0.00648022	9.79731	9.34485	1.03797e-20	5.4986e-20	33.8458	pdx_groupAlisertib-pdx_groupDMSO	AEE.788
0.00421102	9.80268	6.60661	4.05522e-11	1.15058e-10	12.0315	pdx_groupAlisertib-pdx_groupDMSO	idoxuridin
-0.00280548	9.80888	-3.86169	0.000113045	0.000187549	-2.35528	pdx_groupAlisertib-pdx_groupDMSO	entinostat
-0.00328585	9.80617	-5.19058	2.12184e-07	4.54797e-07	3.66272	pdx_groupAlisertib-pdx_groupDMSO	AZ.20
-0.00186894	9.80763	-3.82333	0.000132157	0.000217319	-2.49631	pdx_groupAlisertib-pdx_groupDMSO	edoxaban
0.0127124	9.80409	14.7217	9.69062e-49	2.70368e-47	97.8995	pdx_groupAlisertib-pdx_groupDMSO	ixazomib
-0.00238448	9.80575	-3.8988	9.70629e-05	0.000162159	-2.1977	pdx_groupAlisertib-pdx_groupDMSO	dinoprost
0.000303213	9.80862	0.392617	0.694608	0.721771	-9.72667	pdx_groupAlisertib-pdx_groupDMSO	mocetinostat
-0.00260385	9.81078	-4.43493	9.27112e-06	1.71128e-05	0.0125679	pdx_groupAlisertib-pdx_groupDMSO	resminostat
-0.00504568	9.80285	-9.78093	1.57045e-22	9.35562e-22	37.911	pdx_groupAlisertib-pdx_groupDMSO	hesperidin
-0.00651562	9.79291	-8.78045	1.78901e-18	8.25013e-18	28.7609	pdx_groupAlisertib-pdx_groupDMSO	XL.888
0.00616773	9.79957	5.95905	2.58996e-09	6.5295e-09	8.01404	pdx_groupAlisertib-pdx_groupDMSO	torin.2
0.000473008	9.7962	0.715887	0.474072	0.512659	-9.45596	pdx_groupAlisertib-pdx_groupDMSO	WZ.4.145
0.000457722	9.80296	0.949799	0.342229	0.380911	-9.32384	pdx_groupAlisertib-pdx_groupDMSO	naftifine
0.00371121	9.79902	5.57408	2.52821e-08	5.82951e-08	5.7912	pdx_groupAlisertib-pdx_groupDMSO	valrubicin
0.011374	9.80355	13.5107	2.26914e-41	3.91603e-40	81.0138	pdx_groupAlisertib-pdx_groupDMSO	oprozomib
0.00835121	9.80941	13.4312	6.5819e-41	1.0909e-39	79.9059	pdx_groupAlisertib-pdx_groupDMSO	HG.5.113.01
-0.000446297	9.80371	-0.675537	0.499344	0.536178	-9.55325	pdx_groupAlisertib-pdx_groupDMSO	simvastatin
-0.00341358	9.80817	-6.91941	4.70595e-12	1.42713e-11	14.0983	pdx_groupAlisertib-pdx_groupDMSO	tirasemtiv
-0.00445024	9.80222	-8.92338	5.00029e-19	2.40531e-18	29.9388	pdx_groupAlisertib-pdx_groupDMSO	O6.benzylguanine
0.00735562	9.79958	9.19634	4.14679e-20	2.14914e-19	32.4523	pdx_groupAlisertib-pdx_groupDMSO	GSK.461364
0.00766718	9.8003	13.7014	1.72166e-42	3.39065e-41	83.598	pdx_groupAlisertib-pdx_groupDMSO	LY.2603618
-0.00447384	9.80482	-8.48765	2.28978e-17	9.85372e-17	26.1485	pdx_groupAlisertib-pdx_groupDMSO	KIN001.260
-0.000812033	9.80574	-0.962313	0.335907	0.374373	-9.32972	pdx_groupAlisertib-pdx_groupDMSO	pralatrexate
0.00345458	9.80821	6.27863	3.50296e-10	9.32265e-10	9.88957	pdx_groupAlisertib-pdx_groupDMSO	sertindole
-0.00767347	9.80985	-13.0566	9.16398e-39	1.38203e-37	74.9739	pdx_groupAlisertib-pdx_groupDMSO	GSK.2334470
-0.00103536	9.79982	-2.01127	0.0443138	0.0568003	-7.73145	pdx_groupAlisertib-pdx_groupDMSO	glycitein
0.00220776	9.80913	3.91011	9.26311e-05	0.000155687	-2.1623	pdx_groupAlisertib-pdx_groupDMSO	AV.412
-0.00209253	9.8087	-5.05589	4.33072e-07	8.93911e-07	2.96455	pdx_groupAlisertib-pdx_groupDMSO	acenocoumarol
-0.00733601	9.79626	-9.85633	7.46742e-23	4.59576e-22	38.6959	pdx_groupAlisertib-pdx_groupDMSO	ganetespib
-0.00270886	9.80458	-4.89487	9.93217e-07	1.99119e-06	2.18185	pdx_groupAlisertib-pdx_groupDMSO	azathioprine
-0.00850208	9.80376	-8.87332	7.83217e-19	3.73534e-18	29.4828	pdx_groupAlisertib-pdx_groupDMSO	PF.04691502
0.00900125	9.80181	11.6404	3.42397e-31	3.22007e-30	57.7338	pdx_groupAlisertib-pdx_groupDMSO	romidepsin
-0.00256372	9.81215	-4.37152	1.24155e-05	2.26154e-05	-0.272255	pdx_groupAlisertib-pdx_groupDMSO	tacedinaline
0.0128486	9.80038	14.1999	1.72377e-45	4.06422e-44	90.4882	pdx_groupAlisertib-pdx_groupDMSO	ixazomib.citrate
-0.0034739	9.81227	-6.93697	4.15818e-12	1.2633e-11	14.202	pdx_groupAlisertib-pdx_groupDMSO	meclizine
-0.00359401	9.80443	-3.93117	8.4887e-05	0.000143247	-2.06633	pdx_groupAlisertib-pdx_groupDMSO	torin.1
0.00743961	9.80196	10.8916	1.57554e-27	1.20432e-26	49.3509	pdx_groupAlisertib-pdx_groupDMSO	bardoxolone.methyl
0.0128382	9.80053	12.782	3.13341e-37	4.37111e-36	71.5672	pdx_groupAlisertib-pdx_groupDMSO	combretastatin.A.4
0.00428424	9.79955	5.68089	1.36309e-08	3.2229e-08	6.38607	pdx_groupAlisertib-pdx_groupDMSO	RAF.265
-0.000915212	9.80219	-1.69485	0.0901235	0.109721	-8.33637	pdx_groupAlisertib-pdx_groupDMSO	taladegib
-0.00155281	9.8101	-2.76893	0.00563046	0.0079944	-5.97914	pdx_groupAlisertib-pdx_groupDMSO	D.4476
-0.00186155	9.80567	-3.58448	0.000338741	0.000538	-3.37167	pdx_groupAlisertib-pdx_groupDMSO	formoterol
0.00916193	9.80441	11.1858	6.11784e-29	5.02023e-28	52.5657	pdx_groupAlisertib-pdx_groupDMSO	TAS.103
-1.59519e-05	9.81132	-0.0295397	0.976434	0.97936	-9.81458	pdx_groupAlisertib-pdx_groupDMSO	amitifadine
0.00264638	9.80223	4.09685	4.20856e-05	7.33104e-05	-1.37638	pdx_groupAlisertib-pdx_groupDMSO	anagrelide
-0.0083677	9.81528	-14.3524	1.98753e-46	4.89283e-45	92.5023	pdx_groupAlisertib-pdx_groupDMSO	ruxolitinib
0.00962387	9.80185	12.4449	2.16727e-35	2.76947e-34	67.3422	pdx_groupAlisertib-pdx_groupDMSO	epirubicin
0.012569	9.80443	14.1005	6.96862e-45	1.6202e-43	89.0577	pdx_groupAlisertib-pdx_groupDMSO	delanzomib
0.00343259	9.8024	5.80826	6.43132e-09	1.57168e-08	7.08722	pdx_groupAlisertib-pdx_groupDMSO	nevirapine
-0.00369987	9.80991	-6.87415	6.46453e-12	1.94634e-11	13.7795	pdx_groupAlisertib-pdx_groupDMSO	AICA.ribonucleotide
0.0017384	9.80505	2.68457	0.00726981	0.0101753	-6.18218	pdx_groupAlisertib-pdx_groupDMSO	bexarotene
-0.000423573	9.80634	-0.827486	0.407974	0.447835	-9.45245	pdx_groupAlisertib-pdx_groupDMSO	sulmazole
-0.000334698	9.81313	-0.614183	0.539103	0.574448	-9.63475	pdx_groupAlisertib-pdx_groupDMSO	letrozole
-0.00580996	9.80911	-11.5349	1.1602e-30	1.05553e-29	56.4436	pdx_groupAlisertib-pdx_groupDMSO	SB.705498
-0.00270978	9.81207	-4.82371	1.42198e-06	2.81128e-06	1.80428	pdx_groupAlisertib-pdx_groupDMSO	moxifloxacin
-0.000346491	9.79432	-0.50798	0.611474	0.643374	-9.56301	pdx_groupAlisertib-pdx_groupDMSO	I.BET.151
0.00290809	9.80689	5.59662	2.22134e-08	5.15032e-08	5.8539	pdx_groupAlisertib-pdx_groupDMSO	estradiol
-0.00410946	9.81477	-7.96198	1.8051e-15	7.0273e-15	21.7988	pdx_groupAlisertib-pdx_groupDMSO	TMZ
-0.00410151	9.80615	-7.49978	6.72475e-14	2.34526e-13	18.277	pdx_groupAlisertib-pdx_groupDMSO	rivaroxaban
0.010036	9.80425	11.1593	8.22335e-29	6.65019e-28	52.2685	pdx_groupAlisertib-pdx_groupDMSO	colchicine
-0.00325705	9.80704	-5.58271	2.40619e-08	5.57117e-08	5.76753	pdx_groupAlisertib-pdx_groupDMSO	mycophenolic.acid
-0.00646757	9.80641	-11.4453	3.24743e-30	2.84618e-29	55.4332	pdx_groupAlisertib-pdx_groupDMSO	MK.0752
0.000371599	9.80738	0.532383	0.594468	0.62745	-9.65666	pdx_groupAlisertib-pdx_groupDMSO	BAY.87.2243
-0.00239292	9.80089	-3.45296	0.000555885	0.000869674	-3.806	pdx_groupAlisertib-pdx_groupDMSO	LDN.193189
0.00947214	9.79967	11.4965	1.80552e-30	1.61627e-29	56.1045	pdx_groupAlisertib-pdx_groupDMSO	carfilzomib
0.000829607	9.80753	1.64104	0.100809	0.121932	-8.452	pdx_groupAlisertib-pdx_groupDMSO	UNC.1215
0.00440029	9.80586	6.99651	2.7273e-12	8.45465e-12	14.6552	pdx_groupAlisertib-pdx_groupDMSO	umeclidinium
0.000867019	9.79965	1.45759	0.144974	0.171663	-8.68516	pdx_groupAlisertib-pdx_groupDMSO	cepharanthine
0.00134894	9.81275	2.59968	0.00933966	0.0129211	-6.4409	pdx_groupAlisertib-pdx_groupDMSO	fexofenadine
-0.000107162	9.80421	-0.201589	0.84024	0.857137	-9.76331	pdx_groupAlisertib-pdx_groupDMSO	ST.1859
-0.00607825	9.80254	-9.60767	8.48881e-22	4.81704e-21	36.2419	pdx_groupAlisertib-pdx_groupDMSO	SNX.2112
-0.00985648	9.79885	-13.3676	1.53691e-40	2.47383e-39	79.0993	pdx_groupAlisertib-pdx_groupDMSO	geldanamycin
0.00326237	9.80172	6.0633	1.36331e-09	3.52189e-09	8.60322	pdx_groupAlisertib-pdx_groupDMSO	penitrem.a
-0.00489498	9.80557	-7.93748	2.19821e-15	8.47882e-15	21.645	pdx_groupAlisertib-pdx_groupDMSO	KW.2478
-0.0093274	9.79913	-13.0575	9.0503e-39	1.37729e-37	75.0447	pdx_groupAlisertib-pdx_groupDMSO	NVP.AUY922
0.00673832	9.80282	9.1935	4.25734e-20	2.19286e-19	32.3931	pdx_groupAlisertib-pdx_groupDMSO	HMN.214
0.0167209	9.80282	20.686	7.63222e-94	1.41959e-91	201.46	pdx_groupAlisertib-pdx_groupDMSO	cabazitaxel
-0.00388974	9.80974	-7.10671	1.23817e-12	3.92556e-12	15.4007	pdx_groupAlisertib-pdx_groupDMSO	tipifarnib.P2
0.00164002	9.81137	2.74092	0.00613342	0.00865712	-6.05772	pdx_groupAlisertib-pdx_groupDMSO	norethindrone
-0.00572312	9.80761	-10.1699	3.1984e-24	2.09145e-23	41.7433	pdx_groupAlisertib-pdx_groupDMSO	ALW.II.38.3
-0.00754194	9.81251	-14.7378	7.66214e-49	2.21145e-47	98.0489	pdx_groupAlisertib-pdx_groupDMSO	hydroflumethiazide
-0.00377053	9.80735	-7.4722	8.29028e-14	2.87924e-13	18.0664	pdx_groupAlisertib-pdx_groupDMSO	methocarbamol
-0.00417249	9.81168	-8.23641	1.90936e-16	7.81482e-16	24.027	pdx_groupAlisertib-pdx_groupDMSO	erythromycin.ethylsuccinate
0.0105562	9.7981	12.5822	3.90965e-36	5.11308e-35	69.0772	pdx_groupAlisertib-pdx_groupDMSO	volasertib
-0.00684669	9.8082	-13.7295	1.17422e-42	2.34004e-41	83.8959	pdx_groupAlisertib-pdx_groupDMSO	AZD.1480
0.00153809	9.80969	2.95886	0.00309223	0.00451693	-5.43009	pdx_groupAlisertib-pdx_groupDMSO	NU.7026
0.0012903	9.8066	2.57209	0.0101177	0.0139399	-6.4863	pdx_groupAlisertib-pdx_groupDMSO	clozapine
0.0136893	9.80112	14.5094	2.10038e-47	5.40929e-46	94.8697	pdx_groupAlisertib-pdx_groupDMSO	podophyllotoxin
0.00710782	9.79775	9.78585	1.49634e-22	8.97801e-22	38.0378	pdx_groupAlisertib-pdx_groupDMSO	dabrafenib
-0.00264605	9.80576	-4.44813	8.72023e-06	1.61479e-05	0.0921708	pdx_groupAlisertib-pdx_groupDMSO	nortriptyline
0.0133463	9.80026	15.4739	1.26498e-53	4.70572e-52	109.138	pdx_groupAlisertib-pdx_groupDMSO	KIN001.043
-0.00521433	9.8024	-10.2936	8.98115e-25	5.94247e-24	43.028	pdx_groupAlisertib-pdx_groupDMSO	pomalidomide
-0.00623582	9.79957	-9.24788	2.57055e-20	1.34053e-19	32.8887	pdx_groupAlisertib-pdx_groupDMSO	AT.13387
0.00649587	9.8077	12.1059	1.37436e-33	1.60886e-32	63.1581	pdx_groupAlisertib-pdx_groupDMSO	rilpivirine
-0.00168148	9.80873	-3.87676	0.000106275	0.000177019	-2.29504	pdx_groupAlisertib-pdx_groupDMSO	theophylline
-0.00602605	9.80625	-11.6489	3.10187e-31	2.93363e-30	57.7655	pdx_groupAlisertib-pdx_groupDMSO	climbazole
-0.00841699	9.81539	-10.5529	5.98441e-26	4.13963e-25	45.6467	pdx_groupAlisertib-pdx_groupDMSO	deforolimus
-0.000801474	9.81037	-1.44365	0.148856	0.175729	-8.76997	pdx_groupAlisertib-pdx_groupDMSO	trimipramine
0.00424991	9.81526	6.90356	5.26072e-12	1.59249e-11	13.9678	pdx_groupAlisertib-pdx_groupDMSO	MLN.8054
-0.00292586	9.80726	-4.94405	7.72858e-07	1.56441e-06	2.41113	pdx_groupAlisertib-pdx_groupDMSO	MLN.2480
0.00481501	9.79857	7.50496	6.46463e-14	2.25925e-13	18.3922	pdx_groupAlisertib-pdx_groupDMSO	niclosamide
-0.00752985	9.8083	-13.9203	8.55088e-44	1.85898e-42	86.501	pdx_groupAlisertib-pdx_groupDMSO	chlormezanone
-0.00667956	9.80616	-11.3676	7.87393e-30	6.69084e-29	54.5551	pdx_groupAlisertib-pdx_groupDMSO	CP.466722
-0.00482005	9.80927	-9.4404	4.2096e-21	2.28054e-20	34.6269	pdx_groupAlisertib-pdx_groupDMSO	YM.976
-0.00055259	9.803	-0.926943	0.35397	0.392935	-9.34775	pdx_groupAlisertib-pdx_groupDMSO	flutamide
-0.00187814	9.80828	-3.35623	0.000791938	0.00122524	-4.17447	pdx_groupAlisertib-pdx_groupDMSO	laropiprant
0.00774656	9.8025	12.0331	3.30167e-33	3.73446e-32	62.3268	pdx_groupAlisertib-pdx_groupDMSO	CHIR.99021
-0.00554205	9.80804	-10.5676	5.12023e-26	3.57136e-25	45.8388	pdx_groupAlisertib-pdx_groupDMSO	etazolate
-0.00107636	9.80742	-1.96222	0.0497539	0.0632004	-7.87542	pdx_groupAlisertib-pdx_groupDMSO	fulvestrant
-0.00368215	9.80584	-3.6599	0.000253115	0.000407027	-3.10191	pdx_groupAlisertib-pdx_groupDMSO	GDC.0980
0.00283077	9.81066	5.42226	5.96952e-08	1.34676e-07	4.87859	pdx_groupAlisertib-pdx_groupDMSO	PD.123319
-0.00429794	9.8025	-8.15272	3.81739e-16	1.52878e-15	23.3866	pdx_groupAlisertib-pdx_groupDMSO	calcitriol
0.0108523	9.80289	11.1431	9.85437e-29	7.93088e-28	52.1023	pdx_groupAlisertib-pdx_groupDMSO	dolastatin.10
-0.0082863	9.80648	-16.0438	1.76017e-57	8.92886e-56	117.885	pdx_groupAlisertib-pdx_groupDMSO	lorglumide
0.00182137	9.81059	3.49988	0.000466717	0.000733601	-3.68739	pdx_groupAlisertib-pdx_groupDMSO	CX.5461
-0.00774508	9.80086	-11.656	2.85539e-31	2.73139e-30	57.8766	pdx_groupAlisertib-pdx_groupDMSO	aminosalicylic.acid
-0.00681935	9.80927	-13.1776	1.88875e-39	2.92756e-38	76.548	pdx_groupAlisertib-pdx_groupDMSO	OCO.1112
-0.000165918	9.80607	-0.288971	0.772607	0.792005	-9.75151	pdx_groupAlisertib-pdx_groupDMSO	tonabersat
-0.00592303	9.80746	-9.82468	1.02095e-22	6.21478e-22	38.314	pdx_groupAlisertib-pdx_groupDMSO	norethisterone
-0.0022542	9.80235	-4.42981	9.49378e-06	1.74836e-05	0.0300542	pdx_groupAlisertib-pdx_groupDMSO	bucladesine
-0.00195327	9.807	-3.87995	0.000104892	0.000174889	-2.27584	pdx_groupAlisertib-pdx_groupDMSO	torasemide
0.00899008	9.80625	12.3257	9.44131e-35	1.14527e-33	65.8349	pdx_groupAlisertib-pdx_groupDMSO	floxuridine
0.00564312	9.80598	9.87694	6.08829e-23	3.76081e-22	38.85	pdx_groupAlisertib-pdx_groupDMSO	tesaglitazar
0.00040327	9.80672	0.700627	0.483546	0.520885	-9.5499	pdx_groupAlisertib-pdx_groupDMSO	amcinonide
-0.00373868	9.80721	-6.24183	4.43281e-10	1.16859e-09	9.65491	pdx_groupAlisertib-pdx_groupDMSO	regorafenib
-0.00264837	9.80805	-4.15868	3.21742e-05	5.67541e-05	-1.16175	pdx_groupAlisertib-pdx_groupDMSO	gliquidone
-0.00036192	9.80111	-0.875762	0.381172	0.421177	-9.37971	pdx_groupAlisertib-pdx_groupDMSO	imatinib
-0.0086272	9.80397	-13.2449	7.79828e-40	1.23154e-38	77.4511	pdx_groupAlisertib-pdx_groupDMSO	HG.6.64.01
-0.00174055	9.80354	-3.09982	0.00193975	0.00289923	-4.97932	pdx_groupAlisertib-pdx_groupDMSO	elacridar
-0.00474111	9.80919	-9.3163	1.35699e-20	7.16594e-20	33.4698	pdx_groupAlisertib-pdx_groupDMSO	telotristat
0.00166431	9.80799	3.00227	0.00268382	0.00395485	-5.29349	pdx_groupAlisertib-pdx_groupDMSO	SC.12267
-0.00792183	9.81119	-16.5447	5.55547e-61	3.44439e-59	125.895	pdx_groupAlisertib-pdx_groupDMSO	diminazene.aceturate
-0.00352924	9.80125	-6.52377	7.06041e-11	1.96006e-10	11.4821	pdx_groupAlisertib-pdx_groupDMSO	linifanib
0.0118322	9.80259	13.8528	2.16669e-43	4.47782e-42	85.6504	pdx_groupAlisertib-pdx_groupDMSO	indibulin
0.0114554	9.80169	11.73	1.20236e-31	1.17021e-30	58.7752	pdx_groupAlisertib-pdx_groupDMSO	KX2.391
-0.00180941	9.80565	-3.05224	0.00227513	0.00336446	-5.13649	pdx_groupAlisertib-pdx_groupDMSO	FK.866
-0.00217878	9.80947	-4.15844	3.22088e-05	5.67554e-05	-1.16813	pdx_groupAlisertib-pdx_groupDMSO	agomelatine
-0.00130242	9.81178	-2.52008	0.0117423	0.0160724	-6.6439	pdx_groupAlisertib-pdx_groupDMSO	REV.5901
-0.00351168	9.79694	-4.89935	9.70873e-07	1.95107e-06	2.26175	pdx_groupAlisertib-pdx_groupDMSO	radicicol
-0.00749241	9.80511	-11.4258	4.05984e-30	3.52134e-29	55.2167	pdx_groupAlisertib-pdx_groupDMSO	selumetinib
0.00225424	9.80199	3.75206	0.000176002	0.000286881	-2.72679	pdx_groupAlisertib-pdx_groupDMSO	NU.7441
0.00106727	9.8067	2.09745	0.0359694	0.0466043	-7.59493	pdx_groupAlisertib-pdx_groupDMSO	NXY.059
-0.0017123	9.80399	-3.27325	0.00106542	0.00163325	-4.42947	pdx_groupAlisertib-pdx_groupDMSO	amrinone
0.00177511	9.8068	3.84033	0.000123337	0.000203616	-2.4228	pdx_groupAlisertib-pdx_groupDMSO	chenodiol
-0.00283591	9.80114	-5.35348	8.74609e-08	1.94177e-07	4.54905	pdx_groupAlisertib-pdx_groupDMSO	sarsagenin
-0.00238617	9.80423	-4.6844	2.83069e-06	5.4718e-06	1.17759	pdx_groupAlisertib-pdx_groupDMSO	etizolam
-0.00315131	9.79568	-6.64862	3.05356e-11	8.75283e-11	12.3551	pdx_groupAlisertib-pdx_groupDMSO	mianserin
0.00666073	9.80314	8.54918	1.34938e-17	5.91326e-17	26.7076	pdx_groupAlisertib-pdx_groupDMSO	doxorubicin
-0.00656409	9.8021	-12.136	9.55613e-34	1.12655e-32	63.5296	pdx_groupAlisertib-pdx_groupDMSO	levetiracetam
-0.00258135	9.79799	-3.85929	0.000114161	0.000189213	-2.29643	pdx_groupAlisertib-pdx_groupDMSO	I.BET.762
0.0162615	9.809	20.9677	2.48487e-96	5.19959e-94	207.119	pdx_groupAlisertib-pdx_groupDMSO	PF.477736
-0.0068887	9.80949	-13.4928	2.88547e-41	4.92886e-40	80.7053	pdx_groupAlisertib-pdx_groupDMSO	flecainide
0.0174417	9.80249	21.1498	5.90097e-98	1.41118e-95	210.912	pdx_groupAlisertib-pdx_groupDMSO	paclitaxel
-0.00638534	9.80969	-11.9635	7.6024e-33	8.26391e-32	61.4327	pdx_groupAlisertib-pdx_groupDMSO	VTP.27999
0.000394256	9.80607	0.76722	0.442962	0.483176	-9.49813	pdx_groupAlisertib-pdx_groupDMSO	cyproterone.acetate
-0.000613897	9.80782	-1.0755	0.282168	0.317653	-9.22313	pdx_groupAlisertib-pdx_groupDMSO	Y.39983
-0.000980615	9.80226	-1.78012	0.0750744	0.0924077	-8.18885	pdx_groupAlisertib-pdx_groupDMSO	diclofenac
-0.000726212	9.80462	-1.45968	0.144398	0.171313	-8.72163	pdx_groupAlisertib-pdx_groupDMSO	rucaparib
-0.00688552	9.80797	-13.6026	6.58206e-42	1.19765e-40	82.1822	pdx_groupAlisertib-pdx_groupDMSO	SB.203580
0.000174941	9.81334	0.320049	0.748935	0.771044	-9.7725	pdx_groupAlisertib-pdx_groupDMSO	metenkephalin
-0.00309167	9.80778	-6.14181	8.35e-10	2.17048e-09	9.03532	pdx_groupAlisertib-pdx_groupDMSO	malotilate
0.00449003	9.80601	9.00552	2.38192e-19	1.16249e-18	30.665	pdx_groupAlisertib-pdx_groupDMSO	salirasib
-0.00144651	9.80825	-2.72839	0.00637132	0.00897777	-6.08287	pdx_groupAlisertib-pdx_groupDMSO	nandrolone
0.00622598	9.79876	8.18806	2.85155e-16	1.15302e-15	23.734	pdx_groupAlisertib-pdx_groupDMSO	metronidazole
0.00910284	9.8014	12.1462	8.44333e-34	1.00242e-32	63.7053	pdx_groupAlisertib-pdx_groupDMSO	daunorubicin
-0.00675039	9.8057	-11.4479	3.15142e-30	2.77656e-29	55.4658	pdx_groupAlisertib-pdx_groupDMSO	tamibarotene
-0.00907716	9.80109	-9.55912	1.3549e-21	7.58561e-21	35.7862	pdx_groupAlisertib-pdx_groupDMSO	taselisib
-0.000337191	9.81006	-0.583895	0.559299	0.594078	-9.63966	pdx_groupAlisertib-pdx_groupDMSO	cediranib
0.00270144	9.815	5.14632	2.6876e-07	5.68061e-07	3.40363	pdx_groupAlisertib-pdx_groupDMSO	levonorgestrel
-0.00499675	9.80747	-9.51758	2.01771e-21	1.10743e-20	35.362	pdx_groupAlisertib-pdx_groupDMSO	doxofylline
-0.00279546	9.80829	-5.06548	4.11875e-07	8.52261e-07	3.01385	pdx_groupAlisertib-pdx_groupDMSO	lonidamine
0.00519789	9.80439	8.0443	9.27222e-16	3.67813e-15	22.5195	pdx_groupAlisertib-pdx_groupDMSO	trovafloxacin
-0.00121716	9.81019	-2.39341	0.016704	0.0224599	-6.94796	pdx_groupAlisertib-pdx_groupDMSO	cyclobenzaprine
-0.00179585	9.8066	-3.15599	0.0016025	0.00241239	-4.81889	pdx_groupAlisertib-pdx_groupDMSO	folic.acid
0.000341519	9.80581	0.531846	0.59484	0.62745	-9.64987	pdx_groupAlisertib-pdx_groupDMSO	PD.173074
-0.00151497	9.8087	-2.91099	0.00360779	0.00523803	-5.5701	pdx_groupAlisertib-pdx_groupDMSO	tetradecylthioacetic.acid
-0.00716964	9.80721	-9.17455	5.07207e-20	2.58861e-19	32.1718	pdx_groupAlisertib-pdx_groupDMSO	CEP.37440
0.00285587	9.80537	5.12468	3.01481e-07	6.33223e-07	3.33611	pdx_groupAlisertib-pdx_groupDMSO	AGK.2
0.00388959	9.80988	5.30208	1.15997e-07	2.55499e-07	4.23989	pdx_groupAlisertib-pdx_groupDMSO	brequinar
-0.0023174	9.8066	-3.7026	0.000214115	0.000345308	-2.94639	pdx_groupAlisertib-pdx_groupDMSO	RG.2833
0.00386799	9.80463	6.99306	2.79512e-12	8.63291e-12	14.6371	pdx_groupAlisertib-pdx_groupDMSO	amonafide
-0.00239313	9.8099	-4.60938	4.06973e-06	7.73295e-06	0.804443	pdx_groupAlisertib-pdx_groupDMSO	cytisine
-0.00064847	9.8105	-1.18258	0.236993	0.270434	-9.11307	pdx_groupAlisertib-pdx_groupDMSO	CB.10.277.(free.acid)
-0.00278846	9.808	-5.25183	1.52506e-07	3.31552e-07	3.97484	pdx_groupAlisertib-pdx_groupDMSO	aminoguanidine
0.00857394	9.79832	12.346	7.35718e-35	9.05583e-34	66.152	pdx_groupAlisertib-pdx_groupDMSO	albendazole
-0.00826451	9.80829	-15.6548	7.80586e-55	3.35051e-53	111.806	pdx_groupAlisertib-pdx_groupDMSO	flavoxate
-0.00721525	9.80443	-11.3685	7.79711e-30	6.65936e-29	54.5728	pdx_groupAlisertib-pdx_groupDMSO	ethylenediaminetetraacetic.acid
0.00158699	9.80849	2.85173	0.00435379	0.00626676	-5.73611	pdx_groupAlisertib-pdx_groupDMSO	RG.4733
-0.00619645	9.81302	-11.8078	4.82336e-32	4.89352e-31	59.5829	pdx_groupAlisertib-pdx_groupDMSO	vidarabine
0.000734201	9.80467	1.3955	0.162885	0.191078	-8.81106	pdx_groupAlisertib-pdx_groupDMSO	methylprednisolone
-0.00332032	9.80834	-5.41528	6.20698e-08	1.39657e-07	4.84297	pdx_groupAlisertib-pdx_groupDMSO	ARP.101
0.00339038	9.80647	5.75096	9.03423e-09	2.16666e-08	6.73083	pdx_groupAlisertib-pdx_groupDMSO	betulinic.acid
-0.00338878	9.80766	-6.71304	1.9697e-11	5.70464e-11	12.6977	pdx_groupAlisertib-pdx_groupDMSO	ursodeoxycholyltaurine
0.000985252	9.80368	1.92482	0.0542689	0.0684083	-7.92622	pdx_groupAlisertib-pdx_groupDMSO	tebipenem
-0.007733	9.80277	-12.0867	1.73356e-33	2.01526e-32	62.9333	pdx_groupAlisertib-pdx_groupDMSO	FK.888
-0.00200848	9.79823	-3.27142	0.00107234	0.00164236	-4.39202	pdx_groupAlisertib-pdx_groupDMSO	apixaban
-0.0012576	9.80178	-2.34919	0.0188262	0.0252524	-7.01141	pdx_groupAlisertib-pdx_groupDMSO	saxagliptin
0.00168818	9.8023	3.09638	0.00196235	0.0029304	-4.9748	pdx_groupAlisertib-pdx_groupDMSO	chlorphenamine
-0.00649244	9.79885	-10.5456	6.46263e-26	4.45203e-25	45.6607	pdx_groupAlisertib-pdx_groupDMSO	galeterone
0.00108746	9.80543	2.0109	0.0443527	0.0568068	-7.76648	pdx_groupAlisertib-pdx_groupDMSO	andarine
-0.004446	9.80338	-7.88221	3.42065e-15	1.31033e-14	21.2211	pdx_groupAlisertib-pdx_groupDMSO	nafamostat
0.00252904	9.80464	4.68961	2.75971e-06	5.35313e-06	1.20819	pdx_groupAlisertib-pdx_groupDMSO	ampalex
-0.00231314	9.80929	-4.67666	2.93949e-06	5.66902e-06	1.11909	pdx_groupAlisertib-pdx_groupDMSO	miglitol
0.0081859	9.79728	8.86424	8.49445e-19	4.02825e-18	29.4996	pdx_groupAlisertib-pdx_groupDMSO	lacidipine
-0.00333546	9.80581	-6.58613	4.65403e-11	1.31005e-10	11.8642	pdx_groupAlisertib-pdx_groupDMSO	CC.930
-0.00567439	9.80591	-9.16767	5.40485e-20	2.75007e-19	32.1164	pdx_groupAlisertib-pdx_groupDMSO	rociletinib
-0.00241102	9.817	-5.2973	1.19072e-07	2.61242e-07	4.17374	pdx_groupAlisertib-pdx_groupDMSO	thioctic.acid
0.000785838	9.80459	1.35415	0.175708	0.204808	-8.86741	pdx_groupAlisertib-pdx_groupDMSO	SR.33805
-0.00776569	9.80529	-12.3105	1.13757e-34	1.36999e-33	65.6259	pdx_groupAlisertib-pdx_groupDMSO	targinine
0.00982234	9.80264	11.3978	5.5854e-30	4.79485e-29	54.9609	pdx_groupAlisertib-pdx_groupDMSO	SN.38
-0.00310719	9.79845	-5.57474	2.51866e-08	5.8155e-08	5.77856	pdx_groupAlisertib-pdx_groupDMSO	capecitabine
-0.00339321	9.80566	-5.68177	1.35612e-08	3.21095e-08	6.33033	pdx_groupAlisertib-pdx_groupDMSO	SB.239063
-0.00311061	9.80604	-5.54642	2.96154e-08	6.80991e-08	5.57052	pdx_groupAlisertib-pdx_groupDMSO	formestane
-0.00982081	9.8087	-16.8077	7.34578e-63	5.12368e-61	130.214	pdx_groupAlisertib-pdx_groupDMSO	ipriflavone
0.00418516	9.80952	7.96928	1.70198e-15	6.64128e-15	21.891	pdx_groupAlisertib-pdx_groupDMSO	ilomastat
-0.00136798	9.81384	-2.60737	0.00913257	0.0126556	-6.42961	pdx_groupAlisertib-pdx_groupDMSO	MF.101
-0.00312295	9.80495	-5.76226	8.45085e-09	2.03843e-08	6.79372	pdx_groupAlisertib-pdx_groupDMSO	testosterone
-0.00561274	9.80571	-10.5727	4.85181e-26	3.3983e-25	45.9026	pdx_groupAlisertib-pdx_groupDMSO	rasagiline
-0.00395647	9.80762	-7.5298	5.34996e-14	1.88148e-13	18.4957	pdx_groupAlisertib-pdx_groupDMSO	theobromine
-0.00702446	9.8107	-13.5329	1.68462e-41	2.93756e-40	81.2349	pdx_groupAlisertib-pdx_groupDMSO	atomoxetine
-0.00412147	9.81141	-7.75068	9.68256e-15	3.57806e-14	20.1608	pdx_groupAlisertib-pdx_groupDMSO	clemizole
-0.00130832	9.80771	-2.86111	0.00422697	0.00609469	-5.70975	pdx_groupAlisertib-pdx_groupDMSO	tolcapone
-0.0029124	9.79828	-5.18016	2.24367e-07	4.79069e-07	3.66222	pdx_groupAlisertib-pdx_groupDMSO	temozolomide
-0.0052284	9.80941	-9.37762	7.62456e-21	4.0778e-20	34.0382	pdx_groupAlisertib-pdx_groupDMSO	fasudil
0.0066666	9.80451	11.4005	5.41514e-30	4.67265e-29	54.9579	pdx_groupAlisertib-pdx_groupDMSO	aurora.a.inhibitor.i
0.00310836	9.81225	5.65901	1.54836e-08	3.65063e-08	6.18155	pdx_groupAlisertib-pdx_groupDMSO	amlexanox
-0.00155185	9.80337	-2.97589	0.00292572	0.00429619	-5.35446	pdx_groupAlisertib-pdx_groupDMSO	ercalcitriol
0.000987413	9.81269	1.82402	0.068167	0.0845897	-8.15632	pdx_groupAlisertib-pdx_groupDMSO	indoximod
0.000794558	9.80608	1.33818	0.180857	0.209809	-8.89649	pdx_groupAlisertib-pdx_groupDMSO	clioquinol
-0.00576067	9.80667	-10.7312	8.94965e-27	6.59988e-26	47.5738	pdx_groupAlisertib-pdx_groupDMSO	acyclovir
0.00324228	9.81041	5.11017	3.25545e-07	6.80352e-07	3.23921	pdx_groupAlisertib-pdx_groupDMSO	JW.7.24.1
0.00942743	9.79345	10.098	6.63987e-24	4.27505e-23	41.1736	pdx_groupAlisertib-pdx_groupDMSO	perampanel
0.00393956	9.80201	7.37098	1.77591e-13	6.0058e-13	17.3632	pdx_groupAlisertib-pdx_groupDMSO	nutlin.3
0.000510582	9.80787	1.02726	0.304314	0.34075	-9.27267	pdx_groupAlisertib-pdx_groupDMSO	flumazenil
0.00377726	9.80008	7.01089	2.46199e-12	7.64634e-12	14.7981	pdx_groupAlisertib-pdx_groupDMSO	beclomethasone.dipropionate
-0.00497799	9.81045	-8.22524	2.09515e-16	8.53352e-16	23.9398	pdx_groupAlisertib-pdx_groupDMSO	GNF.2
-0.00366571	9.80604	-6.95607	3.63345e-12	1.11604e-11	14.3607	pdx_groupAlisertib-pdx_groupDMSO	PF.573228
0.000304616	9.80748	0.63877	0.522982	0.558337	-9.59483	pdx_groupAlisertib-pdx_groupDMSO	allopurinol
0.00404263	9.80922	6.05022	1.47847e-09	3.79594e-09	8.48102	pdx_groupAlisertib-pdx_groupDMSO	mitomycin.c
-0.00119752	9.80397	-2.28918	0.0220818	0.0293839	-7.16441	pdx_groupAlisertib-pdx_groupDMSO	estramustine.phosphate
-0.00736464	9.80796	-12.7585	4.22582e-37	5.8463e-36	71.1743	pdx_groupAlisertib-pdx_groupDMSO	arbutin
-0.00117485	9.80102	-2.24122	0.0250252	0.0330641	-7.25304	pdx_groupAlisertib-pdx_groupDMSO	balicatib
0.000209981	9.80523	0.329364	0.741885	0.764726	-9.73451	pdx_groupAlisertib-pdx_groupDMSO	SR.1277
-0.00350469	9.80381	-6.40554	1.53986e-10	4.18461e-10	10.7038	pdx_groupAlisertib-pdx_groupDMSO	CX.4945
-0.00438261	9.80723	-8.44735	3.23105e-17	1.37628e-16	25.798	pdx_groupAlisertib-pdx_groupDMSO	reparixin
-0.00256817	9.80324	-5.18692	2.16387e-07	4.62621e-07	3.65909	pdx_groupAlisertib-pdx_groupDMSO	epinephrine
-0.00278719	9.80922	-5.13081	2.91841e-07	6.14518e-07	3.34265	pdx_groupAlisertib-pdx_groupDMSO	dimethyl.fumarate
0.00198674	9.8065	3.46235	0.000536872	0.000840714	-3.80008	pdx_groupAlisertib-pdx_groupDMSO	flutrimazole
-0.0057417	9.81077	-9.78546	1.50213e-22	8.98059e-22	37.9173	pdx_groupAlisertib-pdx_groupDMSO	acrivastine
0.000960389	9.80676	1.85539	0.0635587	0.0795791	-8.07371	pdx_groupAlisertib-pdx_groupDMSO	isbufylline
-0.000362853	9.80295	-0.645615	0.518538	0.554299	-9.56827	pdx_groupAlisertib-pdx_groupDMSO	favipiravir
0.00746227	9.80415	13.6942	1.89851e-42	3.69546e-41	83.4641	pdx_groupAlisertib-pdx_groupDMSO	tolfenamic.acid
-0.00337774	9.80907	-5.73504	9.92338e-09	2.36972e-08	6.61935	pdx_groupAlisertib-pdx_groupDMSO	roscovitine
0.00384403	9.81067	6.80988	1.01132e-11	2.98579e-11	13.347	pdx_groupAlisertib-pdx_groupDMSO	DPI.201106
0.00286352	9.8027	4.60716	4.11333e-06	7.80693e-06	0.838866	pdx_groupAlisertib-pdx_groupDMSO	racecadotril
-0.00217097	9.80519	-3.96321	7.42681e-05	0.000126218	-1.94169	pdx_groupAlisertib-pdx_groupDMSO	AZD.7687
-0.000488452	9.80667	-0.97701	0.328579	0.366694	-9.31912	pdx_groupAlisertib-pdx_groupDMSO	amfepramone
0.000795348	9.81042	1.55279	0.120494	0.144179	-8.60484	pdx_groupAlisertib-pdx_groupDMSO	SB.756050
-0.00229915	9.80307	-4.8279	1.39247e-06	2.75856e-06	1.86578	pdx_groupAlisertib-pdx_groupDMSO	otilonium
-0.00450614	9.80755	-7.68703	1.59234e-14	5.79473e-14	19.6874	pdx_groupAlisertib-pdx_groupDMSO	BVD.523
-0.00654229	9.81174	-12.5311	7.40919e-36	9.61472e-35	68.3115	pdx_groupAlisertib-pdx_groupDMSO	S.ruxolitinib
0.00408948	9.81017	6.81288	9.90471e-12	2.92941e-11	13.3698	pdx_groupAlisertib-pdx_groupDMSO	thiothixene
0.00163216	9.81403	3.06654	0.00216914	0.00321624	-5.12436	pdx_groupAlisertib-pdx_groupDMSO	glimepiride
0.00231823	9.81081	4.0766	4.59181e-05	7.94901e-05	-1.50484	pdx_groupAlisertib-pdx_groupDMSO	pibenzimol
-0.00371104	9.80833	-6.94738	3.86372e-12	1.18243e-11	14.2907	pdx_groupAlisertib-pdx_groupDMSO	vincamine
0.00159384	9.81265	3.21218	0.00131988	0.00199772	-4.66131	pdx_groupAlisertib-pdx_groupDMSO	fenoterol
0.00375341	9.80142	6.05879	1.40198e-09	3.6162e-09	8.57913	pdx_groupAlisertib-pdx_groupDMSO	XMD11.85H
0.000377353	9.81114	0.7134	0.475609	0.513989	-9.55941	pdx_groupAlisertib-pdx_groupDMSO	fadrozole
-0.00223612	9.80328	-4.05259	5.08903e-05	8.76444e-05	-1.57387	pdx_groupAlisertib-pdx_groupDMSO	primaquine
0.0023583	9.80295	4.43916	9.09078e-06	1.68154e-05	0.0771062	pdx_groupAlisertib-pdx_groupDMSO	rotigotine
-0.00353221	9.81044	-6.47183	9.96122e-11	2.73362e-10	11.1002	pdx_groupAlisertib-pdx_groupDMSO	escitalopram
-0.00172526	9.80695	-3.19315	0.00141001	0.00212836	-4.70243	pdx_groupAlisertib-pdx_groupDMSO	quiflapon
0.00860291	9.79787	9.35338	9.57958e-21	5.10707e-20	33.9276	pdx_groupAlisertib-pdx_groupDMSO	pentobarbital
-0.00434012	9.80809	-7.25844	4.09423e-13	1.33341e-12	16.4935	pdx_groupAlisertib-pdx_groupDMSO	EX.527
-0.00573224	9.80808	-6.10099	1.07824e-09	2.79408e-09	8.78168	pdx_groupAlisertib-pdx_groupDMSO	PKI.179
-0.00380534	9.80497	-7.42894	1.14946e-13	3.93498e-13	17.756	pdx_groupAlisertib-pdx_groupDMSO	cinoxacin
-0.00160004	9.7976	-2.6268	0.0086274	0.0119753	-6.28527	pdx_groupAlisertib-pdx_groupDMSO	tioconazole
-0.00133143	9.80532	-2.48724	0.0128841	0.0175349	-6.69854	pdx_groupAlisertib-pdx_groupDMSO	afloqualone
-0.000461084	9.79974	-0.925025	0.354967	0.39378	-9.32387	pdx_groupAlisertib-pdx_groupDMSO	rocuronium
-0.00261913	9.8084	-5.28886	1.24688e-07	2.72847e-07	4.16817	pdx_groupAlisertib-pdx_groupDMSO	levocabastine
-0.00274655	9.80984	-5.19128	2.1139e-07	4.53676e-07	3.65169	pdx_groupAlisertib-pdx_groupDMSO	carglumic.acid
-0.00820124	9.80268	-16.2192	1.07497e-58	5.99831e-57	120.69	pdx_groupAlisertib-pdx_groupDMSO	ranolazine
0.00298397	9.81072	5.77912	7.6478e-09	1.85812e-08	6.87339	pdx_groupAlisertib-pdx_groupDMSO	barasertib
-0.00609403	9.8129	-12.0715	2.0819e-33	2.38705e-32	62.7049	pdx_groupAlisertib-pdx_groupDMSO	abacavir
0.0172796	9.79742	25.7676	1.61732e-143	9.02465e-141	315.675	pdx_groupAlisertib-pdx_groupDMSO	AT.9283
-0.0055841	9.80904	-9.76504	1.8356e-22	1.08197e-21	37.7267	pdx_groupAlisertib-pdx_groupDMSO	AMG.837
-0.0029576	9.80865	-5.23044	1.71217e-07	3.71265e-07	3.86003	pdx_groupAlisertib-pdx_groupDMSO	diazepam
0.00159292	9.80769	3.06719	0.00216438	0.00321203	-5.09546	pdx_groupAlisertib-pdx_groupDMSO	phenytoin
-0.00138054	9.80232	-2.45341	0.0141615	0.0191928	-6.76521	pdx_groupAlisertib-pdx_groupDMSO	THZ.2.98.01
0.00500898	9.80538	6.50924	7.77583e-11	2.15153e-10	11.3789	pdx_groupAlisertib-pdx_groupDMSO	gemcitabine
-0.00232485	9.80081	-4.52126	6.19088e-06	1.15794e-05	0.449854	pdx_groupAlisertib-pdx_groupDMSO	miltefosine
-0.00591635	9.80858	-11.6586	2.76853e-31	2.66352e-30	57.8682	pdx_groupAlisertib-pdx_groupDMSO	carbenoxolone
-0.00220051	9.80658	-4.56608	5.00609e-06	9.42654e-06	0.620026	pdx_groupAlisertib-pdx_groupDMSO	lomeguatrib
0.00131277	9.80138	2.45317	0.014171	0.0191928	-6.75275	pdx_groupAlisertib-pdx_groupDMSO	benzamil
-0.00130336	9.80431	-2.45547	0.0140805	0.0191166	-6.77202	pdx_groupAlisertib-pdx_groupDMSO	aclidinium
-0.00365989	9.80419	-7.5058	6.42384e-14	2.24969e-13	18.3318	pdx_groupAlisertib-pdx_groupDMSO	teriflunomide
0.00143952	9.8114	2.53899	0.0111267	0.0152799	-6.59097	pdx_groupAlisertib-pdx_groupDMSO	resatorvid
0.00110461	9.81445	2.70968	0.006742	0.00946028	-6.15717	pdx_groupAlisertib-pdx_groupDMSO	sulbutiamine
-0.000797246	9.80868	-1.44699	0.147919	0.174871	-8.75828	pdx_groupAlisertib-pdx_groupDMSO	bicalutamide
0.0100037	9.80705	11.3585	8.72957e-30	7.38045e-29	54.4782	pdx_groupAlisertib-pdx_groupDMSO	genz.644282
-0.00739323	9.80974	-13.669	2.67681e-42	5.09203e-41	83.0686	pdx_groupAlisertib-pdx_groupDMSO	ganaxolone
0.0101828	9.80983	17.4684	1.04673e-67	8.34396e-66	141.359	pdx_groupAlisertib-pdx_groupDMSO	amtolmetin.guacil
-0.000789437	9.80458	-1.47063	0.141411	0.168126	-8.70542	pdx_groupAlisertib-pdx_groupDMSO	paricalcitol
0.00233376	9.79768	4.18119	2.91516e-05	5.15853e-05	-0.984913	pdx_groupAlisertib-pdx_groupDMSO	rebamipide
-0.00330062	9.80474	-6.48029	9.42011e-11	2.58937e-10	11.1796	pdx_groupAlisertib-pdx_groupDMSO	CX.516
0.00582041	9.80903	10.7304	9.02371e-27	6.6253e-26	47.5703	pdx_groupAlisertib-pdx_groupDMSO	irbesartan
0.0111173	9.80371	12.4383	2.35172e-35	2.98241e-34	67.2491	pdx_groupAlisertib-pdx_groupDMSO	camptothecin
0.00312003	9.80572	6.3401	2.35719e-10	6.32361e-10	10.2882	pdx_groupAlisertib-pdx_groupDMSO	halcinonide
-0.00385087	9.80601	-7.27498	3.62393e-13	1.18718e-12	16.6229	pdx_groupAlisertib-pdx_groupDMSO	valproic.acid
-0.00328814	9.80683	-5.97246	2.38615e-09	6.04298e-09	8.01578	pdx_groupAlisertib-pdx_groupDMSO	vardenafil
-0.00391554	9.80853	-7.5954	3.23609e-14	1.15015e-13	18.9864	pdx_groupAlisertib-pdx_groupDMSO	genistein
-0.00116805	9.80886	-2.18628	0.0288094	0.0377362	-7.41675	pdx_groupAlisertib-pdx_groupDMSO	sulfadoxine
-0.002916	9.8104	-5.22976	1.7185e-07	3.72155e-07	3.84923	pdx_groupAlisertib-pdx_groupDMSO	palmitoylethanolamide
0.00283485	9.80597	5.24633	1.57118e-07	3.41135e-07	3.96294	pdx_groupAlisertib-pdx_groupDMSO	ivabradine
0.000968717	9.81469	1.73186	0.0833183	0.101955	-8.32937	pdx_groupAlisertib-pdx_groupDMSO	fentiazac
-0.00402566	9.80226	-6.58934	4.55478e-11	1.28785e-10	11.9033	pdx_groupAlisertib-pdx_groupDMSO	carvedilol
-0.00336202	9.80729	-6.49464	8.56638e-11	2.36246e-10	11.261	pdx_groupAlisertib-pdx_groupDMSO	camostat.mesilate
-0.00873584	9.7979	-17.3865	4.27169e-67	3.25037e-65	140	pdx_groupAlisertib-pdx_groupDMSO	IB.MECA
0.00249538	9.80958	4.50027	6.83406e-06	1.27255e-05	0.315251	pdx_groupAlisertib-pdx_groupDMSO	SR.2640
0.00205	9.8034	3.56332	0.000367244	0.000581065	-3.42805	pdx_groupAlisertib-pdx_groupDMSO	GSK.J2
0.00423152	9.79933	7.78034	7.6687e-15	2.85911e-14	20.4803	pdx_groupAlisertib-pdx_groupDMSO	isofloxythepin
0.0117348	9.80371	12.3304	8.9139e-35	1.08919e-33	65.9161	pdx_groupAlisertib-pdx_groupDMSO	CYT.997
-0.00237771	9.80704	-4.59922	4.2729e-06	8.09145e-06	0.76958	pdx_groupAlisertib-pdx_groupDMSO	lorazepam
0.000971736	9.80223	1.39232	0.163844	0.191964	-8.79901	pdx_groupAlisertib-pdx_groupDMSO	talazoparib
0.00138865	9.8105	1.79263	0.0730501	0.0900486	-8.20348	pdx_groupAlisertib-pdx_groupDMSO	aphidicolin
0.00632851	9.81098	11.752	9.29008e-32	9.14799e-31	58.9573	pdx_groupAlisertib-pdx_groupDMSO	omeprazole
-0.00245615	9.81217	-5.04795	4.51435e-07	9.29523e-07	2.9094	pdx_groupAlisertib-pdx_groupDMSO	dosulepin
0.00375219	9.80206	6.94639	3.8908e-12	1.18854e-11	14.332	pdx_groupAlisertib-pdx_groupDMSO	cefepime
-0.0016622	9.8045	-3.29973	0.000969864	0.00149086	-4.3452	pdx_groupAlisertib-pdx_groupDMSO	levalbuterol
0.00271117	9.80997	4.14032	3.4859e-05	6.11036e-05	-1.2393	pdx_groupAlisertib-pdx_groupDMSO	deferasirox
0.00199172	9.80362	3.65522	0.000257779	0.000413732	-3.09829	pdx_groupAlisertib-pdx_groupDMSO	azithromycin
0.00306193	9.80436	5.70886	1.15738e-08	2.75207e-08	6.50139	pdx_groupAlisertib-pdx_groupDMSO	MK.8245
0.00377134	9.81167	7.24452	4.53582e-13	1.47436e-12	16.3877	pdx_groupAlisertib-pdx_groupDMSO	clofoctol
-0.00210151	9.80517	-3.93245	8.44345e-05	0.000142627	-2.06279	pdx_groupAlisertib-pdx_groupDMSO	daminozide
0.00292734	9.80846	5.08511	3.7153e-07	7.73558e-07	3.11973	pdx_groupAlisertib-pdx_groupDMSO	fluticasone.propionate
0.00238247	9.80124	3.87049	0.000109044	0.000181451	-2.26885	pdx_groupAlisertib-pdx_groupDMSO	AVN.944
0.00494626	9.80438	9.19466	4.21178e-20	2.17608e-19	32.3889	pdx_groupAlisertib-pdx_groupDMSO	haloperidol
-0.0055793	9.80104	-10.0925	7.01883e-24	4.50173e-23	40.9995	pdx_groupAlisertib-pdx_groupDMSO	TTNPB
0.0115057	9.80288	14.6061	5.19799e-48	1.38118e-46	96.2384	pdx_groupAlisertib-pdx_groupDMSO	YM.155
-0.00180427	9.80087	-3.44914	0.000563806	0.000881242	-3.81797	pdx_groupAlisertib-pdx_groupDMSO	AGI.5198
-0.00297467	9.80252	-5.13612	2.83739e-07	5.9821e-07	3.40142	pdx_groupAlisertib-pdx_groupDMSO	PFI.1
-0.000759606	9.80177	-1.44449	0.14862	0.175575	-8.72595	pdx_groupAlisertib-pdx_groupDMSO	tolazamide
-0.00948807	9.80399	-14.9586	2.97176e-50	9.75436e-49	101.323	pdx_groupAlisertib-pdx_groupDMSO	AZD.5363
0.000655311	9.80755	1.28321	0.199438	0.230406	-8.9754	pdx_groupAlisertib-pdx_groupDMSO	sildenafil
-0.00124306	9.80152	-2.40611	0.0161345	0.021764	-6.87426	pdx_groupAlisertib-pdx_groupDMSO	acipimox
-0.00196981	9.81023	-3.79467	0.000148378	0.000243515	-2.61615	pdx_groupAlisertib-pdx_groupDMSO	droperidol
0.00632159	9.8181	8.50122	2.03823e-17	8.7938e-17	26.2184	pdx_groupAlisertib-pdx_groupDMSO	triptolide
0.00153581	9.80846	2.80999	0.00496029	0.00710918	-5.85428	pdx_groupAlisertib-pdx_groupDMSO	raclopride
0.00266405	9.80576	4.07299	4.66342e-05	8.06464e-05	-1.4962	pdx_groupAlisertib-pdx_groupDMSO	mycophenolate.mofetil
-0.00298352	9.81357	-5.54157	3.04472e-08	6.982e-08	5.51125	pdx_groupAlisertib-pdx_groupDMSO	tamsulosin
-0.00115759	9.8001	-2.0568	0.0397214	0.0511883	-7.64208	pdx_groupAlisertib-pdx_groupDMSO	milrinone
0.00953065	9.8032	14.2582	7.57084e-46	1.83675e-44	91.2694	pdx_groupAlisertib-pdx_groupDMSO	zardaverine
-0.000123376	9.80854	-0.225609	0.821509	0.83854	-9.77832	pdx_groupAlisertib-pdx_groupDMSO	nesbuvir
0.00569081	9.80377	8.90112	6.10661e-19	2.92907e-18	29.754	pdx_groupAlisertib-pdx_groupDMSO	fdcyd
0.000447897	9.80585	0.801717	0.422729	0.463424	-9.47004	pdx_groupAlisertib-pdx_groupDMSO	NPK76.II.72.1
-0.00096364	9.80191	-1.72049	0.0853624	0.104076	-8.2906	pdx_groupAlisertib-pdx_groupDMSO	cyclizine
-0.00259971	9.80709	-5.02541	5.07737e-07	1.04161e-06	2.81715	pdx_groupAlisertib-pdx_groupDMSO	azelastine
-0.00429481	9.80823	-8.2711	1.42984e-16	5.92463e-16	24.327	pdx_groupAlisertib-pdx_groupDMSO	glafenine
-0.000457355	9.80849	-0.889431	0.373785	0.413559	-9.40842	pdx_groupAlisertib-pdx_groupDMSO	tirofiban
0.000698716	9.80665	1.3417	0.179712	0.208626	-8.89472	pdx_groupAlisertib-pdx_groupDMSO	maribavir
0.00320534	9.80353	6.37175	1.91955e-10	5.18279e-10	10.5023	pdx_groupAlisertib-pdx_groupDMSO	repaglinide
-0.000625575	9.80077	-1.13595	0.255992	0.290136	-9.11582	pdx_groupAlisertib-pdx_groupDMSO	bazedoxifene
0.00386289	9.80549	7.01423	2.4041e-12	7.49434e-12	14.78	pdx_groupAlisertib-pdx_groupDMSO	mepazine
-0.00132145	9.80951	-2.72778	0.00638307	0.00898676	-6.08945	pdx_groupAlisertib-pdx_groupDMSO	KU.55933
0.00462237	9.80106	8.16658	3.40541e-16	1.37365e-15	23.532	pdx_groupAlisertib-pdx_groupDMSO	conivaptan
0.000348067	9.80289	0.405811	0.684887	0.712555	-9.69234	pdx_groupAlisertib-pdx_groupDMSO	buparlisib
0.000982673	9.80962	1.73089	0.0834908	0.102092	-8.309	pdx_groupAlisertib-pdx_groupDMSO	itraconazole
0.000180788	9.79793	0.301233	0.763241	0.783844	-9.68638	pdx_groupAlisertib-pdx_groupDMSO	ribavirin
0.00553637	9.81882	7.13807	9.86858e-13	3.14667e-12	15.5947	pdx_groupAlisertib-pdx_groupDMSO	WZ.3105
-0.00160933	9.80931	-3.43075	0.00060342	0.000940526	-3.92563	pdx_groupAlisertib-pdx_groupDMSO	tiludronate
0.00159856	9.81138	2.96014	0.0030795	0.00450225	-5.43325	pdx_groupAlisertib-pdx_groupDMSO	PLX.4720
0.00830486	9.80367	13.9062	1.038e-43	2.1995e-42	86.3664	pdx_groupAlisertib-pdx_groupDMSO	ciclesonide
-0.00404401	9.80874	-7.36477	1.86024e-13	6.27242e-13	17.2661	pdx_groupAlisertib-pdx_groupDMSO	piroxicam
-0.0050833	9.80616	-8.93841	4.36793e-19	2.10718e-18	30.051	pdx_groupAlisertib-pdx_groupDMSO	indacaterol
-0.0035387	9.80437	-6.39761	1.6218e-10	4.40015e-10	10.6502	pdx_groupAlisertib-pdx_groupDMSO	ginkgolide.b
-0.0010417	9.81126	-2.03637	0.0417296	0.0536524	-7.74287	pdx_groupAlisertib-pdx_groupDMSO	argatroban
-0.00185422	9.81628	-3.46254	0.00053648	0.000840714	-3.8484	pdx_groupAlisertib-pdx_groupDMSO	CGS.20625
0.00861565	9.80714	11.811	4.64039e-32	4.7366e-31	59.6708	pdx_groupAlisertib-pdx_groupDMSO	thiomersal
-0.006056	9.80596	-10.8987	1.45942e-27	1.12067e-26	49.3754	pdx_groupAlisertib-pdx_groupDMSO	ibutilide
-0.00176022	9.81216	-3.28739	0.00101339	0.00155491	-4.41915	pdx_groupAlisertib-pdx_groupDMSO	EVP.6124
-0.000796975	9.81406	-1.46374	0.143284	0.170232	-8.75735	pdx_groupAlisertib-pdx_groupDMSO	nelarabine
-0.00113061	9.81121	-2.02899	0.0424752	0.0545273	-7.75771	pdx_groupAlisertib-pdx_groupDMSO	actarit
0.00470523	9.8096	8.22992	2.01517e-16	8.22779e-16	23.9939	pdx_groupAlisertib-pdx_groupDMSO	RG.108
0.00231618	9.8004	2.71492	0.00663626	0.00931972	-6.06645	pdx_groupAlisertib-pdx_groupDMSO	XMD.1499
-0.00274448	9.79682	-4.37843	1.20289e-05	2.19351e-05	-0.149341	pdx_groupAlisertib-pdx_groupDMSO	tioguanine
0.000233332	9.80402	0.471624	0.637202	0.667507	-9.67083	pdx_groupAlisertib-pdx_groupDMSO	seocalcitol
-0.00383846	9.80469	-7.6587	1.98445e-14	7.15941e-14	19.4844	pdx_groupAlisertib-pdx_groupDMSO	acexamic.acid
0.00100114	9.81025	1.95771	0.0502817	0.0637664	-7.89324	pdx_groupAlisertib-pdx_groupDMSO	hydrocortisone
0.000843918	9.80871	1.58523	0.112934	0.135618	-8.54692	pdx_groupAlisertib-pdx_groupDMSO	picotamide
-0.00529274	9.80719	-9.92906	3.6266e-23	2.26527e-22	39.3406	pdx_groupAlisertib-pdx_groupDMSO	amiloride
-0.00450854	9.80559	-8.52357	1.68236e-17	7.3266e-17	26.449	pdx_groupAlisertib-pdx_groupDMSO	anidulafungin
0.000898484	9.8094	1.49432	0.13511	0.161093	-8.68947	pdx_groupAlisertib-pdx_groupDMSO	rucinol
0.00396653	9.81091	7.17874	7.34205e-13	2.35452e-12	15.9184	pdx_groupAlisertib-pdx_groupDMSO	desmopressin.acetate
0.000137295	9.8071	0.277917	0.781079	0.799222	-9.75888	pdx_groupAlisertib-pdx_groupDMSO	PS.178990
-0.00331443	9.8089	-5.95403	2.67043e-09	6.72227e-09	7.89729	pdx_groupAlisertib-pdx_groupDMSO	alpelisib
0.00266221	9.8017	4.94344	7.75258e-07	1.56737e-06	2.45059	pdx_groupAlisertib-pdx_groupDMSO	tipiracil
-0.00238752	9.80477	-4.70939	2.50528e-06	4.88222e-06	1.29202	pdx_groupAlisertib-pdx_groupDMSO	pterostilbene
0.000965063	9.81133	1.80507	0.0710828	0.0878175	-8.18486	pdx_groupAlisertib-pdx_groupDMSO	blonanserin
-0.00189045	9.80544	-3.63946	0.000274062	0.000437767	-3.1723	pdx_groupAlisertib-pdx_groupDMSO	chlorpropamide
-0.00123513	9.8142	-2.21057	0.0270793	0.0356374	-7.3866	pdx_groupAlisertib-pdx_groupDMSO	VX.661
-0.00420276	9.80327	-8.46441	2.79322e-17	1.19282e-16	25.961	pdx_groupAlisertib-pdx_groupDMSO	CO.102862
-0.0031963	9.80938	-5.91074	3.4745e-09	8.61677e-09	7.63914	pdx_groupAlisertib-pdx_groupDMSO	trimethobenzamide
-0.0014581	9.80336	-2.49375	0.01265	0.0172725	-6.67195	pdx_groupAlisertib-pdx_groupDMSO	PF.04620110
-0.00391398	9.80624	-6.27755	3.52747e-10	9.373e-10	9.88189	pdx_groupAlisertib-pdx_groupDMSO	trifluridine
-0.00278335	9.80478	-5.16905	2.381e-07	5.06454e-07	3.55833	pdx_groupAlisertib-pdx_groupDMSO	raltegravir
-0.00326317	9.79779	-5.59899	2.19114e-08	5.08734e-08	5.91953	pdx_groupAlisertib-pdx_groupDMSO	bisindolylmaleimide
-0.0021782	9.81136	-4.22595	2.39243e-05	4.2742e-05	-0.89334	pdx_groupAlisertib-pdx_groupDMSO	rabeprazole
-0.00219869	9.80585	-3.93796	8.25228e-05	0.00013968	-2.04455	pdx_groupAlisertib-pdx_groupDMSO	glibenclamide
-0.00171485	9.80942	-2.85599	0.00429583	0.00618865	-5.73179	pdx_groupAlisertib-pdx_groupDMSO	nitrendipine
-0.00293535	9.80836	-5.57486	2.51693e-08	5.8155e-08	5.71876	pdx_groupAlisertib-pdx_groupDMSO	NSI.189
-0.000408668	9.80934	-0.872722	0.382828	0.422448	-9.42653	pdx_groupAlisertib-pdx_groupDMSO	MDL.73005EF
0.00467083	9.80887	7.87598	3.59497e-15	1.37084e-14	21.1581	pdx_groupAlisertib-pdx_groupDMSO	dofequidar
0.0028993	9.80721	4.7112	2.48311e-06	4.84466e-06	1.29643	pdx_groupAlisertib-pdx_groupDMSO	dicoumarol
-0.0015551	9.80938	-3.09331	0.00198278	0.00295826	-5.02593	pdx_groupAlisertib-pdx_groupDMSO	masoprocol
0.000922799	9.80565	1.46167	0.143851	0.170784	-8.72145	pdx_groupAlisertib-pdx_groupDMSO	BMS.345541
0.00878375	9.81297	15.9518	7.53328e-57	3.60306e-55	116.429	pdx_groupAlisertib-pdx_groupDMSO	LY.2784544
-0.00561117	9.79856	-10.9825	5.8301e-28	4.56056e-27	50.3321	pdx_groupAlisertib-pdx_groupDMSO	cyanocobalamin
0.00330131	9.80124	6.53386	6.60147e-11	1.83569e-10	11.5645	pdx_groupAlisertib-pdx_groupDMSO	maraviroc
-0.00389031	9.80611	-7.32028	2.59114e-13	8.59582e-13	16.9518	pdx_groupAlisertib-pdx_groupDMSO	SEP.227900
-0.00357426	9.81137	-6.75489	1.47827e-11	4.29621e-11	12.9629	pdx_groupAlisertib-pdx_groupDMSO	arglabin
-0.00288632	9.80561	-5.38672	7.27605e-08	1.62618e-07	4.70145	pdx_groupAlisertib-pdx_groupDMSO	S.18986
0.00163801	9.80287	2.93277	0.00336424	0.00489291	-5.47207	pdx_groupAlisertib-pdx_groupDMSO	Radiation+DMSO
-0.00377106	9.80445	-7.62765	2.52368e-14	9.04635e-14	19.2492	pdx_groupAlisertib-pdx_groupDMSO	naringenin
0.00301911	9.80526	5.22245	1.78767e-07	3.86136e-07	3.84238	pdx_groupAlisertib-pdx_groupDMSO	apafant
-0.00153758	9.80532	-2.66532	0.00769911	0.0107313	-6.24025	pdx_groupAlisertib-pdx_groupDMSO	equol
0.00042761	9.80622	0.845712	0.397726	0.437957	-9.43552	pdx_groupAlisertib-pdx_groupDMSO	doxycycline
-0.00348592	9.80264	-9.93048	3.57542e-23	2.24167e-22	39.3792	pdx_groupAlisertib-pdx_groupDMSO	ramatroban
0.00231075	9.81353	4.21187	2.54643e-05	4.53964e-05	-0.956464	pdx_groupAlisertib-pdx_groupDMSO	JTE.907
0.000794171	9.80589	1.42854	0.153155	0.180297	-8.77065	pdx_groupAlisertib-pdx_groupDMSO	CTB
0.00300181	9.80767	5.81	6.36503e-09	1.56004e-08	7.06505	pdx_groupAlisertib-pdx_groupDMSO	indirubin
-0.00129625	9.80524	-2.40186	0.0163233	0.0219656	-6.90668	pdx_groupAlisertib-pdx_groupDMSO	rolipram
-0.00657351	9.80759	-13.1849	1.71472e-39	2.68266e-38	76.6518	pdx_groupAlisertib-pdx_groupDMSO	risperidone
-0.00266968	9.80436	-4.38832	1.14955e-05	2.10082e-05	-0.164982	pdx_groupAlisertib-pdx_groupDMSO	16,16.dimethylprostaglandin.e2
0.00587073	9.8059	10.9405	9.2417e-28	7.19563e-27	49.847	pdx_groupAlisertib-pdx_groupDMSO	cilengitide
0.00932229	9.80116	9.69782	3.54084e-22	2.04392e-21	37.1583	pdx_groupAlisertib-pdx_groupDMSO	MG.132
0.00153098	9.80893	2.99287	0.00276785	0.00407151	-5.32575	pdx_groupAlisertib-pdx_groupDMSO	LY.2334737
-0.00450991	9.80438	-9.68875	3.86816e-22	2.21757e-21	37.011	pdx_groupAlisertib-pdx_groupDMSO	clinafloxacin
-0.000936978	9.80149	-1.67299	0.0943483	0.114366	-8.36787	pdx_groupAlisertib-pdx_groupDMSO	mepyramine
-0.00128169	9.80849	-2.40199	0.0163176	0.0219656	-6.92067	pdx_groupAlisertib-pdx_groupDMSO	TMZ+Radiation
-0.00110247	9.79831	-2.08792	0.0368209	0.0476338	-7.56053	pdx_groupAlisertib-pdx_groupDMSO	tenidap
0.00250642	9.81617	4.99421	5.9695e-07	1.22014e-06	2.62778	pdx_groupAlisertib-pdx_groupDMSO	pimecrolimus
6.46621e-05	9.80804	0.110513	0.912004	0.923031	-9.79541	pdx_groupAlisertib-pdx_groupDMSO	danegaptide
0.00859332	9.80346	9.13997	6.97563e-20	3.51723e-19	31.9079	pdx_groupAlisertib-pdx_groupDMSO	bortezomib
-0.000785262	9.80438	-1.58073	0.113959	0.136751	-8.53636	pdx_groupAlisertib-pdx_groupDMSO	epigallocatechin.gallate.(.)
-0.00275668	9.81087	-5.33015	9.94532e-08	2.19927e-07	4.37665	pdx_groupAlisertib-pdx_groupDMSO	stavudine
0.0135166	9.80583	17.9973	1.02867e-71	1.148e-69	150.596	pdx_groupAlisertib-pdx_groupDMSO	ixabepilone
0.00635489	9.81272	10.3558	4.71935e-25	3.16008e-24	43.6316	pdx_groupAlisertib-pdx_groupDMSO	lonafarnib
-0.00502087	9.80389	-9.20296	3.90026e-20	2.02765e-19	32.4497	pdx_groupAlisertib-pdx_groupDMSO	ABT.202
0.000918481	9.80822	1.74951	0.0802222	0.0982385	-8.27087	pdx_groupAlisertib-pdx_groupDMSO	metatinib
0.0066855	9.79926	13.6926	1.94122e-42	3.73517e-41	83.4839	pdx_groupAlisertib-pdx_groupDMSO	diclofensine
0.00544641	9.80557	9.34691	1.01812e-20	5.41059e-20	33.786	pdx_groupAlisertib-pdx_groupDMSO	troglitazone
0.012051	9.80594	14.6283	3.76971e-48	1.01782e-46	96.5304	pdx_groupAlisertib-pdx_groupDMSO	epothilone.b
-0.00144312	9.80953	-2.66554	0.00769424	0.0107313	-6.25752	pdx_groupAlisertib-pdx_groupDMSO	dienogest
-0.00165242	9.81191	-3.0896	0.00200764	0.00299269	-5.04802	pdx_groupAlisertib-pdx_groupDMSO	pantoprazole
-0.000401957	9.80376	-0.754051	0.45083	0.490058	-9.49717	pdx_groupAlisertib-pdx_groupDMSO	isoniazid
-0.000889722	9.81229	-1.52112	0.12825	0.153241	-8.66362	pdx_groupAlisertib-pdx_groupDMSO	buspirone
-0.0020648	9.80331	-3.6434	0.0002699	0.000431531	-3.14694	pdx_groupAlisertib-pdx_groupDMSO	licochalcone.a
-0.00539648	9.81134	-9.25736	2.3534e-20	1.23112e-19	32.915	pdx_groupAlisertib-pdx_groupDMSO	levamisole
-0.00306595	9.80684	-5.6076	2.08521e-08	4.85231e-08	5.90755	pdx_groupAlisertib-pdx_groupDMSO	midodrine
0.0012897	9.80483	2.22193	0.0263019	0.0346962	-7.31624	pdx_groupAlisertib-pdx_groupDMSO	nefazodone
-0.00066874	9.81404	-1.29379	0.195756	0.226622	-8.99128	pdx_groupAlisertib-pdx_groupDMSO	orantinib
-6.92769e-05	9.80045	-0.134954	0.89265	0.906183	-9.74797	pdx_groupAlisertib-pdx_groupDMSO	PF.03084014
0.00423824	9.80862	6.87022	6.64465e-12	1.99698e-11	13.7678	pdx_groupAlisertib-pdx_groupDMSO	elesclomol
-0.00308101	9.80754	-5.36971	7.99561e-08	1.78224e-07	4.60132	pdx_groupAlisertib-pdx_groupDMSO	UNC.0638
0.00358547	9.80902	6.85435	7.42342e-12	2.22703e-11	13.6566	pdx_groupAlisertib-pdx_groupDMSO	pritelivir
-0.00159052	9.80401	-2.26687	0.0234111	0.0310294	-7.21581	pdx_groupAlisertib-pdx_groupDMSO	proglumide
-0.00129327	9.80265	-2.52998	0.0114164	0.0156391	-6.57644	pdx_groupAlisertib-pdx_groupDMSO	oxaprozin
-0.00204367	9.80511	-3.91362	9.12944e-05	0.000153904	-2.13632	pdx_groupAlisertib-pdx_groupDMSO	loperamide
-0.00262662	9.80245	-4.87126	1.11938e-06	2.2361e-06	2.07914	pdx_groupAlisertib-pdx_groupDMSO	estrone
-0.000527781	9.81204	-0.929828	0.352474	0.391794	-9.38636	pdx_groupAlisertib-pdx_groupDMSO	dalfampridine
-0.00506221	9.81242	-8.83183	1.13395e-18	5.27286e-18	29.0811	pdx_groupAlisertib-pdx_groupDMSO	levobunolol
-0.00905952	9.80471	-16.1349	4.13319e-58	2.23192e-56	119.337	pdx_groupAlisertib-pdx_groupDMSO	trimebutine
0.00611735	9.80596	9.51212	2.12589e-21	1.16298e-20	35.3345	pdx_groupAlisertib-pdx_groupDMSO	trehalose
-0.00407386	9.80595	-7.49439	7.00599e-14	2.43826e-13	18.2377	pdx_groupAlisertib-pdx_groupDMSO	papaverine
-0.00447129	9.81146	-9.50698	2.23281e-21	1.21354e-20	35.2451	pdx_groupAlisertib-pdx_groupDMSO	AZD.7545
0.00409815	9.80242	8.08139	6.85315e-16	2.72498e-15	22.8279	pdx_groupAlisertib-pdx_groupDMSO	carprofen
0.00296618	9.80801	5.72848	1.0314e-08	2.45599e-08	6.59415	pdx_groupAlisertib-pdx_groupDMSO	CT.7758
-0.00140745	9.80801	-2.84551	0.00443958	0.00637927	-5.75552	pdx_groupAlisertib-pdx_groupDMSO	balsalazide
-0.000565441	9.81029	-1.01015	0.312439	0.349614	-9.30123	pdx_groupAlisertib-pdx_groupDMSO	irsogladine
-0.0065604	9.80845	-11.994	5.27502e-33	5.84793e-32	61.801	pdx_groupAlisertib-pdx_groupDMSO	piretanide
-0.000595737	9.80654	-1.16014	0.24601	0.279959	-9.12302	pdx_groupAlisertib-pdx_groupDMSO	baricitinib
0.00534929	9.81589	10.6541	2.04234e-26	1.47365e-25	46.7293	pdx_groupAlisertib-pdx_groupDMSO	resorcinol
0.000578837	9.80724	1.05719	0.29044	0.326307	-9.23862	pdx_groupAlisertib-pdx_groupDMSO	LX.1031
-0.00189577	9.80178	-3.74542	0.000180721	0.000294287	-2.76018	pdx_groupAlisertib-pdx_groupDMSO	potassium.canrenoate
-0.00327274	9.79727	-6.44324	1.20267e-10	3.27893e-10	10.9965	pdx_groupAlisertib-pdx_groupDMSO	meglitinide
-0.00117674	9.80898	-2.27425	0.0229641	0.030461	-7.22106	pdx_groupAlisertib-pdx_groupDMSO	methyldopa
-0.00444063	9.80997	-7.16188	8.30153e-13	2.65712e-12	15.7914	pdx_groupAlisertib-pdx_groupDMSO	losmapimod
-0.00138907	9.80691	-2.49339	0.012663	0.0172762	-6.69053	pdx_groupAlisertib-pdx_groupDMSO	famotidine
-0.0040793	9.80968	-7.41761	1.25177e-13	4.27645e-13	17.6512	pdx_groupAlisertib-pdx_groupDMSO	AGI.6780
0.00233421	9.80696	3.99727	6.43613e-05	0.000109716	-1.80831	pdx_groupAlisertib-pdx_groupDMSO	pyrazinamide
-0.000868281	9.81312	-1.75734	0.0788791	0.0967352	-8.28004	pdx_groupAlisertib-pdx_groupDMSO	alprostadil
-0.00683932	9.8113	-13.4504	5.09594e-41	8.53061e-40	80.1315	pdx_groupAlisertib-pdx_groupDMSO	disulfiram
-0.00268707	9.80308	-4.33052	1.49658e-05	2.71427e-05	-0.409465	pdx_groupAlisertib-pdx_groupDMSO	nemonapride
-0.00254332	9.80926	-4.831	1.37094e-06	2.71913e-06	1.85167	pdx_groupAlisertib-pdx_groupDMSO	ORG.9768
-0.00200701	9.8115	-3.90291	9.54283e-05	0.000159907	-2.20529	pdx_groupAlisertib-pdx_groupDMSO	tyrphostin.1
-0.00491034	9.80682	-9.74781	2.17322e-22	1.27648e-21	37.5701	pdx_groupAlisertib-pdx_groupDMSO	pramipexole
-0.00485838	9.80225	-8.12702	4.71631e-16	1.88427e-15	23.1791	pdx_groupAlisertib-pdx_groupDMSO	GW.5074
0.0052382	9.8018	10.06	9.75434e-24	6.20866e-23	40.6934	pdx_groupAlisertib-pdx_groupDMSO	triamcinolone.acetonide
0.00297623	9.80401	5.76929	8.10648e-09	1.96386e-08	6.84954	pdx_groupAlisertib-pdx_groupDMSO	vernakalant
-0.000857881	9.80962	-1.42431	0.154377	0.18148	-8.79488	pdx_groupAlisertib-pdx_groupDMSO	dovitinib
0.0115706	9.80512	15.4634	1.48565e-53	5.40648e-52	108.931	pdx_groupAlisertib-pdx_groupDMSO	adarotene
-0.00228436	9.81012	-4.15708	3.24004e-05	5.69729e-05	-1.17652	pdx_groupAlisertib-pdx_groupDMSO	brexpiprazole
0.000142778	9.80102	0.263248	0.792363	0.810272	-9.72679	pdx_groupAlisertib-pdx_groupDMSO	progesterone
-0.00404381	9.80393	-7.21247	5.73859e-13	1.84738e-12	16.1815	pdx_groupAlisertib-pdx_groupDMSO	ubenimex
-0.000798099	9.80167	-1.55576	0.119784	0.143433	-8.55843	pdx_groupAlisertib-pdx_groupDMSO	AV.608
-0.00439899	9.80698	-8.15526	3.73846e-16	1.50076e-15	23.3845	pdx_groupAlisertib-pdx_groupDMSO	tramadol
-0.00257728	9.81185	-4.31452	1.60905e-05	2.90886e-05	-0.518209	pdx_groupAlisertib-pdx_groupDMSO	anacardic.acid
-0.00354401	9.80887	-7.38761	1.56804e-13	5.32433e-13	17.434	pdx_groupAlisertib-pdx_groupDMSO	dicloxacillin
-0.000108117	9.80844	-0.233672	0.815243	0.832652	-9.77605	pdx_groupAlisertib-pdx_groupDMSO	dapsone
0.00131879	9.80773	2.56595	0.0102983	0.0141771	-6.50722	pdx_groupAlisertib-pdx_groupDMSO	lacosamide
0.00331248	9.80261	6.01193	1.87277e-09	4.78628e-09	8.2871	pdx_groupAlisertib-pdx_groupDMSO	protriptyline
-0.00818128	9.80569	-15.7582	1.56468e-55	7.00799e-54	113.419	pdx_groupAlisertib-pdx_groupDMSO	indoramin
0.00424078	9.80895	5.97535	2.34427e-09	5.94892e-09	8.03346	pdx_groupAlisertib-pdx_groupDMSO	midostaurin
0.005612	9.81235	10.3782	3.73979e-25	2.51422e-24	43.8632	pdx_groupAlisertib-pdx_groupDMSO	IOWH.032
-0.00114007	9.81163	-1.98537	0.0471207	0.0600762	-7.8471	pdx_groupAlisertib-pdx_groupDMSO	navitoclax
0.00157668	9.80313	2.76854	0.00563725	0.00799725	-5.94205	pdx_groupAlisertib-pdx_groupDMSO	atenolol.(+/.)
0.00342047	9.79961	5.62632	1.87152e-08	4.37559e-08	6.07561	pdx_groupAlisertib-pdx_groupDMSO	valsartan
0.00170856	9.80666	3.63848	0.000275105	0.000439013	-3.17655	pdx_groupAlisertib-pdx_groupDMSO	bupropion
-0.00344814	9.80805	-6.36126	2.05498e-10	5.53952e-10	10.4024	pdx_groupAlisertib-pdx_groupDMSO	procaine
0.00509658	9.80815	10.6973	1.28764e-26	9.3718e-26	47.2205	pdx_groupAlisertib-pdx_groupDMSO	GSK.J4
-0.00216839	9.80421	-3.82693	0.000130242	0.00021438	-2.46733	pdx_groupAlisertib-pdx_groupDMSO	spironolactone
-0.00478049	9.80508	-8.74523	2.44179e-18	1.11682e-17	28.3564	pdx_groupAlisertib-pdx_groupDMSO	pimozide
0.00353939	9.8004	6.55955	5.56114e-11	1.55675e-10	11.7403	pdx_groupAlisertib-pdx_groupDMSO	hymecromone
-0.00247282	9.80144	-4.19321	2.76505e-05	4.91891e-05	-0.983019	pdx_groupAlisertib-pdx_groupDMSO	clofibric.acid
-0.00266231	9.80658	-4.97753	6.50652e-07	1.32505e-06	2.58019	pdx_groupAlisertib-pdx_groupDMSO	dehydroepiandrosterone
0.00500522	9.80128	8.29549	1.166e-16	4.85544e-16	24.5882	pdx_groupAlisertib-pdx_groupDMSO	altrenogest
0.00104666	9.80136	1.92799	0.0538734	0.0679609	-7.90321	pdx_groupAlisertib-pdx_groupDMSO	3.deazaadenosine
0.00428959	9.81008	8.82955	1.15719e-18	5.36601e-18	29.0831	pdx_groupAlisertib-pdx_groupDMSO	maxacalcitol
-0.000277204	9.80715	-0.543858	0.586547	0.620265	-9.65029	pdx_groupAlisertib-pdx_groupDMSO	siramesine
-0.00264604	9.79473	-5.16134	2.48094e-07	5.27043e-07	3.60379	pdx_groupAlisertib-pdx_groupDMSO	KBG
-0.00066789	9.81085	-1.26164	0.207098	0.238597	-9.01809	pdx_groupAlisertib-pdx_groupDMSO	mannitol.D
0.00275135	9.80703	5.57235	2.55349e-08	5.8797e-08	5.71775	pdx_groupAlisertib-pdx_groupDMSO	ischemin
0.00232617	9.80584	3.83632	0.000125368	0.000206764	-2.43265	pdx_groupAlisertib-pdx_groupDMSO	BI.2536
-3.38738e-07	9.79996	-0.000586404	0.999532	0.999532	-9.75292	pdx_groupAlisertib-pdx_groupDMSO	DMP.777
-0.00511998	9.80947	-9.57632	1.14829e-21	6.47216e-21	35.9109	pdx_groupAlisertib-pdx_groupDMSO	luteolin
-0.00113044	9.80686	-2.19778	0.027979	0.036706	-7.38322	pdx_groupAlisertib-pdx_groupDMSO	BMS.707035
-0.00160677	9.807	-2.91273	0.00358774	0.00521344	-5.55818	pdx_groupAlisertib-pdx_groupDMSO	ellagic.acid
-0.00571386	9.79885	-10.773	5.7012e-27	4.22293e-26	48.0682	pdx_groupAlisertib-pdx_groupDMSO	ketanserin
0.000456998	9.80992	0.734893	0.462415	0.501025	-9.53867	pdx_groupAlisertib-pdx_groupDMSO	RU.58841
-0.000237205	9.80782	-0.433929	0.664346	0.693771	-9.70683	pdx_groupAlisertib-pdx_groupDMSO	tamoxifen
0.0111722	9.80252	15.5663	3.0579e-54	1.21879e-52	110.523	pdx_groupAlisertib-pdx_groupDMSO	AZD.5438
0.00466554	9.80721	7.71512	1.27911e-14	4.68542e-14	19.9171	pdx_groupAlisertib-pdx_groupDMSO	birinapant
0.0031484	9.80483	5.40907	6.42567e-08	1.4419e-07	4.83537	pdx_groupAlisertib-pdx_groupDMSO	probucol
0.00383641	9.8024	7.87333	3.6716e-15	1.39688e-14	21.174	pdx_groupAlisertib-pdx_groupDMSO	gatifloxacin
0.000219992	9.81567	0.422619	0.672579	0.701931	-9.74554	pdx_groupAlisertib-pdx_groupDMSO	rotundine
-0.000428892	9.80984	-0.737029	0.461115	0.49994	-9.53789	pdx_groupAlisertib-pdx_groupDMSO	CC.401
-0.001355	9.79911	-2.53768	0.0111682	0.0153243	-6.52902	pdx_groupAlisertib-pdx_groupDMSO	josamycin
-0.00422251	9.8079	-7.77211	8.1818e-15	3.04363e-14	20.3414	pdx_groupAlisertib-pdx_groupDMSO	tiapride
0.00125097	9.80706	2.44864	0.0143501	0.0194197	-6.79839	pdx_groupAlisertib-pdx_groupDMSO	pilocarpine
-0.00376809	9.81359	-7.59883	3.15182e-14	1.12258e-13	18.9901	pdx_groupAlisertib-pdx_groupDMSO	avagacestat
0.00424632	9.79961	6.14625	8.12014e-10	2.11401e-09	9.1338	pdx_groupAlisertib-pdx_groupDMSO	defactinib
-0.0007753	9.79971	-1.4239	0.154493	0.181489	-8.73878	pdx_groupAlisertib-pdx_groupDMSO	fluoxetine
-0.0026408	9.80933	-4.87865	1.07833e-06	2.15665e-06	2.0822	pdx_groupAlisertib-pdx_groupDMSO	sparfloxacin
-0.00266248	9.8104	-4.77981	1.77005e-06	3.47369e-06	1.60119	pdx_groupAlisertib-pdx_groupDMSO	SR.57227A
0.00575945	9.80165	10.5896	4.05532e-26	2.86439e-25	46.1295	pdx_groupAlisertib-pdx_groupDMSO	dexamethasone
-0.0023978	9.80892	-4.2582	2.07242e-05	3.73839e-05	-0.746629	pdx_groupAlisertib-pdx_groupDMSO	almorexant
-0.00122008	9.80414	-1.67764	0.0934362	0.113507	-8.37804	pdx_groupAlisertib-pdx_groupDMSO	mubritinib
0.00443506	9.8061	7.72349	1.19804e-14	4.39808e-14	19.9871	pdx_groupAlisertib-pdx_groupDMSO	brivanib
-0.00119619	9.8067	-2.34649	0.0189634	0.0254161	-7.0448	pdx_groupAlisertib-pdx_groupDMSO	ambroxol
-0.00146899	9.81231	-2.74093	0.00613327	0.00865712	-6.06568	pdx_groupAlisertib-pdx_groupDMSO	urapidil
0.00726529	9.80671	15.2629	3.12898e-52	1.09123e-50	105.867	pdx_groupAlisertib-pdx_groupDMSO	deferiprone
-0.00345583	9.80747	-6.79728	1.1035e-11	3.25223e-11	13.2659	pdx_groupAlisertib-pdx_groupDMSO	doxepin
-0.00471355	9.80161	-6.71233	1.97927e-11	5.72246e-11	12.7224	pdx_groupAlisertib-pdx_groupDMSO	finasteride
0.00193395	9.81177	3.66137	0.000251667	0.000405477	-3.11452	pdx_groupAlisertib-pdx_groupDMSO	dacarbazine
-0.00333922	9.80086	-5.95308	2.68591e-09	6.75107e-09	7.93381	pdx_groupAlisertib-pdx_groupDMSO	etacrynic.acid
-0.00625229	9.81245	-10.8434	2.66191e-27	2.00722e-26	48.7499	pdx_groupAlisertib-pdx_groupDMSO	selegiline
0.00662791	9.80877	12.479	1.41966e-35	1.82808e-34	67.6962	pdx_groupAlisertib-pdx_groupDMSO	ZD.7288
-0.00159835	9.80569	-2.87912	0.0039931	0.00577241	-5.64962	pdx_groupAlisertib-pdx_groupDMSO	toremifene
-0.00120291	9.80451	-2.10994	0.0348787	0.0453314	-7.56133	pdx_groupAlisertib-pdx_groupDMSO	etofylline.clofibrate
-0.00293237	9.81055	-5.07523	3.91336e-07	8.11769e-07	3.05371	pdx_groupAlisertib-pdx_groupDMSO	BTS.54505
-0.00085574	9.80175	-1.42934	0.152925	0.180152	-8.7478	pdx_groupAlisertib-pdx_groupDMSO	altanserin
-0.00230833	9.8081	-4.30624	1.67037e-05	3.0164e-05	-0.537714	pdx_groupAlisertib-pdx_groupDMSO	felodipine
-0.000164932	9.81021	-0.304236	0.760952	0.781973	-9.76427	pdx_groupAlisertib-pdx_groupDMSO	fenoldopam
0.00130977	9.79473	2.2989	0.0215236	0.0286638	-7.04985	pdx_groupAlisertib-pdx_groupDMSO	dexniguldipine
0.00386475	9.80551	7.69032	1.55205e-14	5.6604e-14	19.7343	pdx_groupAlisertib-pdx_groupDMSO	trimethoprim
0.00244864	9.81073	4.60205	4.21542e-06	7.99163e-06	0.7732	pdx_groupAlisertib-pdx_groupDMSO	cabergoline
-0.000741475	9.80799	-1.38703	0.165452	0.193412	-8.84039	pdx_groupAlisertib-pdx_groupDMSO	metformin
-0.00551037	9.81153	-10.9863	5.58883e-28	4.39235e-27	50.3033	pdx_groupAlisertib-pdx_groupDMSO	MD.920
-0.000367715	9.801	-0.669712	0.503051	0.539467	-9.53802	pdx_groupAlisertib-pdx_groupDMSO	PIK.93
0.00103192	9.80298	1.93145	0.0534452	0.0675224	-7.90884	pdx_groupAlisertib-pdx_groupDMSO	quercetin
0.00306502	9.80739	5.88288	4.11168e-09	1.01819e-08	7.49176	pdx_groupAlisertib-pdx_groupDMSO	deoxycholic.acid
0.000612707	9.80281	1.22006	0.222461	0.25472	-9.0293	pdx_groupAlisertib-pdx_groupDMSO	talnetant
-0.00342133	9.80531	-5.69142	1.28175e-08	3.03916e-08	6.38674	pdx_groupAlisertib-pdx_groupDMSO	ritodrine
-0.00156643	9.81377	-3.14769	0.00164868	0.00247746	-4.87556	pdx_groupAlisertib-pdx_groupDMSO	carbimazole
-0.00416564	9.80788	-7.75855	9.10227e-15	3.37106e-14	20.2367	pdx_groupAlisertib-pdx_groupDMSO	cordycepin
-0.00454452	9.80739	-7.87763	3.54799e-15	1.35601e-14	21.1658	pdx_groupAlisertib-pdx_groupDMSO	LY.2228820
-0.0010206	9.80922	-1.86297	0.0624848	0.0783518	-8.07244	pdx_groupAlisertib-pdx_groupDMSO	capsaicin
-0.0037172	9.80813	-7.07024	1.61004e-12	5.0757e-12	15.15	pdx_groupAlisertib-pdx_groupDMSO	lurasidone
0.00102031	9.80661	1.91139	0.0559716	0.0704485	-7.96749	pdx_groupAlisertib-pdx_groupDMSO	GSK.256066
0.002183	9.79919	3.78746	0.000152749	0.000249708	-2.5689	pdx_groupAlisertib-pdx_groupDMSO	temoporfin
-0.0026704	9.80776	-4.97345	6.64482e-07	1.35157e-06	2.55498	pdx_groupAlisertib-pdx_groupDMSO	methimazole
0.00975659	9.80223	13.9184	8.76779e-44	1.8817e-42	86.5483	pdx_groupAlisertib-pdx_groupDMSO	tosedostat
0.00140155	9.80868	2.60666	0.00915139	0.0126712	-6.40583	pdx_groupAlisertib-pdx_groupDMSO	SK&F.10047.(+)
0.00369359	9.81093	7.63966	2.29995e-14	8.26206e-14	19.3213	pdx_groupAlisertib-pdx_groupDMSO	KIN001.127
0.0020107	9.80516	3.5068	0.000454757	0.000715473	-3.63844	pdx_groupAlisertib-pdx_groupDMSO	nicotinamide
0.00290455	9.813	5.77475	7.8486e-09	1.90414e-08	6.83837	pdx_groupAlisertib-pdx_groupDMSO	milacemide
0.00981594	9.80445	15.964	6.21054e-57	3.05778e-55	116.674	pdx_groupAlisertib-pdx_groupDMSO	enzastaurin
-0.00261025	9.80544	-5.09561	3.5154e-07	7.33764e-07	3.17912	pdx_groupAlisertib-pdx_groupDMSO	meclofenamic.acid
-0.00133241	9.80703	-2.48726	0.0128833	0.0175349	-6.70626	pdx_groupAlisertib-pdx_groupDMSO	naftidrofuryl
-0.00397493	9.8092	-7.67596	1.73548e-14	6.2747e-14	19.5963	pdx_groupAlisertib-pdx_groupDMSO	RS.127445
-0.00797333	9.81197	-9.71628	2.95772e-22	1.71917e-21	37.238	pdx_groupAlisertib-pdx_groupDMSO	temsirolimus
-0.00100777	9.79989	-1.96687	0.0492156	0.0626376	-7.82052	pdx_groupAlisertib-pdx_groupDMSO	MGCD.265
0.0028378	9.80532	5.14909	2.64832e-07	5.61176e-07	3.46168	pdx_groupAlisertib-pdx_groupDMSO	sorafenib
-0.00738849	9.8121	-12.6004	3.11366e-36	4.13672e-35	69.1703	pdx_groupAlisertib-pdx_groupDMSO	lenvatinib
-0.00063867	9.79857	-1.61121	0.107155	0.129048	-8.44334	pdx_groupAlisertib-pdx_groupDMSO	imexon
0.00275644	9.81225	5.09153	3.59187e-07	7.48792e-07	3.13611	pdx_groupAlisertib-pdx_groupDMSO	NF.449
0.00559956	9.80816	8.86145	8.70867e-19	4.11817e-18	29.3748	pdx_groupAlisertib-pdx_groupDMSO	fidaxomicin
-0.00170851	9.80838	-3.22367	0.00126812	0.00192285	-4.61047	pdx_groupAlisertib-pdx_groupDMSO	bopindolol
-0.00168685	9.80455	-3.12992	0.00175164	0.00262511	-4.89101	pdx_groupAlisertib-pdx_groupDMSO	levofloxacin
-0.00665078	9.79831	-12.7239	6.55179e-37	8.91683e-36	70.7964	pdx_groupAlisertib-pdx_groupDMSO	lopinavir
-0.00152103	9.79853	-3.02614	0.00248085	0.00366544	-5.16521	pdx_groupAlisertib-pdx_groupDMSO	UNC.669
-0.00195534	9.80364	-3.40769	0.000656758	0.00102081	-3.97937	pdx_groupAlisertib-pdx_groupDMSO	benzotript
-0.00125981	9.81097	-2.11791	0.0341983	0.044551	-7.57254	pdx_groupAlisertib-pdx_groupDMSO	cevimeline
-0.00599884	9.81353	-12.8762	9.40543e-38	1.39334e-36	72.6441	pdx_groupAlisertib-pdx_groupDMSO	lamotrigine
0.00255855	9.8024	4.90681	9.3472e-07	1.88521e-06	2.26382	pdx_groupAlisertib-pdx_groupDMSO	diosmin
0.00284513	9.81	5.7049	1.18451e-08	2.81258e-08	6.45092	pdx_groupAlisertib-pdx_groupDMSO	SR.27897
-0.00317746	9.80781	-5.91716	3.34175e-09	8.32453e-09	7.68365	pdx_groupAlisertib-pdx_groupDMSO	linsidomine
-0.00332715	9.80463	-6.8141	9.82133e-12	2.90989e-11	13.393	pdx_groupAlisertib-pdx_groupDMSO	TGX.221
-0.00103835	9.80097	-1.87621	0.0606448	0.0761015	-8.00367	pdx_groupAlisertib-pdx_groupDMSO	tie2.kinase.inhibitor
0.00166973	9.8142	3.29725	0.000978468	0.00150271	-4.39143	pdx_groupAlisertib-pdx_groupDMSO	dolasetron
-1.75598e-06	9.81616	-0.00345365	0.997244	0.997841	-9.83763	pdx_groupAlisertib-pdx_groupDMSO	clenbuterol
-0.00234852	9.80235	-3.83547	0.000125799	0.000207271	-2.42371	pdx_groupAlisertib-pdx_groupDMSO	IOX2
-0.00839975	9.81279	-15.7572	1.59082e-55	7.00799e-54	113.369	pdx_groupAlisertib-pdx_groupDMSO	talinolol
-0.00121148	9.80455	-2.26093	0.0237771	0.0314896	-7.23165	pdx_groupAlisertib-pdx_groupDMSO	mecamylamine
0.00652086	9.8064	11.8942	1.73527e-32	1.8385e-31	60.6481	pdx_groupAlisertib-pdx_groupDMSO	cinnarizine
-0.00398198	9.8096	-7.30388	2.92635e-13	9.60532e-13	16.8174	pdx_groupAlisertib-pdx_groupDMSO	donepezil
0.000862508	9.80037	1.45267	0.146336	0.173121	-8.69829	pdx_groupAlisertib-pdx_groupDMSO	dilazep
0.000616793	9.80604	1.20461	0.228373	0.261132	-9.06654	pdx_groupAlisertib-pdx_groupDMSO	cromoglicic.acid
-0.00600515	9.80833	-12.9194	5.40119e-38	8.07284e-37	73.2192	pdx_groupAlisertib-pdx_groupDMSO	retigabine
-0.00307556	9.80619	-5.6704	1.44901e-08	3.42122e-08	6.26393	pdx_groupAlisertib-pdx_groupDMSO	AS.605240
-0.00360397	9.80782	-6.26347	3.8603e-10	1.02411e-09	9.78748	pdx_groupAlisertib-pdx_groupDMSO	ramipril
0.00161964	9.79846	2.94451	0.00323928	0.00472348	-5.39854	pdx_groupAlisertib-pdx_groupDMSO	L.citrulline
-0.00222892	9.80281	-3.90958	9.28367e-05	0.000155876	-2.14002	pdx_groupAlisertib-pdx_groupDMSO	flumatinib
-0.00203221	9.80382	-3.79321	0.000149258	0.000244718	-2.59343	pdx_groupAlisertib-pdx_groupDMSO	siguazodan
-0.00497724	9.80717	-9.53966	1.63307e-21	9.08225e-21	35.5725	pdx_groupAlisertib-pdx_groupDMSO	vicriviroc
-0.00141196	9.80602	-2.6747	0.00748726	0.0104622	-6.21829	pdx_groupAlisertib-pdx_groupDMSO	cariprazine
-0.00841808	9.81173	-14.9365	4.12384e-50	1.32756e-48	100.96	pdx_groupAlisertib-pdx_groupDMSO	avasimibe
-0.0020678	9.81204	-3.6157	0.000300445	0.000478995	-3.28656	pdx_groupAlisertib-pdx_groupDMSO	goserelin.acetate
0.000284324	9.80353	0.483878	0.628479	0.658782	-9.66194	pdx_groupAlisertib-pdx_groupDMSO	SB.683698
0.0090976	9.80725	17.5808	1.50537e-68	1.4e-66	143.304	pdx_groupAlisertib-pdx_groupDMSO	barasertib.HQPA
0.0004826	9.80511	0.856355	0.391814	0.43208	-9.4209	pdx_groupAlisertib-pdx_groupDMSO	dasabuvir
-0.00110199	9.79802	-1.8306	0.0671784	0.0836109	-8.06154	pdx_groupAlisertib-pdx_groupDMSO	honokiol
0.00121871	9.80976	2.40441	0.0162099	0.0218481	-6.91698	pdx_groupAlisertib-pdx_groupDMSO	nalbuphine
-0.000691946	9.81105	-1.08374	0.278494	0.314362	-9.22737	pdx_groupAlisertib-pdx_groupDMSO	berberine
-0.00484106	9.79699	-9.41953	5.13107e-21	2.76187e-20	34.5079	pdx_groupAlisertib-pdx_groupDMSO	cariporide
-0.00283922	9.79907	-5.63536	1.77612e-08	4.16714e-08	6.11229	pdx_groupAlisertib-pdx_groupDMSO	buflomedil
0.000588206	9.80627	1.16939	0.242264	0.276072	-9.10938	pdx_groupAlisertib-pdx_groupDMSO	basimglurant
-0.000205478	9.80093	-0.348279	0.727635	0.751426	-9.70075	pdx_groupAlisertib-pdx_groupDMSO	neostigmine
-0.00169436	9.8041	-3.25868	0.00112165	0.00171474	-4.47771	pdx_groupAlisertib-pdx_groupDMSO	ciglitazone
0.00041611	9.80077	0.778904	0.436048	0.476154	-9.45518	pdx_groupAlisertib-pdx_groupDMSO	batimastat
0.00321685	9.80614	5.00711	5.5836e-07	1.14266e-06	2.73859	pdx_groupAlisertib-pdx_groupDMSO	meisoindigo
-0.000847661	9.81025	-1.58927	0.112019	0.134615	-8.54883	pdx_groupAlisertib-pdx_groupDMSO	pinaverium
0.00109538	9.79496	1.88878	0.0589389	0.0740719	-7.91136	pdx_groupAlisertib-pdx_groupDMSO	gestrinone
-0.000921104	9.80292	-1.85048	0.0642623	0.0802799	-8.06537	pdx_groupAlisertib-pdx_groupDMSO	aprepitant
0.000439103	9.81078	0.87305	0.382649	0.422448	-9.43112	pdx_groupAlisertib-pdx_groupDMSO	mefloquine
-0.00725814	9.80175	-12.7079	8.02701e-37	1.08365e-35	70.5683	pdx_groupAlisertib-pdx_groupDMSO	SB.242235
0.00472097	9.80598	9.56064	1.33519e-21	7.50035e-21	35.7916	pdx_groupAlisertib-pdx_groupDMSO	vismodegib
0.000283307	9.79743	0.553739	0.579765	0.614646	-9.57288	pdx_groupAlisertib-pdx_groupDMSO	LCQ.908
-0.00642191	9.8032	-11.582	6.74129e-31	6.23476e-30	57.01	pdx_groupAlisertib-pdx_groupDMSO	ursodiol
-0.00239003	9.80788	-4.82341	1.42412e-06	2.81128e-06	1.82091	pdx_groupAlisertib-pdx_groupDMSO	oxybutynin
0.00507297	9.80908	10.671	1.7045e-26	1.23521e-25	46.9381	pdx_groupAlisertib-pdx_groupDMSO	gaboxadol
-0.000107929	9.79849	-0.244848	0.806577	0.824304	-9.70888	pdx_groupAlisertib-pdx_groupDMSO	lobenzarit
9.54172e-05	9.81299	0.184709	0.853459	0.869033	-9.8051	pdx_groupAlisertib-pdx_groupDMSO	elvitegravir
-0.00978793	9.79712	-15.2332	4.8981e-52	1.67335e-50	105.459	pdx_groupAlisertib-pdx_groupDMSO	scopolamine
-0.00410081	9.80186	-7.21553	5.61149e-13	1.80995e-12	16.2157	pdx_groupAlisertib-pdx_groupDMSO	praziquantel
-0.00756327	9.80297	-14.736	7.8586e-49	2.22971e-47	98.0693	pdx_groupAlisertib-pdx_groupDMSO	oxandrolone
0.0026138	9.80537	4.77386	1.82311e-06	3.56945e-06	1.6023	pdx_groupAlisertib-pdx_groupDMSO	miconazole
0.00288865	9.80961	5.85316	4.91682e-09	1.21219e-08	7.30774	pdx_groupAlisertib-pdx_groupDMSO	avanafil
0.00177268	9.80081	3.33316	0.000860587	0.00132899	-4.20227	pdx_groupAlisertib-pdx_groupDMSO	chloroquine
0.00549383	9.8044	9.81076	1.17108e-22	7.07721e-22	38.2126	pdx_groupAlisertib-pdx_groupDMSO	tolimidone
0.00335563	9.80597	6.25239	4.14399e-10	1.0959e-09	9.73635	pdx_groupAlisertib-pdx_groupDMSO	niguldipine
0.00439197	9.81239	7.93122	2.31136e-15	8.87437e-15	21.5775	pdx_groupAlisertib-pdx_groupDMSO	fidarestat
0.00374243	9.80305	6.61493	3.83406e-11	1.09153e-10	12.0824	pdx_groupAlisertib-pdx_groupDMSO	ammonium.glycyrrhizinate
-0.00337655	9.80458	-6.99421	2.77228e-12	8.57819e-12	14.6331	pdx_groupAlisertib-pdx_groupDMSO	lesinurad
0.000270506	9.81538	0.523761	0.600452	0.632572	-9.69627	pdx_groupAlisertib-pdx_groupDMSO	reserpine
0.000928509	9.80519	1.85187	0.0640626	0.0800902	-8.07271	pdx_groupAlisertib-pdx_groupDMSO	cisapride
-0.00157162	9.81212	-2.7315	0.00631144	0.00890089	-6.09075	pdx_groupAlisertib-pdx_groupDMSO	rondual.kinase.inhibitor
-0.00333449	9.80592	-5.1161	3.15493e-07	6.60281e-07	3.2807	pdx_groupAlisertib-pdx_groupDMSO	AZD.1981
0.000258246	9.8055	0.485039	0.627655	0.65833	-9.67227	pdx_groupAlisertib-pdx_groupDMSO	palomid.529
-0.000476458	9.8091	-0.900381	0.367931	0.407622	-9.40118	pdx_groupAlisertib-pdx_groupDMSO	naproxen
-0.00564997	9.8026	-11.5214	1.35624e-30	1.22525e-29	56.3202	pdx_groupAlisertib-pdx_groupDMSO	chlorprothixene
-0.00176806	9.80383	-3.25442	0.0011386	0.00173747	-4.49003	pdx_groupAlisertib-pdx_groupDMSO	indobufen
0.00352799	9.80801	7.39956	1.43361e-13	4.88772e-13	17.5346	pdx_groupAlisertib-pdx_groupDMSO	apremilast
-0.00322312	9.81274	-5.07529	3.91199e-07	8.11769e-07	3.04388	pdx_groupAlisertib-pdx_groupDMSO	sofalcone
-0.00204389	9.80693	-3.70965	0.000208242	0.000336809	-2.9214	pdx_groupAlisertib-pdx_groupDMSO	tolbutamide
-0.00267545	9.8021	-5.22125	1.79929e-07	3.88146e-07	3.84448	pdx_groupAlisertib-pdx_groupDMSO	RHO.kinase.inhibitor.III[rockout]
-0.000490445	9.80533	-0.796552	0.425723	0.466096	-9.47295	pdx_groupAlisertib-pdx_groupDMSO	fluspirilene
-0.00223636	9.80318	-4.07984	4.52837e-05	7.8473e-05	-1.4625	pdx_groupAlisertib-pdx_groupDMSO	AZD.9668
-0.000559573	9.80519	-1.14209	0.253433	0.287821	-9.13744	pdx_groupAlisertib-pdx_groupDMSO	balaglitazone
0.00230549	9.81545	4.85234	1.23155e-06	2.45429e-06	1.93353	pdx_groupAlisertib-pdx_groupDMSO	bosentan
-0.00840184	9.80568	-9.72781	2.64263e-22	1.54147e-21	37.378	pdx_groupAlisertib-pdx_groupDMSO	AZD.2014
0.0061609	9.78755	7.06236	1.70382e-12	5.36126e-12	15.2842	pdx_groupAlisertib-pdx_groupDMSO	LY.2090314
-0.000553236	9.80818	-1.05582	0.291065	0.326789	-9.24539	pdx_groupAlisertib-pdx_groupDMSO	guanadrel
-3.51437e-06	9.80777	-0.00708742	0.994345	0.995535	-9.80047	pdx_groupAlisertib-pdx_groupDMSO	olaparib
0.00409474	9.80665	8.7526	2.28813e-18	1.0494e-17	28.4256	pdx_groupAlisertib-pdx_groupDMSO	nimesulide
-0.00261465	9.80449	-4.75918	1.96069e-06	3.82986e-06	1.52858	pdx_groupAlisertib-pdx_groupDMSO	faropenem
-0.000231866	9.80742	-0.446862	0.654981	0.684846	-9.69942	pdx_groupAlisertib-pdx_groupDMSO	sufentanil
0.00427307	9.81084	7.95875	1.85269e-15	7.19582e-15	21.8019	pdx_groupAlisertib-pdx_groupDMSO	glasdegib
0.0019982	9.80498	3.60958	0.000307616	0.000489961	-3.27205	pdx_groupAlisertib-pdx_groupDMSO	estriol
0.00416029	9.81031	7.54532	4.75184e-14	1.67818e-13	18.6108	pdx_groupAlisertib-pdx_groupDMSO	irinotecan
-0.00292146	9.81196	-5.35303	8.76745e-08	1.94394e-07	4.49365	pdx_groupAlisertib-pdx_groupDMSO	ipratropium
0.00230711	9.79988	4.19016	2.80237e-05	4.97472e-05	-0.969727	pdx_groupAlisertib-pdx_groupDMSO	rupatadine
-0.00861449	9.80178	-15.6373	1.02341e-54	4.28296e-53	111.57	pdx_groupAlisertib-pdx_groupDMSO	orphenadrine
-0.000532969	9.80835	-0.964639	0.33474	0.373321	-9.33816	pdx_groupAlisertib-pdx_groupDMSO	otamixaban
-0.00235063	9.80091	-4.40682	1.05576e-05	1.93574e-05	-0.0612985	pdx_groupAlisertib-pdx_groupDMSO	losartan
0.00386564	9.803	7.22145	5.37298e-13	1.73636e-12	16.2679	pdx_groupAlisertib-pdx_groupDMSO	miglustat
0.00172023	9.80404	2.67572	0.0074644	0.0104389	-6.19963	pdx_groupAlisertib-pdx_groupDMSO	TAK.285
-0.00163618	9.80258	-3.78938	0.000151573	0.000248029	-2.5997	pdx_groupAlisertib-pdx_groupDMSO	enalapril
-0.00301319	9.81087	-5.54354	3.01061e-08	6.91325e-08	5.5343	pdx_groupAlisertib-pdx_groupDMSO	tetrindole
-0.00541882	9.80787	-10.8147	3.63618e-27	2.71739e-26	48.4621	pdx_groupAlisertib-pdx_groupDMSO	armodafinil
0.00158353	9.81255	2.97526	0.00293173	0.00430125	-5.39334	pdx_groupAlisertib-pdx_groupDMSO	benfluorex
-0.00474776	9.80836	-8.52921	1.60266e-17	7.00482e-17	26.4846	pdx_groupAlisertib-pdx_groupDMSO	SAR.245408
-0.00710581	9.80874	-13.7918	5.00735e-43	1.02223e-41	84.7411	pdx_groupAlisertib-pdx_groupDMSO	metoclopramide
-0.00166034	9.80441	-2.98997	0.00279422	0.0041067	-5.31826	pdx_groupAlisertib-pdx_groupDMSO	fluphenazine
-0.00312525	9.80358	-5.87604	4.28475e-09	1.05948e-08	7.46116	pdx_groupAlisertib-pdx_groupDMSO	lisinopril
-0.00242725	9.80733	-4.7905	1.67842e-06	3.3055e-06	1.66514	pdx_groupAlisertib-pdx_groupDMSO	dazoxiben
0.000624243	9.80369	1.03665	0.299915	0.336275	-9.24201	pdx_groupAlisertib-pdx_groupDMSO	oxatomide
0.000712872	9.80991	1.28087	0.200257	0.231193	-8.98805	pdx_groupAlisertib-pdx_groupDMSO	AM.24
0.00416264	9.80228	7.85836	4.13628e-15	1.56655e-14	21.0583	pdx_groupAlisertib-pdx_groupDMSO	ulipristal
-0.00315278	9.80624	-5.60745	2.08701e-08	4.85231e-08	5.90926	pdx_groupAlisertib-pdx_groupDMSO	mCPP
-0.00408837	9.80601	-7.43784	1.07485e-13	3.70225e-13	17.8168	pdx_groupAlisertib-pdx_groupDMSO	bitopertin
0.000175035	9.80958	0.332597	0.739443	0.762679	-9.75245	pdx_groupAlisertib-pdx_groupDMSO	chelerythrine
3.93421e-05	9.80902	0.0720422	0.942569	0.948804	-9.80282	pdx_groupAlisertib-pdx_groupDMSO	piracetam
-0.00364465	9.80139	-6.74131	1.62288e-11	4.70833e-11	12.9198	pdx_groupAlisertib-pdx_groupDMSO	budipine
0.00531643	9.80581	9.04083	1.72823e-19	8.55934e-19	30.9856	pdx_groupAlisertib-pdx_groupDMSO	tetrahydrouridine
-0.0010563	9.8126	-1.8029	0.071423	0.0881726	-8.19697	pdx_groupAlisertib-pdx_groupDMSO	17.hydroxyprogesterone.caproate
0.00121335	9.80194	2.09292	0.0363722	0.0470898	-7.57588	pdx_groupAlisertib-pdx_groupDMSO	fluorometholone
0.00379842	9.80626	6.77876	1.25411e-11	3.67023e-11	13.1562	pdx_groupAlisertib-pdx_groupDMSO	BX.912
-0.00025016	9.80314	-0.387277	0.698556	0.724525	-9.70275	pdx_groupAlisertib-pdx_groupDMSO	methylstat
0.00530646	9.81023	9.79967	1.30628e-22	7.86585e-22	38.0718	pdx_groupAlisertib-pdx_groupDMSO	riluzole
-0.00140957	9.80596	-2.62432	0.00869029	0.0120526	-6.35142	pdx_groupAlisertib-pdx_groupDMSO	linopirdine
-0.00411997	9.79964	-7.01381	2.41123e-12	7.50259e-12	14.8014	pdx_groupAlisertib-pdx_groupDMSO	tazobactam
-0.00276701	9.79997	-5.35676	8.58911e-08	1.90945e-07	4.57583	pdx_groupAlisertib-pdx_groupDMSO	indinavir
0.00511568	9.80355	8.43674	3.53645e-17	1.50254e-16	25.7447	pdx_groupAlisertib-pdx_groupDMSO	venetoclax
0.000324269	9.80716	0.649367	0.51611	0.55241	-9.58662	pdx_groupAlisertib-pdx_groupDMSO	tipranavir
0.00157663	9.80862	2.63541	0.00841152	0.0116951	-6.32997	pdx_groupAlisertib-pdx_groupDMSO	tolnaftate
0.0043442	9.80648	8.50583	1.95929e-17	8.47509e-17	26.3073	pdx_groupAlisertib-pdx_groupDMSO	ibutamoren
-0.00455281	9.80333	-7.46488	8.76258e-14	3.03697e-13	18.0307	pdx_groupAlisertib-pdx_groupDMSO	GDC.0834
-0.000968492	9.81061	-1.98561	0.0470936	0.0600762	-7.84214	pdx_groupAlisertib-pdx_groupDMSO	aspirin
0.00264254	9.80586	4.64239	3.47117e-06	6.64084e-06	0.98155	pdx_groupAlisertib-pdx_groupDMSO	roflumilast
-0.00327386	9.80584	-5.92683	3.15133e-09	7.86188e-09	7.749	pdx_groupAlisertib-pdx_groupDMSO	SU.11652
-0.00196804	9.81108	-3.37138	0.000749682	0.00116201	-4.13524	pdx_groupAlisertib-pdx_groupDMSO	venlafaxine
-0.00122409	9.80516	-2.02268	0.0431228	0.0553162	-7.74474	pdx_groupAlisertib-pdx_groupDMSO	fusidic.acid
-0.0057382	9.80872	-11.172	7.13364e-29	5.82523e-28	52.3577	pdx_groupAlisertib-pdx_groupDMSO	pindolol
0.000324993	9.81147	0.597127	0.550431	0.585401	-9.63705	pdx_groupAlisertib-pdx_groupDMSO	levosimendan
-0.0097142	9.80887	-11.7237	1.29526e-31	1.25333e-30	58.6162	pdx_groupAlisertib-pdx_groupDMSO	voxtalisib
-0.00382676	9.79959	-8.10387	5.70211e-16	2.2727e-15	23.0129	pdx_groupAlisertib-pdx_groupDMSO	reboxetine
0.00698993	9.80497	10.5779	4.59119e-26	3.22927e-25	45.9844	pdx_groupAlisertib-pdx_groupDMSO	clofarabine
-0.000686496	9.80519	-1.24245	0.214088	0.245468	-9.01785	pdx_groupAlisertib-pdx_groupDMSO	merbarone
0.00450369	9.79978	7.15043	9.02179e-13	2.88215e-12	15.7897	pdx_groupAlisertib-pdx_groupDMSO	lasalocid
0.000377601	9.80639	0.697639	0.485413	0.52256	-9.55061	pdx_groupAlisertib-pdx_groupDMSO	ALX.5407
-0.00108089	9.80736	-1.82741	0.067656	0.0840179	-8.13052	pdx_groupAlisertib-pdx_groupDMSO	acetazolamide
-0.000780691	9.80392	-1.31674	0.187944	0.217729	-8.91616	pdx_groupAlisertib-pdx_groupDMSO	etanidazole
0.000621872	9.81198	1.22602	0.220207	0.252311	-9.06559	pdx_groupAlisertib-pdx_groupDMSO	EMD.53998
-0.00514712	9.80511	-9.76731	1.79516e-22	1.06187e-21	37.7667	pdx_groupAlisertib-pdx_groupDMSO	pemirolast
-0.00332616	9.80484	-5.48645	4.16256e-08	9.48045e-08	5.24567	pdx_groupAlisertib-pdx_groupDMSO	tanaproget
-0.00182136	9.81241	-3.57593	0.000350002	0.000554833	-3.43091	pdx_groupAlisertib-pdx_groupDMSO	PRX.08066
-0.00809156	9.80689	-14.8952	7.59437e-50	2.33547e-48	100.375	pdx_groupAlisertib-pdx_groupDMSO	zosuquidar
-0.00400617	9.80107	-9.88962	5.36871e-23	3.3286e-22	38.9865	pdx_groupAlisertib-pdx_groupDMSO	tramiprosate
-0.00277486	9.8087	-5.11798	3.12374e-07	6.55282e-07	3.27907	pdx_groupAlisertib-pdx_groupDMSO	cilostazol
0.00546343	9.81186	6.90155	5.33545e-12	1.61219e-11	13.9704	pdx_groupAlisertib-pdx_groupDMSO	digoxin
-0.00208221	9.80893	-3.65745	0.000255549	0.000410546	-3.12181	pdx_groupAlisertib-pdx_groupDMSO	retapamulin
-0.00173915	9.80294	-3.35975	0.000781934	0.00121088	-4.13665	pdx_groupAlisertib-pdx_groupDMSO	bezafibrate
-0.0015984	9.80383	-3.11067	0.0018699	0.00279733	-4.94718	pdx_groupAlisertib-pdx_groupDMSO	pyrazinoylguanidine
-0.00101719	9.81267	-1.88321	0.0596898	0.0749593	-8.04919	pdx_groupAlisertib-pdx_groupDMSO	chrysin
-0.00252226	9.8048	-5.03382	4.85969e-07	9.98175e-07	2.86989	pdx_groupAlisertib-pdx_groupDMSO	NSC.4644
0.00828635	9.80577	12.8601	1.15543e-37	1.68191e-36	72.5024	pdx_groupAlisertib-pdx_groupDMSO	AMG.517
-0.00309088	9.80584	-5.93066	3.07883e-09	7.70399e-09	7.77201	pdx_groupAlisertib-pdx_groupDMSO	bevirimat.dimeglumine
-0.00239342	9.81305	-4.69751	2.65522e-06	5.16843e-06	1.20023	pdx_groupAlisertib-pdx_groupDMSO	clotrimazole
0.00307967	9.80002	5.29152	1.2289e-07	2.69264e-07	4.24446	pdx_groupAlisertib-pdx_groupDMSO	butoconazole
-0.00331366	9.81077	-5.63524	1.77738e-08	4.16714e-08	6.04596	pdx_groupAlisertib-pdx_groupDMSO	MK.2206
0.00648791	9.80858	11.4297	3.88072e-30	3.3835e-29	55.2637	pdx_groupAlisertib-pdx_groupDMSO	triclosan
-0.000296861	9.80784	-0.544669	0.585989	0.620066	-9.65278	pdx_groupAlisertib-pdx_groupDMSO	emtricitabine
-0.00409811	9.81119	-7.8132	5.91703e-15	2.22087e-14	20.6466	pdx_groupAlisertib-pdx_groupDMSO	anandamide
-0.000658619	9.80839	-1.19318	0.232818	0.265851	-9.09193	pdx_groupAlisertib-pdx_groupDMSO	clinofibrate
0.00210921	9.80099	3.57644	0.000349329	0.00055429	-3.36283	pdx_groupAlisertib-pdx_groupDMSO	XMD.1150
-0.00678596	9.80179	-11.6122	4.75033e-31	4.44249e-30	57.3657	pdx_groupAlisertib-pdx_groupDMSO	furosemide
-0.00161755	9.8051	-3.08294	0.0020531	0.00305772	-5.0395	pdx_groupAlisertib-pdx_groupDMSO	nilotinib
-0.00265905	9.80533	-4.68579	2.81157e-06	5.44111e-06	1.178	pdx_groupAlisertib-pdx_groupDMSO	L.655240
-0.000698686	9.80347	-1.26293	0.206634	0.238227	-8.9828	pdx_groupAlisertib-pdx_groupDMSO	VP.20629
-0.00112352	9.8078	-2.11933	0.0340781	0.0444289	-7.55644	pdx_groupAlisertib-pdx_groupDMSO	dipraglurant
-0.00203785	9.81676	-4.01658	5.93171e-05	0.000101634	-1.78085	pdx_groupAlisertib-pdx_groupDMSO	GW.842166
0.0059306	9.80464	11.3319	1.18092e-29	9.8843e-29	54.1818	pdx_groupAlisertib-pdx_groupDMSO	nateglinide
-0.0039645	9.80568	-7.19023	6.75209e-13	2.16948e-12	16.0131	pdx_groupAlisertib-pdx_groupDMSO	ZK.811752
-0.00036821	9.80644	-0.743506	0.457186	0.496323	-9.51888	pdx_groupAlisertib-pdx_groupDMSO	isradipine
0.00359318	9.80246	6.69244	2.26713e-11	6.54341e-11	12.6015	pdx_groupAlisertib-pdx_groupDMSO	quinine
0.000778211	9.81078	1.38869	0.164945	0.192955	-8.84764	pdx_groupAlisertib-pdx_groupDMSO	acifran
0.00120409	9.8101	2.34228	0.0191782	0.0256835	-7.06574	pdx_groupAlisertib-pdx_groupDMSO	phenylbutazone
-0.00126403	9.80192	-2.45489	0.0141032	0.0191319	-6.75841	pdx_groupAlisertib-pdx_groupDMSO	PK.11195
0.00116315	9.8095	2.24787	0.0245978	0.0325508	-7.28004	pdx_groupAlisertib-pdx_groupDMSO	orteronel
-0.00472348	9.80093	-7.39795	1.45106e-13	4.93714e-13	17.5491	pdx_groupAlisertib-pdx_groupDMSO	LY.2801653
-0.00476616	9.80592	-8.4824	2.39488e-17	1.02796e-16	26.0989	pdx_groupAlisertib-pdx_groupDMSO	ZK.93423
-0.0050506	9.8118	-8.56919	1.13526e-17	5.0143e-17	26.8095	pdx_groupAlisertib-pdx_groupDMSO	fosinopril
0.00429486	9.80775	7.77017	8.30761e-15	3.08358e-14	20.3383	pdx_groupAlisertib-pdx_groupDMSO	TWS.119
-0.00714174	9.80145	-11.9761	6.53952e-33	7.155e-32	61.6231	pdx_groupAlisertib-pdx_groupDMSO	TG.101348
-0.00421596	9.80738	-7.26967	3.76887e-13	1.22984e-12	16.5781	pdx_groupAlisertib-pdx_groupDMSO	moclobemide
-0.00332794	9.80624	-5.46791	4.62142e-08	1.04686e-07	5.13793	pdx_groupAlisertib-pdx_groupDMSO	betahistine
0.000163043	9.80847	0.299876	0.764276	0.784425	-9.75825	pdx_groupAlisertib-pdx_groupDMSO	relcovaptan
0.000478394	9.81417	0.951745	0.34124	0.380064	-9.37429	pdx_groupAlisertib-pdx_groupDMSO	piperidolate
-0.00195118	9.80916	-3.81566	0.000136325	0.000223952	-2.53188	pdx_groupAlisertib-pdx_groupDMSO	forskolin
0.000980941	9.80746	1.86163	0.0626732	0.0785292	-8.0652	pdx_groupAlisertib-pdx_groupDMSO	verapamil
9.02704e-06	9.80473	0.0165864	0.986767	0.988538	-9.78626	pdx_groupAlisertib-pdx_groupDMSO	ABT.724
-0.00192777	9.80362	-3.9349	8.3581e-05	0.000141328	-2.04504	pdx_groupAlisertib-pdx_groupDMSO	chlorambucil
-0.0013571	9.80887	-2.72073	0.00652073	0.00916516	-6.10618	pdx_groupAlisertib-pdx_groupDMSO	nizofenone
0.000262759	9.80509	0.498504	0.618136	0.649566	-9.66358	pdx_groupAlisertib-pdx_groupDMSO	resiquimod
0.00388915	9.80315	6.18011	6.55957e-10	1.71692e-09	9.30766	pdx_groupAlisertib-pdx_groupDMSO	YM.201636
0.000514013	9.80769	1.0597	0.289298	0.325241	-9.23806	pdx_groupAlisertib-pdx_groupDMSO	netupitant
-0.000177207	9.8055	-0.312122	0.754952	0.776761	-9.74183	pdx_groupAlisertib-pdx_groupDMSO	pranlukast
-0.000992969	9.80212	-1.69395	0.0902941	0.109849	-8.33752	pdx_groupAlisertib-pdx_groupDMSO	carisoprodol
0.0019875	9.80458	3.34851	0.000814345	0.00125874	-4.17754	pdx_groupAlisertib-pdx_groupDMSO	2.methoxyestradiol
-0.0022625	9.80768	-4.4248	9.71649e-06	1.78741e-05	-0.0189573	pdx_groupAlisertib-pdx_groupDMSO	nicotine
-0.00274884	9.80517	-4.64603	3.41066e-06	6.53254e-06	0.993617	pdx_groupAlisertib-pdx_groupDMSO	KIN001.269
-0.00234144	9.80758	-4.23841	2.26357e-05	4.06569e-05	-0.825066	pdx_groupAlisertib-pdx_groupDMSO	eperezolid
-0.00252621	9.80276	-5.13712	2.82233e-07	5.95785e-07	3.40564	pdx_groupAlisertib-pdx_groupDMSO	VX.745
0.0109191	9.81054	18.0446	4.44998e-72	5.3209e-70	151.39	pdx_groupAlisertib-pdx_groupDMSO	andrographolide
-0.00324649	9.80346	-6.05359	1.44787e-09	3.7231e-09	8.51865	pdx_groupAlisertib-pdx_groupDMSO	cefotetan
0.00617093	9.80762	9.85487	7.57618e-23	4.64561e-22	38.6253	pdx_groupAlisertib-pdx_groupDMSO	AT.7519
-0.00434996	9.80188	-6.1013	1.07612e-09	2.79291e-09	8.81618	pdx_groupAlisertib-pdx_groupDMSO	zolpidem
0.00521794	9.80544	9.72781	2.64278e-22	1.54147e-21	37.3985	pdx_groupAlisertib-pdx_groupDMSO	alectinib
-0.00429523	9.81217	-7.98766	1.46746e-15	5.75299e-15	22.015	pdx_groupAlisertib-pdx_groupDMSO	esmolol
0.000211791	9.80624	0.391214	0.695644	0.7224	-9.71691	pdx_groupAlisertib-pdx_groupDMSO	ARN.509
-0.00347568	9.81232	-5.97527	2.34545e-09	5.94892e-09	8.0088	pdx_groupAlisertib-pdx_groupDMSO	olmesartan.medoxomil
-0.00404368	9.80451	-6.89083	5.75209e-12	1.73495e-11	13.9172	pdx_groupAlisertib-pdx_groupDMSO	sulfafurazole
-0.00410242	9.79979	-7.68477	1.62053e-14	5.88454e-14	19.7147	pdx_groupAlisertib-pdx_groupDMSO	melatonin
-0.00201783	9.81013	-4.00555	6.21496e-05	0.000106054	-1.79411	pdx_groupAlisertib-pdx_groupDMSO	CI.966
-0.0080716	9.81003	-15.6041	1.70817e-54	6.97432e-53	111.018	pdx_groupAlisertib-pdx_groupDMSO	zidovudine
0.000980642	9.80765	1.94846	0.051377	0.0651061	-7.90068	pdx_groupAlisertib-pdx_groupDMSO	lidamidine
0.00201067	9.79937	3.44479	0.000572957	0.000894711	-3.81011	pdx_groupAlisertib-pdx_groupDMSO	bromocriptine
-0.0123555	9.80268	-21.5321	2.07664e-101	5.79382e-99	218.769	pdx_groupAlisertib-pdx_groupDMSO	clonidine
-0.00348079	9.807	-6.93709	4.15468e-12	1.2633e-11	14.2252	pdx_groupAlisertib-pdx_groupDMSO	thioridazine
-0.00442246	9.80196	-7.32851	2.4375e-13	8.11209e-13	17.0333	pdx_groupAlisertib-pdx_groupDMSO	varenicline
0.00476435	9.82076	5.81122	6.31907e-09	1.55104e-08	7.01622	pdx_groupAlisertib-pdx_groupDMSO	dinaciclib
0.00263849	9.80102	4.82355	1.42312e-06	2.81128e-06	1.87059	pdx_groupAlisertib-pdx_groupDMSO	fostamatinib
0.00150988	9.80871	2.81853	0.00483025	0.00692874	-5.83134	pdx_groupAlisertib-pdx_groupDMSO	vortioxetine
-0.00107354	9.80949	-1.81116	0.0701349	0.0868387	-8.16866	pdx_groupAlisertib-pdx_groupDMSO	tranylcypromine
-0.00222126	9.81413	-4.25076	2.1424e-05	3.85632e-05	-0.801039	pdx_groupAlisertib-pdx_groupDMSO	fosfomycin
-0.00157041	9.80641	-2.53298	0.011319	0.0155184	-6.58904	pdx_groupAlisertib-pdx_groupDMSO	dihydroergotamine
-0.00308219	9.81132	-6.16817	7.07304e-10	1.84428e-09	9.18242	pdx_groupAlisertib-pdx_groupDMSO	phenformin
0.00287483	9.80833	5.17458	2.31157e-07	4.92312e-07	3.57843	pdx_groupAlisertib-pdx_groupDMSO	raloxifene
0.000278932	9.80625	0.494033	0.62129	0.652471	-9.67135	pdx_groupAlisertib-pdx_groupDMSO	anecortave.acetate
-0.00587563	9.8072	-11.3439	1.03071e-29	8.67042e-29	54.2839	pdx_groupAlisertib-pdx_groupDMSO	propentofylline
0.00529231	9.80799	9.67675	4.34698e-22	2.48356e-21	36.8923	pdx_groupAlisertib-pdx_groupDMSO	tecastemizole
-0.00276116	9.81011	-4.38366	1.17442e-05	2.14393e-05	-0.210515	pdx_groupAlisertib-pdx_groupDMSO	leflunomide
-0.000536912	9.80925	-1.00951	0.312748	0.349726	-9.2976	pdx_groupAlisertib-pdx_groupDMSO	atipamezole
-0.000662197	9.80918	-1.29024	0.196985	0.227887	-8.9747	pdx_groupAlisertib-pdx_groupDMSO	L.690330
-0.00399386	9.8062	-7.53323	5.21192e-14	1.83679e-13	18.5276	pdx_groupAlisertib-pdx_groupDMSO	glycopyrrolate
0.00270991	9.81101	4.77694	1.79547e-06	3.51945e-06	1.59138	pdx_groupAlisertib-pdx_groupDMSO	r(.).apomorphine
0.00224894	9.80808	4.18689	2.843e-05	5.04151e-05	-1.03825	pdx_groupAlisertib-pdx_groupDMSO	doxapram
0.00293184	9.8062	5.74982	9.09555e-09	2.17825e-08	6.72505	pdx_groupAlisertib-pdx_groupDMSO	triamcinolone
-0.00114076	9.80102	-2.20413	0.0275294	0.0361728	-7.33534	pdx_groupAlisertib-pdx_groupDMSO	safinamide
-0.00324772	9.80434	-6.96337	3.45041e-12	1.06176e-11	14.4199	pdx_groupAlisertib-pdx_groupDMSO	vanoxerine
0.00696094	9.80541	12.7327	5.86117e-37	8.0423e-36	70.8845	pdx_groupAlisertib-pdx_groupDMSO	mibefradil
-0.00111062	9.80471	-2.04097	0.0412702	0.0531024	-7.70534	pdx_groupAlisertib-pdx_groupDMSO	bimatoprost
-0.00622574	9.80875	-11.1314	1.12297e-28	8.99449e-28	51.9068	pdx_groupAlisertib-pdx_groupDMSO	telmisartan
-0.00241529	9.81108	-4.52407	6.10934e-06	1.14396e-05	0.410391	pdx_groupAlisertib-pdx_groupDMSO	dapagliflozin
-0.00538741	9.80673	-9.61733	7.73236e-22	4.40271e-21	36.3138	pdx_groupAlisertib-pdx_groupDMSO	tibolone
0.00104605	9.80334	1.98883	0.0467368	0.0596776	-7.79848	pdx_groupAlisertib-pdx_groupDMSO	luliconazole
0.0138732	9.80194	14.8237	2.1772e-49	6.50827e-48	99.411	pdx_groupAlisertib-pdx_groupDMSO	NMS.1286937
-2.95028e-05	9.80709	-0.0523908	0.958218	0.962242	-9.79634	pdx_groupAlisertib-pdx_groupDMSO	suvorexant
-0.0026564	9.80897	-5.51441	3.55323e-08	8.10368e-08	5.382	pdx_groupAlisertib-pdx_groupDMSO	linezolid
-0.00562268	9.80963	-10.3019	8.24309e-25	5.47577e-24	43.0778	pdx_groupAlisertib-pdx_groupDMSO	pyrimethamine
0.00377518	9.80138	6.77902	1.25192e-11	3.67023e-11	13.1926	pdx_groupAlisertib-pdx_groupDMSO	L.ergothioneine
-0.00026819	9.79487	-0.470335	0.638122	0.668053	-9.5884	pdx_groupAlisertib-pdx_groupDMSO	danazol
-0.00318543	9.81159	-5.82668	5.76194e-09	1.41845e-08	7.13757	pdx_groupAlisertib-pdx_groupDMSO	doxazosin
0.00418563	9.80594	7.43722	1.07993e-13	3.7121e-13	17.825	pdx_groupAlisertib-pdx_groupDMSO	penfluridol
-0.00416304	9.80946	-7.30942	2.80877e-13	9.23748e-13	16.858	pdx_groupAlisertib-pdx_groupDMSO	lupanine
0.00543105	9.80526	8.55873	1.24262e-17	5.47408e-17	26.7656	pdx_groupAlisertib-pdx_groupDMSO	resveratrol
-0.00338809	9.80787	-5.97674	2.32446e-09	5.9136e-09	8.03663	pdx_groupAlisertib-pdx_groupDMSO	NVP.AEW541
-0.0023136	9.81413	-4.62269	3.8174e-06	7.26999e-06	0.847002	pdx_groupAlisertib-pdx_groupDMSO	methylnaltrexone
-0.000820176	9.80458	-1.53828	0.124001	0.148269	-8.60384	pdx_groupAlisertib-pdx_groupDMSO	cefoperazone
0.00263321	9.81046	4.51686	6.32091e-06	1.18094e-05	0.386432	pdx_groupAlisertib-pdx_groupDMSO	norgestrel
-0.00248774	9.81351	-4.39278	1.12624e-05	2.06046e-05	-0.185235	pdx_groupAlisertib-pdx_groupDMSO	castanospermine
0.000947666	9.81106	1.81007	0.0703034	0.0869829	-8.1748	pdx_groupAlisertib-pdx_groupDMSO	tiabendazole
0.00164212	9.80943	2.87278	0.00407408	0.00588439	-5.67969	pdx_groupAlisertib-pdx_groupDMSO	CGP.12177
-0.00363226	9.8141	-6.61682	3.7856e-11	1.07957e-10	12.0295	pdx_groupAlisertib-pdx_groupDMSO	ranitidine
-0.00425522	9.80088	-7.58334	3.55072e-14	1.2593e-13	18.9343	pdx_groupAlisertib-pdx_groupDMSO	golvatinib
0.000915532	9.80235	1.49224	0.135656	0.161628	-8.65594	pdx_groupAlisertib-pdx_groupDMSO	inositol
-0.00171292	9.80217	-3.23076	0.00123711	0.00187923	-4.55662	pdx_groupAlisertib-pdx_groupDMSO	lafutidine
-0.00267867	9.80546	-5.44972	5.11884e-08	1.15796e-07	5.04286	pdx_groupAlisertib-pdx_groupDMSO	ataluren
0.00219754	9.80854	4.23228	2.32612e-05	4.16908e-05	-0.849467	pdx_groupAlisertib-pdx_groupDMSO	oxymetazoline
0.0123616	9.80415	14.0517	1.37776e-44	3.15942e-43	88.3802	pdx_groupAlisertib-pdx_groupDMSO	SB.743921
-0.000887436	9.81452	-1.76399	0.0777526	0.0954936	-8.27506	pdx_groupAlisertib-pdx_groupDMSO	metoprolol
-0.000586581	9.79605	-1.09188	0.274901	0.310936	-9.11756	pdx_groupAlisertib-pdx_groupDMSO	pirenzepine
-0.00117191	9.80449	-2.28226	0.0224869	0.0298755	-7.1829	pdx_groupAlisertib-pdx_groupDMSO	eplerenone
-0.000202932	9.80163	-0.351031	0.72557	0.749756	-9.70551	pdx_groupAlisertib-pdx_groupDMSO	nicergoline
-0.00329699	9.80153	-5.76016	8.55666e-09	2.06099e-08	6.80112	pdx_groupAlisertib-pdx_groupDMSO	olanzapine
-0.00319112	9.80382	-11.7658	7.90683e-32	7.87859e-31	59.1374	pdx_groupAlisertib-pdx_groupDMSO	lapatinib
-0.00383182	9.80688	-6.7568	1.45901e-11	4.24762e-11	12.9946	pdx_groupAlisertib-pdx_groupDMSO	nefopam
-0.000177004	9.80357	-0.34589	0.72943	0.752815	-9.72013	pdx_groupAlisertib-pdx_groupDMSO	phenylbutyrate
-0.00390623	9.81053	-6.48929	8.87569e-11	2.44373e-10	11.212	pdx_groupAlisertib-pdx_groupDMSO	hydroxyurea
-0.00405316	9.80692	-7.37972	1.66351e-13	5.63707e-13	17.3836	pdx_groupAlisertib-pdx_groupDMSO	aniracetam
-0.00188811	9.80663	-3.41306	0.000643953	0.00100184	-3.97537	pdx_groupAlisertib-pdx_groupDMSO	nicardipine
0.00599497	9.80325	10.5999	3.63731e-26	2.591e-25	46.2265	pdx_groupAlisertib-pdx_groupDMSO	fenticonazole
-0.00188112	9.8166	-3.53156	0.000414263	0.000652991	-3.60879	pdx_groupAlisertib-pdx_groupDMSO	niacin
-0.00405001	9.80571	-7.9718	1.66785e-15	6.52333e-15	21.9171	pdx_groupAlisertib-pdx_groupDMSO	tagatose
-0.00604373	9.80575	-11.9871	5.73475e-33	6.31577e-32	61.7305	pdx_groupAlisertib-pdx_groupDMSO	CTS.1027
-0.00695528	9.80915	-11.7854	6.27495e-32	6.28998e-31	59.3382	pdx_groupAlisertib-pdx_groupDMSO	sulfasalazine
0.00248994	9.80832	4.85779	1.19819e-06	2.39066e-06	1.99129	pdx_groupAlisertib-pdx_groupDMSO	Radiation
-0.00490543	9.8093	-9.30259	1.54288e-20	8.09649e-20	33.3421	pdx_groupAlisertib-pdx_groupDMSO	physostigmine
-7.20696e-05	9.81248	-0.133308	0.893951	0.906954	-9.81126	pdx_groupAlisertib-pdx_groupDMSO	tirapazamine
-0.000595058	9.79968	-1.15292	0.248961	0.282933	-9.08746	pdx_groupAlisertib-pdx_groupDMSO	zafirlukast
-0.0063173	9.80917	-11.8385	3.35453e-32	3.48787e-31	59.9609	pdx_groupAlisertib-pdx_groupDMSO	moxidectin
-0.00117348	9.81049	-2.30473	0.0211943	0.0282611	-7.1574	pdx_groupAlisertib-pdx_groupDMSO	liranaftate
-0.00454452	9.80276	-9.00426	2.40931e-19	1.17244e-18	30.6565	pdx_groupAlisertib-pdx_groupDMSO	tobramycin
-0.0079718	9.8067	-13.6144	5.60767e-42	1.03156e-40	82.3463	pdx_groupAlisertib-pdx_groupDMSO	desoxypeganine
-0.00108101	9.80518	-1.76917	0.0768847	0.094497	-8.2255	pdx_groupAlisertib-pdx_groupDMSO	ponatinib
-0.00206799	9.80013	-4.07069	4.70967e-05	8.13621e-05	-1.47816	pdx_groupAlisertib-pdx_groupDMSO	lenalidomide
-0.00416457	9.80952	-8.77339	1.90434e-18	8.75785e-18	28.5832	pdx_groupAlisertib-pdx_groupDMSO	enoxacin
0.00589035	9.80711	7.62219	2.63233e-14	9.41563e-14	19.2089	pdx_groupAlisertib-pdx_groupDMSO	withaferin.a
-0.00130873	9.80735	-2.28798	0.0221516	0.0294533	-7.18328	pdx_groupAlisertib-pdx_groupDMSO	lofexidine
0.0037539	9.80731	7.3441	2.17034e-13	7.23736e-13	17.1309	pdx_groupAlisertib-pdx_groupDMSO	mestinon
0.00480318	9.81047	5.29764	1.18852e-07	2.61099e-07	4.21475	pdx_groupAlisertib-pdx_groupDMSO	A.443654
5.00988e-05	9.8128	0.0886533	0.929359	0.936851	-9.81743	pdx_groupAlisertib-pdx_groupDMSO	fluvoxamine
0.000744542	9.8068	1.36661	0.171768	0.200515	-8.86154	pdx_groupAlisertib-pdx_groupDMSO	dexloxiglumide
0.00118295	9.80462	2.00347	0.0451436	0.0577756	-7.77699	pdx_groupAlisertib-pdx_groupDMSO	APD.668
-0.00637704	9.79737	-11.5211	1.36139e-30	1.22525e-29	56.3545	pdx_groupAlisertib-pdx_groupDMSO	EMD.1214063
0.00216501	9.80853	4.15782	3.22963e-05	5.68497e-05	-1.16146	pdx_groupAlisertib-pdx_groupDMSO	epirizole
0.000415707	9.80532	0.741851	0.458188	0.497088	-9.51366	pdx_groupAlisertib-pdx_groupDMSO	roxithromycin
-0.000442145	9.80529	-0.764125	0.444804	0.484137	-9.49801	pdx_groupAlisertib-pdx_groupDMSO	pravastatin
0.000817135	9.80127	1.61376	0.1066	0.128472	-8.45956	pdx_groupAlisertib-pdx_groupDMSO	BCI.540
0.000940271	9.80641	1.67722	0.0935184	0.113524	-8.38671	pdx_groupAlisertib-pdx_groupDMSO	amlodipine
0.00230754	9.80043	4.08412	4.44579e-05	7.72018e-05	-1.4143	pdx_groupAlisertib-pdx_groupDMSO	clonazepam
-4.9284e-05	9.80872	-0.085791	0.931634	0.93836	-9.80075	pdx_groupAlisertib-pdx_groupDMSO	methoxsalen
0.00370268	9.80711	6.18	6.5641e-10	1.71692e-09	9.28226	pdx_groupAlisertib-pdx_groupDMSO	oxiconazole
0.00482207	9.80152	6.58473	4.69775e-11	1.31947e-10	11.8985	pdx_groupAlisertib-pdx_groupDMSO	thioguanine
0.000247956	9.80584	0.464042	0.642624	0.672345	-9.68393	pdx_groupAlisertib-pdx_groupDMSO	acebutolol
-0.00155382	9.81188	-2.78141	0.00541864	0.00771984	-5.95206	pdx_groupAlisertib-pdx_groupDMSO	timolol
-0.00408927	9.80711	-6.96764	3.3477e-12	1.03205e-11	14.4358	pdx_groupAlisertib-pdx_groupDMSO	LY.2811376
-0.00500111	9.80323	-8.47177	2.62285e-17	1.12293e-16	26.0222	pdx_groupAlisertib-pdx_groupDMSO	afatinib
-0.00174411	9.81127	-3.01337	0.00258765	0.00381986	-5.27798	pdx_groupAlisertib-pdx_groupDMSO	ritonavir
0.00420182	9.80662	8.38802	5.34856e-17	2.25529e-16	25.3155	pdx_groupAlisertib-pdx_groupDMSO	ramelteon
-0.00286764	9.79705	-5.20896	1.92233e-07	4.14154e-07	3.82356	pdx_groupAlisertib-pdx_groupDMSO	BIX.01294
-0.000981142	9.80991	-1.75912	0.0785765	0.0964348	-8.26322	pdx_groupAlisertib-pdx_groupDMSO	diltiazem
0.00469229	9.8061	7.34512	2.15396e-13	7.19708e-13	17.1462	pdx_groupAlisertib-pdx_groupDMSO	ASC.J9
0.00237987	9.80776	4.81863	1.45864e-06	2.87604e-06	1.80442	pdx_groupAlisertib-pdx_groupDMSO	rizatriptan
-0.00398211	9.80626	-7.84193	4.71283e-15	1.78088e-14	20.8917	pdx_groupAlisertib-pdx_groupDMSO	aminocaproic.acid
0.00376472	9.80695	6.62191	3.65793e-11	1.04495e-10	12.1047	pdx_groupAlisertib-pdx_groupDMSO	dolutegravir
0.00116853	9.80309	2.24313	0.0249019	0.0329271	-7.25864	pdx_groupAlisertib-pdx_groupDMSO	levomequitazine
0.00230355	9.80466	3.9016	9.59473e-05	0.000160616	-2.17385	pdx_groupAlisertib-pdx_groupDMSO	exemestane
-0.000415431	9.80442	-0.759368	0.447643	0.48691	-9.4971	pdx_groupAlisertib-pdx_groupDMSO	pentoxifylline
-0.00344269	9.805	-6.55823	5.6105e-11	1.56794e-10	11.685	pdx_groupAlisertib-pdx_groupDMSO	trazodone
-0.00485492	9.80641	-8.85818	8.96625e-19	4.22803e-18	29.3395	pdx_groupAlisertib-pdx_groupDMSO	AZD.8931
0.00324257	9.81105	5.77917	7.6457e-09	1.85812e-08	6.87259	pdx_groupAlisertib-pdx_groupDMSO	ebselen
-0.00270535	9.8015	-4.83546	1.34062e-06	2.66215e-06	1.9119	pdx_groupAlisertib-pdx_groupDMSO	chlorthalidone
3.942e-05	9.81469	0.0687831	0.945163	0.950843	-9.82795	pdx_groupAlisertib-pdx_groupDMSO	pyrazolanthrone
0.00180214	9.80318	3.05266	0.00227193	0.00336269	-5.11518	pdx_groupAlisertib-pdx_groupDMSO	oglemilast
-0.00230782	9.81353	-4.39528	1.11338e-05	2.03916e-05	-0.174284	pdx_groupAlisertib-pdx_groupDMSO	varespladib
-0.000336214	9.80837	-0.604591	0.54546	0.580483	-9.62049	pdx_groupAlisertib-pdx_groupDMSO	acecainide
-0.00490712	9.81061	-8.55403	1.2941e-17	5.68588e-17	26.6857	pdx_groupAlisertib-pdx_groupDMSO	sotrastaurin
-0.00419566	9.8085	-7.35161	2.05218e-13	6.87068e-13	17.1704	pdx_groupAlisertib-pdx_groupDMSO	CI.976
-0.00366157	9.81117	-5.53656	3.13283e-08	7.16441e-08	5.49362	pdx_groupAlisertib-pdx_groupDMSO	cholic.acid
0.00487815	9.80849	8.87026	8.04947e-19	3.82807e-18	29.4497	pdx_groupAlisertib-pdx_groupDMSO	mozavaptan
-0.00451464	9.80865	-7.95567	1.89915e-15	7.35921e-15	21.776	pdx_groupAlisertib-pdx_groupDMSO	AMG.208
0.000333725	9.80795	0.57748	0.563623	0.598291	-9.63414	pdx_groupAlisertib-pdx_groupDMSO	mibampator
0.00196875	9.81144	3.95772	7.59942e-05	0.000129021	-1.98495	pdx_groupAlisertib-pdx_groupDMSO	ibuprofen
-0.000914558	9.8096	-1.62865	0.103406	0.124893	-8.48278	pdx_groupAlisertib-pdx_groupDMSO	eptifibatide
0.00174898	9.80875	2.72143	0.00650705	0.00915362	-6.10015	pdx_groupAlisertib-pdx_groupDMSO	prednisone
0.00596119	9.80765	10.8568	2.30228e-27	1.75183e-26	48.9322	pdx_groupAlisertib-pdx_groupDMSO	ganciclovir
0.0038429	9.80679	6.82249	9.26599e-12	2.75023e-11	13.45	pdx_groupAlisertib-pdx_groupDMSO	brivudine
0.000987294	9.80886	2.08708	0.0368964	0.0476947	-7.62601	pdx_groupAlisertib-pdx_groupDMSO	radezolid
0.00034857	9.80074	0.666205	0.50529	0.54152	-9.53662	pdx_groupAlisertib-pdx_groupDMSO	PF.04457845
-0.00105138	9.80382	-2.11048	0.0348324	0.0453065	-7.55615	pdx_groupAlisertib-pdx_groupDMSO	ZD.7114
-0.00228669	9.80682	-4.36232	1.29491e-05	2.35618e-05	-0.289495	pdx_groupAlisertib-pdx_groupDMSO	methiopril
-0.000770172	9.80819	-1.45892	0.144608	0.17144	-8.73896	pdx_groupAlisertib-pdx_groupDMSO	idalopirdine
0.00223109	9.80519	4.15346	3.29165e-05	5.78198e-05	-1.16336	pdx_groupAlisertib-pdx_groupDMSO	dexamethasone.acetate
-0.002557	9.80445	-5.19891	2.02905e-07	4.36586e-07	3.71487	pdx_groupAlisertib-pdx_groupDMSO	setiptiline
0.000895323	9.80825	1.63217	0.102664	0.124086	-8.46943	pdx_groupAlisertib-pdx_groupDMSO	piketoprofen
0.00481896	9.80401	8.32907	8.79612e-17	3.672e-16	24.8421	pdx_groupAlisertib-pdx_groupDMSO	orlistat
0.00643442	9.81034	11.6506	3.03824e-31	2.88978e-30	57.7838	pdx_groupAlisertib-pdx_groupDMSO	etoposide
-0.000279465	9.80416	-0.538618	0.590158	0.623296	-9.63863	pdx_groupAlisertib-pdx_groupDMSO	bretazenil
-0.0049911	9.80649	-8.83495	1.1029e-18	5.15713e-18	29.1346	pdx_groupAlisertib-pdx_groupDMSO	merimepodib
-0.00392189	9.80382	-7.70914	1.3402e-14	4.89846e-14	19.8749	pdx_groupAlisertib-pdx_groupDMSO	tandutinib
-0.00208855	9.81106	-3.8923	9.96977e-05	0.000166395	-2.24487	pdx_groupAlisertib-pdx_groupDMSO	L.NAME
0.00153927	9.80991	2.69084	0.00713456	0.00999435	-6.18778	pdx_groupAlisertib-pdx_groupDMSO	KIN001.242
-0.00226523	9.80612	-3.94652	7.96305e-05	0.000135057	-2.01214	pdx_groupAlisertib-pdx_groupDMSO	GSK.1904529A
0.00371669	9.80744	6.85012	7.64526e-12	2.28131e-11	13.6352	pdx_groupAlisertib-pdx_groupDMSO	gliclazide
-0.00217975	9.8036	-3.51688	0.00043785	0.000689522	-3.60123	pdx_groupAlisertib-pdx_groupDMSO	CL.218872
-0.00206131	9.8066	-3.86254	0.000112652	0.000187082	-2.34156	pdx_groupAlisertib-pdx_groupDMSO	enoxolone
-0.00322137	9.80938	-5.76533	8.29868e-09	2.00751e-08	6.79207	pdx_groupAlisertib-pdx_groupDMSO	XMD.892
0.00465805	9.79901	8.02049	1.12503e-15	4.42089e-15	22.3743	pdx_groupAlisertib-pdx_groupDMSO	tolvaptan
-0.00160196	9.80948	-2.88398	0.00393197	0.00569388	-5.65163	pdx_groupAlisertib-pdx_groupDMSO	triflupromazine
-0.00926108	9.8055	-15.4967	8.90863e-54	3.38933e-52	109.393	pdx_groupAlisertib-pdx_groupDMSO	vemurafenib
0.000413678	9.79939	0.709095	0.478276	0.516248	-9.49442	pdx_groupAlisertib-pdx_groupDMSO	valdecoxib
0.00182886	9.80356	3.65471	0.00025829	0.000414155	-3.10005	pdx_groupAlisertib-pdx_groupDMSO	ciprofloxacin
0.000833813	9.80014	1.48646	0.137177	0.163209	-8.64762	pdx_groupAlisertib-pdx_groupDMSO	chloroxine
-0.00131201	9.80057	-2.48005	0.0131463	0.0178773	-6.68639	pdx_groupAlisertib-pdx_groupDMSO	sumatriptan
0.00246166	9.81283	4.19213	2.77823e-05	4.93712e-05	-1.03611	pdx_groupAlisertib-pdx_groupDMSO	pimobendan
0.00315069	9.80816	6.08303	1.20596e-09	3.12021e-09	8.68304	pdx_groupAlisertib-pdx_groupDMSO	ethinyl.estradiol
-0.000159551	9.80932	-0.30877	0.7575	0.778904	-9.7594	pdx_groupAlisertib-pdx_groupDMSO	dapivirine
-0.000606414	9.802	-1.12733	0.259621	0.294049	-9.13513	pdx_groupAlisertib-pdx_groupDMSO	metergoline
0.00468174	9.82026	6.42141	1.38788e-10	3.77774e-10	10.7418	pdx_groupAlisertib-pdx_groupDMSO	alvocidib
0.00141066	9.81388	2.78581	0.00534558	0.00762223	-5.9451	pdx_groupAlisertib-pdx_groupDMSO	iniparib
-0.00462967	9.80562	-9.10201	9.88471e-20	4.95419e-19	31.5221	pdx_groupAlisertib-pdx_groupDMSO	gabapentin
0.00736156	9.8077	13.6403	3.95142e-42	7.34964e-41	82.7113	pdx_groupAlisertib-pdx_groupDMSO	PF.562271
0.00232678	9.80595	4.09037	4.32781e-05	7.53093e-05	-1.42714	pdx_groupAlisertib-pdx_groupDMSO	halofantrine
0.000952967	9.80144	1.93263	0.0532991	0.0673887	-7.89541	pdx_groupAlisertib-pdx_groupDMSO	betrixaban
0.00141372	9.79828	2.59082	0.00958328	0.0132145	-6.37575	pdx_groupAlisertib-pdx_groupDMSO	phenylephrine
-0.00561834	9.80252	-6.65851	2.85544e-11	8.19897e-11	12.3569	pdx_groupAlisertib-pdx_groupDMSO	QL.X.138
-0.0027666	9.81272	-4.98785	6.16894e-07	1.25783e-06	2.60529	pdx_groupAlisertib-pdx_groupDMSO	zonisamide
0.00346469	9.801	6.61383	3.86259e-11	1.09779e-10	12.0916	pdx_groupAlisertib-pdx_groupDMSO	bifonazole
-0.00699929	9.80538	-12.816	2.03136e-37	2.9064e-36	71.9148	pdx_groupAlisertib-pdx_groupDMSO	topiroxostat
-0.00150454	9.81284	-3.00495	0.00266033	0.00392369	-5.30993	pdx_groupAlisertib-pdx_groupDMSO	salvinorin.a
-0.00368482	9.79521	-6.54329	6.19935e-11	1.72674e-10	11.6652	pdx_groupAlisertib-pdx_groupDMSO	cinaciguat
-0.00413334	9.80635	-6.94378	3.96301e-12	1.20839e-11	14.2737	pdx_groupAlisertib-pdx_groupDMSO	ivermectin
0.00216036	9.80554	4.18309	2.89097e-05	5.12115e-05	-1.04208	pdx_groupAlisertib-pdx_groupDMSO	tacalcitol
0.00558248	9.80855	10.847	2.56063e-27	1.93959e-26	48.8212	pdx_groupAlisertib-pdx_groupDMSO	lirimilast
0.00250982	9.80471	5.12546	3.00249e-07	6.31428e-07	3.34347	pdx_groupAlisertib-pdx_groupDMSO	torcitabine
-0.00139962	9.79845	-2.20774	0.0272767	0.035869	-7.3056	pdx_groupAlisertib-pdx_groupDMSO	ticagrelor
0.00679648	9.81134	9.08295	1.17689e-19	5.88094e-19	31.3389	pdx_groupAlisertib-pdx_groupDMSO	cladribine
0.00193997	9.80623	3.73744	0.000186547	0.000303184	-2.80939	pdx_groupAlisertib-pdx_groupDMSO	ticlopidine
-0.00424405	9.80748	-8.0264	1.0724e-15	4.23397e-15	22.3443	pdx_groupAlisertib-pdx_groupDMSO	diphenidol
-0.00258863	9.80616	-4.50649	6.63721e-06	1.23865e-05	0.351446	pdx_groupAlisertib-pdx_groupDMSO	indoprofen
-0.00121771	9.8122	-2.19564	0.0281316	0.0368773	-7.41033	pdx_groupAlisertib-pdx_groupDMSO	propylthiouracil
0.000359759	9.80623	0.708868	0.478417	0.516248	-9.54197	pdx_groupAlisertib-pdx_groupDMSO	olprinone
-0.00412572	9.80679	-7.72602	1.17457e-14	4.32138e-14	19.9905	pdx_groupAlisertib-pdx_groupDMSO	firategrast
0.000367335	9.80762	0.708534	0.478624	0.516248	-9.54839	pdx_groupAlisertib-pdx_groupDMSO	torcetrapib
-0.0010324	9.80356	-2.10291	0.0354887	0.0460528	-7.57062	pdx_groupAlisertib-pdx_groupDMSO	zaldaride
-0.000276414	9.81249	-0.513262	0.607775	0.639884	-9.68871	pdx_groupAlisertib-pdx_groupDMSO	guanethidine
-0.00589177	9.80745	-9.84451	8.39332e-23	5.12789e-22	38.508	pdx_groupAlisertib-pdx_groupDMSO	GSK.1292263
-0.0012229	9.80116	-1.96664	0.049242	0.0626376	-7.83182	pdx_groupAlisertib-pdx_groupDMSO	cytochalasin.b
-0.000296898	9.80967	-0.552112	0.58088	0.615438	-9.65617	pdx_groupAlisertib-pdx_groupDMSO	oxybuprocaine
-0.00205681	9.80586	-3.84198	0.000122515	0.000202458	-2.4174	pdx_groupAlisertib-pdx_groupDMSO	nimodipine
-0.000744181	9.8105	-1.42719	0.153545	0.180628	-8.79415	pdx_groupAlisertib-pdx_groupDMSO	yohimbine
-0.00567212	9.81254	-10.6271	2.72379e-26	1.94856e-25	46.4444	pdx_groupAlisertib-pdx_groupDMSO	rimantadine
-0.00360975	9.80517	-6.45929	1.08208e-10	2.95982e-10	11.0418	pdx_groupAlisertib-pdx_groupDMSO	VX.222
-2.93912e-05	9.80778	-0.0549269	0.956197	0.960789	-9.79899	pdx_groupAlisertib-pdx_groupDMSO	aliskiren
0.0023426	9.81057	4.21416	2.52078e-05	4.4987e-05	-0.934122	pdx_groupAlisertib-pdx_groupDMSO	ICI.162846
0.00887377	9.82255	12.4037	3.61114e-35	4.51123e-34	66.7117	pdx_groupAlisertib-pdx_groupDMSO	JNK.9L
-0.000960801	9.80732	-1.84184	0.0655163	0.0816636	-8.10372	pdx_groupAlisertib-pdx_groupDMSO	benzydamine
-0.00310682	9.80514	-5.98029	2.27444e-09	5.79516e-09	8.06999	pdx_groupAlisertib-pdx_groupDMSO	XL.147
-0.000674158	9.80736	-1.25386	0.209911	0.24134	-9.01352	pdx_groupAlisertib-pdx_groupDMSO	lisofylline
-0.0011737	9.80116	-2.42651	0.0152558	0.0205953	-6.82204	pdx_groupAlisertib-pdx_groupDMSO	sulbactam
-0.00162226	9.80368	-3.07086	0.00213799	0.00317851	-5.06925	pdx_groupAlisertib-pdx_groupDMSO	licarbazepine
-0.00224308	9.80661	-4.43294	9.35699e-06	1.72507e-05	0.0214981	pdx_groupAlisertib-pdx_groupDMSO	bepotastine
0.00110409	9.80765	1.81288	0.0698684	0.0865727	-8.15544	pdx_groupAlisertib-pdx_groupDMSO	PCA.4248
0.00251463	9.80407	4.58404	4.59497e-06	8.66214e-06	0.722771	pdx_groupAlisertib-pdx_groupDMSO	mesulergine
-0.00454764	9.80846	-8.73144	2.75718e-18	1.25764e-17	28.2217	pdx_groupAlisertib-pdx_groupDMSO	phentermine
-9.78477e-05	9.81038	-0.168423	0.866252	0.880988	-9.79703	pdx_groupAlisertib-pdx_groupDMSO	timofibrate
0.00349009	9.81429	6.85068	7.61557e-12	2.27651e-11	13.6086	pdx_groupAlisertib-pdx_groupDMSO	tranilast
-0.00281782	9.80703	-5.17879	2.26021e-07	4.81987e-07	3.59848	pdx_groupAlisertib-pdx_groupDMSO	BIBX.1382
-0.00260863	9.80529	-4.83762	1.3262e-06	2.63665e-06	1.90045	pdx_groupAlisertib-pdx_groupDMSO	VT.464
-0.00448136	9.81365	-9.16537	5.52066e-20	2.80048e-19	32.0626	pdx_groupAlisertib-pdx_groupDMSO	primidone
-0.00453439	9.80403	-9.50782	2.21511e-21	1.20785e-20	35.286	pdx_groupAlisertib-pdx_groupDMSO	gefitinib
-0.0050823	9.80985	-9.53754	1.6666e-21	9.23806e-21	35.5407	pdx_groupAlisertib-pdx_groupDMSO	anamorelin
0.0063551	9.80326	11.5764	7.19137e-31	6.61448e-30	56.9696	pdx_groupAlisertib-pdx_groupDMSO	SU.11274
-0.00173569	9.80256	-3.46464	0.000532327	0.00083516	-3.77657	pdx_groupAlisertib-pdx_groupDMSO	timonacic
-0.00203588	9.80905	-4.03531	5.47826e-05	9.40576e-05	-1.67011	pdx_groupAlisertib-pdx_groupDMSO	tomelukast
-0.000765473	9.80176	-1.38312	0.166649	0.194675	-8.81293	pdx_groupAlisertib-pdx_groupDMSO	R.428
-0.00104847	9.80477	-2.12159	0.0338872	0.0442144	-7.53784	pdx_groupAlisertib-pdx_groupDMSO	oxfendazole
-0.00256509	9.80541	-4.65622	3.24627e-06	6.23195e-06	1.04002	pdx_groupAlisertib-pdx_groupDMSO	ICI.192605
0.00171652	9.80394	3.14677	0.00165385	0.002483	-4.8289	pdx_groupAlisertib-pdx_groupDMSO	probenecid
0.000361715	9.80595	0.662503	0.507659	0.543711	-9.57236	pdx_groupAlisertib-pdx_groupDMSO	sarcosine
0.00243923	9.80661	4.67681	2.93736e-06	5.66902e-06	1.13746	pdx_groupAlisertib-pdx_groupDMSO	rimexolone
-0.0039241	9.80024	-6.31695	2.73768e-10	7.3326e-10	10.1644	pdx_groupAlisertib-pdx_groupDMSO	famciclovir
-0.00312895	9.80433	-5.3979	6.8378e-08	1.53028e-07	4.76728	pdx_groupAlisertib-pdx_groupDMSO	mercaptopurine
-0.0037948	9.80283	-7.13281	1.02521e-12	3.26273e-12	15.6181	pdx_groupAlisertib-pdx_groupDMSO	simeprevir
-0.00309308	9.80315	-6.83254	8.6409e-12	2.56925e-11	13.5268	pdx_groupAlisertib-pdx_groupDMSO	lerisetron
-0.00113809	9.80322	-2.31089	0.0208514	0.0278796	-7.10987	pdx_groupAlisertib-pdx_groupDMSO	enzalutamide
-0.000390421	9.80237	-0.720807	0.471039	0.509708	-9.51282	pdx_groupAlisertib-pdx_groupDMSO	milnacipran
-0.0059156	9.81052	-10.0908	7.14307e-24	4.56393e-23	40.9343	pdx_groupAlisertib-pdx_groupDMSO	butorphanol.(+).tartrate
0.00304181	9.8086	5.63321	1.79836e-08	4.21043e-08	6.05157	pdx_groupAlisertib-pdx_groupDMSO	telmesteine
-0.00150633	9.79968	-2.76679	0.00566763	0.00803354	-5.92703	pdx_groupAlisertib-pdx_groupDMSO	SB.590885
-0.00620577	9.80867	-11.2329	3.60781e-29	2.98984e-28	53.0338	pdx_groupAlisertib-pdx_groupDMSO	thiocolchicoside
-0.00559769	9.80599	-10.4675	1.47085e-25	1.00498e-24	44.8019	pdx_groupAlisertib-pdx_groupDMSO	cimetidine
-0.00532716	9.81062	-8.2928	1.19252e-16	4.95354e-16	24.4943	pdx_groupAlisertib-pdx_groupDMSO	TH.302
0.00205551	9.80592	3.8643	0.000111844	0.000185926	-2.3256	pdx_groupAlisertib-pdx_groupDMSO	ARRY.334543
-0.00545915	9.81008	-10.5408	6.80409e-26	4.66805e-25	45.5483	pdx_groupAlisertib-pdx_groupDMSO	tracazolate
-0.00247544	9.80811	-4.59284	4.40565e-06	8.31509e-06	0.735655	pdx_groupAlisertib-pdx_groupDMSO	trifluoperazine
0.000647931	9.81094	1.25074	0.211046	0.242312	-9.03048	pdx_groupAlisertib-pdx_groupDMSO	cytarabine
-0.00138352	9.80317	-2.59778	0.00939143	0.0129713	-6.40618	pdx_groupAlisertib-pdx_groupDMSO	amineptine
0.0011841	9.80656	1.83098	0.0671226	0.0836036	-8.11744	pdx_groupAlisertib-pdx_groupDMSO	erteberel
-0.00211977	9.80578	-3.91183	9.19742e-05	0.000154745	-2.14663	pdx_groupAlisertib-pdx_groupDMSO	fipronil
-0.00058743	9.80688	-1.06337	0.287631	0.323585	-9.23197	pdx_groupAlisertib-pdx_groupDMSO	PSI.7976
-0.00297952	9.80393	-5.40709	6.49684e-08	1.45592e-07	4.81926	pdx_groupAlisertib-pdx_groupDMSO	clindamycin
0.000417227	9.81124	0.703244	0.481914	0.519461	-9.56693	pdx_groupAlisertib-pdx_groupDMSO	alaproclate
-0.00443062	9.80819	-7.73861	1.06436e-14	3.92452e-14	20.0811	pdx_groupAlisertib-pdx_groupDMSO	butaclamol
0.00126447	9.80558	2.21093	0.0270545	0.0356328	-7.34478	pdx_groupAlisertib-pdx_groupDMSO	dabigatran.etexilate
-0.000626205	9.81037	-1.25769	0.208523	0.239909	-9.02097	pdx_groupAlisertib-pdx_groupDMSO	regadenoson
0.0050652	9.80568	8.62692	6.88153e-18	3.08838e-17	27.3458	pdx_groupAlisertib-pdx_groupDMSO	penciclovir
-0.00219725	9.79826	-4.08052	4.51516e-05	7.83252e-05	-1.42123	pdx_groupAlisertib-pdx_groupDMSO	PSI.6130
-0.00216918	9.79864	-4.178	2.95626e-05	5.22575e-05	-1.02236	pdx_groupAlisertib-pdx_groupDMSO	empagliflozin
-0.00153978	9.81013	-2.80268	0.00507402	0.00725975	-5.8852	pdx_groupAlisertib-pdx_groupDMSO	exalamide
-0.00304169	9.81138	-6.05518	1.43372e-09	3.69239e-09	8.49316	pdx_groupAlisertib-pdx_groupDMSO	esculin
0.00535379	9.80687	10.0559	1.01599e-23	6.4423e-23	40.6172	pdx_groupAlisertib-pdx_groupDMSO	atracurium
0.00106663	9.80135	1.97769	0.0479803	0.0611255	-7.80605	pdx_groupAlisertib-pdx_groupDMSO	adenosine
0.0025166	9.80119	3.1966	0.00139327	0.00210662	-4.64916	pdx_groupAlisertib-pdx_groupDMSO	azacitidine
0.00230628	9.80892	4.19374	2.75856e-05	4.91258e-05	-1.01307	pdx_groupAlisertib-pdx_groupDMSO	VX.765
0.000788342	9.81257	1.50572	0.132158	0.157798	-8.68586	pdx_groupAlisertib-pdx_groupDMSO	linagliptin
-0.000627145	9.80627	-1.05413	0.291841	0.327441	-9.23924	pdx_groupAlisertib-pdx_groupDMSO	triptorelin
-0.00209302	9.80734	-3.59586	0.000324287	0.000515534	-3.33842	pdx_groupAlisertib-pdx_groupDMSO	etravirine
0.00467447	9.80732	8.19305	2.7363e-16	1.10909e-15	23.7031	pdx_groupAlisertib-pdx_groupDMSO	gemfibrozil
-0.00321107	9.80519	-6.46152	1.0663e-10	2.9214e-10	11.0564	pdx_groupAlisertib-pdx_groupDMSO	darifenacin
-0.00414111	9.80594	-7.93445	2.25218e-15	8.667e-15	21.6202	pdx_groupAlisertib-pdx_groupDMSO	KI.20227
0.00088483	9.8125	1.70683	0.0878738	0.10706	-8.36242	pdx_groupAlisertib-pdx_groupDMSO	imipramine
-0.00324652	9.80705	-6.56901	5.22019e-11	1.46375e-10	11.7466	pdx_groupAlisertib-pdx_groupDMSO	NVP.DPP728
-0.00345269	9.81348	-7.07399	1.56724e-12	4.9501e-12	15.1533	pdx_groupAlisertib-pdx_groupDMSO	canagliflozin
-0.00169711	9.81144	-3.96693	7.31195e-05	0.000124392	-1.95303	pdx_groupAlisertib-pdx_groupDMSO	palonosetron
-0.0028416	9.80471	-5.34915	8.95721e-08	1.98338e-07	4.50424	pdx_groupAlisertib-pdx_groupDMSO	efavirenz
-0.00165716	9.80692	-2.84977	0.0043806	0.00629993	-5.73927	pdx_groupAlisertib-pdx_groupDMSO	vinpocetine
0.0034558	9.80527	6.38241	1.79085e-10	4.85095e-10	10.5597	pdx_groupAlisertib-pdx_groupDMSO	marimastat
0.000174746	9.81196	0.353571	0.723665	0.748249	-9.75498	pdx_groupAlisertib-pdx_groupDMSO	anastrozole
-0.00534475	9.79971	-10.9178	1.1847e-27	9.13908e-27	49.6202	pdx_groupAlisertib-pdx_groupDMSO	paroxetine
0.00560015	9.80228	9.41837	5.18755e-21	2.78332e-20	34.4789	pdx_groupAlisertib-pdx_groupDMSO	saracatinib
-0.00381529	9.80945	-7.52127	5.70966e-14	2.00377e-13	18.4242	pdx_groupAlisertib-pdx_groupDMSO	nikethamide
0.000450786	9.80589	0.880374	0.37867	0.418688	-9.40401	pdx_groupAlisertib-pdx_groupDMSO	diethylcarbamazine
0.00187443	9.8049	3.1712	0.00152097	0.00229379	-4.75692	pdx_groupAlisertib-pdx_groupDMSO	dronedarone
-0.00593104	9.80275	-11.7907	5.9e-32	5.94976e-31	59.4314	pdx_groupAlisertib-pdx_groupDMSO	vinburnine
-0.000737931	9.80689	-1.57127	0.116139	0.139167	-8.56329	pdx_groupAlisertib-pdx_groupDMSO	metamizole
0.00326334	9.80163	5.80965	6.37848e-09	1.56105e-08	7.10161	pdx_groupAlisertib-pdx_groupDMSO	PF.02545920
0.00271111	9.81084	4.95213	7.41461e-07	1.50267e-06	2.44292	pdx_groupAlisertib-pdx_groupDMSO	meloxicam
0.011459	9.80581	18.6441	9.02764e-77	1.16248e-74	162.198	pdx_groupAlisertib-pdx_groupDMSO	LCL.161
0.00445573	9.80746	8.69929	3.65702e-18	1.65455e-17	27.9591	pdx_groupAlisertib-pdx_groupDMSO	ORE.1001
0.000751085	9.80228	1.43373	0.151669	0.178799	-8.74182	pdx_groupAlisertib-pdx_groupDMSO	pasireotide
0.00248876	9.80678	4.95576	7.27794e-07	1.47676e-06	2.47823	pdx_groupAlisertib-pdx_groupDMSO	2',5'.dideoxyadenosine
0.00336607	9.80203	5.9322	3.05012e-09	7.65503e-09	7.81701	pdx_groupAlisertib-pdx_groupDMSO	amikacin
0.00280152	9.80913	4.84648	1.26839e-06	2.52472e-06	1.93343	pdx_groupAlisertib-pdx_groupDMSO	labetalol
-0.000629773	9.80922	-1.26591	0.205563	0.237155	-9.00593	pdx_groupAlisertib-pdx_groupDMSO	adoprazine
0.000928571	9.809	1.32154	0.186341	0.216021	-8.93112	pdx_groupAlisertib-pdx_groupDMSO	imiloxan
-0.00678918	9.80279	-12.5922	3.45094e-36	4.54872e-35	69.1131	pdx_groupAlisertib-pdx_groupDMSO	thalidomide
0.0031681	9.8062	5.96179	2.54686e-09	6.43052e-09	7.96406	pdx_groupAlisertib-pdx_groupDMSO	trapidil
0.00469286	9.82441	5.73268	1.00622e-08	2.39944e-08	6.5493	pdx_groupAlisertib-pdx_groupDMSO	CGP.60474
-0.00810836	9.81251	-16.606	2.04045e-61	1.31374e-59	126.886	pdx_groupAlisertib-pdx_groupDMSO	bropirimine
-0.00186075	9.80436	-3.25095	0.00115256	0.00175559	-4.50421	pdx_groupAlisertib-pdx_groupDMSO	moxonidine
-0.000383406	9.80229	-0.671886	0.501666	0.538326	-9.54637	pdx_groupAlisertib-pdx_groupDMSO	econazole
0.00156309	9.80739	2.49149	0.0127307	0.0173545	-6.69355	pdx_groupAlisertib-pdx_groupDMSO	latanoprost
0.00099846	9.80611	1.65127	0.0987022	0.119557	-8.42838	pdx_groupAlisertib-pdx_groupDMSO	AZD.3514
0.00894555	9.82048	11.0218	3.77882e-28	2.98384e-27	50.6718	pdx_groupAlisertib-pdx_groupDMSO	mitoxantrone
-0.00209688	9.80735	-3.90035	9.64443e-05	0.000161286	-2.19816	pdx_groupAlisertib-pdx_groupDMSO	pinitol
0.000355715	9.81109	0.607949	0.54323	0.578478	-9.62876	pdx_groupAlisertib-pdx_groupDMSO	benzthiazide
-0.00189135	9.80595	-3.15512	0.00160726	0.00241739	-4.81904	pdx_groupAlisertib-pdx_groupDMSO	erlotinib
-0.00238088	9.81153	-4.63268	3.6378e-06	6.95169e-06	0.905083	pdx_groupAlisertib-pdx_groupDMSO	baicalin
-0.00440731	9.80459	-8.3398	8.03679e-17	3.37183e-16	24.9111	pdx_groupAlisertib-pdx_groupDMSO	BMS.599626
-0.00276585	9.80721	-4.90582	9.39438e-07	1.89244e-06	2.22356	pdx_groupAlisertib-pdx_groupDMSO	tacrolimus
-0.000430382	9.80729	-0.789539	0.429809	0.469648	-9.48728	pdx_groupAlisertib-pdx_groupDMSO	picolinic.acid
-0.00175787	9.81112	-3.47962	0.00050346	0.000790612	-3.76468	pdx_groupAlisertib-pdx_groupDMSO	bendamustine
-0.0037817	9.80896	-7.23933	4.71219e-13	1.52577e-12	16.3525	pdx_groupAlisertib-pdx_groupDMSO	tafamidis.meglumine
0.00197962	9.80776	3.99652	6.45656e-05	0.000109952	-1.81538	pdx_groupAlisertib-pdx_groupDMSO	levocetirizine
-0.00560497	9.80871	-10.1307	4.76532e-24	3.09192e-23	41.3435	pdx_groupAlisertib-pdx_groupDMSO	ketoprofen
-0.000366973	9.81477	-0.690749	0.489733	0.526534	-9.59264	pdx_groupAlisertib-pdx_groupDMSO	voglibose
-0.00823876	9.80559	-16.0739	1.0917e-57	5.71095e-56	118.365	pdx_groupAlisertib-pdx_groupDMSO	talmapimod
-0.00658444	9.8076	-11.8455	3.08868e-32	3.23153e-31	60.0496	pdx_groupAlisertib-pdx_groupDMSO	pentamidine
-0.00210763	9.80767	-3.91182	9.19781e-05	0.000154745	-2.1548	pdx_groupAlisertib-pdx_groupDMSO	riociguat
-0.0108882	9.81205	-20.6645	1.17646e-93	1.96939e-91	200.908	pdx_groupAlisertib-pdx_groupDMSO	taltirelin
-0.00259521	9.80483	-5.0199	5.22498e-07	1.07058e-06	2.79975	pdx_groupAlisertib-pdx_groupDMSO	azelaic.acid
0.00405584	9.80654	6.78491	1.20201e-11	3.5301e-11	13.1972	pdx_groupAlisertib-pdx_groupDMSO	mepivacaine
-0.00935408	9.81055	-17.518	4.45682e-68	3.73036e-66	142.179	pdx_groupAlisertib-pdx_groupDMSO	homochlorcyclizine
-0.00373479	9.80025	-6.77782	1.26226e-11	3.68764e-11	13.1743	pdx_groupAlisertib-pdx_groupDMSO	dimesna
0.00615625	9.8046	11.0389	3.13192e-28	2.48476e-27	50.9298	pdx_groupAlisertib-pdx_groupDMSO	clofazimine
0.000375099	9.81147	0.69486	0.487153	0.524097	-9.57387	pdx_groupAlisertib-pdx_groupDMSO	dequalinium
-0.00826278	9.80416	-13.7643	7.29878e-43	1.47207e-41	84.3872	pdx_groupAlisertib-pdx_groupDMSO	asenapine
-9.95808e-05	9.8007	-0.193939	0.846226	0.862718	-9.74032	pdx_groupAlisertib-pdx_groupDMSO	narlaprevir
-0.000500374	9.80627	-0.795004	0.426623	0.466775	-9.47858	pdx_groupAlisertib-pdx_groupDMSO	mericitabine
-0.00257837	9.81085	-4.9226	8.62468e-07	1.74158e-06	2.29095	pdx_groupAlisertib-pdx_groupDMSO	perindopril
-0.00357654	9.80454	-6.85134	7.58062e-12	2.27012e-11	13.647	pdx_groupAlisertib-pdx_groupDMSO	dideoxyadenosine
0.00509462	9.80698	9.07392	1.27813e-19	6.3678e-19	31.2757	pdx_groupAlisertib-pdx_groupDMSO	diethylstilbestrol
0.00105178	9.80353	1.96217	0.04976	0.0632004	-7.8525	pdx_groupAlisertib-pdx_groupDMSO	molindone
-0.00177209	9.8073	-3.22886	0.00124531	0.00188999	-4.58929	pdx_groupAlisertib-pdx_groupDMSO	histamine
0.00128477	9.81149	2.30455	0.0212043	0.0282611	-7.15905	pdx_groupAlisertib-pdx_groupDMSO	tacrine
-0.00523578	9.79697	-8.33704	8.22542e-17	3.44234e-16	24.9429	pdx_groupAlisertib-pdx_groupDMSO	CEP.32496
-0.00274641	9.81064	-5.03963	4.71474e-07	9.69592e-07	2.87376	pdx_groupAlisertib-pdx_groupDMSO	naftopidil
0.00147549	9.81024	3.11678	0.00183156	0.00274243	-4.95288	pdx_groupAlisertib-pdx_groupDMSO	ZM.447439
0.000506043	9.81189	0.832406	0.405192	0.445073	-9.47046	pdx_groupAlisertib-pdx_groupDMSO	AMD.11070
0.00224572	9.79988	4.087	4.39111e-05	7.63314e-05	-1.39712	pdx_groupAlisertib-pdx_groupDMSO	clobetasol
0.00728239	9.80853	12.264	2.01253e-34	2.40641e-33	65.0643	pdx_groupAlisertib-pdx_groupDMSO	tyrphostin.AG.112
-0.0075447	9.81107	-13.5929	7.50116e-42	1.33585e-40	82.0373	pdx_groupAlisertib-pdx_groupDMSO	acivicin
-0.00352825	9.80995	-7.04214	1.96953e-12	6.16259e-12	14.9449	pdx_groupAlisertib-pdx_groupDMSO	dexfenfluramine
-0.00119974	9.80783	-1.93812	0.0526266	0.0666391	-7.92416	pdx_groupAlisertib-pdx_groupDMSO	tegobuvir
-0.00171824	9.79738	-2.74716	0.00601798	0.00850853	-5.95957	pdx_groupAlisertib-pdx_groupDMSO	PHA.665752
-0.00244539	9.8028	-5.14641	2.68634e-07	5.68061e-07	3.4533	pdx_groupAlisertib-pdx_groupDMSO	T.5224
-0.00527722	9.81139	-9.42484	4.87892e-21	2.63462e-20	34.471	pdx_groupAlisertib-pdx_groupDMSO	pazufloxacin
-3.94249e-05	9.81141	-0.0905251	0.927871	0.936825	-9.81134	pdx_groupAlisertib-pdx_groupDMSO	erythromycin
-0.00378843	9.80325	-7.11801	1.14112e-12	3.62473e-12	15.5104	pdx_groupAlisertib-pdx_groupDMSO	PD.153035
0.00220368	9.80679	3.30387	0.000955664	0.00147174	-4.33701	pdx_groupAlisertib-pdx_groupDMSO	istaroxime
-0.00330835	9.81883	-6.29665	3.12017e-10	8.3304e-10	9.94497	pdx_groupAlisertib-pdx_groupDMSO	decitabine
0.00112372	9.79994	1.95948	0.0500736	0.0635506	-7.82972	pdx_groupAlisertib-pdx_groupDMSO	teroxirone
-0.00276886	9.80668	-5.60759	2.08531e-08	4.85231e-08	5.90854	pdx_groupAlisertib-pdx_groupDMSO	BAY.K8644
0.00272653	9.79348	5.47712	4.38778e-08	9.96627e-08	5.31449	pdx_groupAlisertib-pdx_groupDMSO	filgotinib
-0.00334578	9.80677	-6.66638	2.70694e-11	7.78594e-11	12.3903	pdx_groupAlisertib-pdx_groupDMSO	nicaraven
0.00111876	9.81229	1.84554	0.0649771	0.0810519	-8.11512	pdx_groupAlisertib-pdx_groupDMSO	calpeptin
0.00316686	9.80078	6.35279	2.17115e-10	5.83389e-10	10.4042	pdx_groupAlisertib-pdx_groupDMSO	lumacaftor
-0.000803634	9.81155	-1.50446	0.132484	0.158074	-8.68544	pdx_groupAlisertib-pdx_groupDMSO	maprotiline
0.0115588	9.80891	17.2989	1.90687e-66	1.38787e-64	138.474	pdx_groupAlisertib-pdx_groupDMSO	efatutazone
-0.00168012	9.80793	-2.9037	0.00369285	0.00535223	-5.58845	pdx_groupAlisertib-pdx_groupDMSO	CP.724714
-0.00384786	9.80702	-7.35194	2.04712e-13	6.8675e-13	17.1794	pdx_groupAlisertib-pdx_groupDMSO	AKT.inhibitor.1.2
-0.00449872	9.80917	-8.40384	4.67764e-17	1.98237e-16	25.4246	pdx_groupAlisertib-pdx_groupDMSO	edoxudine
-0.00328087	9.81041	-5.81694	6.10684e-09	1.50115e-08	7.08595	pdx_groupAlisertib-pdx_groupDMSO	ketorolac
-0.00542107	9.80575	-10.7163	1.04928e-26	7.67028e-26	47.4207	pdx_groupAlisertib-pdx_groupDMSO	mirtazapine
-0.00448973	9.81169	-8.59596	9.00429e-18	3.99819e-17	27.0395	pdx_groupAlisertib-pdx_groupDMSO	nefiracetam
0.00716026	9.8023	13.6526	3.3439e-42	6.28954e-41	82.9151	pdx_groupAlisertib-pdx_groupDMSO	QL.XI.92
-0.00173628	9.80537	-2.8638	0.00419132	0.0060485	-5.69216	pdx_groupAlisertib-pdx_groupDMSO	apabetalone
-0.00386016	9.82055	-7.09064	1.39032e-12	4.3996e-12	15.2373	pdx_groupAlisertib-pdx_groupDMSO	arofylline
-0.00443798	9.80653	-7.46383	8.83282e-14	3.05499e-13	18.0071	pdx_groupAlisertib-pdx_groupDMSO	medetomidine
0.00406247	9.80721	7.36275	1.88854e-13	6.34823e-13	17.2686	pdx_groupAlisertib-pdx_groupDMSO	CYT387
-0.00015968	9.81163	-0.409002	0.682544	0.710559	-9.73294	pdx_groupAlisertib-pdx_groupDMSO	dihydroergocristine
-0.00114301	9.80711	-2.06635	0.0388112	0.0500925	-7.66437	pdx_groupAlisertib-pdx_groupDMSO	acarbose
-0.0014037	9.80524	-2.96269	0.0030541	0.00447293	-5.40328	pdx_groupAlisertib-pdx_groupDMSO	MC1568
0.00606011	9.80235	11.7424	1.04009e-31	1.01819e-30	58.8974	pdx_groupAlisertib-pdx_groupDMSO	TIC10
0.00215973	9.80619	3.94044	8.16744e-05	0.000138384	-2.03008	pdx_groupAlisertib-pdx_groupDMSO	dopamine
0.000852298	9.80642	1.78116	0.0749044	0.0922663	-8.20729	pdx_groupAlisertib-pdx_groupDMSO	cefdinir
0.000208139	9.80847	0.373981	0.708423	0.733395	-9.73319	pdx_groupAlisertib-pdx_groupDMSO	fludroxycortide
-0.00357207	9.80634	-5.76496	8.31683e-09	2.009e-08	6.80239	pdx_groupAlisertib-pdx_groupDMSO	ABT.737
-0.00193454	9.8073	-3.07036	0.00214156	0.00318099	-5.08845	pdx_groupAlisertib-pdx_groupDMSO	rosuvastatin
0.00123513	9.80758	2.35462	0.0185536	0.0249067	-7.02633	pdx_groupAlisertib-pdx_groupDMSO	caffeine
-0.00571662	9.80494	-11.2576	2.73117e-29	2.27462e-28	53.3274	pdx_groupAlisertib-pdx_groupDMSO	sodium.tanshinone.ii.a.sulfonate
0.00079172	9.81223	1.57928	0.114292	0.137052	-8.57095	pdx_groupAlisertib-pdx_groupDMSO	tasquinimod
0.00245209	9.80026	4.03693	5.44047e-05	9.35046e-05	-1.60337	pdx_groupAlisertib-pdx_groupDMSO	diazoxide
0.000672545	9.80585	1.10758	0.268059	0.303401	-9.17768	pdx_groupAlisertib-pdx_groupDMSO	SU.014813
-0.000426367	9.80645	-0.747743	0.454626	0.493864	-9.51571	pdx_groupAlisertib-pdx_groupDMSO	cinepazide
-0.000239285	9.80688	-0.418987	0.675231	0.70426	-9.7093	pdx_groupAlisertib-pdx_groupDMSO	alizapride
-0.00535369	9.80393	-10.1253	5.03446e-24	3.25393e-23	41.3114	pdx_groupAlisertib-pdx_groupDMSO	pidotimod
-0.00301452	9.80377	-5.92786	3.13158e-09	7.82427e-09	7.76579	pdx_groupAlisertib-pdx_groupDMSO	E.2012
-0.00082599	9.80609	-1.35382	0.175812	0.204808	-8.87782	pdx_groupAlisertib-pdx_groupDMSO	N6022
-0.00332464	9.80836	-6.5891	4.56208e-11	1.28785e-10	11.8728	pdx_groupAlisertib-pdx_groupDMSO	sobetirome
-0.00174188	9.81349	-3.70696	0.000210464	0.000339747	-2.95894	pdx_groupAlisertib-pdx_groupDMSO	FPL.62064
0.00167069	9.81108	2.93719	0.00331665	0.00483209	-5.49944	pdx_groupAlisertib-pdx_groupDMSO	xaliproden
0.00127206	9.80725	2.14987	0.0315806	0.0413015	-7.48581	pdx_groupAlisertib-pdx_groupDMSO	DMP.543
-0.000281957	9.80909	-0.49895	0.617821	0.649566	-9.6818	pdx_groupAlisertib-pdx_groupDMSO	tofacitinib
7.15347e-05	9.80289	0.146813	0.883281	0.897762	-9.76428	pdx_groupAlisertib-pdx_groupDMSO	GDC.0879
0.000958358	9.80273	1.75254	0.0797002	0.0976707	-8.23672	pdx_groupAlisertib-pdx_groupDMSO	lidocaine
-0.00227534	9.80237	-4.16546	3.12339e-05	5.51535e-05	-1.10524	pdx_groupAlisertib-pdx_groupDMSO	KIN001.055
0.000335962	9.8144	0.61457	0.538848	0.574448	-9.63963	pdx_groupAlisertib-pdx_groupDMSO	TG.100801
-0.00660986	9.80445	-12.8108	2.16924e-37	3.07739e-36	71.8543	pdx_groupAlisertib-pdx_groupDMSO	semagacestat
-0.00118332	9.80163	-2.14087	0.0322998	0.0421761	-7.47748	pdx_groupAlisertib-pdx_groupDMSO	zaleplon
-0.00547063	9.80572	-10.4374	2.01557e-25	1.36602e-24	44.4909	pdx_groupAlisertib-pdx_groupDMSO	desvenlafaxine
0.00277999	9.80838	4.90259	9.54998e-07	1.92147e-06	2.20976	pdx_groupAlisertib-pdx_groupDMSO	clomethiazole
-0.00839977	9.8047	-17.6873	2.36925e-69	2.33301e-67	145.133	pdx_groupAlisertib-pdx_groupDMSO	oxiperomide
0.00694248	9.8175	10.27	1.14542e-24	7.54894e-24	42.733	pdx_groupAlisertib-pdx_groupDMSO	BMS.387032
-0.00610517	9.80474	-11.8606	2.5844e-32	2.72093e-31	60.2403	pdx_groupAlisertib-pdx_groupDMSO	mizolastine
0.00500731	9.81238	8.83357	1.1166e-18	5.20665e-18	29.1094	pdx_groupAlisertib-pdx_groupDMSO	piclamilast
0.00346122	9.80551	7.0508	1.85105e-12	5.80273e-12	15.0353	pdx_groupAlisertib-pdx_groupDMSO	ATN.161
0.0111998	9.80106	11.6042	5.21024e-31	4.84553e-30	57.329	pdx_groupAlisertib-pdx_groupDMSO	QL.XII.47
0.00186085	9.80775	2.79671	0.0051687	0.0073826	-5.88803	pdx_groupAlisertib-pdx_groupDMSO	manumycin.a
-0.00416394	9.80029	-7.31091	2.77789e-13	9.15391e-13	16.9171	pdx_groupAlisertib-pdx_groupDMSO	LXR.623
0.00484208	9.80934	8.89845	6.25449e-19	2.99143e-18	29.6948	pdx_groupAlisertib-pdx_groupDMSO	tizanidine
0.0126941	9.79936	13.8746	1.60661e-43	3.36183e-42	85.9844	pdx_groupAlisertib-pdx_groupDMSO	pevonedistat
-0.00119999	9.80671	-2.04694	0.0406802	0.0523836	-7.70271	pdx_groupAlisertib-pdx_groupDMSO	propranolol
-0.00572041	9.8052	-12.8257	1.7952e-37	2.59066e-36	72.0396	pdx_groupAlisertib-pdx_groupDMSO	safingol
0.000419982	9.80688	0.765676	0.44388	0.48376	-9.50305	pdx_groupAlisertib-pdx_groupDMSO	amantadine
-0.00788794	9.8049	-15.5528	3.76607e-54	1.46614e-52	110.255	pdx_groupAlisertib-pdx_groupDMSO	GSK.2636771
0.0132868	9.7924	11.9332	1.09094e-32	1.17066e-31	61.247	pdx_groupAlisertib-pdx_groupDMSO	bruceantin
-0.0011453	9.80362	-2.23923	0.0251548	0.0332091	-7.27529	pdx_groupAlisertib-pdx_groupDMSO	MK.0893
-0.000550847	9.80083	-1.03555	0.300429	0.336625	-9.22548	pdx_groupAlisertib-pdx_groupDMSO	molsidomine
0.00764697	9.8059	14.4893	2.80664e-47	7.11866e-46	94.52	pdx_groupAlisertib-pdx_groupDMSO	CG.930
0.00223874	9.80741	4.04677	5.21724e-05	8.97601e-05	-1.61159	pdx_groupAlisertib-pdx_groupDMSO	ledipasvir
-0.00148643	9.80348	-2.62717	0.00861792	0.0119721	-6.33124	pdx_groupAlisertib-pdx_groupDMSO	ondansetron
-0.00243197	9.80755	-4.61385	3.98318e-06	7.5771e-06	0.834639	pdx_groupAlisertib-pdx_groupDMSO	WAY.362450
-0.00292402	9.80651	-5.08141	3.7883e-07	7.87778e-07	3.10198	pdx_groupAlisertib-pdx_groupDMSO	bupivacaine
0.00507058	9.80461	9.14514	6.65195e-20	3.36416e-19	31.9351	pdx_groupAlisertib-pdx_groupDMSO	sulforaphane
-0.00501517	9.81062	-9.17759	4.9318e-20	2.52472e-19	32.1873	pdx_groupAlisertib-pdx_groupDMSO	camicinal
-0.00322217	9.81111	-5.9654	2.49133e-09	6.29984e-09	7.95566	pdx_groupAlisertib-pdx_groupDMSO	phenprocoumon
0.00899292	9.80808	12.8634	1.10791e-37	1.62688e-36	72.5278	pdx_groupAlisertib-pdx_groupDMSO	mebendazole
-0.0026667	9.80737	-5.15869	2.51626e-07	5.33869e-07	3.49356	pdx_groupAlisertib-pdx_groupDMSO	tolperisone
0.00123803	9.81319	2.30853	0.0209824	0.0280324	-7.15737	pdx_groupAlisertib-pdx_groupDMSO	lucitanib
0.000568658	9.80673	1.25298	0.210233	0.241544	-9.01031	pdx_groupAlisertib-pdx_groupDMSO	temazepam
0.0010607	9.80682	1.99842	0.0456874	0.0584269	-7.79837	pdx_groupAlisertib-pdx_groupDMSO	atovaquone
0.00156258	9.81518	2.9048	0.0036799	0.00533809	-5.61271	pdx_groupAlisertib-pdx_groupDMSO	quetiapine
-0.00180645	9.80646	-3.43088	0.000603127	0.000940526	-3.91352	pdx_groupAlisertib-pdx_groupDMSO	cutamesine
-0.0084331	9.8124	-14.6608	2.35091e-48	6.45153e-47	96.932	pdx_groupAlisertib-pdx_groupDMSO	Y.26763
0.00353882	9.80664	5.31614	1.07405e-07	2.37198e-07	4.32832	pdx_groupAlisertib-pdx_groupDMSO	celastrol
-0.00708199	9.80627	-13.067	8.00057e-39	1.22871e-37	75.1259	pdx_groupAlisertib-pdx_groupDMSO	tetracaine
-0.00150588	9.8101	-2.77282	0.00556361	0.00791435	-5.96831	pdx_groupAlisertib-pdx_groupDMSO	CPI.1189
0.000328704	9.80348	0.530933	0.595473	0.627721	-9.63742	pdx_groupAlisertib-pdx_groupDMSO	adapalene
0.00979584	9.81277	17.5739	1.69649e-68	1.4947e-66	143.157	pdx_groupAlisertib-pdx_groupDMSO	GDC.0152
0.00241082	9.80909	4.42224	9.83201e-06	1.80469e-05	-0.0303241	pdx_groupAlisertib-pdx_groupDMSO	exherin
-0.00181471	9.81026	-3.30172	0.000963029	0.00148172	-4.36376	pdx_groupAlisertib-pdx_groupDMSO	TAK.875
-0.00367414	9.80708	-6.51936	7.27015e-11	2.01494e-10	11.4221	pdx_groupAlisertib-pdx_groupDMSO	rimonabant
-0.00232341	9.8018	-4.59283	4.40591e-06	8.31509e-06	0.767575	pdx_groupAlisertib-pdx_groupDMSO	roquinimex
-0.00413547	9.80275	-6.37563	1.8717e-10	5.06174e-10	10.5186	pdx_groupAlisertib-pdx_groupDMSO	CGK.733
-0.00464745	9.81115	-7.83619	4.93236e-15	1.85545e-14	20.8253	pdx_groupAlisertib-pdx_groupDMSO	lodoxamide
-0.00739736	9.80809	-14.5954	6.07622e-48	1.58931e-46	96.0079	pdx_groupAlisertib-pdx_groupDMSO	dipyridamole
4.75274e-05	9.80436	0.0883802	0.929576	0.936851	-9.78043	pdx_groupAlisertib-pdx_groupDMSO	3.amino.benzamide
-0.00187219	9.80293	-3.24535	0.00117545	0.0017872	-4.51437	pdx_groupAlisertib-pdx_groupDMSO	donitriptan
-0.0010708	9.79501	-1.85374	0.0637943	0.0798143	-7.9849	pdx_groupAlisertib-pdx_groupDMSO	palovarotene
-0.00314849	9.81089	-6.04221	1.55361e-09	3.98275e-09	8.41688	pdx_groupAlisertib-pdx_groupDMSO	aminoglutethimide
0.00411417	9.80291	7.8596	4.09555e-15	1.55464e-14	21.0635	pdx_groupAlisertib-pdx_groupDMSO	tiagabine
-0.00489794	9.81374	-9.31474	1.37687e-20	7.24804e-20	33.4345	pdx_groupAlisertib-pdx_groupDMSO	PA.824
0.00359416	9.8136	6.76355	1.39277e-11	4.06184e-11	13.0205	pdx_groupAlisertib-pdx_groupDMSO	UK.383367
0.0040099	9.81038	7.31491	2.69655e-13	8.92099e-13	16.9042	pdx_groupAlisertib-pdx_groupDMSO	aripiprazole
-0.0065732	9.80515	-11.9983	5.01532e-33	5.5971e-32	61.8662	pdx_groupAlisertib-pdx_groupDMSO	oxybenzone
-0.0021231	9.81365	-4.34168	1.4226e-05	2.5857e-05	-0.408429	pdx_groupAlisertib-pdx_groupDMSO	VGX.1027
0.00180064	9.80437	3.60697	0.000310726	0.000494444	-3.27822	pdx_groupAlisertib-pdx_groupDMSO	JTC.801
-0.000351773	9.80486	-0.645841	0.518392	0.554299	-9.57898	pdx_groupAlisertib-pdx_groupDMSO	metixene
0.00118963	9.80252	2.06086	0.0393325	0.0507262	-7.64677	pdx_groupAlisertib-pdx_groupDMSO	DPCPX
-0.00231748	9.81111	-5.04888	4.49251e-07	9.26165e-07	2.91884	pdx_groupAlisertib-pdx_groupDMSO	quinidine
-0.00427838	9.79974	-7.31183	2.75891e-13	9.10931e-13	16.9276	pdx_groupAlisertib-pdx_groupDMSO	AVL.292
-0.00399402	9.80485	-7.36462	1.86224e-13	6.27242e-13	17.282	pdx_groupAlisertib-pdx_groupDMSO	omecamtiv.mecarbil
-0.00180202	9.81092	-3.25464	0.00113768	0.00173747	-4.52077	pdx_groupAlisertib-pdx_groupDMSO	API.001
0.00877038	9.81109	16.7147	3.41489e-62	2.28661e-60	128.696	pdx_groupAlisertib-pdx_groupDMSO	AMG.487
0.00262297	9.80412	4.78036	1.76528e-06	3.4684e-06	1.64111	pdx_groupAlisertib-pdx_groupDMSO	pinacidil
0.002322	9.80362	4.24074	2.24023e-05	4.02808e-05	-0.788143	pdx_groupAlisertib-pdx_groupDMSO	cianidanol
0.00177991	9.8085	3.39974	0.000676137	0.00104996	-4.02405	pdx_groupAlisertib-pdx_groupDMSO	benzylpenicillin
-0.00580454	9.80238	-11.9375	1.03597e-32	1.11885e-31	61.1613	pdx_groupAlisertib-pdx_groupDMSO	pirfenidone
-0.00293382	9.80397	-4.32249	1.55203e-05	2.81179e-05	-0.449475	pdx_groupAlisertib-pdx_groupDMSO	fomocaine
-0.00726144	9.80388	-12.6934	9.63856e-37	1.2908e-35	70.3744	pdx_groupAlisertib-pdx_groupDMSO	bendroflumethiazide
0.000952725	9.81072	1.67395	0.0941599	0.11422	-8.41038	pdx_groupAlisertib-pdx_groupDMSO	mestranol
-0.00356969	9.81619	-6.64369	3.15722e-11	9.03452e-11	12.197	pdx_groupAlisertib-pdx_groupDMSO	ZK.200775
-0.00411638	9.80976	-7.68418	1.62806e-14	5.89907e-14	19.6567	pdx_groupAlisertib-pdx_groupDMSO	tetrabenazine
0.00145305	9.80884	2.83369	0.00460705	0.00661424	-5.78905	pdx_groupAlisertib-pdx_groupDMSO	solifenacin.succinate
[truncated: 300 more rows]
