# Supplementary material for: Drug and single-cell gene expression integration identifies sensitive and resistant glioblastoma cell populations
Source: Nat Commun. 2026 Jan 7;17:99. doi: 10.1038/s41467-025-67783-5 (PMC12780015; doi:10.1038/s41467-025-67783-5)
Supplement: Supplementary file 11 — Source Data [file 41467_2025_67783_MOESM11_ESM.xlsx]

## Sheet: Figure 2b Pseudobulk Disease Si
	10.DEBC	16,16.dimethylprostaglandin.e2	17.hydroxyprogesterone.caproate	2',5'.dideoxyadenosine	2.iminobiotin	2.methoxyestradiol	3.amino.benzamide	3.deazaadenosine	3,3'.diindolylmethane	5.aminolevulinic.acid	A.443654	A.769662	abacavir	abiraterone.acetate	ABT.202	ABT.239	ABT.724	ABT.737	acarbose	acebutolol	acecainide	acenocoumarol	acetazolamide	acetylcysteine	acexamic.acid	acifran	acipimox	acivicin	aclidinium	acrivastine	actarit	ACY.1215	acyclovir	adapalene	adarotene	adatanserin	adenosine	adoprazine	AEE.788	afatinib	afloqualone	AGI.5198	AGI.6780	AGK.2	agomelatine	AGP.103	AICA.ribonucleotide	AKT.inhibitor.1.2	alagebrium
MES	0.375	10	0.8	3	1	1.5	1	2	0.333333	0.333333	1.78125	0	4	0	0.5	1	0	0.75	2.5	1	0.5	0	0.461538	0	0	0	2	1.25	6	1	0.5	0.384615	5	1.8	2.07143	0.5	0	1	2.8	0.428571	0.5	0.5	0	7	1	0	0	1	0
NPC	2.33333	1.42857	2.28571	1.33333	0	1	1	1	0	1.66667	1.04918	0	1	0.333333	0	1	0	0.25	1.25	1	0	0	1.8	0.5	0	0.5	0.666667	1.8	0.714286	0.285714	1	0.954545	5	1.83333	2.96	1	0	2	1.94737	1.25	0	0.714286	0	3	1	0	0	7	3
AC	0.666667	11	1.75	2.5	1	2	0	1.5	0	0.5	1.56098	0	2.5	0	0	0.5	1	0.666667	4	1	0.333333	0	0.466667	0	0	0.5	0.555556	1.75	3	2	0.2	0.384615	3	3	2.32143	0.5	0	2	4	2	0.5	0.428571	0	9	1	0	0	2	1
OPC	1	5.5	1.83333	2	1	2.33333	1	1	0	0.75	1.61364	0	3	0.333333	0	2	0	0	1.33333	1	0.2	0	1.1	0	0	0	0.625	1	1.2	0.333333	0.454545	0.6	5	3	2.7037	0.666667	0	1	4.5	1	0	0.333333	0	4.5	0.666667	0	0	2	3
[truncated: 950 more columns]

## Sheet: Figure 2h Scaled drug connectiv
	afatinib	alectinib	alisertib	alpelisib	altretamine	anastrozole	bicalutamide	binimetinib	cabazitaxel	capecitabine	cobimetinib	crizotinib	dabrafenib	docetaxel	doxifluridine	enzalutamide	epirubicin	epitiostanol	erlotinib	etoposide	fadrozole	floxuridine	flutamide	formestane	ftorafur	fulvestrant	gefitinib	gemcitabine	gimeracil	irinotecan	ixabepilone	lapatinib	lenvatinib	letrozole	neratinib	olaparib	paclitaxel	palbociclib	regorafenib	sorafenib	talazoparib	tamoxifen	temoporfin	temozolomide	temsirolimus	tipiracil	toremifene	trametinib	valrubicin
AC	0.0107233	-0.0200794	-0.000471042	-0.00271024	-0.0083012	-0.00643497	-0.00553774	0.0100855	-0.00077731	0.0268688	-0.0105275	-0.0151543	0.0559807	0.0199491	0.00370614	0.0107241	-0.0188308	0.0153503	0.0126296	-0.0286131	-0.0173124	-0.00562	0.000232328	-0.0157593	0.00556791	-0.0233331	0.0103955	-0.0242214	-0.0135338	-0.0241233	-0.0151047	0.0225691	0.00290308	-0.0209986	0.0179867	-0.00134772	0.0118693	0.0413749	0.00352011	-0.00681583	-0.0329667	0.00862482	0.00451308	-0.00403336	-0.0220266	-0.0261701	0.018907	0.000834044	-0.00902291
MES	-0.0058464	-0.0255602	0.00406561	-0.0149481	-0.00111556	-0.00686891	0.0018295	0.00233757	-0.00284343	0.027832	-0.0220117	-0.0165438	0.0280947	0.0191593	0.00540045	0.0184252	-0.0270592	0.018985	-0.00441312	-0.0294102	-0.0189428	-0.036996	-0.00303866	-0.0125493	0.00462671	-0.0272134	0.0128417	-0.0366687	-0.00802799	-0.0246486	-0.0144399	0.0224661	0.00620572	-0.024355	-0.00349323	-0.0173608	0.0157164	0.0349768	0.0101161	-0.0116535	-0.0344439	0.00589947	0.010142	0.00458415	-0.024725	-0.0272978	0.0229394	-0.00867938	-0.0177766
NPC	0.00438828	-0.0374191	0.0279582	0.00288159	-0.00390721	-0.0115967	-0.0037739	0.050206	-0.00490454	0.0353932	0.011047	0.00688327	0.00476524	0.0260133	-0.00543836	0.0209521	0.00375845	0.0150764	-0.00866715	-0.0256288	-0.00929592	-0.015584	-0.0272585	-0.0111903	-0.00187255	-0.00747882	0.0150894	0.00128084	0.00349626	-0.0148802	-0.00606097	0.0234177	0.0114547	-0.0107627	-0.00152958	0.00612051	0.0150729	0.0388188	-0.00743905	-0.0323739	-0.00106393	0.0172456	-0.00141233	0.00502387	-0.00182519	-0.020544	0.0270886	0.011296	0.020221
OPC	0.00660588	-0.0329584	0.0163988	0.00146525	-0.00477088	-0.0089602	-0.000121951	0.0346581	-0.00160662	0.0340417	0.00330706	-0.00429065	0.0243217	0.0264856	-0.00247214	0.0218188	-0.00262003	0.0157519	0.00164251	-0.0241884	-0.00883052	-0.0135539	-0.0155757	-0.00972642	-0.0020408	-0.00694837	0.0118475	-0.005926	-0.00219059	-0.0232393	-0.00504636	0.0217173	0.00640232	-0.00538709	0.00131231	0.00014148	0.0158716	0.036655	-0.00272633	-0.0227112	-0.0106124	0.0197075	0.000735933	0.00838621	-0.00384876	-0.0178388	0.0221098	0.0030171	0.0151757
	logFC	AveExpr	t	P.Value	adj.P.Val	B	contrast	compound
1	0.031376	-0.0173378	55.2956	0	0	1452.99	AC_vs_MES	floxuridine
2	0.0278861	0.0380817	47.3407	0	0	1074.63	AC_vs_MES	dabrafenib
3	0.0165697	0.00443673	39.3101	0	0	745.283	AC_vs_MES	afatinib
4	0.0170427	0.00379231	38.6107	3.93355e-319	6.58477e-316	719.212	AC_vs_MES	erlotinib
5	0.0214799	0.00721462	36.9514	5.32021e-293	8.90604e-290	659.084	AC_vs_MES	neratinib
6	0.0160131	-0.00533988	35.094	5.27516e-265	8.83061e-262	594.669	AC_vs_MES	olaparib
7	0.0122378	-0.00537473	29.5098	5.65905e-189	9.47325e-186	419.768	AC_vs_MES	alpelisib
8	0.0131668	-0.00057778	25.2637	1.62299e-139	2.71688e-136	306.038	AC_vs_MES	vemurafenib
9	0.0124473	-0.0230978	22.9522	1.09422e-115	1.83172e-112	251.263	AC_vs_MES	gemcitabine
10	-0.00861751	0.00116275	-21.6542	2.83568e-103	4.74692e-100	222.737	AC_vs_MES	temozolomide
11	-0.00770109	0.0155817	-21.0675	6.81996e-98	1.14166e-94	210.373	AC_vs_MES	enzalutamide
12	-0.00798808	-0.000949984	-21.0631	7.47642e-98	1.25155e-94	210.282	AC_vs_MES	vismodegib
13	-0.00718564	-0.00518068	-18.5121	3.95826e-76	6.62613e-73	160.387	AC_vs_MES	altretamine
14	-0.00736724	-0.00237855	-18.4723	8.21292e-76	1.37484e-72	159.659	AC_vs_MES	bicalutamide
15	0.0114842	-0.0100865	18.0363	2.2254e-72	3.72532e-69	151.778	AC_vs_MES	cobimetinib
16	0.00875371	-0.00561027	17.6677	1.53852e-69	2.57549e-66	145.26	AC_vs_MES	valrubicin
17	0.00951343	-0.000761721	14.7304	5.84958e-49	9.7922e-46	98.0508	AC_vs_MES	trametinib
18	-0.00550581	-0.00863673	-14.3614	1.24403e-46	2.0825e-43	92.716	AC_vs_MES	gimeracil
19	-0.00659598	0.00363358	-14.3185	2.29854e-46	3.84775e-43	92.105	AC_vs_MES	regorafenib
20	0.00822838	-0.0169723	13.6168	4.11998e-42	6.89684e-39	82.3604	AC_vs_MES	epirubicin
21	-0.00562889	0.0051581	-12.7459	4.00685e-37	6.70746e-34	70.9402	AC_vs_MES	temoporfin
22	0.00548081	-0.0252012	12.0939	1.33735e-33	2.23873e-30	62.8786	AC_vs_MES	alectinib
23	0.0077479	0.014951	11.8152	3.77367e-32	6.31713e-29	59.5616	AC_vs_MES	binimetinib
24	0.00483766	-0.012961	11.7718	6.30518e-32	1.05549e-28	59.0518	AC_vs_MES	sorafenib
25	0.00388038	-0.020788	9.136	6.83417e-20	1.14404e-16	31.588	AC_vs_MES	fulvestrant
26	-0.00403239	0.021393	-8.79103	1.5511e-18	2.59654e-15	28.5033	AC_vs_MES	toremifene
27	-0.00320995	-0.0135192	-8.6241	6.73889e-18	1.12809e-14	27.053	AC_vs_MES	formestane
28	-0.00363465	0.0164963	-8.41086	4.22908e-17	7.07948e-14	25.2406	AC_vs_MES	epitiostanol
29	0.00335642	-0.0189582	7.98304	1.47291e-15	2.46564e-12	21.7408	AC_vs_MES	letrozole
30	0.00639816	0.0385261	7.62097	2.58406e-14	4.32572e-11	18.921	AC_vs_MES	palbociclib
31	-0.00384715	0.0139024	-7.56378	4.01513e-14	6.72133e-11	18.4875	AC_vs_MES	paclitaxel
32	-0.00330264	0.00524009	-7.4611	8.78799e-14	1.47111e-10	17.7174	AC_vs_MES	lenvatinib
33	-0.00453665	0.0059977	-7.39529	1.44396e-13	2.41718e-10	17.2294	AC_vs_MES	alisertib
34	0.00327099	-0.00561257	7.25125	4.21848e-13	7.06174e-10	16.1762	AC_vs_MES	flutamide
35	0.00272535	0.0101038	5.97509	2.32278e-09	3.88834e-06	7.74772	AC_vs_MES	tamoxifen
36	-0.00244618	0.0118122	-5.95922	2.55968e-09	4.2849e-06	7.65312	AC_vs_MES	gefitinib
37	0.00269845	-0.0184449	4.71547	2.42126e-06	0.0040532	1.0204	AC_vs_MES	temsirolimus
38	0.00163035	-0.0158974	4.44914	8.64916e-06	0.0144787	-0.19924	AC_vs_MES	fadrozole
39	-0.00169431	0.00249938	-4.23277	2.31442e-05	0.0387435	-1.13797	AC_vs_MES	doxifluridine
40	0.0512155	0.0380817	58.1263	0	0	1599.83	AC_vs_NPC	dabrafenib
41	-0.0319028	-0.0272844	-47.365	0	0	1076.09	AC_vs_NPC	talazoparib
42	0.0255581	-0.012961	41.5777	0	0	833.109	AC_vs_NPC	sorafenib
43	-0.0401205	0.014951	-40.9023	0	0	806.6	AC_vs_NPC	binimetinib
44	0.0274908	-0.00561257	40.7423	0	0	800.378	AC_vs_NPC	flutamide
45	0.0317056	-0.00057778	40.6703	0	0	797.584	AC_vs_NPC	vemurafenib
46	-0.0292439	-0.00561027	-39.459	0	0	751.275	AC_vs_NPC	valrubicin
47	0.0212967	0.00379231	32.2556	8.09189e-225	1.35458e-221	502.61	AC_vs_NPC	erlotinib
48	-0.0255023	-0.0230978	-31.4377	7.93132e-214	1.3277e-210	477.327	AC_vs_NPC	gemcitabine
49	-0.0284292	0.0059977	-30.9819	8.10422e-208	1.35665e-204	463.504	AC_vs_NPC	alisertib
50	-0.0220376	-0.011943	-30.0693	4.93984e-196	8.26929e-193	436.397	AC_vs_NPC	crizotinib
51	-0.0170301	-0.00863673	-29.6971	2.5291e-191	4.23372e-188	425.566	AC_vs_NPC	gimeracil
52	-0.0155234	-0.000949984	-27.3647	4.49499e-163	7.52461e-160	360.599	AC_vs_NPC	vismodegib
53	0.0173397	-0.0252012	25.5791	6.14663e-143	1.02895e-139	314.301	AC_vs_NPC	alectinib
54	-0.0225893	-0.0169723	-24.9912	1.36102e-136	2.27834e-133	299.713	AC_vs_NPC	epirubicin
55	-0.0158542	-0.020788	-24.9546	3.3379e-136	5.58764e-133	298.817	AC_vs_NPC	fulvestrant
56	-0.0202014	-0.0184449	-23.6003	3.80496e-122	6.36951e-119	266.505	AC_vs_NPC	temsirolimus
57	-0.0215745	-0.0100865	-22.6522	9.34178e-113	1.56381e-109	244.924	AC_vs_NPC	cobimetinib
58	0.0195163	0.00721462	22.445	9.39551e-111	1.57281e-107	240.322	AC_vs_NPC	neratinib
59	-0.010228	0.0155817	-18.7058	1.10527e-77	1.85023e-74	164.354	AC_vs_NPC	enzalutamide
60	-0.0102359	-0.0189582	-16.2757	2.47876e-59	4.14945e-56	122.237	AC_vs_NPC	letrozole
61	0.00744046	0.00353223	16.0418	1.07056e-57	1.79211e-54	118.486	AC_vs_NPC	ftorafur
62	0.0109592	0.00363358	15.9045	9.52056e-57	1.59374e-53	116.309	AC_vs_NPC	regorafenib
63	0.0091445	0.00249938	15.2727	1.74674e-52	2.92404e-49	106.532	AC_vs_NPC	doxifluridine
64	-0.00905723	0.00116275	-15.2153	4.18361e-52	7.00336e-49	105.662	AC_vs_NPC	temozolomide
65	-0.00924312	-0.02324	-14.7958	2.2338e-49	3.73937e-46	99.4095	AC_vs_NPC	irinotecan
66	-0.00801652	-0.0158974	-14.6253	2.72754e-48	4.5659e-45	96.9186	AC_vs_NPC	fadrozole
67	-0.00852434	0.0289631	-13.9335	5.26148e-44	8.80771e-41	87.0991	AC_vs_NPC	capecitabine
68	-0.00855167	0.00524009	-12.9157	4.52765e-38	7.57928e-35	73.5085	AC_vs_NPC	lenvatinib
69	-0.00862073	0.0101038	-12.6355	1.63083e-36	2.73001e-33	69.946	AC_vs_NPC	tamoxifen
70	-0.00904375	-0.012672	-12.1929	4.00338e-34	6.70165e-31	64.4779	AC_vs_NPC	ixabepilone
71	-0.00818163	0.021393	-11.9245	1.0272e-32	1.71954e-29	61.2549	AC_vs_NPC	toremifene
72	0.00996401	-0.0173378	11.7395	9.22394e-32	1.54409e-28	59.0753	AC_vs_NPC	floxuridine
73	-0.00746823	-0.00533988	-10.9421	8.08141e-28	1.35283e-24	50.0663	AC_vs_NPC	olaparib
74	-0.010462	-0.000761721	-10.8297	2.7624e-27	4.62425e-24	48.8473	AC_vs_NPC	trametinib
75	0.00633505	0.00443673	10.0476	1.01688e-23	1.70226e-20	40.7098	AC_vs_NPC	afatinib
76	-0.00559184	-0.00537473	-9.01446	2.08052e-19	3.48279e-16	30.8896	AC_vs_NPC	alpelisib
77	0.00592541	0.0051581	8.96997	3.11616e-19	5.21646e-16	30.4904	AC_vs_NPC	temoporfin
78	0.0051617	-0.00741879	8.66661	4.64807e-18	7.78086e-15	27.8215	AC_vs_NPC	anastrozole
79	-0.00456897	-0.0135192	-8.20651	2.3577e-16	3.94678e-13	23.9481	AC_vs_NPC	formestane
80	-0.00606418	0.0211721	-8.16372	3.36111e-16	5.6265e-13	23.5986	AC_vs_NPC	docetaxel
81	-0.00562615	-0.0248602	-7.96457	1.7101e-15	2.8627e-12	21.9957	AC_vs_NPC	tipiracil
82	-0.0046939	0.0118122	-7.64468	2.15043e-14	3.59982e-11	19.5037	AC_vs_NPC	gefitinib
83	-0.00439399	-0.00518068	-7.56785	3.89158e-14	6.51451e-11	18.9203	AC_vs_NPC	altretamine
84	0.00412723	-0.00193817	5.13911	2.77582e-07	0.000464673	3.50873	AC_vs_NPC	cabazitaxel
85	-0.0029843	-0.0279789	-4.67273	2.98379e-06	0.00499486	1.22234	AC_vs_NPC	etoposide
86	-0.00320364	0.0139024	-4.21083	2.55097e-05	0.0427033	-0.828087	AC_vs_NPC	paclitaxel
87	0.0316591	0.0380817	39.9504	0	0	769.808	AC_vs_OPC	dabrafenib
88	-0.0223543	-0.0272844	-36.9014	3.14235e-292	5.26029e-289	657.597	AC_vs_OPC	talazoparib
89	-0.0241986	-0.00561027	-36.3039	4.33311e-283	7.25363e-280	636.568	AC_vs_OPC	valrubicin
90	0.0224526	-0.00057778	32.0229	1.15595e-221	1.93505e-218	495.25	AC_vs_OPC	vemurafenib
91	-0.0158261	-0.000949984	-31.0192	2.6336e-208	4.40865e-205	464.524	AC_vs_OPC	vismodegib
92	0.0158954	-0.012961	28.7511	1.33492e-179	2.23466e-176	398.503	AC_vs_OPC	sorafenib
93	-0.0163847	-0.020788	-28.6745	1.14392e-178	1.91492e-175	396.357	AC_vs_OPC	fulvestrant
94	-0.0245726	0.014951	-27.8538	8.14092e-169	1.36279e-165	373.7	AC_vs_OPC	binimetinib
95	-0.0156115	-0.0189582	-27.6002	7.94678e-166	1.33029e-162	366.825	AC_vs_OPC	letrozole
96	0.015808	-0.00561257	26.0488	4.14875e-148	6.945e-145	326.085	AC_vs_OPC	flutamide
97	-0.0182954	-0.0230978	-25.0765	1.66667e-137	2.79001e-134	301.706	AC_vs_OPC	gemcitabine
98	-0.0181778	-0.0184449	-23.6118	2.90738e-122	4.86695e-119	266.67	AC_vs_OPC	temsirolimus
99	-0.0124196	0.00116275	-23.1976	4.11233e-118	6.88403e-115	257.13	AC_vs_OPC	temozolomide
100	-0.0110947	0.0155817	-22.5607	7.19046e-112	1.20368e-108	242.783	AC_vs_OPC	enzalutamide
101	-0.0113432	-0.00863673	-21.9931	1.90065e-106	3.18169e-103	230.323	AC_vs_OPC	gimeracil
102	0.0166744	0.00721462	21.3218	3.30179e-100	5.52719e-97	215.986	AC_vs_OPC	neratinib
103	0.0128789	-0.0252012	21.124	2.09962e-98	3.51476e-95	211.842	AC_vs_OPC	alectinib
104	-0.0168698	0.0059977	-20.4412	2.63319e-92	4.40796e-89	197.833	AC_vs_OPC	alisertib
105	-0.0162108	-0.0169723	-19.9407	5.84644e-88	9.78694e-85	187.849	AC_vs_OPC	epirubicin
106	0.010987	0.00379231	18.5023	4.73412e-76	7.92492e-73	160.503	AC_vs_OPC	erlotinib
107	0.00760871	0.00353223	18.2396	5.70723e-74	9.5539e-71	155.725	AC_vs_OPC	ftorafur
108	-0.0110827	0.0101038	-18.061	1.42801e-72	2.39049e-69	152.515	AC_vs_OPC	tamoxifen
109	-0.00848192	-0.0158974	-17.2055	4.64704e-66	7.77915e-63	137.567	AC_vs_OPC	fadrozole
110	-0.0108637	-0.011943	-16.4811	8.69825e-61	1.45609e-57	125.47	AC_vs_OPC	crizotinib
111	-0.0138345	-0.0100865	-16.1505	1.87365e-58	3.13648e-55	120.117	AC_vs_OPC	cobimetinib
112	-0.0100584	-0.012672	-15.0779	3.33565e-51	5.58388e-48	103.49	AC_vs_OPC	ixabepilone
113	-0.00833129	-0.0248602	-13.1134	3.44636e-39	5.76921e-36	75.9636	AC_vs_OPC	tipiracil
114	-0.00717283	0.0289631	-13.0359	9.49798e-39	1.58996e-35	74.9557	AC_vs_OPC	capecitabine
115	-0.00603287	-0.0135192	-12.048	2.32806e-33	3.89718e-30	62.6237	AC_vs_OPC	formestane
116	0.00617828	0.00249938	11.473	2.05556e-30	3.441e-27	55.8884	AC_vs_OPC	doxifluridine
117	0.0079339	-0.0173378	10.3933	2.90438e-25	4.86194e-22	44.1267	AC_vs_OPC	floxuridine
118	-0.00541579	-0.00237855	-10.0938	6.36758e-24	1.06593e-20	41.0678	AC_vs_OPC	bicalutamide
119	0.00624644	0.00363358	10.0792	7.38315e-24	1.23594e-20	40.9212	AC_vs_OPC	regorafenib
120	-0.00653645	0.0211721	-9.78385	1.41604e-22	2.37044e-19	37.9964	AC_vs_OPC	docetaxel
121	-0.00442476	-0.0279789	-7.70318	1.36366e-14	2.28276e-11	19.846	AC_vs_OPC	etoposide
122	-0.0041755	-0.00537473	-7.4842	7.37446e-14	1.23448e-10	18.186	AC_vs_OPC	alpelisib
123	0.00411746	0.00443673	7.26096	3.92707e-13	6.57392e-10	16.5428	AC_vs_OPC	afatinib
124	-0.00353031	-0.00518068	-6.7605	1.3977e-11	2.33975e-08	13.0393	AC_vs_OPC	altretamine
125	0.00377715	0.0051581	6.35753	2.07657e-10	3.47617e-07	10.3997	AC_vs_OPC	temoporfin
126	-0.00349924	0.00524009	-5.87614	4.23918e-09	7.09639e-06	7.45834	AC_vs_OPC	lenvatinib
127	-0.00400228	0.0139024	-5.84902	4.99055e-09	8.35419e-06	7.29954	AC_vs_OPC	paclitaxel
128	-0.00320273	0.021393	-5.19007	2.11442e-07	0.000353954	3.66573	AC_vs_OPC	toremifene
129	0.00252523	-0.00741879	4.71421	2.43626e-06	0.0040783	1.31094	AC_vs_OPC	anastrozole
130	0.000851847	0.022511	4.36353	1.28363e-05	0.021488	-0.27977	AC_vs_OPC	lapatinib
131	0.00471987	0.0385261	4.17889	2.93671e-05	0.0491606	-1.06795	AC_vs_OPC	palbociclib
132	-0.0379976	-0.00561027	-49.1493	0	0	1156.64	MES_vs_NPC	valrubicin
133	-0.0333799	-0.0272844	-47.5077	0	0	1082.47	MES_vs_NPC	talazoparib
134	-0.0478684	0.014951	-46.7821	0	0	1050.39	MES_vs_NPC	binimetinib
135	-0.0379496	-0.0230978	-44.8465	0	0	966.94	MES_vs_NPC	gemcitabine
136	0.0242198	-0.00561257	34.4095	5.04165e-255	8.43972e-252	572.138	MES_vs_NPC	flutamide
137	-0.0330587	-0.0100865	-33.274	7.1449e-239	1.19606e-235	534.981	MES_vs_NPC	cobimetinib
138	-0.0234813	-0.00533988	-32.9803	8.90328e-235	1.49041e-231	525.559	MES_vs_NPC	olaparib
139	-0.0308176	-0.0169723	-32.6839	1.11671e-230	1.86938e-227	516.131	MES_vs_NPC	epirubicin
140	0.0207205	-0.012961	32.3132	1.33104e-225	2.22816e-222	504.454	MES_vs_NPC	sorafenib
141	-0.023427	-0.011943	-30.6426	2.13599e-203	3.57564e-200	453.376	MES_vs_NPC	crizotinib
142	-0.0197346	-0.020788	-29.7772	2.47853e-192	4.14907e-189	427.927	MES_vs_NPC	fulvestrant
143	-0.0178297	-0.00537473	-27.5536	2.7931e-165	4.67565e-162	365.714	MES_vs_NPC	alpelisib
144	-0.0228999	-0.0184449	-25.6459	1.14571e-143	1.91792e-140	316.019	MES_vs_NPC	temsirolimus
145	0.0233294	0.0380817	25.3819	8.55822e-141	1.43265e-137	309.413	MES_vs_NPC	dabrafenib
146	-0.0238926	0.0059977	-24.9607	2.8786e-136	4.81877e-133	299.006	MES_vs_NPC	alisertib
147	0.0175551	0.00363358	24.4228	1.35859e-130	2.27427e-127	285.963	MES_vs_NPC	regorafenib
148	-0.021412	-0.0173378	-24.1837	4.13994e-128	6.93025e-125	280.253	MES_vs_NPC	floxuridine
149	0.0185388	-0.00057778	22.7967	3.65406e-114	6.1169e-111	248.2	MES_vs_NPC	vemurafenib
150	-0.0135923	-0.0189582	-20.7185	9.2702e-95	1.55183e-91	203.615	MES_vs_NPC	letrozole
151	-0.0199754	-0.000761721	-19.822	6.05837e-87	1.01417e-83	185.663	MES_vs_NPC	trametinib
152	-0.0115243	-0.00863673	-19.2646	2.96501e-82	4.96342e-79	174.893	MES_vs_NPC	gimeracil
153	0.0108388	0.00249938	17.3535	3.65012e-67	6.1103e-64	140.249	MES_vs_NPC	doxifluridine
154	-0.00964687	-0.0158974	-16.8716	1.3331e-63	2.23161e-60	132.074	MES_vs_NPC	fadrozole
155	0.0118589	-0.0252012	16.7702	7.28102e-63	1.21884e-59	130.382	MES_vs_NPC	alectinib
156	0.0115543	0.0051581	16.7674	7.62618e-63	1.27662e-59	130.336	MES_vs_NPC	temoporfin
157	-0.0113461	0.0101038	-15.942	5.25074e-57	8.78974e-54	116.944	MES_vs_NPC	tamoxifen
158	-0.0102347	0.00443673	-15.561	2.07856e-54	3.47951e-51	110.987	MES_vs_NPC	afatinib
159	-0.00976837	-0.02324	-14.9896	1.25299e-50	2.09751e-47	102.319	MES_vs_NPC	irinotecan
160	0.00649926	0.00353223	13.4328	4.96094e-41	8.30462e-38	80.3281	MES_vs_NPC	ftorafur
161	-0.0075353	-0.000949984	-12.7337	4.68298e-37	7.8393e-34	71.2281	MES_vs_NPC	vismodegib
162	-0.00756116	0.0289631	-11.8478	2.56341e-32	4.29115e-29	60.3888	MES_vs_NPC	capecitabine
163	-0.0083789	-0.012672	-10.8292	2.77739e-27	4.64935e-24	48.884	MES_vs_NPC	ixabepilone
164	-0.00675384	-0.0248602	-9.16539	5.20953e-20	8.72075e-17	32.3002	MES_vs_NPC	tipiracil
165	0.0056034	-0.00237855	9.00413	2.28554e-19	3.826e-16	30.8389	MES_vs_NPC	bicalutamide
166	-0.00685398	0.0211721	-8.84521	9.57253e-19	1.60244e-15	29.4239	MES_vs_NPC	docetaxel
167	0.00472776	-0.00741879	7.60959	2.82162e-14	4.7234e-11	19.2787	MES_vs_NPC	anastrozole
168	-0.00524903	0.00524009	-7.59967	3.04618e-14	5.09931e-11	19.2034	MES_vs_NPC	lenvatinib
169	0.00425403	0.00379231	6.17651	6.62858e-10	1.10962e-06	9.41462	MES_vs_NPC	erlotinib
170	-0.00414924	0.021393	-5.79721	6.80319e-09	1.13885e-05	7.14624	MES_vs_NPC	toremifene
171	0.00390855	0.0164963	5.79651	6.83132e-09	1.14356e-05	7.14222	MES_vs_NPC	epitiostanol
172	-0.00378141	-0.0279789	-5.67586	1.39132e-08	2.32906e-05	6.45081	MES_vs_NPC	etoposide
173	0.00279165	-0.00518068	4.60918	4.05747e-06	0.00679221	0.969826	MES_vs_NPC	altretamine
174	-0.00252691	0.0155817	-4.43022	9.44355e-06	0.0158085	0.161471	MES_vs_NPC	enzalutamide
175	-0.000951581	0.022511	-4.20262	2.64529e-05	0.0442822	-0.820395	MES_vs_NPC	lapatinib
176	-0.0329523	-0.00561027	-46.9441	0	0	1057.43	MES_vs_OPC	valrubicin
177	-0.0307427	-0.0230978	-40.0128	0	0	772.239	MES_vs_OPC	gemcitabine
178	-0.0238315	-0.0272844	-37.3563	2.79636e-299	4.6811e-296	673.869	MES_vs_OPC	talazoparib
179	-0.0323205	0.014951	-34.7891	1.55025e-260	2.59512e-257	584.727	MES_vs_OPC	binimetinib
180	-0.0202651	-0.020788	-33.6774	1.4938e-244	2.50062e-241	547.955	MES_vs_OPC	fulvestrant
181	-0.0189679	-0.0189582	-31.8434	3.02935e-219	5.07114e-216	489.737	MES_vs_OPC	letrozole
182	-0.0234421	-0.0173378	-29.1607	1.24361e-184	2.08181e-181	410.123	MES_vs_OPC	floxuridine
183	-0.0244392	-0.0169723	-28.5466	4.08953e-177	6.84587e-174	392.835	MES_vs_OPC	epirubicin
184	-0.0253187	-0.0100865	-28.067	2.38772e-171	3.99705e-168	379.575	MES_vs_OPC	cobimetinib
185	-0.0164133	-0.00537473	-27.9361	8.60005e-170	1.43965e-166	375.995	MES_vs_OPC	alpelisib
186	-0.0175023	-0.00533988	-27.0745	1.03045e-159	1.72497e-156	352.819	MES_vs_OPC	olaparib
187	-0.0208763	-0.0184449	-25.7497	8.33358e-145	1.39504e-141	318.542	MES_vs_OPC	temsirolimus
188	-0.013808	0.0101038	-21.3679	1.24941e-100	2.09152e-97	217.006	MES_vs_OPC	tamoxifen
189	-0.0124523	0.00443673	-20.8519	5.96438e-96	9.98438e-93	206.257	MES_vs_OPC	afatinib
190	0.0128424	0.00363358	19.6776	1.02263e-85	1.71188e-82	182.749	MES_vs_OPC	regorafenib
191	0.012537	-0.00561257	19.6172	3.31831e-85	5.55485e-82	181.575	MES_vs_OPC	flutamide
192	-0.0101123	-0.0158974	-19.4784	4.88832e-84	8.18305e-81	178.892	MES_vs_OPC	fadrozole
193	0.0110577	-0.012961	18.9925	5.18677e-80	8.68265e-77	169.647	MES_vs_OPC	sorafenib
194	-0.0122531	-0.011943	-17.6518	2.0335e-69	3.40408e-66	145.327	MES_vs_OPC	crizotinib
195	0.00666751	0.00353223	15.1775	7.41462e-52	1.24121e-48	105.039	MES_vs_OPC	ftorafur
196	0.00940603	0.0051581	15.0336	6.48401e-51	1.08542e-47	102.879	MES_vs_OPC	temoporfin
197	-0.00783804	-0.000949984	-14.588	4.70201e-48	7.87116e-45	96.3227	MES_vs_OPC	vismodegib
198	-0.0123332	0.0059977	-14.1907	1.41893e-45	2.37529e-42	90.6402	MES_vs_OPC	alisertib
199	-0.00945898	-0.0248602	-14.1377	3.00111e-45	5.02385e-42	89.8948	MES_vs_OPC	tipiracil
200	0.00787259	0.00249938	13.8822	1.07336e-43	1.79681e-40	86.3358	MES_vs_OPC	doxifluridine
201	-0.00939351	-0.012672	-13.3713	1.13193e-40	1.89484e-37	79.4119	MES_vs_OPC	ixabepilone
202	-0.0116965	-0.000761721	-12.7833	2.48581e-37	4.16124e-34	71.7617	MES_vs_OPC	trametinib
203	0.00928584	-0.00057778	12.5761	3.44912e-36	5.77382e-33	69.1476	MES_vs_OPC	vemurafenib
204	0.00739813	-0.0252012	11.5226	1.15985e-30	1.94159e-27	56.508	MES_vs_OPC	alectinib
205	-0.0058374	-0.00863673	-10.7474	6.74589e-27	1.12926e-23	47.9079	MES_vs_OPC	gimeracil
206	-0.00620965	0.0289631	-10.7164	9.4172e-27	1.57644e-23	47.5771	MES_vs_OPC	capecitabine
207	-0.00732624	0.0211721	-10.4131	2.36123e-25	3.9527e-22	44.3834	MES_vs_OPC	docetaxel
208	-0.00605564	0.00379231	-9.68361	3.78466e-22	6.33552e-19	37.075	MES_vs_OPC	erlotinib
209	-0.00522188	-0.0279789	-8.63254	6.2608e-18	1.04806e-14	27.4733	MES_vs_OPC	etoposide
210	-0.00380205	0.00116275	-6.74351	1.5711e-11	2.63002e-08	12.9765	MES_vs_OPC	temozolomide
211	0.00365533	-0.00518068	6.64697	3.03767e-11	5.08506e-08	12.331	MES_vs_OPC	altretamine
212	-0.0033936	0.0155817	-6.55285	5.72659e-11	9.58632e-08	11.7106	MES_vs_OPC	enzalutamide
213	-0.00480553	0.00721462	-5.83509	5.42537e-09	9.08208e-06	7.26994	MES_vs_OPC	neratinib
214	-0.00282293	-0.0135192	-5.35333	8.69184e-08	0.000145501	4.57736	MES_vs_OPC	formestane
215	0.00323307	0.0164963	5.2808	1.2942e-07	0.000216649	4.19207	MES_vs_OPC	epitiostanol
216	0.00377298	0.0380817	4.52105	6.17439e-06	0.0103359	0.471274	MES_vs_OPC	dabrafenib
217	-0.0195564	0.0380817	-18.4313	1.74155e-75	2.91535e-72	159.492	NPC_vs_OPC	dabrafenib
218	-0.0116828	-0.00561257	-14.378	9.79819e-47	1.64022e-43	93.5382	NPC_vs_OPC	flutamide
219	0.0155479	0.014951	13.1628	1.80097e-39	3.01483e-36	76.8987	NPC_vs_OPC	binimetinib
220	-0.00966274	-0.012961	-13.0535	7.55201e-39	1.26421e-35	75.4734	NPC_vs_OPC	sorafenib
221	-0.0103097	0.00379231	-12.9668	2.33493e-38	3.90868e-35	74.3512	NPC_vs_OPC	erlotinib
222	0.0111739	-0.011943	12.6607	1.18407e-36	1.98214e-33	70.4487	NPC_vs_OPC	crizotinib
223	0.00954844	-0.0272844	11.7722	6.27845e-32	1.05101e-28	59.6419	NPC_vs_OPC	talazoparib
224	0.00835908	-0.02324	11.1115	1.23793e-28	2.07229e-25	52.1122	NPC_vs_OPC	irinotecan
225	0.0115594	0.0059977	10.461	1.42835e-25	2.39106e-22	45.1206	NPC_vs_OPC	alisertib
226	-0.00925295	-0.00057778	-9.85635	6.91254e-23	1.15716e-19	38.997	NPC_vs_OPC	vemurafenib
227	0.00568686	-0.00863673	8.23503	1.85947e-16	3.11275e-13	24.3674	NPC_vs_OPC	gimeracil
228	0.00720684	-0.0230978	7.37755	1.64963e-13	2.76148e-10	17.686	NPC_vs_OPC	gemcitabine
229	0.00597903	-0.00533988	7.27458	3.55105e-13	5.94446e-10	16.9328	NPC_vs_OPC	olaparib
230	0.00827893	-0.000761721	7.11658	1.12856e-12	1.88921e-09	15.7977	NPC_vs_OPC	trametinib
231	-0.0053756	-0.0189582	-7.09802	1.2907e-12	2.16063e-09	15.666	NPC_vs_OPC	letrozole
232	0.00773997	-0.0100865	6.74844	1.51871e-11	2.54233e-08	13.2493	NPC_vs_OPC	cobimetinib
233	0.00170035	0.022511	6.50515	7.87075e-11	1.31756e-07	11.6392	NPC_vs_OPC	lapatinib
234	0.00505243	0.00524009	6.33666	2.37776e-10	3.98036e-07	10.5587	NPC_vs_OPC	lenvatinib
235	0.0049789	0.021393	6.026	1.69818e-09	2.84275e-06	8.64067	NPC_vs_OPC	toremifene
236	0.00637848	-0.0169723	5.85998	4.6724e-09	7.8216e-06	7.65509	NPC_vs_OPC	epirubicin
237	-0.00471272	0.00363358	-5.67947	1.36227e-08	2.28045e-05	6.61466	NPC_vs_OPC	regorafenib
238	0.00504529	-0.00561027	5.65317	1.58796e-08	2.65825e-05	6.46575	NPC_vs_OPC	valrubicin
239	-0.00446077	-0.0252012	-5.46447	4.67601e-08	7.82763e-05	5.41779	NPC_vs_OPC	alectinib
240	-0.00365195	-0.00237855	-5.08347	3.72598e-07	0.00062373	3.41013	NPC_vs_OPC	bicalutamide
241	-0.00336233	0.00116275	-4.6905	2.73608e-06	0.0045802	1.49113	NPC_vs_OPC	temozolomide
242	0.00324185	0.0118122	4.38442	1.16647e-05	0.0195267	0.103196	NPC_vs_OPC	gefitinib
[truncated: 2 more columns]

## Sheet: Figure 3c & Fig S4e-m Ali predi
																										Fig 3c Statistics
patientID	Neftel_State	High (Score > 0)	Low (Score <= 0)	prop_diff	AnalysisType	Quantile	High (Top 5%)	Low (Bottom 5%)	High (Top 10%)	Low (Bottom 10%)	High (Top 15%)	Low (Bottom 15%)	High (Top 20%)	Low (Bottom 20%)	High (Top 25%)	Low (Bottom 25%)	High (Top 30%)	Low (Bottom 30%)	High (Top 35%)	Low (Bottom 35%)	High (Top 40%)	Low (Bottom 40%)	High (Top 45%)	Low (Bottom 45%)			group1	group2	p	p.adj (BH)	p.format	p.signif	method
GBM21	AC	0.429119	0.397386	3.17332	Zero_Split	NA	NA	NA	NA	NA	NA	NA	NA	NA	NA	NA	NA	NA	NA	NA	NA	NA	NA	NA		prop_diff	AC	MES	0.151275	0.23	0.1513	ns	Wilcoxon
GBM21	MES	0.496807	0.512418	-1.56111	Zero_Split	NA	NA	NA	NA	NA	NA	NA	NA	NA	NA	NA	NA	NA	NA	NA	NA	NA	NA	NA		prop_diff	AC	NPC	0.519032	0.62	0.519	ns	Wilcoxon
GBM21	NPC	0.0651341	0.0771242	-1.19901	Zero_Split	NA	NA	NA	NA	NA	NA	NA	NA	NA	NA	NA	NA	NA	NA	NA	NA	NA	NA	NA		prop_diff	AC	OPC	0.897663	0.9	0.8977	ns	Wilcoxon
GBM21	OPC	0.00893997	0.0130719	-0.413192	Zero_Split	NA	NA	NA	NA	NA	NA	NA	NA	NA	NA	NA	NA	NA	NA	NA	NA	NA	NA	NA		prop_diff	MES	NPC	0.00318103	0.019	0.0032	**	Wilcoxon
GBM41	AC	0.0823764	0.178427	-9.60503	Zero_Split	NA	NA	NA	NA	NA	NA	NA	NA	NA	NA	NA	NA	NA	NA	NA	NA	NA	NA	NA		prop_diff	MES	OPC	0.101416	0.2	0.1014	ns	Wilcoxon
GBM41	MES	0.221168	0.221303	-0.0134926	Zero_Split	NA	NA	NA	NA	NA	NA	NA	NA	NA	NA	NA	NA	NA	NA	NA	NA	NA	NA	NA		prop_diff	NPC	OPC	0.0758911	0.2	0.0759	ns	Wilcoxon
GBM41	NPC	0.289566	0.309082	-1.95161	Zero_Split	NA	NA	NA	NA	NA	NA	NA	NA	NA	NA	NA	NA	NA	NA	NA	NA	NA	NA	NA
GBM41	OPC	0.40689	0.291188	11.5701	Zero_Split	NA	NA	NA	NA	NA	NA	NA	NA	NA	NA	NA	NA	NA	NA	NA	NA	NA	NA	NA
GBM47	AC	0.567955	0.585976	-1.80207	Zero_Split	NA	NA	NA	NA	NA	NA	NA	NA	NA	NA	NA	NA	NA	NA	NA	NA	NA	NA	NA
GBM47	MES	0.425646	0.407317	1.83292	Zero_Split	NA	NA	NA	NA	NA	NA	NA	NA	NA	NA	NA	NA	NA	NA	NA	NA	NA	NA	NA
GBM47	NPC	0.00588687	0.00640244	-0.0515569	Zero_Split	NA	NA	NA	NA	NA	NA	NA	NA	NA	NA	NA	NA	NA	NA	NA	NA	NA	NA	NA
GBM47	OPC	0.000511902	0.000304878	0.0207024	Zero_Split	NA	NA	NA	NA	NA	NA	NA	NA	NA	NA	NA	NA	NA	NA	NA	NA	NA	NA	NA
GBM49	AC	0.784247	0.751545	3.27028	Zero_Split	NA	NA	NA	NA	NA	NA	NA	NA	NA	NA	NA	NA	NA	NA	NA	NA	NA	NA	NA
GBM49	MES	0.0598059	0.0386143	2.11916	Zero_Split	NA	NA	NA	NA	NA	NA	NA	NA	NA	NA	NA	NA	NA	NA	NA	NA	NA	NA	NA
GBM49	NPC	0.0146694	0.0247132	-1.00438	Zero_Split	NA	NA	NA	NA	NA	NA	NA	NA	NA	NA	NA	NA	NA	NA	NA	NA	NA	NA	NA
GBM49	OPC	0.141277	0.185128	-4.38506	Zero_Split	NA	NA	NA	NA	NA	NA	NA	NA	NA	NA	NA	NA	NA	NA	NA	NA	NA	NA	NA
GBM51	AC	0.213253	0.198889	1.43641	Zero_Split	NA	NA	NA	NA	NA	NA	NA	NA	NA	NA	NA	NA	NA	NA	NA	NA	NA	NA	NA
GBM51	MES	0.6	0.615	-1.5	Zero_Split	NA	NA	NA	NA	NA	NA	NA	NA	NA	NA	NA	NA	NA	NA	NA	NA	NA	NA	NA
GBM51	NPC	0.110843	0.119444	-0.860107	Zero_Split	NA	NA	NA	NA	NA	NA	NA	NA	NA	NA	NA	NA	NA	NA	NA	NA	NA	NA	NA
GBM51	OPC	0.0759036	0.0666667	0.923695	Zero_Split	NA	NA	NA	NA	NA	NA	NA	NA	NA	NA	NA	NA	NA	NA	NA	NA	NA	NA	NA
GBM53	AC	0.555612	0.557427	-0.181553	Zero_Split	NA	NA	NA	NA	NA	NA	NA	NA	NA	NA	NA	NA	NA	NA	NA	NA	NA	NA	NA
GBM53	MES	0.440344	0.430322	1.00222	Zero_Split	NA	NA	NA	NA	NA	NA	NA	NA	NA	NA	NA	NA	NA	NA	NA	NA	NA	NA	NA
GBM53	NPC	0.00353893	0.0107198	-0.718083	Zero_Split	NA	NA	NA	NA	NA	NA	NA	NA	NA	NA	NA	NA	NA	NA	NA	NA	NA	NA	NA
GBM53	OPC	0.000505561	0.00153139	-0.102583	Zero_Split	NA	NA	NA	NA	NA	NA	NA	NA	NA	NA	NA	NA	NA	NA	NA	NA	NA	NA	NA
SM006	AC	0.760033	0.840685	-8.06525	Zero_Split	NA	NA	NA	NA	NA	NA	NA	NA	NA	NA	NA	NA	NA	NA	NA	NA	NA	NA	NA
SM006	MES	0.128583	0.0492505	7.93326	Zero_Split	NA	NA	NA	NA	NA	NA	NA	NA	NA	NA	NA	NA	NA	NA	NA	NA	NA	NA	NA
SM006	NPC	0.108108	0.101071	0.703744	Zero_Split	NA	NA	NA	NA	NA	NA	NA	NA	NA	NA	NA	NA	NA	NA	NA	NA	NA	NA	NA
SM006	OPC	0.003276	0.00899358	-0.571757	Zero_Split	NA	NA	NA	NA	NA	NA	NA	NA	NA	NA	NA	NA	NA	NA	NA	NA	NA	NA	NA
SM011	AC	0.177966	0.160137	1.78292	Zero_Split	NA	NA	NA	NA	NA	NA	NA	NA	NA	NA	NA	NA	NA	NA	NA	NA	NA	NA	NA
SM011	MES	0.292047	0.181057	11.0989	Zero_Split	NA	NA	NA	NA	NA	NA	NA	NA	NA	NA	NA	NA	NA	NA	NA	NA	NA	NA	NA
SM011	NPC	0.484355	0.635983	-15.1629	Zero_Split	NA	NA	NA	NA	NA	NA	NA	NA	NA	NA	NA	NA	NA	NA	NA	NA	NA	NA	NA
SM011	OPC	0.0456323	0.0228224	2.281	Zero_Split	NA	NA	NA	NA	NA	NA	NA	NA	NA	NA	NA	NA	NA	NA	NA	NA	NA	NA	NA
SM012	AC	0.361449	0.40574	-4.42905	Zero_Split	NA	NA	NA	NA	NA	NA	NA	NA	NA	NA	NA	NA	NA	NA	NA	NA	NA	NA	NA
SM012	MES	0.221449	0.172687	4.87625	Zero_Split	NA	NA	NA	NA	NA	NA	NA	NA	NA	NA	NA	NA	NA	NA	NA	NA	NA	NA	NA
SM012	NPC	0.328406	0.336467	-0.80613	Zero_Split	NA	NA	NA	NA	NA	NA	NA	NA	NA	NA	NA	NA	NA	NA	NA	NA	NA	NA	NA
SM012	OPC	0.0886957	0.0851064	0.358927	Zero_Split	NA	NA	NA	NA	NA	NA	NA	NA	NA	NA	NA	NA	NA	NA	NA	NA	NA	NA	NA
SM017	AC	0.756875	0.773389	-1.65138	Zero_Split	NA	NA	NA	NA	NA	NA	NA	NA	NA	NA	NA	NA	NA	NA	NA	NA	NA	NA	NA
SM017	MES	0.22125	0.196674	2.45764	Zero_Split	NA	NA	NA	NA	NA	NA	NA	NA	NA	NA	NA	NA	NA	NA	NA	NA	NA	NA	NA
SM017	NPC	0.020625	0.022869	-0.224402	Zero_Split	NA	NA	NA	NA	NA	NA	NA	NA	NA	NA	NA	NA	NA	NA	NA	NA	NA	NA	NA
SM017	OPC	0.00125	0.00706861	-0.581861	Zero_Split	NA	NA	NA	NA	NA	NA	NA	NA	NA	NA	NA	NA	NA	NA	NA	NA	NA	NA	NA
SM018	AC	0.477387	0.397476	7.99106	Zero_Split	NA	NA	NA	NA	NA	NA	NA	NA	NA	NA	NA	NA	NA	NA	NA	NA	NA	NA	NA
SM018	MES	0.440536	0.430599	0.993664	Zero_Split	NA	NA	NA	NA	NA	NA	NA	NA	NA	NA	NA	NA	NA	NA	NA	NA	NA	NA	NA
SM018	NPC	0.0284757	0.044164	-1.56883	Zero_Split	NA	NA	NA	NA	NA	NA	NA	NA	NA	NA	NA	NA	NA	NA	NA	NA	NA	NA	NA
SM018	OPC	0.0536013	0.12776	-7.41589	Zero_Split	NA	NA	NA	NA	NA	NA	NA	NA	NA	NA	NA	NA	NA	NA	NA	NA	NA	NA	NA
GBM21	AC	NA	NA	9.38166	Quantile	0.05	0.571429	0.477612	NA	NA	NA	NA	NA	NA	NA	NA	NA	NA	NA	NA	NA	NA	NA	NA
GBM21	MES	NA	NA	-4.58422	Quantile	0.05	0.357143	0.402985	NA	NA	NA	NA	NA	NA	NA	NA	NA	NA	NA	NA	NA	NA	NA	NA
GBM21	NPC	NA	NA	-3.3049	Quantile	0.05	0.0714286	0.104478	NA	NA	NA	NA	NA	NA	NA	NA	NA	NA	NA	NA	NA	NA	NA	NA
GBM21	OPC	NA	NA	-1.49254	Quantile	0.05	0	0.0149254	NA	NA	NA	NA	NA	NA	NA	NA	NA	NA	NA	NA	NA	NA	NA	NA
GBM41	AC	NA	NA	-17.4184	Quantile	0.05	0.0448718	0.219055	NA	NA	NA	NA	NA	NA	NA	NA	NA	NA	NA	NA	NA	NA	NA	NA
GBM41	MES	NA	NA	3.09655	Quantile	0.05	0.198718	0.167752	NA	NA	NA	NA	NA	NA	NA	NA	NA	NA	NA	NA	NA	NA	NA	NA
GBM41	NPC	NA	NA	1.95022	Quantile	0.05	0.352564	0.333062	NA	NA	NA	NA	NA	NA	NA	NA	NA	NA	NA	NA	NA	NA	NA	NA
GBM41	OPC	NA	NA	12.3716	Quantile	0.05	0.403846	0.28013	NA	NA	NA	NA	NA	NA	NA	NA	NA	NA	NA	NA	NA	NA	NA	NA
GBM47	AC	NA	NA	-12.8251	Quantile	0.05	0.614396	0.742647	NA	NA	NA	NA	NA	NA	NA	NA	NA	NA	NA	NA	NA	NA	NA	NA
GBM47	MES	NA	NA	12.5321	Quantile	0.05	0.375321	0.25	NA	NA	NA	NA	NA	NA	NA	NA	NA	NA	NA	NA	NA	NA	NA	NA
GBM47	NPC	NA	NA	0.292984	Quantile	0.05	0.0102828	0.00735294	NA	NA	NA	NA	NA	NA	NA	NA	NA	NA	NA	NA	NA	NA	NA	NA
GBM47	OPC	NA	NA	0	Quantile	0.05	0	0	NA	NA	NA	NA	NA	NA	NA	NA	NA	NA	NA	NA	NA	NA	NA	NA
GBM49	AC	NA	NA	6.18357	Quantile	0.05	0.717391	0.655556	NA	NA	NA	NA	NA	NA	NA	NA	NA	NA	NA	NA	NA	NA	NA	NA
GBM49	MES	NA	NA	6.28019	Quantile	0.05	0.0905797	0.0277778	NA	NA	NA	NA	NA	NA	NA	NA	NA	NA	NA	NA	NA	NA	NA	NA
GBM49	NPC	NA	NA	-2.63285	Quantile	0.05	0.0181159	0.0444444	NA	NA	NA	NA	NA	NA	NA	NA	NA	NA	NA	NA	NA	NA	NA	NA
GBM49	OPC	NA	NA	-9.83092	Quantile	0.05	0.173913	0.272222	NA	NA	NA	NA	NA	NA	NA	NA	NA	NA	NA	NA	NA	NA	NA	NA
GBM51	AC	NA	NA	-0.599669	Quantile	0.05	0.179487	0.185484	NA	NA	NA	NA	NA	NA	NA	NA	NA	NA	NA	NA	NA	NA	NA	NA
GBM51	MES	NA	NA	-2.89495	Quantile	0.05	0.487179	0.516129	NA	NA	NA	NA	NA	NA	NA	NA	NA	NA	NA	NA	NA	NA	NA	NA
GBM51	NPC	NA	NA	-1.94376	Quantile	0.05	0.179487	0.198925	NA	NA	NA	NA	NA	NA	NA	NA	NA	NA	NA	NA	NA	NA	NA	NA
GBM51	OPC	NA	NA	5.43838	Quantile	0.05	0.153846	0.0994624	NA	NA	NA	NA	NA	NA	NA	NA	NA	NA	NA	NA	NA	NA	NA	NA
GBM53	AC	NA	NA	-20.5704	Quantile	0.05	0.521569	0.727273	NA	NA	NA	NA	NA	NA	NA	NA	NA	NA	NA	NA	NA	NA	NA	NA
GBM53	MES	NA	NA	20.1783	Quantile	0.05	0.47451	0.272727	NA	NA	NA	NA	NA	NA	NA	NA	NA	NA	NA	NA	NA	NA	NA	NA
GBM53	NPC	NA	NA	0.392157	Quantile	0.05	0.00392157	0	NA	NA	NA	NA	NA	NA	NA	NA	NA	NA	NA	NA	NA	NA	NA	NA
GBM53	OPC	NA	NA	0	Quantile	0.05	0	0	NA	NA	NA	NA	NA	NA	NA	NA	NA	NA	NA	NA	NA	NA	NA	NA
SM006	AC	NA	NA	-13.2149	Quantile	0.05	0.72973	0.861878	NA	NA	NA	NA	NA	NA	NA	NA	NA	NA	NA	NA	NA	NA	NA	NA
SM006	MES	NA	NA	18.3664	Quantile	0.05	0.189189	0.00552486	NA	NA	NA	NA	NA	NA	NA	NA	NA	NA	NA	NA	NA	NA	NA	NA
SM006	NPC	NA	NA	-5.15156	Quantile	0.05	0.0810811	0.132597	NA	NA	NA	NA	NA	NA	NA	NA	NA	NA	NA	NA	NA	NA	NA	NA
SM006	OPC	NA	NA	0	Quantile	0.05	0	0	NA	NA	NA	NA	NA	NA	NA	NA	NA	NA	NA	NA	NA	NA	NA	NA
SM011	AC	NA	NA	1.54475	Quantile	0.05	0.177419	0.161972	NA	NA	NA	NA	NA	NA	NA	NA	NA	NA	NA	NA	NA	NA	NA	NA
SM011	MES	NA	NA	27.0142	Quantile	0.05	0.344086	0.0739437	NA	NA	NA	NA	NA	NA	NA	NA	NA	NA	NA	NA	NA	NA	NA	NA
SM011	NPC	NA	NA	-32.5269	Quantile	0.05	0.424731	0.75	NA	NA	NA	NA	NA	NA	NA	NA	NA	NA	NA	NA	NA	NA	NA	NA
SM011	OPC	NA	NA	3.96789	Quantile	0.05	0.0537634	0.0140845	NA	NA	NA	NA	NA	NA	NA	NA	NA	NA	NA	NA	NA	NA	NA	NA
SM012	AC	NA	NA	0.0856898	Quantile	0.05	0.33419	0.333333	NA	NA	NA	NA	NA	NA	NA	NA	NA	NA	NA	NA	NA	NA	NA	NA
SM012	MES	NA	NA	10.6568	Quantile	0.05	0.196658	0.0900901	NA	NA	NA	NA	NA	NA	NA	NA	NA	NA	NA	NA	NA	NA	NA	NA
SM012	NPC	NA	NA	-2.62164	Quantile	0.05	0.37018	0.396396	NA	NA	NA	NA	NA	NA	NA	NA	NA	NA	NA	NA	NA	NA	NA	NA
SM012	OPC	NA	NA	-8.12085	Quantile	0.05	0.0989717	0.18018	NA	NA	NA	NA	NA	NA	NA	NA	NA	NA	NA	NA	NA	NA	NA	NA
SM017	AC	NA	NA	-0.628606	Quantile	0.05	0.802703	0.808989	NA	NA	NA	NA	NA	NA	NA	NA	NA	NA	NA	NA	NA	NA	NA	NA
SM017	MES	NA	NA	3.77164	Quantile	0.05	0.183784	0.146067	NA	NA	NA	NA	NA	NA	NA	NA	NA	NA	NA	NA	NA	NA	NA	NA
SM017	NPC	NA	NA	-0.89584	Quantile	0.05	0.0135135	0.0224719	NA	NA	NA	NA	NA	NA	NA	NA	NA	NA	NA	NA	NA	NA	NA	NA
SM017	OPC	NA	NA	-2.24719	Quantile	0.05	0	0.0224719	NA	NA	NA	NA	NA	NA	NA	NA	NA	NA	NA	NA	NA	NA	NA	NA
SM018	AC	NA	NA	16.4474	Quantile	0.05	0.375	0.210526	NA	NA	NA	NA	NA	NA	NA	NA	NA	NA	NA	NA	NA	NA	NA	NA
SM018	MES	NA	NA	40.4605	Quantile	0.05	0.5625	0.157895	NA	NA	NA	NA	NA	NA	NA	NA	NA	NA	NA	NA	NA	NA	NA	NA
SM018	NPC	NA	NA	-7.40132	Quantile	0.05	0.03125	0.105263	NA	NA	NA	NA	NA	NA	NA	NA	NA	NA	NA	NA	NA	NA	NA	NA
SM018	OPC	NA	NA	-49.5066	Quantile	0.05	0.03125	0.526316	NA	NA	NA	NA	NA	NA	NA	NA	NA	NA	NA	NA	NA	NA	NA	NA
GBM21	AC	NA	NA	9.2187	Quantile	0.1	NA	NA	0.490683	0.398496	NA	NA	NA	NA	NA	NA	NA	NA	NA	NA	NA	NA	NA	NA
GBM21	MES	NA	NA	-1.63452	Quantile	0.1	NA	NA	0.434783	0.451128	NA	NA	NA	NA	NA	NA	NA	NA	NA	NA	NA	NA	NA	NA
GBM21	NPC	NA	NA	-5.94966	Quantile	0.1	NA	NA	0.068323	0.12782	NA	NA	NA	NA	NA	NA	NA	NA	NA	NA	NA	NA	NA	NA
GBM21	OPC	NA	NA	-1.63452	Quantile	0.1	NA	NA	0.00621118	0.0225564	NA	NA	NA	NA	NA	NA	NA	NA	NA	NA	NA	NA	NA	NA
GBM41	AC	NA	NA	-16.9905	Quantile	0.1	NA	NA	0.0383481	0.208253	NA	NA	NA	NA	NA	NA	NA	NA	NA	NA	NA	NA	NA	NA
GBM41	MES	NA	NA	1.14597	Quantile	0.1	NA	NA	0.19764	0.18618	NA	NA	NA	NA	NA	NA	NA	NA	NA	NA	NA	NA	NA	NA
GBM41	NPC	NA	NA	-0.428182	Quantile	0.1	NA	NA	0.321534	0.325816	NA	NA	NA	NA	NA	NA	NA	NA	NA	NA	NA	NA	NA	NA
GBM41	OPC	NA	NA	16.2727	Quantile	0.1	NA	NA	0.442478	0.27975	NA	NA	NA	NA	NA	NA	NA	NA	NA	NA	NA	NA	NA	NA
GBM47	AC	NA	NA	-6.7309	Quantile	0.1	NA	NA	0.587082	0.654391	NA	NA	NA	NA	NA	NA	NA	NA	NA	NA	NA	NA	NA	NA
GBM47	MES	NA	NA	6.88872	Quantile	0.1	NA	NA	0.405998	0.33711	NA	NA	NA	NA	NA	NA	NA	NA	NA	NA	NA	NA	NA	NA
GBM47	NPC	NA	NA	-0.157817	Quantile	0.1	NA	NA	0.00692042	0.00849858	NA	NA	NA	NA	NA	NA	NA	NA	NA	NA	NA	NA	NA	NA
GBM47	OPC	NA	NA	0	Quantile	0.1	NA	NA	0	0	NA	NA	NA	NA	NA	NA	NA	NA	NA	NA	NA	NA	NA	NA
GBM49	AC	NA	NA	6.30151	Quantile	0.1	NA	NA	0.750779	0.687764	NA	NA	NA	NA	NA	NA	NA	NA	NA	NA	NA	NA	NA	NA
GBM49	MES	NA	NA	4.11097	Quantile	0.1	NA	NA	0.0685358	0.0274262	NA	NA	NA	NA	NA	NA	NA	NA	NA	NA	NA	NA	NA	NA
GBM49	NPC	NA	NA	-2.13928	Quantile	0.1	NA	NA	0.0186916	0.0400844	NA	NA	NA	NA	NA	NA	NA	NA	NA	NA	NA	NA	NA	NA
GBM49	OPC	NA	NA	-8.2732	Quantile	0.1	NA	NA	0.161994	0.244726	NA	NA	NA	NA	NA	NA	NA	NA	NA	NA	NA	NA	NA	NA
GBM51	AC	NA	NA	-0.542112	Quantile	0.1	NA	NA	0.184211	0.189632	NA	NA	NA	NA	NA	NA	NA	NA	NA	NA	NA	NA	NA	NA
GBM51	MES	NA	NA	-3.65405	Quantile	0.1	NA	NA	0.510526	0.547067	NA	NA	NA	NA	NA	NA	NA	NA	NA	NA	NA	NA	NA	NA
GBM51	NPC	NA	NA	-0.366913	Quantile	0.1	NA	NA	0.173684	0.177353	NA	NA	NA	NA	NA	NA	NA	NA	NA	NA	NA	NA	NA	NA
GBM51	OPC	NA	NA	4.56308	Quantile	0.1	NA	NA	0.131579	0.0859482	NA	NA	NA	NA	NA	NA	NA	NA	NA	NA	NA	NA	NA	NA
GBM53	AC	NA	NA	-19.3526	Quantile	0.1	NA	NA	0.536204	0.72973	NA	NA	NA	NA	NA	NA	NA	NA	NA	NA	NA	NA	NA	NA
GBM53	MES	NA	NA	19.1569	Quantile	0.1	NA	NA	0.46184	0.27027	NA	NA	NA	NA	NA	NA	NA	NA	NA	NA	NA	NA	NA	NA
GBM53	NPC	NA	NA	0.195695	Quantile	0.1	NA	NA	0.00195695	0	NA	NA	NA	NA	NA	NA	NA	NA	NA	NA	NA	NA	NA	NA
GBM53	OPC	NA	NA	0	Quantile	0.1	NA	NA	0	0	NA	NA	NA	NA	NA	NA	NA	NA	NA	NA	NA	NA	NA	NA
SM006	AC	NA	NA	-17.6927	Quantile	0.1	NA	NA	0.703704	0.880631	NA	NA	NA	NA	NA	NA	NA	NA	NA	NA	NA	NA	NA	NA
SM006	MES	NA	NA	15.1485	Quantile	0.1	NA	NA	0.160494	0.00900901	NA	NA	NA	NA	NA	NA	NA	NA	NA	NA	NA	NA	NA	NA
SM006	NPC	NA	NA	2.37738	Quantile	0.1	NA	NA	0.12963	0.105856	NA	NA	NA	NA	NA	NA	NA	NA	NA	NA	NA	NA	NA	NA
SM006	OPC	NA	NA	0.166834	Quantile	0.1	NA	NA	0.00617284	0.0045045	NA	NA	NA	NA	NA	NA	NA	NA	NA	NA	NA	NA	NA	NA
SM011	AC	NA	NA	1.44762	Quantile	0.1	NA	NA	0.168605	0.154128	NA	NA	NA	NA	NA	NA	NA	NA	NA	NA	NA	NA	NA	NA
SM011	MES	NA	NA	20.9676	Quantile	0.1	NA	NA	0.319767	0.110092	NA	NA	NA	NA	NA	NA	NA	NA	NA	NA	NA	NA	NA	NA
SM011	NPC	NA	NA	-24.5738	Quantile	0.1	NA	NA	0.468023	0.713761	NA	NA	NA	NA	NA	NA	NA	NA	NA	NA	NA	NA	NA	NA
SM011	OPC	NA	NA	2.15863	Quantile	0.1	NA	NA	0.0436047	0.0220183	NA	NA	NA	NA	NA	NA	NA	NA	NA	NA	NA	NA	NA	NA
SM012	AC	NA	NA	-0.241678	Quantile	0.1	NA	NA	0.33876	0.341176	NA	NA	NA	NA	NA	NA	NA	NA	NA	NA	NA	NA	NA	NA
SM012	MES	NA	NA	6.89922	Quantile	0.1	NA	NA	0.202326	0.133333	NA	NA	NA	NA	NA	NA	NA	NA	NA	NA	NA	NA	NA	NA
SM012	NPC	NA	NA	-1.59599	Quantile	0.1	NA	NA	0.356589	0.372549	NA	NA	NA	NA	NA	NA	NA	NA	NA	NA	NA	NA	NA	NA
SM012	OPC	NA	NA	-5.06156	Quantile	0.1	NA	NA	0.102326	0.152941	NA	NA	NA	NA	NA	NA	NA	NA	NA	NA	NA	NA	NA	NA
SM017	AC	NA	NA	1.17058	Quantile	0.1	NA	NA	0.795039	0.783333	NA	NA	NA	NA	NA	NA	NA	NA	NA	NA	NA	NA	NA	NA
SM017	MES	NA	NA	0.490644	Quantile	0.1	NA	NA	0.184073	0.179167	NA	NA	NA	NA	NA	NA	NA	NA	NA	NA	NA	NA	NA	NA
SM017	NPC	NA	NA	-0.125109	Quantile	0.1	NA	NA	0.0195822	0.0208333	NA	NA	NA	NA	NA	NA	NA	NA	NA	NA	NA	NA	NA	NA
SM017	OPC	NA	NA	-1.53612	Quantile	0.1	NA	NA	0.00130548	0.0166667	NA	NA	NA	NA	NA	NA	NA	NA	NA	NA	NA	NA	NA	NA
SM018	AC	NA	NA	12.5555	Quantile	0.1	NA	NA	0.493976	0.368421	NA	NA	NA	NA	NA	NA	NA	NA	NA	NA	NA	NA	NA	NA
SM018	MES	NA	NA	18.1568	Quantile	0.1	NA	NA	0.409639	0.22807	NA	NA	NA	NA	NA	NA	NA	NA	NA	NA	NA	NA	NA	NA
SM018	NPC	NA	NA	0.211372	Quantile	0.1	NA	NA	0.0722892	0.0701754	NA	NA	NA	NA	NA	NA	NA	NA	NA	NA	NA	NA	NA	NA
SM018	OPC	NA	NA	-30.9237	Quantile	0.1	NA	NA	0.0240964	0.333333	NA	NA	NA	NA	NA	NA	NA	NA	NA	NA	NA	NA	NA	NA
GBM21	AC	NA	NA	9.17528	Quantile	0.15	NA	NA	NA	NA	0.489712	0.397959	NA	NA	NA	NA	NA	NA	NA	NA	NA	NA	NA	NA
GBM21	MES	NA	NA	-2.90585	Quantile	0.15	NA	NA	NA	NA	0.440329	0.469388	NA	NA	NA	NA	NA	NA	NA	NA	NA	NA	NA	NA
GBM21	NPC	NA	NA	-5.15033	Quantile	0.15	NA	NA	NA	NA	0.0658436	0.117347	NA	NA	NA	NA	NA	NA	NA	NA	NA	NA	NA	NA
GBM21	OPC	NA	NA	-1.11909	Quantile	0.15	NA	NA	NA	NA	0.00411523	0.0153061	NA	NA	NA	NA	NA	NA	NA	NA	NA	NA	NA	NA
GBM41	AC	NA	NA	-14.5558	Quantile	0.15	NA	NA	NA	NA	0.0509091	0.196467	NA	NA	NA	NA	NA	NA	NA	NA	NA	NA	NA	NA
GBM41	MES	NA	NA	-0.152979	Quantile	0.15	NA	NA	NA	NA	0.198182	0.199712	NA	NA	NA	NA	NA	NA	NA	NA	NA	NA	NA	NA
GBM41	NPC	NA	NA	-0.923773	Quantile	0.15	NA	NA	NA	NA	0.307273	0.31651	NA	NA	NA	NA	NA	NA	NA	NA	NA	NA	NA	NA
GBM41	OPC	NA	NA	15.6326	Quantile	0.15	NA	NA	NA	NA	0.443636	0.287311	NA	NA	NA	NA	NA	NA	NA	NA	NA	NA	NA	NA
GBM47	AC	NA	NA	-6.82212	Quantile	0.15	NA	NA	NA	NA	0.586443	0.654664	NA	NA	NA	NA	NA	NA	NA	NA	NA	NA	NA	NA
GBM47	MES	NA	NA	7.5335	Quantile	0.15	NA	NA	NA	NA	0.405941	0.330606	NA	NA	NA	NA	NA	NA	NA	NA	NA	NA	NA	NA
GBM47	NPC	NA	NA	-0.547714	Quantile	0.15	NA	NA	NA	NA	0.00761615	0.0130933	NA	NA	NA	NA	NA	NA	NA	NA	NA	NA	NA	NA
GBM47	OPC	NA	NA	-0.163666	Quantile	0.15	NA	NA	NA	NA	0	0.00163666	NA	NA	NA	NA	NA	NA	NA	NA	NA	NA	NA	NA
GBM49	AC	NA	NA	6.90236	Quantile	0.15	NA	NA	NA	NA	0.769507	0.700483	NA	NA	NA	NA	NA	NA	NA	NA	NA	NA	NA	NA
GBM49	MES	NA	NA	4.70083	Quantile	0.15	NA	NA	NA	NA	0.0699552	0.0229469	NA	NA	NA	NA	NA	NA	NA	NA	NA	NA	NA	NA
GBM49	NPC	NA	NA	-2.49193	Quantile	0.15	NA	NA	NA	NA	0.0161435	0.0410628	NA	NA	NA	NA	NA	NA	NA	NA	NA	NA	NA	NA
GBM49	OPC	NA	NA	-9.11126	Quantile	0.15	NA	NA	NA	NA	0.144395	0.235507	NA	NA	NA	NA	NA	NA	NA	NA	NA	NA	NA	NA
GBM51	AC	NA	NA	2.06121	Quantile	0.15	NA	NA	NA	NA	0.219512	0.1989	NA	NA	NA	NA	NA	NA	NA	NA	NA	NA	NA	NA
GBM51	MES	NA	NA	-4.44742	Quantile	0.15	NA	NA	NA	NA	0.509146	0.553621	NA	NA	NA	NA	NA	NA	NA	NA	NA	NA	NA	NA
GBM51	NPC	NA	NA	-0.340089	Quantile	0.15	NA	NA	NA	NA	0.161585	0.164986	NA	NA	NA	NA	NA	NA	NA	NA	NA	NA	NA	NA
GBM51	OPC	NA	NA	2.7263	Quantile	0.15	NA	NA	NA	NA	0.109756	0.0824931	NA	NA	NA	NA	NA	NA	NA	NA	NA	NA	NA	NA
GBM53	AC	NA	NA	-8.71184	Quantile	0.15	NA	NA	NA	NA	0.543651	0.630769	NA	NA	NA	NA	NA	NA	NA	NA	NA	NA	NA	NA
GBM53	MES	NA	NA	9.98575	Quantile	0.15	NA	NA	NA	NA	0.453704	0.353846	NA	NA	NA	NA	NA	NA	NA	NA	NA	NA	NA	NA
GBM53	NPC	NA	NA	0.26455	Quantile	0.15	NA	NA	NA	NA	0.0026455	0	NA	NA	NA	NA	NA	NA	NA	NA	NA	NA	NA	NA
GBM53	OPC	NA	NA	-1.53846	Quantile	0.15	NA	NA	NA	NA	0	0.0153846	NA	NA	NA	NA	NA	NA	NA	NA	NA	NA	NA	NA
SM006	AC	NA	NA	-17.4146	Quantile	0.15	NA	NA	NA	NA	0.71161	0.885757	NA	NA	NA	NA	NA	NA	NA	NA	NA	NA	NA	NA
SM006	MES	NA	NA	14.9957	Quantile	0.15	NA	NA	NA	NA	0.164794	0.0148368	NA	NA	NA	NA	NA	NA	NA	NA	NA	NA	NA	NA
SM006	NPC	NA	NA	2.48947	Quantile	0.15	NA	NA	NA	NA	0.11985	0.0949555	NA	NA	NA	NA	NA	NA	NA	NA	NA	NA	NA	NA
SM006	OPC	NA	NA	-0.070572	Quantile	0.15	NA	NA	NA	NA	0.00374532	0.00445104	NA	NA	NA	NA	NA	NA	NA	NA	NA	NA	NA	NA
SM011	AC	NA	NA	1.17659	Quantile	0.15	NA	NA	NA	NA	0.169661	0.157895	NA	NA	NA	NA	NA	NA	NA	NA	NA	NA	NA	NA
SM011	MES	NA	NA	20.2936	Quantile	0.15	NA	NA	NA	NA	0.321357	0.118421	NA	NA	NA	NA	NA	NA	NA	NA	NA	NA	NA	NA
SM011	NPC	NA	NA	-23.8279	Quantile	0.15	NA	NA	NA	NA	0.46507	0.703349	NA	NA	NA	NA	NA	NA	NA	NA	NA	NA	NA	NA
SM011	OPC	NA	NA	2.35772	Quantile	0.15	NA	NA	NA	NA	0.0439122	0.0203349	NA	NA	NA	NA	NA	NA	NA	NA	NA	NA	NA	NA
SM012	AC	NA	NA	-2.6831	Quantile	0.15	NA	NA	NA	NA	0.337701	0.364532	NA	NA	NA	NA	NA	NA	NA	NA	NA	NA	NA	NA
SM012	MES	NA	NA	8.08128	Quantile	0.15	NA	NA	NA	NA	0.213818	0.133005	NA	NA	NA	NA	NA	NA	NA	NA	NA	NA	NA	NA
SM012	NPC	NA	NA	-3.7006	Quantile	0.15	NA	NA	NA	NA	0.34723	0.384236	NA	NA	NA	NA	NA	NA	NA	NA	NA	NA	NA	NA
SM012	OPC	NA	NA	-1.69759	Quantile	0.15	NA	NA	NA	NA	0.101251	0.118227	NA	NA	NA	NA	NA	NA	NA	NA	NA	NA	NA	NA
SM017	AC	NA	NA	-0.523275	Quantile	0.15	NA	NA	NA	NA	0.787478	0.792711	NA	NA	NA	NA	NA	NA	NA	NA	NA	NA	NA	NA
SM017	MES	NA	NA	2.10294	Quantile	0.15	NA	NA	NA	NA	0.189594	0.168565	NA	NA	NA	NA	NA	NA	NA	NA	NA	NA	NA	NA
SM017	NPC	NA	NA	-0.301109	Quantile	0.15	NA	NA	NA	NA	0.0220459	0.0250569	NA	NA	NA	NA	NA	NA	NA	NA	NA	NA	NA	NA
SM017	OPC	NA	NA	-1.27856	Quantile	0.15	NA	NA	NA	NA	0.000881834	0.0136674	NA	NA	NA	NA	NA	NA	NA	NA	NA	NA	NA	NA
SM018	AC	NA	NA	10.2373	Quantile	0.15	NA	NA	NA	NA	0.486301	0.383929	NA	NA	NA	NA	NA	NA	NA	NA	NA	NA	NA	NA
SM018	MES	NA	NA	12.7935	Quantile	0.15	NA	NA	NA	NA	0.431507	0.303571	NA	NA	NA	NA	NA	NA	NA	NA	NA	NA	NA	NA
SM018	NPC	NA	NA	0.330235	Quantile	0.15	NA	NA	NA	NA	0.0479452	0.0446429	NA	NA	NA	NA	NA	NA	NA	NA	NA	NA	NA	NA
SM018	OPC	NA	NA	-23.3611	Quantile	0.15	NA	NA	NA	NA	0.0342466	0.267857	NA	NA	NA	NA	NA	NA	NA	NA	NA	NA	NA	NA
GBM21	AC	NA	NA	4.07199	Quantile	0.2	NA	NA	NA	NA	NA	NA	0.455882	0.415162	NA	NA	NA	NA	NA	NA	NA	NA	NA	NA
GBM21	MES	NA	NA	1.23699	Quantile	0.2	NA	NA	NA	NA	NA	NA	0.485294	0.472924	NA	NA	NA	NA	NA	NA	NA	NA	NA	NA
GBM21	NPC	NA	NA	-4.52007	Quantile	0.2	NA	NA	NA	NA	NA	NA	0.0558824	0.101083	NA	NA	NA	NA	NA	NA	NA	NA	NA	NA
GBM21	OPC	NA	NA	-0.788915	Quantile	0.2	NA	NA	NA	NA	NA	NA	0.00294118	0.0108303	NA	NA	NA	NA	NA	NA	NA	NA	NA	NA
GBM41	AC	NA	NA	-13.8886	Quantile	0.2	NA	NA	NA	NA	NA	NA	0.0550459	0.193932	NA	NA	NA	NA	NA	NA	NA	NA	NA	NA
GBM41	MES	NA	NA	0.0884919	Quantile	0.2	NA	NA	NA	NA	NA	NA	0.203145	0.202261	NA	NA	NA	NA	NA	NA	NA	NA	NA	NA
GBM41	NPC	NA	NA	-2.90908	Quantile	0.2	NA	NA	NA	NA	NA	NA	0.290957	0.320048	NA	NA	NA	NA	NA	NA	NA	NA	NA	NA
GBM41	OPC	NA	NA	16.7092	Quantile	0.2	NA	NA	NA	NA	NA	NA	0.450852	0.28376	NA	NA	NA	NA	NA	NA	NA	NA	NA	NA
GBM47	AC	NA	NA	-5.36663	Quantile	0.2	NA	NA	NA	NA	NA	NA	0.574241	0.627907	NA	NA	NA	NA	NA	NA	NA	NA	NA	NA
GBM47	MES	NA	NA	6.18585	Quantile	0.2	NA	NA	NA	NA	NA	NA	0.418448	0.356589	NA	NA	NA	NA	NA	NA	NA	NA	NA	NA
GBM47	NPC	NA	NA	-0.708487	Quantile	0.2	NA	NA	NA	NA	NA	NA	0.00731159	0.0143965	NA	NA	NA	NA	NA	NA	NA	NA	NA	NA
GBM47	OPC	NA	NA	-0.110742	Quantile	0.2	NA	NA	NA	NA	NA	NA	0	0.00110742	NA	NA	NA	NA	NA	NA	NA	NA	NA	NA
GBM49	AC	NA	NA	5.40695	Quantile	0.2	NA	NA	NA	NA	NA	NA	0.773908	0.719838	NA	NA	NA	NA	NA	NA	NA	NA	NA	NA
GBM49	MES	NA	NA	4.58298	Quantile	0.2	NA	NA	NA	NA	NA	NA	0.070931	0.0251012	NA	NA	NA	NA	NA	NA	NA	NA	NA	NA
GBM49	NPC	NA	NA	-1.97224	Quantile	0.2	NA	NA	NA	NA	NA	NA	0.0126662	0.0323887	NA	NA	NA	NA	NA	NA	NA	NA	NA	NA
GBM49	OPC	NA	NA	-8.01768	Quantile	0.2	NA	NA	NA	NA	NA	NA	0.142495	0.222672	NA	NA	NA	NA	NA	NA	NA	NA	NA	NA
GBM51	AC	NA	NA	3.70113	Quantile	0.2	NA	NA	NA	NA	NA	NA	0.237425	0.200413	NA	NA	NA	NA	NA	NA	NA	NA	NA	NA
GBM51	MES	NA	NA	-4.77978	Quantile	0.2	NA	NA	NA	NA	NA	NA	0.523139	0.570937	NA	NA	NA	NA	NA	NA	NA	NA	NA	NA
GBM51	NPC	NA	NA	-1.60716	Quantile	0.2	NA	NA	NA	NA	NA	NA	0.136821	0.152893	NA	NA	NA	NA	NA	NA	NA	NA	NA	NA
GBM51	OPC	NA	NA	2.68581	Quantile	0.2	NA	NA	NA	NA	NA	NA	0.102616	0.0757576	NA	NA	NA	NA	NA	NA	NA	NA	NA	NA
GBM53	AC	NA	NA	-2.85744	Quantile	0.2	NA	NA	NA	NA	NA	NA	0.545894	0.574468	NA	NA	NA	NA	NA	NA	NA	NA	NA	NA
GBM53	MES	NA	NA	5.56583	Quantile	0.2	NA	NA	NA	NA	NA	NA	0.449275	0.393617	NA	NA	NA	NA	NA	NA	NA	NA	NA	NA
GBM53	NPC	NA	NA	-1.74119	Quantile	0.2	NA	NA	NA	NA	NA	NA	0.00386473	0.0212766	NA	NA	NA	NA	NA	NA	NA	NA	NA	NA
GBM53	OPC	NA	NA	-0.967211	Quantile	0.2	NA	NA	NA	NA	NA	NA	0.000966184	0.0106383	NA	NA	NA	NA	NA	NA	NA	NA	NA	NA
SM006	AC	NA	NA	-16.885	Quantile	0.2	NA	NA	NA	NA	NA	NA	0.719794	0.888644	NA	NA	NA	NA	NA	NA	NA	NA	NA	NA
SM006	MES	NA	NA	14.2108	Quantile	0.2	NA	NA	NA	NA	NA	NA	0.161954	0.0198456	NA	NA	NA	NA	NA	NA	NA	NA	NA	NA
SM006	NPC	NA	NA	2.85809	Quantile	0.2	NA	NA	NA	NA	NA	NA	0.115681	0.0871003	NA	NA	NA	NA	NA	NA	NA	NA	NA	NA
SM006	OPC	NA	NA	-0.183945	Quantile	0.2	NA	NA	NA	NA	NA	NA	0.00257069	0.00441014	NA	NA	NA	NA	NA	NA	NA	NA	NA	NA
SM011	AC	NA	NA	-1.4439	Quantile	0.2	NA	NA	NA	NA	NA	NA	0.157407	0.171846	NA	NA	NA	NA	NA	NA	NA	NA	NA	NA
SM011	MES	NA	NA	18.9301	Quantile	0.2	NA	NA	NA	NA	NA	NA	0.316358	0.127057	NA	NA	NA	NA	NA	NA	NA	NA	NA	NA
SM011	NPC	NA	NA	-20.8421	Quantile	0.2	NA	NA	NA	NA	NA	NA	0.475309	0.683729	NA	NA	NA	NA	NA	NA	NA	NA	NA	NA
SM011	OPC	NA	NA	3.35585	Quantile	0.2	NA	NA	NA	NA	NA	NA	0.0509259	0.0173675	NA	NA	NA	NA	NA	NA	NA	NA	NA	NA
SM012	AC	NA	NA	-3.01744	Quantile	0.2	NA	NA	NA	NA	NA	NA	0.341353	0.371528	NA	NA	NA	NA	NA	NA	NA	NA	NA	NA
SM012	MES	NA	NA	8.61372	Quantile	0.2	NA	NA	NA	NA	NA	NA	0.221554	0.135417	NA	NA	NA	NA	NA	NA	NA	NA	NA	NA
SM012	NPC	NA	NA	-4.43322	Quantile	0.2	NA	NA	NA	NA	NA	NA	0.339348	0.383681	NA	NA	NA	NA	NA	NA	NA	NA	NA	NA
SM012	OPC	NA	NA	-1.16306	Quantile	0.2	NA	NA	NA	NA	NA	NA	0.0977444	0.109375	NA	NA	NA	NA	NA	NA	NA	NA	NA	NA
SM017	AC	NA	NA	-0.323798	Quantile	0.2	NA	NA	NA	NA	NA	NA	0.780588	0.783826	NA	NA	NA	NA	NA	NA	NA	NA	NA	NA
SM017	MES	NA	NA	2.11171	Quantile	0.2	NA	NA	NA	NA	NA	NA	0.196856	0.175739	NA	NA	NA	NA	NA	NA	NA	NA	NA	NA
SM017	NPC	NA	NA	-0.612092	Quantile	0.2	NA	NA	NA	NA	NA	NA	0.0218729	0.0279938	NA	NA	NA	NA	NA	NA	NA	NA	NA	NA
SM017	OPC	NA	NA	-1.17582	Quantile	0.2	NA	NA	NA	NA	NA	NA	0.000683527	0.0124417	NA	NA	NA	NA	NA	NA	NA	NA	NA	NA
SM018	AC	NA	NA	12.9545	Quantile	0.2	NA	NA	NA	NA	NA	NA	0.490991	0.361446	NA	NA	NA	NA	NA	NA	NA	NA	NA	NA
SM018	MES	NA	NA	4.54249	Quantile	0.2	NA	NA	NA	NA	NA	NA	0.418919	0.373494	NA	NA	NA	NA	NA	NA	NA	NA	NA	NA
SM018	NPC	NA	NA	1.63899	Quantile	0.2	NA	NA	NA	NA	NA	NA	0.0585586	0.0421687	NA	NA	NA	NA	NA	NA	NA	NA	NA	NA
SM018	OPC	NA	NA	-19.136	Quantile	0.2	NA	NA	NA	NA	NA	NA	0.0315315	0.222892	NA	NA	NA	NA	NA	NA	NA	NA	NA	NA
GBM21	AC	NA	NA	3.28802	Quantile	0.25	NA	NA	NA	NA	NA	NA	NA	NA	0.443645	0.410765	NA	NA	NA	NA	NA	NA	NA	NA
GBM21	MES	NA	NA	1.48165	Quantile	0.25	NA	NA	NA	NA	NA	NA	NA	NA	0.496403	0.481586	NA	NA	NA	NA	NA	NA	NA	NA
GBM21	NPC	NA	NA	-4.11614	Quantile	0.25	NA	NA	NA	NA	NA	NA	NA	NA	0.0551559	0.0963173	NA	NA	NA	NA	NA	NA	NA	NA
GBM21	OPC	NA	NA	-0.653528	Quantile	0.25	NA	NA	NA	NA	NA	NA	NA	NA	0.00479616	0.0113314	NA	NA	NA	NA	NA	NA	NA	NA
GBM41	AC	NA	NA	-13.3374	Quantile	0.25	NA	NA	NA	NA	NA	NA	NA	NA	0.0588832	0.192258	NA	NA	NA	NA	NA	NA	NA	NA
GBM41	MES	NA	NA	-1.15075	Quantile	0.25	NA	NA	NA	NA	NA	NA	NA	NA	0.201015	0.212523	NA	NA	NA	NA	NA	NA	NA	NA
GBM41	NPC	NA	NA	-1.81805	Quantile	0.25	NA	NA	NA	NA	NA	NA	NA	NA	0.296447	0.314627	NA	NA	NA	NA	NA	NA	NA	NA
GBM41	OPC	NA	NA	16.3062	Quantile	0.25	NA	NA	NA	NA	NA	NA	NA	NA	0.443655	0.280592	NA	NA	NA	NA	NA	NA	NA	NA
GBM47	AC	NA	NA	-4.92389	Quantile	0.25	NA	NA	NA	NA	NA	NA	NA	NA	0.577099	0.626337	NA	NA	NA	NA	NA	NA	NA	NA
GBM47	MES	NA	NA	5.42853	Quantile	0.25	NA	NA	NA	NA	NA	NA	NA	NA	0.415602	0.361317	NA	NA	NA	NA	NA	NA	NA	NA
GBM47	NPC	NA	NA	-0.467957	Quantile	0.25	NA	NA	NA	NA	NA	NA	NA	NA	0.00684307	0.0115226	NA	NA	NA	NA	NA	NA	NA	NA
GBM47	OPC	NA	NA	-0.0366841	Quantile	0.25	NA	NA	NA	NA	NA	NA	NA	NA	0.000456204	0.000823045	NA	NA	NA	NA	NA	NA	NA	NA
GBM49	AC	NA	NA	4.98278	Quantile	0.25	NA	NA	NA	NA	NA	NA	NA	NA	0.779059	0.729231	NA	NA	NA	NA	NA	NA	NA	NA
GBM49	MES	NA	NA	4.11267	Quantile	0.25	NA	NA	NA	NA	NA	NA	NA	NA	0.0682037	0.0270769	NA	NA	NA	NA	NA	NA	NA	NA
GBM49	NPC	NA	NA	-1.636	Quantile	0.25	NA	NA	NA	NA	NA	NA	NA	NA	0.0144092	0.0307692	NA	NA	NA	NA	NA	NA	NA	NA
GBM49	OPC	NA	NA	-7.45945	Quantile	0.25	NA	NA	NA	NA	NA	NA	NA	NA	0.138329	0.212923	NA	NA	NA	NA	NA	NA	NA	NA
GBM51	AC	NA	NA	3.48182	Quantile	0.25	NA	NA	NA	NA	NA	NA	NA	NA	0.234708	0.19989	NA	NA	NA	NA	NA	NA	NA	NA
GBM51	MES	NA	NA	-4.48521	Quantile	0.25	NA	NA	NA	NA	NA	NA	NA	NA	0.540541	0.585393	NA	NA	NA	NA	NA	NA	NA	NA
GBM51	NPC	NA	NA	-0.916524	Quantile	0.25	NA	NA	NA	NA	NA	NA	NA	NA	0.130868	0.140033	NA	NA	NA	NA	NA	NA	NA	NA
GBM51	OPC	NA	NA	1.91991	Quantile	0.25	NA	NA	NA	NA	NA	NA	NA	NA	0.0938834	0.0746842	NA	NA	NA	NA	NA	NA	NA	NA
GBM53	AC	NA	NA	-1.17565	Quantile	0.25	NA	NA	NA	NA	NA	NA	NA	NA	0.552529	0.564286	NA	NA	NA	NA	NA	NA	NA	NA
GBM53	MES	NA	NA	4.28016	Quantile	0.25	NA	NA	NA	NA	NA	NA	NA	NA	0.442802	0.4	NA	NA	NA	NA	NA	NA	NA	NA
GBM53	NPC	NA	NA	-2.46804	Quantile	0.25	NA	NA	NA	NA	NA	NA	NA	NA	0.00389105	0.0285714	NA	NA	NA	NA	NA	NA	NA	NA
GBM53	OPC	NA	NA	-0.636465	Quantile	0.25	NA	NA	NA	NA	NA	NA	NA	NA	0.00077821	0.00714286	NA	NA	NA	NA	NA	NA	NA	NA
SM006	AC	NA	NA	-14.4533	Quantile	0.25	NA	NA	NA	NA	NA	NA	NA	NA	0.735883	0.880416	NA	NA	NA	NA	NA	NA	NA	NA
SM006	MES	NA	NA	11.4258	Quantile	0.25	NA	NA	NA	NA	NA	NA	NA	NA	0.140255	0.0259965	NA	NA	NA	NA	NA	NA	NA	NA
SM006	NPC	NA	NA	3.45184	Quantile	0.25	NA	NA	NA	NA	NA	NA	NA	NA	0.12204	0.0875217	NA	NA	NA	NA	NA	NA	NA	NA
SM006	OPC	NA	NA	-0.424436	Quantile	0.25	NA	NA	NA	NA	NA	NA	NA	NA	0.00182149	0.00606586	NA	NA	NA	NA	NA	NA	NA	NA
SM011	AC	NA	NA	-0.226077	Quantile	0.25	NA	NA	NA	NA	NA	NA	NA	NA	0.167082	0.169343	NA	NA	NA	NA	NA	NA	NA	NA
SM011	MES	NA	NA	17.6471	Quantile	0.25	NA	NA	NA	NA	NA	NA	NA	NA	0.312968	0.136496	NA	NA	NA	NA	NA	NA	NA	NA
SM011	NPC	NA	NA	-20.2401	Quantile	0.25	NA	NA	NA	NA	NA	NA	NA	NA	0.471322	0.673723	NA	NA	NA	NA	NA	NA	NA	NA
SM011	OPC	NA	NA	2.81905	Quantile	0.25	NA	NA	NA	NA	NA	NA	NA	NA	0.0486284	0.020438	NA	NA	NA	NA	NA	NA	NA	NA
SM012	AC	NA	NA	-4.05256	Quantile	0.25	NA	NA	NA	NA	NA	NA	NA	NA	0.350371	0.390897	NA	NA	NA	NA	NA	NA	NA	NA
SM012	MES	NA	NA	6.76573	Quantile	0.25	NA	NA	NA	NA	NA	NA	NA	NA	0.216252	0.148594	NA	NA	NA	NA	NA	NA	NA	NA
SM012	NPC	NA	NA	-2.72948	Quantile	0.25	NA	NA	NA	NA	NA	NA	NA	NA	0.336828	0.364123	NA	NA	NA	NA	NA	NA	NA	NA
SM012	OPC	NA	NA	0.0163169	Quantile	0.25	NA	NA	NA	NA	NA	NA	NA	NA	0.0965487	0.0963855	NA	NA	NA	NA	NA	NA	NA	NA
SM017	AC	NA	NA	-0.502765	Quantile	0.25	NA	NA	NA	NA	NA	NA	NA	NA	0.777778	0.782805	NA	NA	NA	NA	NA	NA	NA	NA
SM017	MES	NA	NA	1.77471	Quantile	0.25	NA	NA	NA	NA	NA	NA	NA	NA	0.201005	0.183258	NA	NA	NA	NA	NA	NA	NA	NA
SM017	NPC	NA	NA	-0.309681	Quantile	0.25	NA	NA	NA	NA	NA	NA	NA	NA	0.0206588	0.0237557	NA	NA	NA	NA	NA	NA	NA	NA
SM017	OPC	NA	NA	-0.962265	Quantile	0.25	NA	NA	NA	NA	NA	NA	NA	NA	0.000558347	0.010181	NA	NA	NA	NA	NA	NA	NA	NA
SM018	AC	NA	NA	13.2709	Quantile	0.25	NA	NA	NA	NA	NA	NA	NA	NA	0.487973	0.355263	NA	NA	NA	NA	NA	NA	NA	NA
SM018	MES	NA	NA	1.91716	Quantile	0.25	NA	NA	NA	NA	NA	NA	NA	NA	0.42268	0.403509	NA	NA	NA	NA	NA	NA	NA	NA
SM018	NPC	NA	NA	0.519986	Quantile	0.25	NA	NA	NA	NA	NA	NA	NA	NA	0.0446735	0.0394737	NA	NA	NA	NA	NA	NA	NA	NA
SM018	OPC	NA	NA	-15.7081	Quantile	0.25	NA	NA	NA	NA	NA	NA	NA	NA	0.0446735	0.201754	NA	NA	NA	NA	NA	NA	NA	NA
GBM21	AC	NA	NA	1.9007	Quantile	0.3	NA	NA	NA	NA	NA	NA	NA	NA	NA	NA	0.420432	0.401425	NA	NA	NA	NA	NA	NA
GBM21	MES	NA	NA	1.36358	Quantile	0.3	NA	NA	NA	NA	NA	NA	NA	NA	NA	NA	0.502947	0.489311	NA	NA	NA	NA	NA	NA
GBM21	NPC	NA	NA	-2.62496	Quantile	0.3	NA	NA	NA	NA	NA	NA	NA	NA	NA	NA	0.0687623	0.0950119	NA	NA	NA	NA	NA	NA
GBM21	OPC	NA	NA	-0.639324	Quantile	0.3	NA	NA	NA	NA	NA	NA	NA	NA	NA	NA	0.00785855	0.0142518	NA	NA	NA	NA	NA	NA
GBM41	AC	NA	NA	-12.9017	Quantile	0.3	NA	NA	NA	NA	NA	NA	NA	NA	NA	NA	0.0615258	0.190542	NA	NA	NA	NA	NA	NA
GBM41	MES	NA	NA	-1.19707	Quantile	0.3	NA	NA	NA	NA	NA	NA	NA	NA	NA	NA	0.207547	0.219518	NA	NA	NA	NA	NA	NA
GBM41	NPC	NA	NA	-1.51857	Quantile	0.3	NA	NA	NA	NA	NA	NA	NA	NA	NA	NA	0.294504	0.309689	NA	NA	NA	NA	NA	NA
GBM41	OPC	NA	NA	15.6173	Quantile	0.3	NA	NA	NA	NA	NA	NA	NA	NA	NA	NA	0.436423	0.28025	NA	NA	NA	NA	NA	NA
GBM47	AC	NA	NA	-4.91304	Quantile	0.3	NA	NA	NA	NA	NA	NA	NA	NA	NA	NA	0.571264	0.620395	NA	NA	NA	NA	NA	NA
GBM47	MES	NA	NA	5.33096	Quantile	0.3	NA	NA	NA	NA	NA	NA	NA	NA	NA	NA	0.421073	0.367763	NA	NA	NA	NA	NA	NA
GBM47	NPC	NA	NA	-0.390452	Quantile	0.3	NA	NA	NA	NA	NA	NA	NA	NA	NA	NA	0.00727969	0.0111842	NA	NA	NA	NA	NA	NA
GBM47	OPC	NA	NA	-0.0274753	Quantile	0.3	NA	NA	NA	NA	NA	NA	NA	NA	NA	NA	0.000383142	0.000657895	NA	NA	NA	NA	NA	NA
GBM49	AC	NA	NA	4.6867	Quantile	0.3	NA	NA	NA	NA	NA	NA	NA	NA	NA	NA	0.775268	0.728401	NA	NA	NA	NA	NA	NA
GBM49	MES	NA	NA	3.82644	Quantile	0.3	NA	NA	NA	NA	NA	NA	NA	NA	NA	NA	0.0673813	0.0291169	NA	NA	NA	NA	NA	NA
GBM49	NPC	NA	NA	-1.83873	Quantile	0.3	NA	NA	NA	NA	NA	NA	NA	NA	NA	NA	0.0145482	0.0329356	NA	NA	NA	NA	NA	NA
GBM49	OPC	NA	NA	-6.67441	Quantile	0.3	NA	NA	NA	NA	NA	NA	NA	NA	NA	NA	0.142802	0.209547	NA	NA	NA	NA	NA	NA
GBM51	AC	NA	NA	2.4681	Quantile	0.3	NA	NA	NA	NA	NA	NA	NA	NA	NA	NA	0.225143	0.200462	NA	NA	NA	NA	NA	NA
GBM51	MES	NA	NA	-3.12715	Quantile	0.3	NA	NA	NA	NA	NA	NA	NA	NA	NA	NA	0.564571	0.595843	NA	NA	NA	NA	NA	NA
GBM51	NPC	NA	NA	-0.935401	Quantile	0.3	NA	NA	NA	NA	NA	NA	NA	NA	NA	NA	0.122286	0.13164	NA	NA	NA	NA	NA	NA
GBM51	OPC	NA	NA	1.59446	Quantile	0.3	NA	NA	NA	NA	NA	NA	NA	NA	NA	NA	0.088	0.0720554	NA	NA	NA	NA	NA	NA
GBM53	AC	NA	NA	-0.904078	Quantile	0.3	NA	NA	NA	NA	NA	NA	NA	NA	NA	NA	0.553148	0.562189	NA	NA	NA	NA	NA	NA
GBM53	MES	NA	NA	2.91771	Quantile	0.3	NA	NA	NA	NA	NA	NA	NA	NA	NA	NA	0.442112	0.412935	NA	NA	NA	NA	NA	NA
GBM53	NPC	NA	NA	-1.58382	Quantile	0.3	NA	NA	NA	NA	NA	NA	NA	NA	NA	NA	0.00406229	0.0199005	NA	NA	NA	NA	NA	NA
GBM53	OPC	NA	NA	-0.429808	Quantile	0.3	NA	NA	NA	NA	NA	NA	NA	NA	NA	NA	0.000677048	0.00497512	NA	NA	NA	NA	NA	NA
SM006	AC	NA	NA	-12.2307	Quantile	0.3	NA	NA	NA	NA	NA	NA	NA	NA	NA	NA	0.74344	0.865747	NA	NA	NA	NA	NA	NA
SM006	MES	NA	NA	10.8011	Quantile	0.3	NA	NA	NA	NA	NA	NA	NA	NA	NA	NA	0.139942	0.0319303	NA	NA	NA	NA	NA	NA
SM006	NPC	NA	NA	1.86373	Quantile	0.3	NA	NA	NA	NA	NA	NA	NA	NA	NA	NA	0.113703	0.0950653	NA	NA	NA	NA	NA	NA
SM006	OPC	NA	NA	-0.434144	Quantile	0.3	NA	NA	NA	NA	NA	NA	NA	NA	NA	NA	0.00291545	0.00725689	NA	NA	NA	NA	NA	NA
SM011	AC	NA	NA	0.277348	Quantile	0.3	NA	NA	NA	NA	NA	NA	NA	NA	NA	NA	0.168215	0.165441	NA	NA	NA	NA	NA	NA
SM011	MES	NA	NA	16.4764	Quantile	0.3	NA	NA	NA	NA	NA	NA	NA	NA	NA	NA	0.307534	0.14277	NA	NA	NA	NA	NA	NA
SM011	NPC	NA	NA	-20.0561	Quantile	0.3	NA	NA	NA	NA	NA	NA	NA	NA	NA	NA	0.47162	0.672181	NA	NA	NA	NA	NA	NA
SM011	OPC	NA	NA	3.30237	Quantile	0.3	NA	NA	NA	NA	NA	NA	NA	NA	NA	NA	0.0526316	0.0196078	NA	NA	NA	NA	NA	NA
SM012	AC	NA	NA	-4.04619	Quantile	0.3	NA	NA	NA	NA	NA	NA	NA	NA	NA	NA	0.351737	0.392199	NA	NA	NA	NA	NA	NA
SM012	MES	NA	NA	7.15733	Quantile	0.3	NA	NA	NA	NA	NA	NA	NA	NA	NA	NA	0.218919	0.147346	NA	NA	NA	NA	NA	NA
SM012	NPC	NA	NA	-2.91315	Quantile	0.3	NA	NA	NA	NA	NA	NA	NA	NA	NA	NA	0.337066	0.366197	NA	NA	NA	NA	NA	NA
SM012	OPC	NA	NA	-0.197986	Quantile	0.3	NA	NA	NA	NA	NA	NA	NA	NA	NA	NA	0.092278	0.0942579	NA	NA	NA	NA	NA	NA
SM017	AC	NA	NA	-0.29352	Quantile	0.3	NA	NA	NA	NA	NA	NA	NA	NA	NA	NA	0.77514	0.778075	NA	NA	NA	NA	NA	NA
SM017	MES	NA	NA	1.58934	Quantile	0.3	NA	NA	NA	NA	NA	NA	NA	NA	NA	NA	0.204842	0.188948	NA	NA	NA	NA	NA	NA
SM017	NPC	NA	NA	-0.361983	Quantile	0.3	NA	NA	NA	NA	NA	NA	NA	NA	NA	NA	0.0195531	0.0231729	NA	NA	NA	NA	NA	NA
SM017	OPC	NA	NA	-0.933837	Quantile	0.3	NA	NA	NA	NA	NA	NA	NA	NA	NA	NA	0.000465549	0.00980392	NA	NA	NA	NA	NA	NA
SM018	AC	NA	NA	12.6117	Quantile	0.3	NA	NA	NA	NA	NA	NA	NA	NA	NA	NA	0.48913	0.363014	NA	NA	NA	NA	NA	NA
SM018	MES	NA	NA	0.610482	Quantile	0.3	NA	NA	NA	NA	NA	NA	NA	NA	NA	NA	0.423913	0.417808	NA	NA	NA	NA	NA	NA
SM018	NPC	NA	NA	0.37969	Quantile	0.3	NA	NA	NA	NA	NA	NA	NA	NA	NA	NA	0.0380435	0.0342466	NA	NA	NA	NA	NA	NA
SM018	OPC	NA	NA	-13.6018	Quantile	0.3	NA	NA	NA	NA	NA	NA	NA	NA	NA	NA	0.048913	0.184932	NA	NA	NA	NA	NA	NA
GBM21	AC	NA	NA	2.32889	Quantile	0.35	NA	NA	NA	NA	NA	NA	NA	NA	NA	NA	NA	NA	0.430769	0.40748	NA	NA	NA	NA
GBM21	MES	NA	NA	-0.20459	Quantile	0.35	NA	NA	NA	NA	NA	NA	NA	NA	NA	NA	NA	NA	0.494017	0.496063	NA	NA	NA	NA
GBM21	NPC	NA	NA	-1.7979	Quantile	0.35	NA	NA	NA	NA	NA	NA	NA	NA	NA	NA	NA	NA	0.0666667	0.0846457	NA	NA	NA	NA
GBM21	OPC	NA	NA	-0.326402	Quantile	0.35	NA	NA	NA	NA	NA	NA	NA	NA	NA	NA	NA	NA	0.00854701	0.011811	NA	NA	NA	NA
GBM41	AC	NA	NA	-11.935	Quantile	0.35	NA	NA	NA	NA	NA	NA	NA	NA	NA	NA	NA	NA	0.0690131	0.188363	NA	NA	NA	NA
GBM41	MES	NA	NA	-1.24341	Quantile	0.35	NA	NA	NA	NA	NA	NA	NA	NA	NA	NA	NA	NA	0.20842	0.220854	NA	NA	NA	NA
GBM41	NPC	NA	NA	-0.808548	Quantile	0.35	NA	NA	NA	NA	NA	NA	NA	NA	NA	NA	NA	NA	0.298137	0.306222	NA	NA	NA	NA
GBM41	OPC	NA	NA	13.9869	Quantile	0.35	NA	NA	NA	NA	NA	NA	NA	NA	NA	NA	NA	NA	0.424431	0.284561	NA	NA	NA	NA
GBM47	AC	NA	NA	-5.05097	Quantile	0.35	NA	NA	NA	NA	NA	NA	NA	NA	NA	NA	NA	NA	0.570719	0.621228	NA	NA	NA	NA
GBM47	MES	NA	NA	5.3252	Quantile	0.35	NA	NA	NA	NA	NA	NA	NA	NA	NA	NA	NA	NA	0.422325	0.369073	NA	NA	NA	NA
GBM47	NPC	NA	NA	-0.253477	Quantile	0.35	NA	NA	NA	NA	NA	NA	NA	NA	NA	NA	NA	NA	0.00662471	0.00915948	NA	NA	NA	NA
GBM47	OPC	NA	NA	-0.0207558	Quantile	0.35	NA	NA	NA	NA	NA	NA	NA	NA	NA	NA	NA	NA	0.000331236	0.000538793	NA	NA	NA	NA
GBM49	AC	NA	NA	4.59765	Quantile	0.35	NA	NA	NA	NA	NA	NA	NA	NA	NA	NA	NA	NA	0.777883	0.731907	NA	NA	NA	NA
GBM49	MES	NA	NA	3.47367	Quantile	0.35	NA	NA	NA	NA	NA	NA	NA	NA	NA	NA	NA	NA	0.0650869	0.0303502	NA	NA	NA	NA
GBM49	NPC	NA	NA	-1.52575	Quantile	0.35	NA	NA	NA	NA	NA	NA	NA	NA	NA	NA	NA	NA	0.0154818	0.0307393	NA	NA	NA	NA
GBM49	OPC	NA	NA	-6.54557	Quantile	0.35	NA	NA	NA	NA	NA	NA	NA	NA	NA	NA	NA	NA	0.141548	0.207004	NA	NA	NA	NA
GBM51	AC	NA	NA	2.02129	Quantile	0.35	NA	NA	NA	NA	NA	NA	NA	NA	NA	NA	NA	NA	0.221014	0.200802	NA	NA	NA	NA
GBM51	MES	NA	NA	-2.75362	Quantile	0.35	NA	NA	NA	NA	NA	NA	NA	NA	NA	NA	NA	NA	0.572464	0.6	NA	NA	NA	NA
GBM51	NPC	NA	NA	-0.77855	Quantile	0.35	NA	NA	NA	NA	NA	NA	NA	NA	NA	NA	NA	NA	0.120471	0.128257	NA	NA	NA	NA
GBM51	OPC	NA	NA	1.51088	Quantile	0.35	NA	NA	NA	NA	NA	NA	NA	NA	NA	NA	NA	NA	0.0860507	0.0709419	NA	NA	NA	NA
GBM53	AC	NA	NA	0.467801	Quantile	0.35	NA	NA	NA	NA	NA	NA	NA	NA	NA	NA	NA	NA	0.554678	0.55	NA	NA	NA	NA
GBM53	MES	NA	NA	0.89264	Quantile	0.35	NA	NA	NA	NA	NA	NA	NA	NA	NA	NA	NA	NA	0.441069	0.432143	NA	NA	NA	NA
GBM53	NPC	NA	NA	-1.06405	Quantile	0.35	NA	NA	NA	NA	NA	NA	NA	NA	NA	NA	NA	NA	0.0036452	0.0142857	NA	NA	NA	NA
GBM53	OPC	NA	NA	-0.29639	Quantile	0.35	NA	NA	NA	NA	NA	NA	NA	NA	NA	NA	NA	NA	0.000607533	0.00357143	NA	NA	NA	NA
SM006	AC	NA	NA	-11.3389	Quantile	0.35	NA	NA	NA	NA	NA	NA	NA	NA	NA	NA	NA	NA	0.746699	0.860087	NA	NA	NA	NA
SM006	MES	NA	NA	9.83239	Quantile	0.35	NA	NA	NA	NA	NA	NA	NA	NA	NA	NA	NA	NA	0.132053	0.0337289	NA	NA	NA	NA
SM006	NPC	NA	NA	2.01592	Quantile	0.35	NA	NA	NA	NA	NA	NA	NA	NA	NA	NA	NA	NA	0.118848	0.0986883	NA	NA	NA	NA
SM006	OPC	NA	NA	-0.509436	Quantile	0.35	NA	NA	NA	NA	NA	NA	NA	NA	NA	NA	NA	NA	0.00240096	0.00749532	NA	NA	NA	NA
SM011	AC	NA	NA	0.328744	Quantile	0.35	NA	NA	NA	NA	NA	NA	NA	NA	NA	NA	NA	NA	0.170044	0.166757	NA	NA	NA	NA
SM011	MES	NA	NA	15.1636	Quantile	0.35	NA	NA	NA	NA	NA	NA	NA	NA	NA	NA	NA	NA	0.302203	0.150567	NA	NA	NA	NA
SM011	NPC	NA	NA	-18.3216	Quantile	0.35	NA	NA	NA	NA	NA	NA	NA	NA	NA	NA	NA	NA	0.478414	0.66163	NA	NA	NA	NA
SM011	OPC	NA	NA	2.82923	Quantile	0.35	NA	NA	NA	NA	NA	NA	NA	NA	NA	NA	NA	NA	0.0493392	0.021047	NA	NA	NA	NA
SM012	AC	NA	NA	-2.47062	Quantile	0.35	NA	NA	NA	NA	NA	NA	NA	NA	NA	NA	NA	NA	0.358974	0.383681	NA	NA	NA	NA
SM012	MES	NA	NA	4.74561	Quantile	0.35	NA	NA	NA	NA	NA	NA	NA	NA	NA	NA	NA	NA	0.221067	0.173611	NA	NA	NA	NA
SM012	NPC	NA	NA	-2.03082	Quantile	0.35	NA	NA	NA	NA	NA	NA	NA	NA	NA	NA	NA	NA	0.331254	0.351562	NA	NA	NA	NA
SM012	OPC	NA	NA	-0.244174	Quantile	0.35	NA	NA	NA	NA	NA	NA	NA	NA	NA	NA	NA	NA	0.0887041	0.0911458	NA	NA	NA	NA
SM017	AC	NA	NA	-2.31045	Quantile	0.35	NA	NA	NA	NA	NA	NA	NA	NA	NA	NA	NA	NA	0.763445	0.78655	NA	NA	NA	NA
SM017	MES	NA	NA	3.43189	Quantile	0.35	NA	NA	NA	NA	NA	NA	NA	NA	NA	NA	NA	NA	0.216336	0.182018	NA	NA	NA	NA
SM017	NPC	NA	NA	-0.284683	Quantile	0.35	NA	NA	NA	NA	NA	NA	NA	NA	NA	NA	NA	NA	0.019814	0.0226608	NA	NA	NA	NA
SM017	OPC	NA	NA	-0.836756	Quantile	0.35	NA	NA	NA	NA	NA	NA	NA	NA	NA	NA	NA	NA	0.000404367	0.00877193	NA	NA	NA	NA
SM018	AC	NA	NA	11.183	Quantile	0.35	NA	NA	NA	NA	NA	NA	NA	NA	NA	NA	NA	NA	0.485393	0.373563	NA	NA	NA	NA
SM018	MES	NA	NA	1.44259	Quantile	0.35	NA	NA	NA	NA	NA	NA	NA	NA	NA	NA	NA	NA	0.422472	0.408046	NA	NA	NA	NA
SM018	NPC	NA	NA	-0.0774893	Quantile	0.35	NA	NA	NA	NA	NA	NA	NA	NA	NA	NA	NA	NA	0.0337079	0.0344828	NA	NA	NA	NA
SM018	OPC	NA	NA	-12.5481	Quantile	0.35	NA	NA	NA	NA	NA	NA	NA	NA	NA	NA	NA	NA	0.058427	0.183908	NA	NA	NA	NA
GBM21	AC	NA	NA	1.82329	Quantile	0.4	NA	NA	NA	NA	NA	NA	NA	NA	NA	NA	NA	NA	NA	NA	0.430514	0.412281	NA	NA
GBM21	MES	NA	NA	0.39964	Quantile	0.4	NA	NA	NA	NA	NA	NA	NA	NA	NA	NA	NA	NA	NA	NA	0.496979	0.492982	NA	NA
GBM21	NPC	NA	NA	-2.07664	Quantile	0.4	NA	NA	NA	NA	NA	NA	NA	NA	NA	NA	NA	NA	NA	NA	0.0634441	0.0842105	NA	NA
GBM21	OPC	NA	NA	-0.146287	Quantile	0.4	NA	NA	NA	NA	NA	NA	NA	NA	NA	NA	NA	NA	NA	NA	0.00906344	0.0105263	NA	NA
GBM41	AC	NA	NA	-11.3757	Quantile	0.4	NA	NA	NA	NA	NA	NA	NA	NA	NA	NA	NA	NA	NA	NA	0.0727811	0.186538	NA	NA
GBM41	MES	NA	NA	-0.628835	Quantile	0.4	NA	NA	NA	NA	NA	NA	NA	NA	NA	NA	NA	NA	NA	NA	0.214201	0.22049	NA	NA
GBM41	NPC	NA	NA	-0.970994	Quantile	0.4	NA	NA	NA	NA	NA	NA	NA	NA	NA	NA	NA	NA	NA	NA	0.297633	0.307343	NA	NA
GBM41	OPC	NA	NA	12.9755	Quantile	0.4	NA	NA	NA	NA	NA	NA	NA	NA	NA	NA	NA	NA	NA	NA	0.415385	0.28563	NA	NA
GBM47	AC	NA	NA	-4.26477	Quantile	0.4	NA	NA	NA	NA	NA	NA	NA	NA	NA	NA	NA	NA	NA	NA	0.56509	0.607737	NA	NA
GBM47	MES	NA	NA	4.47298	Quantile	0.4	NA	NA	NA	NA	NA	NA	NA	NA	NA	NA	NA	NA	NA	NA	0.428445	0.383716	NA	NA
GBM47	NPC	NA	NA	-0.192614	Quantile	0.4	NA	NA	NA	NA	NA	NA	NA	NA	NA	NA	NA	NA	NA	NA	0.00617103	0.00809717	NA	NA
GBM47	OPC	NA	NA	-0.0155984	Quantile	0.4	NA	NA	NA	NA	NA	NA	NA	NA	NA	NA	NA	NA	NA	NA	0.000293858	0.000449843	NA	NA
GBM49	AC	NA	NA	4.38392	Quantile	0.4	NA	NA	NA	NA	NA	NA	NA	NA	NA	NA	NA	NA	NA	NA	0.783436	0.739597	NA	NA
GBM49	MES	NA	NA	3.0476	Quantile	0.4	NA	NA	NA	NA	NA	NA	NA	NA	NA	NA	NA	NA	NA	NA	0.0629858	0.0325098	NA	NA
GBM49	NPC	NA	NA	-1.33312	Quantile	0.4	NA	NA	NA	NA	NA	NA	NA	NA	NA	NA	NA	NA	NA	NA	0.0152774	0.0286086	NA	NA
GBM49	OPC	NA	NA	-6.09841	Quantile	0.4	NA	NA	NA	NA	NA	NA	NA	NA	NA	NA	NA	NA	NA	NA	0.138301	0.199285	NA	NA
GBM51	AC	NA	NA	1.33046	Quantile	0.4	NA	NA	NA	NA	NA	NA	NA	NA	NA	NA	NA	NA	NA	NA	0.215078	0.201773	NA	NA
GBM51	MES	NA	NA	-1.32417	Quantile	0.4	NA	NA	NA	NA	NA	NA	NA	NA	NA	NA	NA	NA	NA	NA	0.593496	0.606738	NA	NA
GBM51	NPC	NA	NA	-1.03222	Quantile	0.4	NA	NA	NA	NA	NA	NA	NA	NA	NA	NA	NA	NA	NA	NA	0.113082	0.123404	NA	NA
GBM51	OPC	NA	NA	1.02593	Quantile	0.4	NA	NA	NA	NA	NA	NA	NA	NA	NA	NA	NA	NA	NA	NA	0.0783444	0.0680851	NA	NA
GBM53	AC	NA	NA	-1.67865	Quantile	0.4	NA	NA	NA	NA	NA	NA	NA	NA	NA	NA	NA	NA	NA	NA	0.550418	0.567204	NA	NA
GBM53	MES	NA	NA	2.90158	Quantile	0.4	NA	NA	NA	NA	NA	NA	NA	NA	NA	NA	NA	NA	NA	NA	0.445682	0.416667	NA	NA
GBM53	NPC	NA	NA	-1.00982	Quantile	0.4	NA	NA	NA	NA	NA	NA	NA	NA	NA	NA	NA	NA	NA	NA	0.00334262	0.0134409	NA	NA
GBM53	OPC	NA	NA	-0.213107	Quantile	0.4	NA	NA	NA	NA	NA	NA	NA	NA	NA	NA	NA	NA	NA	NA	0.000557103	0.00268817	NA	NA
SM006	AC	NA	NA	-10.3812	Quantile	0.4	NA	NA	NA	NA	NA	NA	NA	NA	NA	NA	NA	NA	NA	NA	0.750754	0.854565	NA	NA
SM006	MES	NA	NA	9.44795	Quantile	0.4	NA	NA	NA	NA	NA	NA	NA	NA	NA	NA	NA	NA	NA	NA	0.131658	0.0371788	NA	NA
SM006	NPC	NA	NA	1.24197	Quantile	0.4	NA	NA	NA	NA	NA	NA	NA	NA	NA	NA	NA	NA	NA	NA	0.113568	0.101148	NA	NA
SM006	OPC	NA	NA	-0.308761	Quantile	0.4	NA	NA	NA	NA	NA	NA	NA	NA	NA	NA	NA	NA	NA	NA	0.0040201	0.00710771	NA	NA
SM011	AC	NA	NA	1.46717	Quantile	0.4	NA	NA	NA	NA	NA	NA	NA	NA	NA	NA	NA	NA	NA	NA	0.174962	0.160291	NA	NA
SM011	MES	NA	NA	13.3986	Quantile	0.4	NA	NA	NA	NA	NA	NA	NA	NA	NA	NA	NA	NA	NA	NA	0.291855	0.157869	NA	NA
SM011	NPC	NA	NA	-17.6584	Quantile	0.4	NA	NA	NA	NA	NA	NA	NA	NA	NA	NA	NA	NA	NA	NA	0.484917	0.661501	NA	NA
SM011	OPC	NA	NA	2.79265	Quantile	0.4	NA	NA	NA	NA	NA	NA	NA	NA	NA	NA	NA	NA	NA	NA	0.0482655	0.020339	NA	NA
SM012	AC	NA	NA	-2.76145	Quantile	0.4	NA	NA	NA	NA	NA	NA	NA	NA	NA	NA	NA	NA	NA	NA	0.358299	0.385913	NA	NA
SM012	MES	NA	NA	4.78747	Quantile	0.4	NA	NA	NA	NA	NA	NA	NA	NA	NA	NA	NA	NA	NA	NA	0.224691	0.176816	NA	NA
SM012	NPC	NA	NA	-1.97115	Quantile	0.4	NA	NA	NA	NA	NA	NA	NA	NA	NA	NA	NA	NA	NA	NA	0.328785	0.348496	NA	NA
SM012	OPC	NA	NA	-0.0548802	Quantile	0.4	NA	NA	NA	NA	NA	NA	NA	NA	NA	NA	NA	NA	NA	NA	0.088226	0.0887748	NA	NA
SM017	AC	NA	NA	-2.30699	Quantile	0.4	NA	NA	NA	NA	NA	NA	NA	NA	NA	NA	NA	NA	NA	NA	0.757403	0.780473	NA	NA
SM017	MES	NA	NA	3.27587	Quantile	0.4	NA	NA	NA	NA	NA	NA	NA	NA	NA	NA	NA	NA	NA	NA	0.221192	0.188433	NA	NA
SM017	NPC	NA	NA	-0.20527	Quantile	0.4	NA	NA	NA	NA	NA	NA	NA	NA	NA	NA	NA	NA	NA	NA	0.0203354	0.0223881	NA	NA
SM017	OPC	NA	NA	-0.763619	Quantile	0.4	NA	NA	NA	NA	NA	NA	NA	NA	NA	NA	NA	NA	NA	NA	0.00107028	0.00870647	NA	NA
SM018	AC	NA	NA	10.1876	Quantile	0.4	NA	NA	NA	NA	NA	NA	NA	NA	NA	NA	NA	NA	NA	NA	0.478346	0.376471	NA	NA
SM018	MES	NA	NA	1.93377	Quantile	0.4	NA	NA	NA	NA	NA	NA	NA	NA	NA	NA	NA	NA	NA	NA	0.431102	0.411765	NA	NA
SM018	NPC	NA	NA	-0.888837	Quantile	0.4	NA	NA	NA	NA	NA	NA	NA	NA	NA	NA	NA	NA	NA	NA	0.0334646	0.0423529	NA	NA
SM018	OPC	NA	NA	-11.2325	Quantile	0.4	NA	NA	NA	NA	NA	NA	NA	NA	NA	NA	NA	NA	NA	NA	0.0570866	0.169412	NA	NA
GBM21	AC	NA	NA	1.98925	Quantile	0.45	NA	NA	NA	NA	NA	NA	NA	NA	NA	NA	NA	NA	NA	NA	NA	NA	0.43083	0.410938
GBM21	MES	NA	NA	-0.436635	Quantile	0.45	NA	NA	NA	NA	NA	NA	NA	NA	NA	NA	NA	NA	NA	NA	NA	NA	0.494071	0.498437
GBM21	NPC	NA	NA	-1.38113	Quantile	0.45	NA	NA	NA	NA	NA	NA	NA	NA	NA	NA	NA	NA	NA	NA	NA	NA	0.0658762	0.0796875
GBM21	OPC	NA	NA	-0.171484	Quantile	0.45	NA	NA	NA	NA	NA	NA	NA	NA	NA	NA	NA	NA	NA	NA	NA	NA	0.00922266	0.0109375
GBM41	AC	NA	NA	-10.568	Quantile	0.45	NA	NA	NA	NA	NA	NA	NA	NA	NA	NA	NA	NA	NA	NA	NA	NA	0.0797325	0.185412
GBM41	MES	NA	NA	-0.292374	Quantile	0.45	NA	NA	NA	NA	NA	NA	NA	NA	NA	NA	NA	NA	NA	NA	NA	NA	0.220165	0.223088
GBM41	NPC	NA	NA	-1.46278	Quantile	0.45	NA	NA	NA	NA	NA	NA	NA	NA	NA	NA	NA	NA	NA	NA	NA	NA	0.290123	0.304751
GBM41	OPC	NA	NA	12.3231	Quantile	0.45	NA	NA	NA	NA	NA	NA	NA	NA	NA	NA	NA	NA	NA	NA	NA	NA	0.409979	0.286748
GBM47	AC	NA	NA	-3.00236	Quantile	0.45	NA	NA	NA	NA	NA	NA	NA	NA	NA	NA	NA	NA	NA	NA	NA	NA	0.566991	0.597015
GBM47	MES	NA	NA	3.13602	Quantile	0.45	NA	NA	NA	NA	NA	NA	NA	NA	NA	NA	NA	NA	NA	NA	NA	NA	0.426691	0.395331
GBM47	NPC	NA	NA	-0.148034	Quantile	0.45	NA	NA	NA	NA	NA	NA	NA	NA	NA	NA	NA	NA	NA	NA	NA	NA	0.005791	0.00727134
GBM47	OPC	NA	NA	0.0143752	Quantile	0.45	NA	NA	NA	NA	NA	NA	NA	NA	NA	NA	NA	NA	NA	NA	NA	NA	0.000526454	0.000382702
GBM49	AC	NA	NA	3.69086	Quantile	0.45	NA	NA	NA	NA	NA	NA	NA	NA	NA	NA	NA	NA	NA	NA	NA	NA	0.783512	0.746604
GBM49	MES	NA	NA	2.66626	Quantile	0.45	NA	NA	NA	NA	NA	NA	NA	NA	NA	NA	NA	NA	NA	NA	NA	NA	0.0604858	0.0338231
GBM49	NPC	NA	NA	-1.17123	Quantile	0.45	NA	NA	NA	NA	NA	NA	NA	NA	NA	NA	NA	NA	NA	NA	NA	NA	0.0151798	0.0268922
GBM49	OPC	NA	NA	-5.18589	Quantile	0.45	NA	NA	NA	NA	NA	NA	NA	NA	NA	NA	NA	NA	NA	NA	NA	NA	0.140822	0.192681
GBM51	AC	NA	NA	1.48978	Quantile	0.45	NA	NA	NA	NA	NA	NA	NA	NA	NA	NA	NA	NA	NA	NA	NA	NA	0.214643	0.199746
GBM51	MES	NA	NA	-1.52811	Quantile	0.45	NA	NA	NA	NA	NA	NA	NA	NA	NA	NA	NA	NA	NA	NA	NA	NA	0.596996	0.612277
GBM51	NPC	NA	NA	-0.883977	Quantile	0.45	NA	NA	NA	NA	NA	NA	NA	NA	NA	NA	NA	NA	NA	NA	NA	NA	0.111389	0.120229
GBM51	OPC	NA	NA	0.922312	Quantile	0.45	NA	NA	NA	NA	NA	NA	NA	NA	NA	NA	NA	NA	NA	NA	NA	NA	0.0769712	0.0677481
GBM53	AC	NA	NA	-0.411482	Quantile	0.45	NA	NA	NA	NA	NA	NA	NA	NA	NA	NA	NA	NA	NA	NA	NA	NA	0.554075	0.55819
GBM53	MES	NA	NA	1.51006	Quantile	0.45	NA	NA	NA	NA	NA	NA	NA	NA	NA	NA	NA	NA	NA	NA	NA	NA	0.441825	0.426724
GBM53	NPC	NA	NA	-0.934313	Quantile	0.45	NA	NA	NA	NA	NA	NA	NA	NA	NA	NA	NA	NA	NA	NA	NA	NA	0.0035879	0.012931
GBM53	OPC	NA	NA	-0.164261	Quantile	0.45	NA	NA	NA	NA	NA	NA	NA	NA	NA	NA	NA	NA	NA	NA	NA	NA	0.000512558	0.00215517
SM006	AC	NA	NA	-9.65748	Quantile	0.45	NA	NA	NA	NA	NA	NA	NA	NA	NA	NA	NA	NA	NA	NA	NA	NA	0.753846	0.850421
SM006	MES	NA	NA	9.00192	Quantile	0.45	NA	NA	NA	NA	NA	NA	NA	NA	NA	NA	NA	NA	NA	NA	NA	NA	0.131624	0.0416048
SM006	NPC	NA	NA	1.05663	Quantile	0.45	NA	NA	NA	NA	NA	NA	NA	NA	NA	NA	NA	NA	NA	NA	NA	NA	0.111111	0.100545
SM006	OPC	NA	NA	-0.401062	Quantile	0.45	NA	NA	NA	NA	NA	NA	NA	NA	NA	NA	NA	NA	NA	NA	NA	NA	0.0034188	0.00742942
SM011	AC	NA	NA	1.8393	Quantile	0.45	NA	NA	NA	NA	NA	NA	NA	NA	NA	NA	NA	NA	NA	NA	NA	NA	0.175567	0.157174
SM011	MES	NA	NA	12.9045	Quantile	0.45	NA	NA	NA	NA	NA	NA	NA	NA	NA	NA	NA	NA	NA	NA	NA	NA	0.293725	0.16468
SM011	NPC	NA	NA	-17.2307	Quantile	0.45	NA	NA	NA	NA	NA	NA	NA	NA	NA	NA	NA	NA	NA	NA	NA	NA	0.484646	0.656954
SM011	OPC	NA	NA	2.48694	Quantile	0.45	NA	NA	NA	NA	NA	NA	NA	NA	NA	NA	NA	NA	NA	NA	NA	NA	0.0460614	0.0211921
SM012	AC	NA	NA	-4.08849	Quantile	0.45	NA	NA	NA	NA	NA	NA	NA	NA	NA	NA	NA	NA	NA	NA	NA	NA	0.360259	0.401144
SM012	MES	NA	NA	5.02542	Quantile	0.45	NA	NA	NA	NA	NA	NA	NA	NA	NA	NA	NA	NA	NA	NA	NA	NA	0.223172	0.172918
SM012	NPC	NA	NA	-0.978744	Quantile	0.45	NA	NA	NA	NA	NA	NA	NA	NA	NA	NA	NA	NA	NA	NA	NA	NA	0.32842	0.338207
SM012	OPC	NA	NA	0.0418134	Quantile	0.45	NA	NA	NA	NA	NA	NA	NA	NA	NA	NA	NA	NA	NA	NA	NA	NA	0.0881486	0.0877305
SM017	AC	NA	NA	-1.96467	Quantile	0.45	NA	NA	NA	NA	NA	NA	NA	NA	NA	NA	NA	NA	NA	NA	NA	NA	0.756887	0.776533
SM017	MES	NA	NA	2.90122	Quantile	0.45	NA	NA	NA	NA	NA	NA	NA	NA	NA	NA	NA	NA	NA	NA	NA	NA	0.221012	0.192
SM017	NPC	NA	NA	-0.264668	Quantile	0.45	NA	NA	NA	NA	NA	NA	NA	NA	NA	NA	NA	NA	NA	NA	NA	NA	0.02082	0.0234667
SM017	OPC	NA	NA	-0.671877	Quantile	0.45	NA	NA	NA	NA	NA	NA	NA	NA	NA	NA	NA	NA	NA	NA	NA	NA	0.00128123	0.008
SM018	AC	NA	NA	9.10593	Quantile	0.45	NA	NA	NA	NA	NA	NA	NA	NA	NA	NA	NA	NA	NA	NA	NA	NA	0.478411	0.387352
SM018	MES	NA	NA	1.97151	Quantile	0.45	NA	NA	NA	NA	NA	NA	NA	NA	NA	NA	NA	NA	NA	NA	NA	NA	0.438687	0.418972
SM018	NPC	NA	NA	-1.01647	Quantile	0.45	NA	NA	NA	NA	NA	NA	NA	NA	NA	NA	NA	NA	NA	NA	NA	NA	0.029361	0.0395257
SM018	OPC	NA	NA	-10.061	Quantile	0.45	NA	NA	NA	NA	NA	NA	NA	NA	NA	NA	NA	NA	NA	NA	NA	NA	0.0535406	0.15415

## Sheet: Figure 3i-j Normalized enrichme
Treatment	nCount_RNA	nFeature_RNA	percent.mt	S.Score	G2M.Score	Phase	NPC1.like	NPC2.like	MES1.like	MES2.like	AC.like	MES.like	NPC.like	OPC.like	Neftel_State	Neftel_State2	Subtype	Score		Subtype	n	p.value	mean_score	max_score	p.adj	label	y.position_bar	y.position_violin		DMSO-Treated Mean Enrichments
Alisertib	21104	4569	3.88078	-0.189878	-0.270544	G1	-0.0766236	0.0180067	0.104003	-0.0735451	0.0611777	0.015229	-0.0293084	-0.0202818	MES	MES1	MES.like	0.0310801		AC.like	10394	6.02725e-09	0.00237094	0.164324	8.03633e-09	FDR =8e-09	0.0331658	0.178456			MES.like	AC.like	NPC.like	OPC.like
Alisertib	21104	4569	3.88078	-0.189878	-0.270544	G1	-0.0766236	0.0180067	0.104003	-0.0735451	0.0611777	0.015229	-0.0293084	-0.0202818	MES	MES1	AC.like	0.0435048		MES.like	10394	5.54742e-61	0.0130329	0.28264	1.10948e-60	FDR =1.1e-60	0.0438278	0.296772		Mean Enriichment Scores	-0.0158511	0.017673	0.00965282	-0.0103651
Alisertib	21104	4569	3.88078	-0.189878	-0.270544	G1	-0.0766236	0.0180067	0.104003	-0.0735451	0.0611777	0.015229	-0.0293084	-0.0202818	MES	MES1	NPC.like	-0.0389613		NPC.like	10394	8.0766e-239	-0.01562	0.16254	3.23064e-238	FDR =3.2e-238	0.0151749	0.176672
Alisertib	21104	4569	3.88078	-0.189878	-0.270544	G1	-0.0766236	0.0180067	0.104003	-0.0735451	0.0611777	0.015229	-0.0293084	-0.0202818	MES	MES1	OPC.like	-0.00991663		OPC.like	10394	0.785659	7.56016e-05	0.188954	0.785659	FDR =0.79	0.0308705	0.203086
Alisertib	28332	5480	6.05323	-0.141018	-0.234048	G1	-0.00640769	-0.0648589	-0.0943279	-0.14964	-0.0560897	-0.121984	-0.0356333	-0.0106831	NPC	NPC1	MES.like	-0.106133
Alisertib	28332	5480	6.05323	-0.141018	-0.234048	G1	-0.00640769	-0.0648589	-0.0943279	-0.14964	-0.0560897	-0.121984	-0.0356333	-0.0106831	NPC	NPC1	AC.like	-0.0737626
Alisertib	28332	5480	6.05323	-0.141018	-0.234048	G1	-0.00640769	-0.0648589	-0.0943279	-0.14964	-0.0560897	-0.121984	-0.0356333	-0.0106831	NPC	NPC1	NPC.like	-0.0452861
Alisertib	28332	5480	6.05323	-0.141018	-0.234048	G1	-0.00640769	-0.0648589	-0.0943279	-0.14964	-0.0560897	-0.121984	-0.0356333	-0.0106831	NPC	NPC1	OPC.like	-0.000317985
Alisertib	29811	5741	2.88149	-0.0614887	-0.203397	G1	-0.0316013	0.0174605	-0.0100198	-0.022811	0.0321319	-0.0164154	-0.00707038	-0.0605925	AC	AC	MES.like	-0.000564245
Alisertib	29811	5741	2.88149	-0.0614887	-0.203397	G1	-0.0316013	0.0174605	-0.0100198	-0.022811	0.0321319	-0.0164154	-0.00707038	-0.0605925	AC	AC	AC.like	0.0144589
Alisertib	29811	5741	2.88149	-0.0614887	-0.203397	G1	-0.0316013	0.0174605	-0.0100198	-0.022811	0.0321319	-0.0164154	-0.00707038	-0.0605925	AC	AC	NPC.like	-0.0167232
Alisertib	29811	5741	2.88149	-0.0614887	-0.203397	G1	-0.0316013	0.0174605	-0.0100198	-0.022811	0.0321319	-0.0164154	-0.00707038	-0.0605925	AC	AC	OPC.like	-0.0502274
Alisertib	18653	4534	8.20243	-0.211249	-0.162738	G1	-0.00996939	0.00670997	-0.0296747	-0.152539	-0.00669525	-0.0911067	-0.00162971	-0.0518493	NPC	NPC2	MES.like	-0.0752556
Alisertib	18653	4534	8.20243	-0.211249	-0.162738	G1	-0.00996939	0.00670997	-0.0296747	-0.152539	-0.00669525	-0.0911067	-0.00162971	-0.0518493	NPC	NPC2	AC.like	-0.0243682
Alisertib	18653	4534	8.20243	-0.211249	-0.162738	G1	-0.00996939	0.00670997	-0.0296747	-0.152539	-0.00669525	-0.0911067	-0.00162971	-0.0518493	NPC	NPC2	NPC.like	-0.0112825
Alisertib	18653	4534	8.20243	-0.211249	-0.162738	G1	-0.00996939	0.00670997	-0.0296747	-0.152539	-0.00669525	-0.0911067	-0.00162971	-0.0518493	NPC	NPC2	OPC.like	-0.0414842
Alisertib	25814	4955	4.16441	-0.148608	-0.250626	G1	-0.104888	-0.046343	-0.126252	-0.165169	0.0196618	-0.14571	-0.0756156	-0.0238038	AC	AC	MES.like	-0.129859
Alisertib	25814	4955	4.16441	-0.148608	-0.250626	G1	-0.104888	-0.046343	-0.126252	-0.165169	0.0196618	-0.14571	-0.0756156	-0.0238038	AC	AC	AC.like	0.00198889
Alisertib	25814	4955	4.16441	-0.148608	-0.250626	G1	-0.104888	-0.046343	-0.126252	-0.165169	0.0196618	-0.14571	-0.0756156	-0.0238038	AC	AC	NPC.like	-0.0852684
Alisertib	25814	4955	4.16441	-0.148608	-0.250626	G1	-0.104888	-0.046343	-0.126252	-0.165169	0.0196618	-0.14571	-0.0756156	-0.0238038	AC	AC	OPC.like	-0.0134387
Alisertib	5518	2199	1.43168	-0.262578	-0.211784	G1	-0.0862897	-0.095728	-0.122095	-0.10005	-0.078909	-0.111072	-0.0910089	-0.0300658	OPC	OPC	MES.like	-0.095221
Alisertib	5518	2199	1.43168	-0.262578	-0.211784	G1	-0.0862897	-0.095728	-0.122095	-0.10005	-0.078909	-0.111072	-0.0910089	-0.0300658	OPC	OPC	AC.like	-0.0965819
Alisertib	5518	2199	1.43168	-0.262578	-0.211784	G1	-0.0862897	-0.095728	-0.122095	-0.10005	-0.078909	-0.111072	-0.0910089	-0.0300658	OPC	OPC	NPC.like	-0.100662
Alisertib	5518	2199	1.43168	-0.262578	-0.211784	G1	-0.0862897	-0.095728	-0.122095	-0.10005	-0.078909	-0.111072	-0.0910089	-0.0300658	OPC	OPC	OPC.like	-0.0197007
Alisertib	20874	4132	0.828782	-0.125983	-0.291295	G1	-0.00869063	-0.00597506	0.0410825	-0.154778	0.0273466	-0.0568478	-0.00733284	-0.000348934	MES	MES1	MES.like	-0.0409967
Alisertib	20874	4132	0.828782	-0.125983	-0.291295	G1	-0.00869063	-0.00597506	0.0410825	-0.154778	0.0273466	-0.0568478	-0.00733284	-0.000348934	MES	MES1	AC.like	0.00967365
Alisertib	20874	4132	0.828782	-0.125983	-0.291295	G1	-0.00869063	-0.00597506	0.0410825	-0.154778	0.0273466	-0.0568478	-0.00733284	-0.000348934	MES	MES1	NPC.like	-0.0169857
Alisertib	20874	4132	0.828782	-0.125983	-0.291295	G1	-0.00869063	-0.00597506	0.0410825	-0.154778	0.0273466	-0.0568478	-0.00733284	-0.000348934	MES	MES1	OPC.like	0.0100162
Alisertib	34254	5294	1.44509	-0.129185	-0.324541	G1	-0.0660694	-0.0776369	-0.0329316	-0.00817865	-0.0639125	-0.0205551	-0.0718531	-0.113912	MES	MES2	MES.like	-0.00470397
Alisertib	34254	5294	1.44509	-0.129185	-0.324541	G1	-0.0660694	-0.0776369	-0.0329316	-0.00817865	-0.0639125	-0.0205551	-0.0718531	-0.113912	MES	MES2	AC.like	-0.0815855
Alisertib	34254	5294	1.44509	-0.129185	-0.324541	G1	-0.0660694	-0.0776369	-0.0329316	-0.00817865	-0.0639125	-0.0205551	-0.0718531	-0.113912	MES	MES2	NPC.like	-0.081506
Alisertib	34254	5294	1.44509	-0.129185	-0.324541	G1	-0.0660694	-0.0776369	-0.0329316	-0.00817865	-0.0639125	-0.0205551	-0.0718531	-0.113912	MES	MES2	OPC.like	-0.103547
Alisertib	18633	3785	5.45269	0.157986	-0.108793	S	-0.00138186	-0.0384695	0.133045	0.101441	0.0321936	0.117243	-0.0199257	-0.088192	MES	MES1	MES.like	0.133094
Alisertib	18633	3785	5.45269	0.157986	-0.108793	S	-0.00138186	-0.0384695	0.133045	0.101441	0.0321936	0.117243	-0.0199257	-0.088192	MES	MES1	AC.like	0.0145207
Alisertib	18633	3785	5.45269	0.157986	-0.108793	S	-0.00138186	-0.0384695	0.133045	0.101441	0.0321936	0.117243	-0.0199257	-0.088192	MES	MES1	NPC.like	-0.0295785
Alisertib	18633	3785	5.45269	0.157986	-0.108793	S	-0.00138186	-0.0384695	0.133045	0.101441	0.0321936	0.117243	-0.0199257	-0.088192	MES	MES1	OPC.like	-0.0778268
Alisertib	19841	4808	4.43526	-0.0561569	-0.224566	G1	-0.0575433	0.0645792	0.0554756	0.0806104	0.0456435	0.068043	0.00351795	0.0606252	MES	MES2	MES.like	0.0838942
Alisertib	19841	4808	4.43526	-0.0561569	-0.224566	G1	-0.0575433	0.0645792	0.0554756	0.0806104	0.0456435	0.068043	0.00351795	0.0606252	MES	MES2	AC.like	0.0279705
Alisertib	19841	4808	4.43526	-0.0561569	-0.224566	G1	-0.0575433	0.0645792	0.0554756	0.0806104	0.0456435	0.068043	0.00351795	0.0606252	MES	MES2	NPC.like	-0.00613487
Alisertib	19841	4808	4.43526	-0.0561569	-0.224566	G1	-0.0575433	0.0645792	0.0554756	0.0806104	0.0456435	0.068043	0.00351795	0.0606252	MES	MES2	OPC.like	0.0709904
Alisertib	21166	3879	0.656714	0.0986149	-0.20813	S	-0.00432598	-0.0355782	0.0640771	0.142535	0.0597534	0.103306	-0.0199521	0.00454109	MES	MES2	MES.like	0.119157
Alisertib	21166	3879	0.656714	0.0986149	-0.20813	S	-0.00432598	-0.0355782	0.0640771	0.142535	0.0597534	0.103306	-0.0199521	0.00454109	MES	MES2	AC.like	0.0420805
Alisertib	21166	3879	0.656714	0.0986149	-0.20813	S	-0.00432598	-0.0355782	0.0640771	0.142535	0.0597534	0.103306	-0.0199521	0.00454109	MES	MES2	NPC.like	-0.0296049
Alisertib	21166	3879	0.656714	0.0986149	-0.20813	S	-0.00432598	-0.0355782	0.0640771	0.142535	0.0597534	0.103306	-0.0199521	0.00454109	MES	MES2	OPC.like	0.0149062
Alisertib	32567	5718	4.30497	0.0840403	0.1739	G2M	-0.022871	0.0309516	-0.129012	-0.0322066	-0.0442458	-0.0806095	0.00404029	0.0216993	NPC	NPC2	MES.like	-0.0647584
Alisertib	32567	5718	4.30497	0.0840403	0.1739	G2M	-0.022871	0.0309516	-0.129012	-0.0322066	-0.0442458	-0.0806095	0.00404029	0.0216993	NPC	NPC2	AC.like	-0.0619188
Alisertib	32567	5718	4.30497	0.0840403	0.1739	G2M	-0.022871	0.0309516	-0.129012	-0.0322066	-0.0442458	-0.0806095	0.00404029	0.0216993	NPC	NPC2	NPC.like	-0.00561253
Alisertib	32567	5718	4.30497	0.0840403	0.1739	G2M	-0.022871	0.0309516	-0.129012	-0.0322066	-0.0442458	-0.0806095	0.00404029	0.0216993	NPC	NPC2	OPC.like	0.0320644
Alisertib	23154	4777	1.76211	-0.145669	-0.254438	G1	-0.0264952	0.0365255	0.0762622	-0.176563	0.0304496	-0.0501504	0.00501519	-0.0380427	MES	MES1	MES.like	-0.0342993
Alisertib	23154	4777	1.76211	-0.145669	-0.254438	G1	-0.0264952	0.0365255	0.0762622	-0.176563	0.0304496	-0.0501504	0.00501519	-0.0380427	MES	MES1	AC.like	0.0127766
Alisertib	23154	4777	1.76211	-0.145669	-0.254438	G1	-0.0264952	0.0365255	0.0762622	-0.176563	0.0304496	-0.0501504	0.00501519	-0.0380427	MES	MES1	NPC.like	-0.00463764
Alisertib	23154	4777	1.76211	-0.145669	-0.254438	G1	-0.0264952	0.0365255	0.0762622	-0.176563	0.0304496	-0.0501504	0.00501519	-0.0380427	MES	MES1	OPC.like	-0.0276775
Alisertib	21562	4496	3.78444	0.0868805	0.0667833	S	0.00969678	0.0146347	-0.0398414	-0.0643849	0.0544885	-0.0521132	0.0121657	-0.0266994	AC	AC	MES.like	-0.036262
Alisertib	21562	4496	3.78444	0.0868805	0.0667833	S	0.00969678	0.0146347	-0.0398414	-0.0643849	0.0544885	-0.0521132	0.0121657	-0.0266994	AC	AC	AC.like	0.0368156
Alisertib	21562	4496	3.78444	0.0868805	0.0667833	S	0.00969678	0.0146347	-0.0398414	-0.0643849	0.0544885	-0.0521132	0.0121657	-0.0266994	AC	AC	NPC.like	0.00251291
Alisertib	21562	4496	3.78444	0.0868805	0.0667833	S	0.00969678	0.0146347	-0.0398414	-0.0643849	0.0544885	-0.0521132	0.0121657	-0.0266994	AC	AC	OPC.like	-0.0163342
Alisertib	20830	4485	2.38118	-0.0675323	-0.251954	G1	-0.00914365	-0.0178996	0.046908	-0.144129	0.0593985	-0.0486106	-0.0135216	-0.0734485	AC	AC	MES.like	-0.0327595
Alisertib	20830	4485	2.38118	-0.0675323	-0.251954	G1	-0.00914365	-0.0178996	0.046908	-0.144129	0.0593985	-0.0486106	-0.0135216	-0.0734485	AC	AC	AC.like	0.0417256
Alisertib	20830	4485	2.38118	-0.0675323	-0.251954	G1	-0.00914365	-0.0178996	0.046908	-0.144129	0.0593985	-0.0486106	-0.0135216	-0.0734485	AC	AC	NPC.like	-0.0231744
Alisertib	20830	4485	2.38118	-0.0675323	-0.251954	G1	-0.00914365	-0.0178996	0.046908	-0.144129	0.0593985	-0.0486106	-0.0135216	-0.0734485	AC	AC	OPC.like	-0.0630834
Alisertib	31600	4557	0.427215	-0.142647	-0.24019	G1	-0.0751298	-0.0567142	0.183162	0.143305	0.0397476	0.163233	-0.065922	-0.0400391	MES	MES1	MES.like	0.179084
Alisertib	31600	4557	0.427215	-0.142647	-0.24019	G1	-0.0751298	-0.0567142	0.183162	0.143305	0.0397476	0.163233	-0.065922	-0.0400391	MES	MES1	AC.like	0.0220746
Alisertib	31600	4557	0.427215	-0.142647	-0.24019	G1	-0.0751298	-0.0567142	0.183162	0.143305	0.0397476	0.163233	-0.065922	-0.0400391	MES	MES1	NPC.like	-0.0755748
Alisertib	31600	4557	0.427215	-0.142647	-0.24019	G1	-0.0751298	-0.0567142	0.183162	0.143305	0.0397476	0.163233	-0.065922	-0.0400391	MES	MES1	OPC.like	-0.029674
Alisertib	30314	5159	5.00099	0.208061	-0.039939	S	-0.0524818	-0.0305277	0.0208266	0.0675641	0.0562859	0.0441953	-0.0415048	0.0317411	MES	MES2	MES.like	0.0600465
Alisertib	30314	5159	5.00099	0.208061	-0.039939	S	-0.0524818	-0.0305277	0.0208266	0.0675641	0.0562859	0.0441953	-0.0415048	0.0317411	MES	MES2	AC.like	0.0386129
Alisertib	30314	5159	5.00099	0.208061	-0.039939	S	-0.0524818	-0.0305277	0.0208266	0.0675641	0.0562859	0.0441953	-0.0415048	0.0317411	MES	MES2	NPC.like	-0.0511576
Alisertib	30314	5159	5.00099	0.208061	-0.039939	S	-0.0524818	-0.0305277	0.0208266	0.0675641	0.0562859	0.0441953	-0.0415048	0.0317411	MES	MES2	OPC.like	0.0421062
Alisertib	29284	5231	5.0403	-0.0336143	0.378492	G2M	-0.0897919	-0.0260926	0.0940572	0.0615475	-0.0584078	0.0778024	-0.0579423	-0.0384372	MES	MES1	MES.like	0.0936535
Alisertib	29284	5231	5.0403	-0.0336143	0.378492	G2M	-0.0897919	-0.0260926	0.0940572	0.0615475	-0.0584078	0.0778024	-0.0579423	-0.0384372	MES	MES1	AC.like	-0.0760808
Alisertib	29284	5231	5.0403	-0.0336143	0.378492	G2M	-0.0897919	-0.0260926	0.0940572	0.0615475	-0.0584078	0.0778024	-0.0579423	-0.0384372	MES	MES1	NPC.like	-0.0675951
Alisertib	29284	5231	5.0403	-0.0336143	0.378492	G2M	-0.0897919	-0.0260926	0.0940572	0.0615475	-0.0584078	0.0778024	-0.0579423	-0.0384372	MES	MES1	OPC.like	-0.0280721
Alisertib	25576	5292	8.58617	0.0660534	0.290852	G2M	0.0222762	0.0330909	-0.0937598	-0.0887446	0.0253712	-0.0912522	0.0276836	-0.0103005	NPC	NPC2	MES.like	-0.0754011
Alisertib	25576	5292	8.58617	0.0660534	0.290852	G2M	0.0222762	0.0330909	-0.0937598	-0.0887446	0.0253712	-0.0912522	0.0276836	-0.0103005	NPC	NPC2	AC.like	0.00769826
Alisertib	25576	5292	8.58617	0.0660534	0.290852	G2M	0.0222762	0.0330909	-0.0937598	-0.0887446	0.0253712	-0.0912522	0.0276836	-0.0103005	NPC	NPC2	NPC.like	0.0180307
Alisertib	25576	5292	8.58617	0.0660534	0.290852	G2M	0.0222762	0.0330909	-0.0937598	-0.0887446	0.0253712	-0.0912522	0.0276836	-0.0103005	NPC	NPC2	OPC.like	6.46524e-05
Alisertib	35135	5750	1.69062	0.0454643	-0.228036	S	0.0268719	0.0361254	0.178097	0.0180041	0.0695177	0.0980507	0.0314986	0.0062699	MES	MES1	MES.like	0.113902
Alisertib	35135	5750	1.69062	0.0454643	-0.228036	S	0.0268719	0.0361254	0.178097	0.0180041	0.0695177	0.0980507	0.0314986	0.0062699	MES	MES1	AC.like	0.0518448
Alisertib	35135	5750	1.69062	0.0454643	-0.228036	S	0.0268719	0.0361254	0.178097	0.0180041	0.0695177	0.0980507	0.0314986	0.0062699	MES	MES1	NPC.like	0.0218458
Alisertib	35135	5750	1.69062	0.0454643	-0.228036	S	0.0268719	0.0361254	0.178097	0.0180041	0.0695177	0.0980507	0.0314986	0.0062699	MES	MES1	OPC.like	0.016635
Alisertib	30893	5518	7.67164	-0.0842668	-0.0197924	G1	-0.00714223	0.0425622	0.064736	-0.0389056	0.00946273	0.0129152	0.01771	0.00121433	MES	MES1	MES.like	0.0287663
Alisertib	30893	5518	7.67164	-0.0842668	-0.0197924	G1	-0.00714223	0.0425622	0.064736	-0.0389056	0.00946273	0.0129152	0.01771	0.00121433	MES	MES1	AC.like	-0.00821022
Alisertib	30893	5518	7.67164	-0.0842668	-0.0197924	G1	-0.00714223	0.0425622	0.064736	-0.0389056	0.00946273	0.0129152	0.01771	0.00121433	MES	MES1	NPC.like	0.00805718
Alisertib	30893	5518	7.67164	-0.0842668	-0.0197924	G1	-0.00714223	0.0425622	0.064736	-0.0389056	0.00946273	0.0129152	0.01771	0.00121433	MES	MES1	OPC.like	0.0115795
Alisertib	25651	4757	3.14997	-0.046759	-0.158268	G1	-0.0281566	-0.039157	0.0892512	0.00371806	-0.0490178	0.0464846	-0.0336568	-0.0762063	MES	MES1	MES.like	0.0623358
Alisertib	25651	4757	3.14997	-0.046759	-0.158268	G1	-0.0281566	-0.039157	0.0892512	0.00371806	-0.0490178	0.0464846	-0.0336568	-0.0762063	MES	MES1	AC.like	-0.0666907
Alisertib	25651	4757	3.14997	-0.046759	-0.158268	G1	-0.0281566	-0.039157	0.0892512	0.00371806	-0.0490178	0.0464846	-0.0336568	-0.0762063	MES	MES1	NPC.like	-0.0433096
Alisertib	25651	4757	3.14997	-0.046759	-0.158268	G1	-0.0281566	-0.039157	0.0892512	0.00371806	-0.0490178	0.0464846	-0.0336568	-0.0762063	MES	MES1	OPC.like	-0.0658412
Alisertib	34915	5678	1.96191	-0.0302662	0.35577	G2M	-0.0719616	-0.0670665	0.134044	0.145059	-0.0122617	0.139551	-0.0695141	0.0345405	MES	MES2	MES.like	0.155403
Alisertib	34915	5678	1.96191	-0.0302662	0.35577	G2M	-0.0719616	-0.0670665	0.134044	0.145059	-0.0122617	0.139551	-0.0695141	0.0345405	MES	MES2	AC.like	-0.0299347
Alisertib	34915	5678	1.96191	-0.0302662	0.35577	G2M	-0.0719616	-0.0670665	0.134044	0.145059	-0.0122617	0.139551	-0.0695141	0.0345405	MES	MES2	NPC.like	-0.0791669
Alisertib	34915	5678	1.96191	-0.0302662	0.35577	G2M	-0.0719616	-0.0670665	0.134044	0.145059	-0.0122617	0.139551	-0.0695141	0.0345405	MES	MES2	OPC.like	0.0449056
Alisertib	30463	5675	3.50589	0.255602	0.169745	S	-0.00590511	-0.044106	0.152893	-0.0359755	0.0997008	0.0584587	-0.0250056	0.125174	MES	MES1	MES.like	0.0743099
Alisertib	30463	5675	3.50589	0.255602	0.169745	S	-0.00590511	-0.044106	0.152893	-0.0359755	0.0997008	0.0584587	-0.0250056	0.125174	MES	MES1	AC.like	0.0820279
Alisertib	30463	5675	3.50589	0.255602	0.169745	S	-0.00590511	-0.044106	0.152893	-0.0359755	0.0997008	0.0584587	-0.0250056	0.125174	MES	MES1	NPC.like	-0.0346584
Alisertib	30463	5675	3.50589	0.255602	0.169745	S	-0.00590511	-0.044106	0.152893	-0.0359755	0.0997008	0.0584587	-0.0250056	0.125174	MES	MES1	OPC.like	0.135539
Alisertib	30902	5579	7.91858	0.211649	0.239045	G2M	-0.104925	-0.0605728	0.0384276	-0.0297818	-0.0530812	0.0043229	-0.0827488	0.037898	MES	MES1	MES.like	0.020174
Alisertib	30902	5579	7.91858	0.211649	0.239045	G2M	-0.104925	-0.0605728	0.0384276	-0.0297818	-0.0530812	0.0043229	-0.0827488	0.037898	MES	MES1	AC.like	-0.0707541
Alisertib	30902	5579	7.91858	0.211649	0.239045	G2M	-0.104925	-0.0605728	0.0384276	-0.0297818	-0.0530812	0.0043229	-0.0827488	0.037898	MES	MES1	NPC.like	-0.0924017
Alisertib	30902	5579	7.91858	0.211649	0.239045	G2M	-0.104925	-0.0605728	0.0384276	-0.0297818	-0.0530812	0.0043229	-0.0827488	0.037898	MES	MES1	OPC.like	0.0482631
Alisertib	13194	3650	7.26846	-0.165119	-0.265381	G1	-0.0100973	0.0610308	-0.0182936	-0.0841386	-0.0197757	-0.0512161	0.0254668	-0.00716702	NPC	NPC2	MES.like	-0.035365
Alisertib	13194	3650	7.26846	-0.165119	-0.265381	G1	-0.0100973	0.0610308	-0.0182936	-0.0841386	-0.0197757	-0.0512161	0.0254668	-0.00716702	NPC	NPC2	AC.like	-0.0374486
Alisertib	13194	3650	7.26846	-0.165119	-0.265381	G1	-0.0100973	0.0610308	-0.0182936	-0.0841386	-0.0197757	-0.0512161	0.0254668	-0.00716702	NPC	NPC2	NPC.like	0.0158139
Alisertib	13194	3650	7.26846	-0.165119	-0.265381	G1	-0.0100973	0.0610308	-0.0182936	-0.0841386	-0.0197757	-0.0512161	0.0254668	-0.00716702	NPC	NPC2	OPC.like	0.00319812
Alisertib	25542	4525	3.13993	0.28536	0.821774	G2M	-0.083868	-0.00745911	0.0293124	0.0647039	0.0476673	0.0470081	-0.0456635	0.0691166	OPC	OPC	MES.like	0.0628593
Alisertib	25542	4525	3.13993	0.28536	0.821774	G2M	-0.083868	-0.00745911	0.0293124	0.0647039	0.0476673	0.0470081	-0.0456635	0.0691166	OPC	OPC	AC.like	0.0299944
Alisertib	25542	4525	3.13993	0.28536	0.821774	G2M	-0.083868	-0.00745911	0.0293124	0.0647039	0.0476673	0.0470081	-0.0456635	0.0691166	OPC	OPC	NPC.like	-0.0553164
Alisertib	25542	4525	3.13993	0.28536	0.821774	G2M	-0.083868	-0.00745911	0.0293124	0.0647039	0.0476673	0.0470081	-0.0456635	0.0691166	OPC	OPC	OPC.like	0.0794817
Alisertib	30217	5686	3.16709	0.0745204	0.497185	G2M	0.024577	0.0424589	0.0591019	-0.0257183	0.000371824	0.0166918	0.0335179	0.10248	OPC	OPC	MES.like	0.0325429
Alisertib	30217	5686	3.16709	0.0745204	0.497185	G2M	0.024577	0.0424589	0.0591019	-0.0257183	0.000371824	0.0166918	0.0335179	0.10248	OPC	OPC	AC.like	-0.0173011
Alisertib	30217	5686	3.16709	0.0745204	0.497185	G2M	0.024577	0.0424589	0.0591019	-0.0257183	0.000371824	0.0166918	0.0335179	0.10248	OPC	OPC	NPC.like	0.0238651
Alisertib	30217	5686	3.16709	0.0745204	0.497185	G2M	0.024577	0.0424589	0.0591019	-0.0257183	0.000371824	0.0166918	0.0335179	0.10248	OPC	OPC	OPC.like	0.112846
Alisertib	39869	5866	2.87943	-0.00236937	0.337169	G2M	-0.0570982	-0.0541918	0.0167676	-0.0317767	-0.0141923	-0.00750454	-0.055645	-0.0181802	MES	MES1	MES.like	0.0083466
Alisertib	39869	5866	2.87943	-0.00236937	0.337169	G2M	-0.0570982	-0.0541918	0.0167676	-0.0317767	-0.0141923	-0.00750454	-0.055645	-0.0181802	MES	MES1	AC.like	-0.0318652
Alisertib	39869	5866	2.87943	-0.00236937	0.337169	G2M	-0.0570982	-0.0541918	0.0167676	-0.0317767	-0.0141923	-0.00750454	-0.055645	-0.0181802	MES	MES1	NPC.like	-0.0652978
Alisertib	39869	5866	2.87943	-0.00236937	0.337169	G2M	-0.0570982	-0.0541918	0.0167676	-0.0317767	-0.0141923	-0.00750454	-0.055645	-0.0181802	MES	MES1	OPC.like	-0.0078151
Alisertib	19539	4295	6.59194	0.0460935	0.185858	G2M	-0.0566165	-0.0671955	0.00577023	0.156574	-0.0263753	0.0811721	-0.061906	-0.0207725	MES	MES2	MES.like	0.0970232
Alisertib	19539	4295	6.59194	0.0460935	0.185858	G2M	-0.0566165	-0.0671955	0.00577023	0.156574	-0.0263753	0.0811721	-0.061906	-0.0207725	MES	MES2	AC.like	-0.0440482
Alisertib	19539	4295	6.59194	0.0460935	0.185858	G2M	-0.0566165	-0.0671955	0.00577023	0.156574	-0.0263753	0.0811721	-0.061906	-0.0207725	MES	MES2	NPC.like	-0.0715588
Alisertib	19539	4295	6.59194	0.0460935	0.185858	G2M	-0.0566165	-0.0671955	0.00577023	0.156574	-0.0263753	0.0811721	-0.061906	-0.0207725	MES	MES2	OPC.like	-0.0104073
Alisertib	29236	5680	6.00629	0.0445889	-0.192503	S	0.0248784	0.0166099	0.0166714	0.0389447	0.0501369	0.0278081	0.0207441	0.0040167	AC	AC	MES.like	0.0436592
Alisertib	29236	5680	6.00629	0.0445889	-0.192503	S	0.0248784	0.0166099	0.0166714	0.0389447	0.0501369	0.0278081	0.0207441	0.0040167	AC	AC	AC.like	0.0324639
Alisertib	29236	5680	6.00629	0.0445889	-0.192503	S	0.0248784	0.0166099	0.0166714	0.0389447	0.0501369	0.0278081	0.0207441	0.0040167	AC	AC	NPC.like	0.0110913
Alisertib	29236	5680	6.00629	0.0445889	-0.192503	S	0.0248784	0.0166099	0.0166714	0.0389447	0.0501369	0.0278081	0.0207441	0.0040167	AC	AC	OPC.like	0.0143818
Alisertib	26281	5004	7.56821	-0.0261564	0.515133	G2M	-0.081472	0.00605851	0.133475	0.0851501	0.00485066	0.109312	-0.0377068	-0.0273715	MES	MES1	MES.like	0.125164
Alisertib	26281	5004	7.56821	-0.0261564	0.515133	G2M	-0.081472	0.00605851	0.133475	0.0851501	0.00485066	0.109312	-0.0377068	-0.0273715	MES	MES1	AC.like	-0.0128223
Alisertib	26281	5004	7.56821	-0.0261564	0.515133	G2M	-0.081472	0.00605851	0.133475	0.0851501	0.00485066	0.109312	-0.0377068	-0.0273715	MES	MES1	NPC.like	-0.0473596
Alisertib	26281	5004	7.56821	-0.0261564	0.515133	G2M	-0.081472	0.00605851	0.133475	0.0851501	0.00485066	0.109312	-0.0377068	-0.0273715	MES	MES1	OPC.like	-0.0170063
Alisertib	33395	5658	3.91376	0.0115807	0.702546	G2M	0.00265269	-0.0543293	0.056707	-0.0879575	0.101434	-0.0156253	-0.0258383	-0.0144946	AC	AC	MES.like	0.000225852
Alisertib	33395	5658	3.91376	0.0115807	0.702546	G2M	0.00265269	-0.0543293	0.056707	-0.0879575	0.101434	-0.0156253	-0.0258383	-0.0144946	AC	AC	AC.like	0.083761
Alisertib	33395	5658	3.91376	0.0115807	0.702546	G2M	0.00265269	-0.0543293	0.056707	-0.0879575	0.101434	-0.0156253	-0.0258383	-0.0144946	AC	AC	NPC.like	-0.0354911
Alisertib	33395	5658	3.91376	0.0115807	0.702546	G2M	0.00265269	-0.0543293	0.056707	-0.0879575	0.101434	-0.0156253	-0.0258383	-0.0144946	AC	AC	OPC.like	-0.00412949
Alisertib	10716	3144	6.75625	-0.125594	-0.283399	G1	0.0491501	0.0269594	0.0310619	-0.18682	-0.0175169	-0.0778792	0.0380547	0.0220591	NPC	NPC1	MES.like	-0.062028
Alisertib	10716	3144	6.75625	-0.125594	-0.283399	G1	0.0491501	0.0269594	0.0310619	-0.18682	-0.0175169	-0.0778792	0.0380547	0.0220591	NPC	NPC1	AC.like	-0.0351899
Alisertib	10716	3144	6.75625	-0.125594	-0.283399	G1	0.0491501	0.0269594	0.0310619	-0.18682	-0.0175169	-0.0778792	0.0380547	0.0220591	NPC	NPC1	NPC.like	0.0284019
Alisertib	10716	3144	6.75625	-0.125594	-0.283399	G1	0.0491501	0.0269594	0.0310619	-0.18682	-0.0175169	-0.0778792	0.0380547	0.0220591	NPC	NPC1	OPC.like	0.0324243
Alisertib	51602	5843	0.689896	-0.102804	0.163641	G2M	-0.0707096	-0.087645	0.0813023	0.260524	-0.0213235	0.170913	-0.0791773	-0.0671866	MES	MES2	MES.like	0.186764
Alisertib	51602	5843	0.689896	-0.102804	0.163641	G2M	-0.0707096	-0.087645	0.0813023	0.260524	-0.0213235	0.170913	-0.0791773	-0.0671866	MES	MES2	AC.like	-0.0389965
Alisertib	51602	5843	0.689896	-0.102804	0.163641	G2M	-0.0707096	-0.087645	0.0813023	0.260524	-0.0213235	0.170913	-0.0791773	-0.0671866	MES	MES2	NPC.like	-0.0888301
Alisertib	51602	5843	0.689896	-0.102804	0.163641	G2M	-0.0707096	-0.087645	0.0813023	0.260524	-0.0213235	0.170913	-0.0791773	-0.0671866	MES	MES2	OPC.like	-0.0568214
Alisertib	10550	3222	3.54502	-0.0733351	-0.283438	G1	-0.00206188	0.0618311	-0.0269218	-0.115289	0.0389337	-0.0711054	0.0298846	-0.05644	NPC	NPC2	MES.like	-0.0552543
Alisertib	10550	3222	3.54502	-0.0733351	-0.283438	G1	-0.00206188	0.0618311	-0.0269218	-0.115289	0.0389337	-0.0711054	0.0298846	-0.05644	NPC	NPC2	AC.like	0.0212607
Alisertib	10550	3222	3.54502	-0.0733351	-0.283438	G1	-0.00206188	0.0618311	-0.0269218	-0.115289	0.0389337	-0.0711054	0.0298846	-0.05644	NPC	NPC2	NPC.like	0.0202318
Alisertib	10550	3222	3.54502	-0.0733351	-0.283438	G1	-0.00206188	0.0618311	-0.0269218	-0.115289	0.0389337	-0.0711054	0.0298846	-0.05644	NPC	NPC2	OPC.like	-0.0460749
Alisertib	34683	5702	3.42531	0.0333297	-0.0670867	S	-0.0815454	-0.0564876	0.0339554	-0.0130064	0.0708875	0.0104745	-0.0690165	-0.0283647	AC	AC	MES.like	0.0263256
Alisertib	34683	5702	3.42531	0.0333297	-0.0670867	S	-0.0815454	-0.0564876	0.0339554	-0.0130064	0.0708875	0.0104745	-0.0690165	-0.0283647	AC	AC	AC.like	0.0532146
Alisertib	34683	5702	3.42531	0.0333297	-0.0670867	S	-0.0815454	-0.0564876	0.0339554	-0.0130064	0.0708875	0.0104745	-0.0690165	-0.0283647	AC	AC	NPC.like	-0.0786693
Alisertib	34683	5702	3.42531	0.0333297	-0.0670867	S	-0.0815454	-0.0564876	0.0339554	-0.0130064	0.0708875	0.0104745	-0.0690165	-0.0283647	AC	AC	OPC.like	-0.0179996
Alisertib	11054	3278	3.52813	-0.125277	-0.278869	G1	-0.0498846	-0.0562373	-0.00666146	-0.0290892	0.00728871	-0.0178753	-0.0530609	-0.0624294	AC	AC	MES.like	-0.00202421
Alisertib	11054	3278	3.52813	-0.125277	-0.278869	G1	-0.0498846	-0.0562373	-0.00666146	-0.0290892	0.00728871	-0.0178753	-0.0530609	-0.0624294	AC	AC	AC.like	-0.0103842
Alisertib	11054	3278	3.52813	-0.125277	-0.278869	G1	-0.0498846	-0.0562373	-0.00666146	-0.0290892	0.00728871	-0.0178753	-0.0530609	-0.0624294	AC	AC	NPC.like	-0.0627138
Alisertib	11054	3278	3.52813	-0.125277	-0.278869	G1	-0.0498846	-0.0562373	-0.00666146	-0.0290892	0.00728871	-0.0178753	-0.0530609	-0.0624294	AC	AC	OPC.like	-0.0520642
Alisertib	11087	3112	2.32705	-0.16402	-0.316985	G1	-0.0584959	-0.0695605	0.0692775	-0.0777449	0.0602742	-0.00423367	-0.0640282	-0.0513715	MES	MES1	MES.like	0.0116175
Alisertib	11087	3112	2.32705	-0.16402	-0.316985	G1	-0.0584959	-0.0695605	0.0692775	-0.0777449	0.0602742	-0.00423367	-0.0640282	-0.0513715	MES	MES1	AC.like	0.0426012
Alisertib	11087	3112	2.32705	-0.16402	-0.316985	G1	-0.0584959	-0.0695605	0.0692775	-0.0777449	0.0602742	-0.00423367	-0.0640282	-0.0513715	MES	MES1	NPC.like	-0.073681
Alisertib	11087	3112	2.32705	-0.16402	-0.316985	G1	-0.0584959	-0.0695605	0.0692775	-0.0777449	0.0602742	-0.00423367	-0.0640282	-0.0513715	MES	MES1	OPC.like	-0.0410064
Alisertib	18520	4411	2.93197	-0.118094	-0.296499	G1	-0.00753478	-0.0312304	-0.102602	-0.171248	-0.0367803	-0.136925	-0.0193826	-0.0468364	NPC	NPC1	MES.like	-0.121074
Alisertib	18520	4411	2.93197	-0.118094	-0.296499	G1	-0.00753478	-0.0312304	-0.102602	-0.171248	-0.0367803	-0.136925	-0.0193826	-0.0468364	NPC	NPC1	AC.like	-0.0544532
Alisertib	18520	4411	2.93197	-0.118094	-0.296499	G1	-0.00753478	-0.0312304	-0.102602	-0.171248	-0.0367803	-0.136925	-0.0193826	-0.0468364	NPC	NPC1	NPC.like	-0.0290354
Alisertib	18520	4411	2.93197	-0.118094	-0.296499	G1	-0.00753478	-0.0312304	-0.102602	-0.171248	-0.0367803	-0.136925	-0.0193826	-0.0468364	NPC	NPC1	OPC.like	-0.0364713
Alisertib	18274	4494	4.85389	0.0577904	0.329367	G2M	0.0617365	0.170751	0.0350229	-0.1355	0.0217499	-0.0502384	0.116244	0.0424698	NPC	NPC2	MES.like	-0.0343873
Alisertib	18274	4494	4.85389	0.0577904	0.329367	G2M	0.0617365	0.170751	0.0350229	-0.1355	0.0217499	-0.0502384	0.116244	0.0424698	NPC	NPC2	AC.like	0.00407692
Alisertib	18274	4494	4.85389	0.0577904	0.329367	G2M	0.0617365	0.170751	0.0350229	-0.1355	0.0217499	-0.0502384	0.116244	0.0424698	NPC	NPC2	NPC.like	0.106591
Alisertib	18274	4494	4.85389	0.0577904	0.329367	G2M	0.0617365	0.170751	0.0350229	-0.1355	0.0217499	-0.0502384	0.116244	0.0424698	NPC	NPC2	OPC.like	0.0528349
Alisertib	22670	4278	2.9378	-0.143722	-0.277357	G1	-0.096495	-0.116702	-0.0983842	-0.115078	-0.057124	-0.106731	-0.106598	-0.0654607	AC	AC	MES.like	-0.0908801
Alisertib	22670	4278	2.9378	-0.143722	-0.277357	G1	-0.096495	-0.116702	-0.0983842	-0.115078	-0.057124	-0.106731	-0.106598	-0.0654607	AC	AC	AC.like	-0.074797
Alisertib	22670	4278	2.9378	-0.143722	-0.277357	G1	-0.096495	-0.116702	-0.0983842	-0.115078	-0.057124	-0.106731	-0.106598	-0.0654607	AC	AC	NPC.like	-0.116251
Alisertib	22670	4278	2.9378	-0.143722	-0.277357	G1	-0.096495	-0.116702	-0.0983842	-0.115078	-0.057124	-0.106731	-0.106598	-0.0654607	AC	AC	OPC.like	-0.0550956
Alisertib	26739	5274	4.58132	0.0663652	-0.243755	S	-0.00855284	0.00729221	0.0910479	-0.0627945	-0.0137744	0.0141267	-0.000630314	0.0157476	MES	MES1	MES.like	0.0299779
Alisertib	26739	5274	4.58132	0.0663652	-0.243755	S	-0.00855284	0.00729221	0.0910479	-0.0627945	-0.0137744	0.0141267	-0.000630314	0.0157476	MES	MES1	AC.like	-0.0314474
Alisertib	26739	5274	4.58132	0.0663652	-0.243755	S	-0.00855284	0.00729221	0.0910479	-0.0627945	-0.0137744	0.0141267	-0.000630314	0.0157476	MES	MES1	NPC.like	-0.0102831
Alisertib	26739	5274	4.58132	0.0663652	-0.243755	S	-0.00855284	0.00729221	0.0910479	-0.0627945	-0.0137744	0.0141267	-0.000630314	0.0157476	MES	MES1	OPC.like	0.0261127
Alisertib	16272	4208	4.55383	0.0237945	0.309592	G2M	-0.0344255	0.0384107	0.0592702	-0.142094	-0.00105734	-0.0414121	0.00199261	-0.0279434	MES	MES1	MES.like	-0.0255609
Alisertib	16272	4208	4.55383	0.0237945	0.309592	G2M	-0.0344255	0.0384107	0.0592702	-0.142094	-0.00105734	-0.0414121	0.00199261	-0.0279434	MES	MES1	AC.like	-0.0187303
Alisertib	16272	4208	4.55383	0.0237945	0.309592	G2M	-0.0344255	0.0384107	0.0592702	-0.142094	-0.00105734	-0.0414121	0.00199261	-0.0279434	MES	MES1	NPC.like	-0.00766021
Alisertib	16272	4208	4.55383	0.0237945	0.309592	G2M	-0.0344255	0.0384107	0.0592702	-0.142094	-0.00105734	-0.0414121	0.00199261	-0.0279434	MES	MES1	OPC.like	-0.0175783
Alisertib	27341	5111	3.7014	-0.198393	-0.28864	G1	-0.000232953	-0.0551088	0.221324	-0.0253112	0.0763111	0.0980063	-0.0276709	0.045294	MES	MES1	MES.like	0.113857
Alisertib	27341	5111	3.7014	-0.198393	-0.28864	G1	-0.000232953	-0.0551088	0.221324	-0.0253112	0.0763111	0.0980063	-0.0276709	0.045294	MES	MES1	AC.like	0.0586381
Alisertib	27341	5111	3.7014	-0.198393	-0.28864	G1	-0.000232953	-0.0551088	0.221324	-0.0253112	0.0763111	0.0980063	-0.0276709	0.045294	MES	MES1	NPC.like	-0.0373237
Alisertib	27341	5111	3.7014	-0.198393	-0.28864	G1	-0.000232953	-0.0551088	0.221324	-0.0253112	0.0763111	0.0980063	-0.0276709	0.045294	MES	MES1	OPC.like	0.0556591
Alisertib	14496	3719	4.76683	-0.0998747	-0.336295	G1	-0.0618019	0.0121824	0.0845627	0.037626	0.0293159	0.0610943	-0.0248097	-0.028335	MES	MES1	MES.like	0.0769455
Alisertib	14496	3719	4.76683	-0.0998747	-0.336295	G1	-0.0618019	0.0121824	0.0845627	0.037626	0.0293159	0.0610943	-0.0248097	-0.028335	MES	MES1	AC.like	0.011643
Alisertib	14496	3719	4.76683	-0.0998747	-0.336295	G1	-0.0618019	0.0121824	0.0845627	0.037626	0.0293159	0.0610943	-0.0248097	-0.028335	MES	MES1	NPC.like	-0.0344625
Alisertib	14496	3719	4.76683	-0.0998747	-0.336295	G1	-0.0618019	0.0121824	0.0845627	0.037626	0.0293159	0.0610943	-0.0248097	-0.028335	MES	MES1	OPC.like	-0.0179699
Alisertib	11608	3347	4.36768	-0.107243	-0.281782	G1	-0.0151945	-0.0106235	0.10331	-0.161298	0.00848897	-0.0289939	-0.012909	-0.0495922	MES	MES1	MES.like	-0.0131427
Alisertib	11608	3347	4.36768	-0.107243	-0.281782	G1	-0.0151945	-0.0106235	0.10331	-0.161298	0.00848897	-0.0289939	-0.012909	-0.0495922	MES	MES1	AC.like	-0.00918399
Alisertib	11608	3347	4.36768	-0.107243	-0.281782	G1	-0.0151945	-0.0106235	0.10331	-0.161298	0.00848897	-0.0289939	-0.012909	-0.0495922	MES	MES1	NPC.like	-0.0225618
Alisertib	11608	3347	4.36768	-0.107243	-0.281782	G1	-0.0151945	-0.0106235	0.10331	-0.161298	0.00848897	-0.0289939	-0.012909	-0.0495922	MES	MES1	OPC.like	-0.0392271
Alisertib	30708	5155	2.13625	-0.0194821	0.734646	G2M	-0.00584959	-0.089478	0.1028	-0.091771	0.035769	0.00551463	-0.0476638	-0.0131207	MES	MES1	MES.like	0.0213658
Alisertib	30708	5155	2.13625	-0.0194821	0.734646	G2M	-0.00584959	-0.089478	0.1028	-0.091771	0.035769	0.00551463	-0.0476638	-0.0131207	MES	MES1	AC.like	0.018096
Alisertib	30708	5155	2.13625	-0.0194821	0.734646	G2M	-0.00584959	-0.089478	0.1028	-0.091771	0.035769	0.00551463	-0.0476638	-0.0131207	MES	MES1	NPC.like	-0.0573166
Alisertib	30708	5155	2.13625	-0.0194821	0.734646	G2M	-0.00584959	-0.089478	0.1028	-0.091771	0.035769	0.00551463	-0.0476638	-0.0131207	MES	MES1	OPC.like	-0.00275556
Alisertib	15026	3644	4.76507	-0.169514	-0.262448	G1	-0.120545	-0.00209473	0.114427	0.0124102	0.0192501	0.0634187	-0.0613197	-0.0709931	MES	MES1	MES.like	0.0792698
Alisertib	15026	3644	4.76507	-0.169514	-0.262448	G1	-0.120545	-0.00209473	0.114427	0.0124102	0.0192501	0.0634187	-0.0613197	-0.0709931	MES	MES1	AC.like	0.0015771
Alisertib	15026	3644	4.76507	-0.169514	-0.262448	G1	-0.120545	-0.00209473	0.114427	0.0124102	0.0192501	0.0634187	-0.0613197	-0.0709931	MES	MES1	NPC.like	-0.0709725
Alisertib	15026	3644	4.76507	-0.169514	-0.262448	G1	-0.120545	-0.00209473	0.114427	0.0124102	0.0192501	0.0634187	-0.0613197	-0.0709931	MES	MES1	OPC.like	-0.060628
Alisertib	23562	5112	3.87064	-0.128128	-0.294934	G1	0.0190347	0.0759793	0.0404629	0.0372261	-0.0241443	0.0388445	0.047507	-0.0657403	NPC	NPC2	MES.like	0.0546956
Alisertib	23562	5112	3.87064	-0.128128	-0.294934	G1	0.0190347	0.0759793	0.0404629	0.0372261	-0.0241443	0.0388445	0.047507	-0.0657403	NPC	NPC2	AC.like	-0.0418173
Alisertib	23562	5112	3.87064	-0.128128	-0.294934	G1	0.0190347	0.0759793	0.0404629	0.0372261	-0.0241443	0.0388445	0.047507	-0.0657403	NPC	NPC2	NPC.like	0.0378542
Alisertib	23562	5112	3.87064	-0.128128	-0.294934	G1	0.0190347	0.0759793	0.0404629	0.0372261	-0.0241443	0.0388445	0.047507	-0.0657403	NPC	NPC2	OPC.like	-0.0553751
Alisertib	22350	4481	4.66667	-0.0805888	-0.084858	G1	-0.0890415	0.0156882	0.0631084	-0.107209	0.045073	-0.0220505	-0.0366766	-0.0670864	MES	MES1	MES.like	-0.00619938
Alisertib	22350	4481	4.66667	-0.0805888	-0.084858	G1	-0.0890415	0.0156882	0.0631084	-0.107209	0.045073	-0.0220505	-0.0366766	-0.0670864	MES	MES1	AC.like	0.0274001
Alisertib	22350	4481	4.66667	-0.0805888	-0.084858	G1	-0.0890415	0.0156882	0.0631084	-0.107209	0.045073	-0.0220505	-0.0366766	-0.0670864	MES	MES1	NPC.like	-0.0463295
Alisertib	22350	4481	4.66667	-0.0805888	-0.084858	G1	-0.0890415	0.0156882	0.0631084	-0.107209	0.045073	-0.0220505	-0.0366766	-0.0670864	MES	MES1	OPC.like	-0.0567213
Alisertib	14061	3969	4.80762	-0.150168	-0.317329	G1	-0.0158993	0.0581461	-0.0287888	-0.170715	0.0144042	-0.0997517	0.0211234	-0.0190823	NPC	NPC2	MES.like	-0.0839006
Alisertib	14061	3969	4.80762	-0.150168	-0.317329	G1	-0.0158993	0.0581461	-0.0287888	-0.170715	0.0144042	-0.0997517	0.0211234	-0.0190823	NPC	NPC2	AC.like	-0.00326872
Alisertib	14061	3969	4.80762	-0.150168	-0.317329	G1	-0.0158993	0.0581461	-0.0287888	-0.170715	0.0144042	-0.0997517	0.0211234	-0.0190823	NPC	NPC2	NPC.like	0.0114706
Alisertib	14061	3969	4.80762	-0.150168	-0.317329	G1	-0.0158993	0.0581461	-0.0287888	-0.170715	0.0144042	-0.0997517	0.0211234	-0.0190823	NPC	NPC2	OPC.like	-0.00871717
Alisertib	20928	4486	6.14966	-0.15037	-0.275656	G1	-0.0448013	0.00637713	-0.126468	-0.0776649	0.0237083	-0.102066	-0.0192121	0.00891367	AC	AC	MES.like	-0.0862153
Alisertib	20928	4486	6.14966	-0.15037	-0.275656	G1	-0.0448013	0.00637713	-0.126468	-0.0776649	0.0237083	-0.102066	-0.0192121	0.00891367	AC	AC	AC.like	0.00603535
Alisertib	20928	4486	6.14966	-0.15037	-0.275656	G1	-0.0448013	0.00637713	-0.126468	-0.0776649	0.0237083	-0.102066	-0.0192121	0.00891367	AC	AC	NPC.like	-0.0288649
Alisertib	20928	4486	6.14966	-0.15037	-0.275656	G1	-0.0448013	0.00637713	-0.126468	-0.0776649	0.0237083	-0.102066	-0.0192121	0.00891367	AC	AC	OPC.like	0.0192788
Alisertib	19541	4175	4.42147	-0.0844429	-0.272944	G1	0.000154641	0.071036	0.185423	0.140439	0.0208875	0.162931	0.0355953	-0.00521616	MES	MES1	MES.like	0.178782
Alisertib	19541	4175	4.42147	-0.0844429	-0.272944	G1	0.000154641	0.071036	0.185423	0.140439	0.0208875	0.162931	0.0355953	-0.00521616	MES	MES1	AC.like	0.00321458
Alisertib	19541	4175	4.42147	-0.0844429	-0.272944	G1	0.000154641	0.071036	0.185423	0.140439	0.0208875	0.162931	0.0355953	-0.00521616	MES	MES1	NPC.like	0.0259425
Alisertib	19541	4175	4.42147	-0.0844429	-0.272944	G1	0.000154641	0.071036	0.185423	0.140439	0.0208875	0.162931	0.0355953	-0.00521616	MES	MES1	OPC.like	0.00514897
Alisertib	13687	3217	2.7033	-0.148254	-0.240658	G1	0.0402741	0.0185738	0.0750433	-0.179661	-0.0154034	-0.052309	0.0294239	-0.0118072	MES	MES1	MES.like	-0.0364578
Alisertib	13687	3217	2.7033	-0.148254	-0.240658	G1	0.0402741	0.0185738	0.0750433	-0.179661	-0.0154034	-0.052309	0.0294239	-0.0118072	MES	MES1	AC.like	-0.0330764
Alisertib	13687	3217	2.7033	-0.148254	-0.240658	G1	0.0402741	0.0185738	0.0750433	-0.179661	-0.0154034	-0.052309	0.0294239	-0.0118072	MES	MES1	NPC.like	0.0197711
Alisertib	13687	3217	2.7033	-0.148254	-0.240658	G1	0.0402741	0.0185738	0.0750433	-0.179661	-0.0154034	-0.052309	0.0294239	-0.0118072	MES	MES1	OPC.like	-0.00144211
Alisertib	23023	5261	4.73874	0.0799141	-0.175446	S	0.00102697	0.058698	-0.053484	-0.0645921	0.00717971	-0.0590381	0.0298625	-0.0171414	NPC	NPC2	MES.like	-0.0431869
Alisertib	23023	5261	4.73874	0.0799141	-0.175446	S	0.00102697	0.058698	-0.053484	-0.0645921	0.00717971	-0.0590381	0.0298625	-0.0171414	NPC	NPC2	AC.like	-0.0104932
Alisertib	23023	5261	4.73874	0.0799141	-0.175446	S	0.00102697	0.058698	-0.053484	-0.0645921	0.00717971	-0.0590381	0.0298625	-0.0171414	NPC	NPC2	NPC.like	0.0202097
Alisertib	23023	5261	4.73874	0.0799141	-0.175446	S	0.00102697	0.058698	-0.053484	-0.0645921	0.00717971	-0.0590381	0.0298625	-0.0171414	NPC	NPC2	OPC.like	-0.00677623
Alisertib	25933	5326	6.77901	-0.017468	-0.257612	G1	-0.0263722	0.0635883	-0.0471101	-0.0521747	0.0850653	-0.0496424	0.018608	-0.0228016	AC	AC	MES.like	-0.0337912
Alisertib	25933	5326	6.77901	-0.017468	-0.257612	G1	-0.0263722	0.0635883	-0.0471101	-0.0521747	0.0850653	-0.0496424	0.018608	-0.0228016	AC	AC	AC.like	0.0673923
Alisertib	25933	5326	6.77901	-0.017468	-0.257612	G1	-0.0263722	0.0635883	-0.0471101	-0.0521747	0.0850653	-0.0496424	0.018608	-0.0228016	AC	AC	NPC.like	0.00895519
Alisertib	25933	5326	6.77901	-0.017468	-0.257612	G1	-0.0263722	0.0635883	-0.0471101	-0.0521747	0.0850653	-0.0496424	0.018608	-0.0228016	AC	AC	OPC.like	-0.0124365
Alisertib	22384	4881	8.6535	0.127394	-0.189714	S	-0.0647113	-0.00311792	-0.0321917	-0.00170226	0.0566226	-0.016947	-0.0339146	-0.0445971	AC	AC	MES.like	-0.00109584
Alisertib	22384	4881	8.6535	0.127394	-0.189714	S	-0.0647113	-0.00311792	-0.0321917	-0.00170226	0.0566226	-0.016947	-0.0339146	-0.0445971	AC	AC	AC.like	0.0389496
Alisertib	22384	4881	8.6535	0.127394	-0.189714	S	-0.0647113	-0.00311792	-0.0321917	-0.00170226	0.0566226	-0.016947	-0.0339146	-0.0445971	AC	AC	NPC.like	-0.0435674
Alisertib	22384	4881	8.6535	0.127394	-0.189714	S	-0.0647113	-0.00311792	-0.0321917	-0.00170226	0.0566226	-0.016947	-0.0339146	-0.0445971	AC	AC	OPC.like	-0.0342319
Alisertib	6757	2649	2.7231	-0.190423	-0.348695	G1	-0.0639857	0.0387672	0.00242793	0.100618	0.0416382	0.0515228	-0.0126092	-0.0252709	MES	MES2	MES.like	0.0673739
Alisertib	6757	2649	2.7231	-0.190423	-0.348695	G1	-0.0639857	0.0387672	0.00242793	0.100618	0.0416382	0.0515228	-0.0126092	-0.0252709	MES	MES2	AC.like	0.0239652
Alisertib	6757	2649	2.7231	-0.190423	-0.348695	G1	-0.0639857	0.0387672	0.00242793	0.100618	0.0416382	0.0515228	-0.0126092	-0.0252709	MES	MES2	NPC.like	-0.022262
Alisertib	6757	2649	2.7231	-0.190423	-0.348695	G1	-0.0639857	0.0387672	0.00242793	0.100618	0.0416382	0.0515228	-0.0126092	-0.0252709	MES	MES2	OPC.like	-0.0149058
Alisertib	18681	3914	3.58118	-0.16254	-0.302958	G1	-0.0716751	-0.0870513	0.0282386	0.0600798	0.0337161	0.0441592	-0.0793632	-0.0568554	MES	MES2	MES.like	0.0600103
Alisertib	18681	3914	3.58118	-0.16254	-0.302958	G1	-0.0716751	-0.0870513	0.0282386	0.0600798	0.0337161	0.0441592	-0.0793632	-0.0568554	MES	MES2	AC.like	0.0160431
Alisertib	18681	3914	3.58118	-0.16254	-0.302958	G1	-0.0716751	-0.0870513	0.0282386	0.0600798	0.0337161	0.0441592	-0.0793632	-0.0568554	MES	MES2	NPC.like	-0.0890161
Alisertib	18681	3914	3.58118	-0.16254	-0.302958	G1	-0.0716751	-0.0870513	0.0282386	0.0600798	0.0337161	0.0441592	-0.0793632	-0.0568554	MES	MES2	OPC.like	-0.0464902
Alisertib	14052	3863	5.72872	-0.213369	-0.308684	G1	-0.0106871	0.03879	0.224654	0.0505097	0.0363164	0.137582	0.0140515	-0.0258478	MES	MES1	MES.like	0.153433
Alisertib	14052	3863	5.72872	-0.213369	-0.308684	G1	-0.0106871	0.03879	0.224654	0.0505097	0.0363164	0.137582	0.0140515	-0.0258478	MES	MES1	AC.like	0.0186434
Alisertib	14052	3863	5.72872	-0.213369	-0.308684	G1	-0.0106871	0.03879	0.224654	0.0505097	0.0363164	0.137582	0.0140515	-0.0258478	MES	MES1	NPC.like	0.00439864
Alisertib	14052	3863	5.72872	-0.213369	-0.308684	G1	-0.0106871	0.03879	0.224654	0.0505097	0.0363164	0.137582	0.0140515	-0.0258478	MES	MES1	OPC.like	-0.0154827
Alisertib	29873	5565	2.77843	0.0727368	-0.283865	S	-0.0246018	0.0106747	0.0486958	-0.018763	-0.0475947	0.0149664	-0.00696355	-0.0126984	MES	MES1	MES.like	0.0308175
Alisertib	29873	5565	2.77843	0.0727368	-0.283865	S	-0.0246018	0.0106747	0.0486958	-0.018763	-0.0475947	0.0149664	-0.00696355	-0.0126984	MES	MES1	AC.like	-0.0652676
Alisertib	29873	5565	2.77843	0.0727368	-0.283865	S	-0.0246018	0.0106747	0.0486958	-0.018763	-0.0475947	0.0149664	-0.00696355	-0.0126984	MES	MES1	NPC.like	-0.0166164
Alisertib	29873	5565	2.77843	0.0727368	-0.283865	S	-0.0246018	0.0106747	0.0486958	-0.018763	-0.0475947	0.0149664	-0.00696355	-0.0126984	MES	MES1	OPC.like	-0.00233327
Alisertib	29507	5522	6.91022	0.0636889	0.319927	G2M	0.0484016	-0.0284681	0.0849189	-0.0136789	-0.0183817	0.03562	0.00996679	-0.0213524	MES	MES1	MES.like	0.0514711
Alisertib	29507	5522	6.91022	0.0636889	0.319927	G2M	0.0484016	-0.0284681	0.0849189	-0.0136789	-0.0183817	0.03562	0.00996679	-0.0213524	MES	MES1	AC.like	-0.0360546
Alisertib	29507	5522	6.91022	0.0636889	0.319927	G2M	0.0484016	-0.0284681	0.0849189	-0.0136789	-0.0183817	0.03562	0.00996679	-0.0213524	MES	MES1	NPC.like	0.000313968
Alisertib	29507	5522	6.91022	0.0636889	0.319927	G2M	0.0484016	-0.0284681	0.0849189	-0.0136789	-0.0183817	0.03562	0.00996679	-0.0213524	MES	MES1	OPC.like	-0.0109872
Alisertib	23503	4795	6.87572	-0.0527568	-0.225853	G1	-0.0695042	0.0717671	-0.0941516	0.00460236	-0.0565257	-0.0447746	0.00113145	-0.050178	NPC	NPC2	MES.like	-0.0289235
Alisertib	23503	4795	6.87572	-0.0527568	-0.225853	G1	-0.0695042	0.0717671	-0.0941516	0.00460236	-0.0565257	-0.0447746	0.00113145	-0.050178	NPC	NPC2	AC.like	-0.0741986
Alisertib	23503	4795	6.87572	-0.0527568	-0.225853	G1	-0.0695042	0.0717671	-0.0941516	0.00460236	-0.0565257	-0.0447746	0.00113145	-0.050178	NPC	NPC2	NPC.like	-0.00852137
Alisertib	23503	4795	6.87572	-0.0527568	-0.225853	G1	-0.0695042	0.0717671	-0.0941516	0.00460236	-0.0565257	-0.0447746	0.00113145	-0.050178	NPC	NPC2	OPC.like	-0.0398129
Alisertib	24170	4654	4.10012	-0.151449	-0.251932	G1	-0.0698789	-0.111497	0.046307	0.053866	0.0218589	0.0500865	-0.0906879	0.00736329	MES	MES2	MES.like	0.0659376
Alisertib	24170	4654	4.10012	-0.151449	-0.251932	G1	-0.0698789	-0.111497	0.046307	0.053866	0.0218589	0.0500865	-0.0906879	0.00736329	MES	MES2	AC.like	0.00418592
Alisertib	24170	4654	4.10012	-0.151449	-0.251932	G1	-0.0698789	-0.111497	0.046307	0.053866	0.0218589	0.0500865	-0.0906879	0.00736329	MES	MES2	NPC.like	-0.100341
Alisertib	24170	4654	4.10012	-0.151449	-0.251932	G1	-0.0698789	-0.111497	0.046307	0.053866	0.0218589	0.0500865	-0.0906879	0.00736329	MES	MES2	OPC.like	0.0177284
Alisertib	27426	5441	6.47196	0.307821	0.0249986	S	-0.0462218	-0.00381395	-0.00289981	0.00347813	0.0898711	0.000289161	-0.0250179	-0.028452	AC	AC	MES.like	0.0161403
Alisertib	27426	5441	6.47196	0.307821	0.0249986	S	-0.0462218	-0.00381395	-0.00289981	0.00347813	0.0898711	0.000289161	-0.0250179	-0.028452	AC	AC	AC.like	0.0721982
Alisertib	27426	5441	6.47196	0.307821	0.0249986	S	-0.0462218	-0.00381395	-0.00289981	0.00347813	0.0898711	0.000289161	-0.0250179	-0.028452	AC	AC	NPC.like	-0.0346707
Alisertib	27426	5441	6.47196	0.307821	0.0249986	S	-0.0462218	-0.00381395	-0.00289981	0.00347813	0.0898711	0.000289161	-0.0250179	-0.028452	AC	AC	OPC.like	-0.0180868
Alisertib	39215	5813	2.45569	-0.106159	-0.230491	G1	-0.0208359	0.0125324	0.101487	-0.044425	0.0133857	0.028531	-0.00415177	0.0212284	MES	MES1	MES.like	0.0443821
Alisertib	39215	5813	2.45569	-0.106159	-0.230491	G1	-0.0208359	0.0125324	0.101487	-0.044425	0.0133857	0.028531	-0.00415177	0.0212284	MES	MES1	AC.like	-0.0042873
Alisertib	39215	5813	2.45569	-0.106159	-0.230491	G1	-0.0208359	0.0125324	0.101487	-0.044425	0.0133857	0.028531	-0.00415177	0.0212284	MES	MES1	NPC.like	-0.0138046
Alisertib	39215	5813	2.45569	-0.106159	-0.230491	G1	-0.0208359	0.0125324	0.101487	-0.044425	0.0133857	0.028531	-0.00415177	0.0212284	MES	MES1	OPC.like	0.0315936
Alisertib	13541	3230	0.819733	-0.080877	-0.233013	G1	-0.0530924	-0.00548101	0.0675058	0.124145	2.66454e-05	0.0958253	-0.0292867	-0.0630737	MES	MES2	MES.like	0.111676
Alisertib	13541	3230	0.819733	-0.080877	-0.233013	G1	-0.0530924	-0.00548101	0.0675058	0.124145	2.66454e-05	0.0958253	-0.0292867	-0.0630737	MES	MES2	AC.like	-0.0176463
Alisertib	13541	3230	0.819733	-0.080877	-0.233013	G1	-0.0530924	-0.00548101	0.0675058	0.124145	2.66454e-05	0.0958253	-0.0292867	-0.0630737	MES	MES2	NPC.like	-0.0389395
Alisertib	13541	3230	0.819733	-0.080877	-0.233013	G1	-0.0530924	-0.00548101	0.0675058	0.124145	2.66454e-05	0.0958253	-0.0292867	-0.0630737	MES	MES2	OPC.like	-0.0527086
Alisertib	17738	4084	4.18875	-0.102349	-0.283487	G1	-0.0266706	0.0433901	0.169639	0.100488	0.0602645	0.135063	0.00835973	0.0217558	MES	MES1	MES.like	0.150915
Alisertib	17738	4084	4.18875	-0.102349	-0.283487	G1	-0.0266706	0.0433901	0.169639	0.100488	0.0602645	0.135063	0.00835973	0.0217558	MES	MES1	AC.like	0.0425916
Alisertib	17738	4084	4.18875	-0.102349	-0.283487	G1	-0.0266706	0.0433901	0.169639	0.100488	0.0602645	0.135063	0.00835973	0.0217558	MES	MES1	NPC.like	-0.0012931
Alisertib	17738	4084	4.18875	-0.102349	-0.283487	G1	-0.0266706	0.0433901	0.169639	0.100488	0.0602645	0.135063	0.00835973	0.0217558	MES	MES1	OPC.like	0.0321209
Alisertib	22059	4852	8.92153	0.19778	-0.0486352	S	-0.074425	-0.00724764	-0.126555	0.0228537	0.0736901	-0.0518508	-0.0408363	0.0066109	AC	AC	MES.like	-0.0359996
Alisertib	22059	4852	8.92153	0.19778	-0.0486352	S	-0.074425	-0.00724764	-0.126555	0.0228537	0.0736901	-0.0518508	-0.0408363	0.0066109	AC	AC	AC.like	0.0560172
Alisertib	22059	4852	8.92153	0.19778	-0.0486352	S	-0.074425	-0.00724764	-0.126555	0.0228537	0.0736901	-0.0518508	-0.0408363	0.0066109	AC	AC	NPC.like	-0.0504891
Alisertib	22059	4852	8.92153	0.19778	-0.0486352	S	-0.074425	-0.00724764	-0.126555	0.0228537	0.0736901	-0.0518508	-0.0408363	0.0066109	AC	AC	OPC.like	0.016976
Alisertib	28403	5335	7.25628	-0.0348781	-0.235297	G1	-0.00110925	-0.0198331	-0.0798974	-0.10523	-0.0277257	-0.0925637	-0.0104712	-0.046203	NPC	NPC1	MES.like	-0.0767126
Alisertib	28403	5335	7.25628	-0.0348781	-0.235297	G1	-0.00110925	-0.0198331	-0.0798974	-0.10523	-0.0277257	-0.0925637	-0.0104712	-0.046203	NPC	NPC1	AC.like	-0.0453987
Alisertib	28403	5335	7.25628	-0.0348781	-0.235297	G1	-0.00110925	-0.0198331	-0.0798974	-0.10523	-0.0277257	-0.0925637	-0.0104712	-0.046203	NPC	NPC1	NPC.like	-0.020124
Alisertib	28403	5335	7.25628	-0.0348781	-0.235297	G1	-0.00110925	-0.0198331	-0.0798974	-0.10523	-0.0277257	-0.0925637	-0.0104712	-0.046203	NPC	NPC1	OPC.like	-0.0358378
Alisertib	38289	5432	1.05252	-0.0350776	0.341508	G2M	-0.0577386	-0.0414015	0.195261	0.0410141	0.0713938	0.118138	-0.0495701	-0.0729836	MES	MES1	MES.like	0.133989
Alisertib	38289	5432	1.05252	-0.0350776	0.341508	G2M	-0.0577386	-0.0414015	0.195261	0.0410141	0.0713938	0.118138	-0.0495701	-0.0729836	MES	MES1	AC.like	0.0537208
Alisertib	38289	5432	1.05252	-0.0350776	0.341508	G2M	-0.0577386	-0.0414015	0.195261	0.0410141	0.0713938	0.118138	-0.0495701	-0.0729836	MES	MES1	NPC.like	-0.0592229
Alisertib	38289	5432	1.05252	-0.0350776	0.341508	G2M	-0.0577386	-0.0414015	0.195261	0.0410141	0.0713938	0.118138	-0.0495701	-0.0729836	MES	MES1	OPC.like	-0.0626185
Alisertib	39311	5096	1.80102	-0.112331	-0.261516	G1	-0.0692484	-0.103903	0.0947223	0.184323	-0.03145	0.139522	-0.0865758	-0.0773096	MES	MES2	MES.like	0.155374
Alisertib	39311	5096	1.80102	-0.112331	-0.261516	G1	-0.0692484	-0.103903	0.0947223	0.184323	-0.03145	0.139522	-0.0865758	-0.0773096	MES	MES2	AC.like	-0.0491229
Alisertib	39311	5096	1.80102	-0.112331	-0.261516	G1	-0.0692484	-0.103903	0.0947223	0.184323	-0.03145	0.139522	-0.0865758	-0.0773096	MES	MES2	NPC.like	-0.0962286
Alisertib	39311	5096	1.80102	-0.112331	-0.261516	G1	-0.0692484	-0.103903	0.0947223	0.184323	-0.03145	0.139522	-0.0865758	-0.0773096	MES	MES2	OPC.like	-0.0669445
Alisertib	13494	3828	1.8008	-0.199099	-0.250605	G1	0.0308083	0.00883126	0.0519704	-0.158271	-0.0234382	-0.0531502	0.0198198	-0.0414527	MES	MES1	MES.like	-0.0372991
Alisertib	13494	3828	1.8008	-0.199099	-0.250605	G1	0.0308083	0.00883126	0.0519704	-0.158271	-0.0234382	-0.0531502	0.0198198	-0.0414527	MES	MES1	AC.like	-0.0411112
Alisertib	13494	3828	1.8008	-0.199099	-0.250605	G1	0.0308083	0.00883126	0.0519704	-0.158271	-0.0234382	-0.0531502	0.0198198	-0.0414527	MES	MES1	NPC.like	0.0101669
Alisertib	13494	3828	1.8008	-0.199099	-0.250605	G1	0.0308083	0.00883126	0.0519704	-0.158271	-0.0234382	-0.0531502	0.0198198	-0.0414527	MES	MES1	OPC.like	-0.0310876
Alisertib	39491	4987	0.924261	-0.145586	-0.276634	G1	-0.0899664	-0.0469736	0.129469	0.202677	-0.0314682	0.166073	-0.06847	-0.0552762	MES	MES2	MES.like	0.181924
Alisertib	39491	4987	0.924261	-0.145586	-0.276634	G1	-0.0899664	-0.0469736	0.129469	0.202677	-0.0314682	0.166073	-0.06847	-0.0552762	MES	MES2	AC.like	-0.0491411
Alisertib	39491	4987	0.924261	-0.145586	-0.276634	G1	-0.0899664	-0.0469736	0.129469	0.202677	-0.0314682	0.166073	-0.06847	-0.0552762	MES	MES2	NPC.like	-0.0781228
Alisertib	39491	4987	0.924261	-0.145586	-0.276634	G1	-0.0899664	-0.0469736	0.129469	0.202677	-0.0314682	0.166073	-0.06847	-0.0552762	MES	MES2	OPC.like	-0.0449111
Alisertib	16298	3167	2.50951	-0.111309	-0.2474	G1	-0.0995789	-0.0583111	0.162473	0.0343769	0.0895308	0.0984249	-0.078945	-0.0462416	MES	MES1	MES.like	0.114276
Alisertib	16298	3167	2.50951	-0.111309	-0.2474	G1	-0.0995789	-0.0583111	0.162473	0.0343769	0.0895308	0.0984249	-0.078945	-0.0462416	MES	MES1	AC.like	0.0718578
Alisertib	16298	3167	2.50951	-0.111309	-0.2474	G1	-0.0995789	-0.0583111	0.162473	0.0343769	0.0895308	0.0984249	-0.078945	-0.0462416	MES	MES1	NPC.like	-0.0885978
Alisertib	16298	3167	2.50951	-0.111309	-0.2474	G1	-0.0995789	-0.0583111	0.162473	0.0343769	0.0895308	0.0984249	-0.078945	-0.0462416	MES	MES1	OPC.like	-0.0358765
Alisertib	35064	5874	4.11533	0.134161	0.266982	G2M	-0.102853	-0.0356654	-0.164278	0.0206207	-0.0669489	-0.0718285	-0.0692593	0.0146245	MES	MES2	MES.like	-0.0559773
Alisertib	35064	5874	4.11533	0.134161	0.266982	G2M	-0.102853	-0.0356654	-0.164278	0.0206207	-0.0669489	-0.0718285	-0.0692593	0.0146245	MES	MES2	AC.like	-0.0846218
Alisertib	35064	5874	4.11533	0.134161	0.266982	G2M	-0.102853	-0.0356654	-0.164278	0.0206207	-0.0669489	-0.0718285	-0.0692593	0.0146245	MES	MES2	NPC.like	-0.0789121
Alisertib	35064	5874	4.11533	0.134161	0.266982	G2M	-0.102853	-0.0356654	-0.164278	0.0206207	-0.0669489	-0.0718285	-0.0692593	0.0146245	MES	MES2	OPC.like	0.0249896
Alisertib	9082	2682	5.56045	-0.176306	-0.327507	G1	-0.0744577	-0.0511327	-0.270581	-0.0604051	-0.0828028	-0.165493	-0.0627952	-0.0560256	NPC	NPC2	MES.like	-0.149642
Alisertib	9082	2682	5.56045	-0.176306	-0.327507	G1	-0.0744577	-0.0511327	-0.270581	-0.0604051	-0.0828028	-0.165493	-0.0627952	-0.0560256	NPC	NPC2	AC.like	-0.100476
Alisertib	9082	2682	5.56045	-0.176306	-0.327507	G1	-0.0744577	-0.0511327	-0.270581	-0.0604051	-0.0828028	-0.165493	-0.0627952	-0.0560256	NPC	NPC2	NPC.like	-0.072448
Alisertib	9082	2682	5.56045	-0.176306	-0.327507	G1	-0.0744577	-0.0511327	-0.270581	-0.0604051	-0.0828028	-0.165493	-0.0627952	-0.0560256	NPC	NPC2	OPC.like	-0.0456605
Alisertib	29468	5299	2.61979	-0.162303	-0.301907	G1	-0.103058	-0.113057	-0.0406961	-0.0316322	-0.0457065	-0.0361641	-0.108058	-0.0467135	MES	MES2	MES.like	-0.020313
Alisertib	29468	5299	2.61979	-0.162303	-0.301907	G1	-0.103058	-0.113057	-0.0406961	-0.0316322	-0.0457065	-0.0361641	-0.108058	-0.0467135	MES	MES2	AC.like	-0.0633794
Alisertib	29468	5299	2.61979	-0.162303	-0.301907	G1	-0.103058	-0.113057	-0.0406961	-0.0316322	-0.0457065	-0.0361641	-0.108058	-0.0467135	MES	MES2	NPC.like	-0.11771
Alisertib	29468	5299	2.61979	-0.162303	-0.301907	G1	-0.103058	-0.113057	-0.0406961	-0.0316322	-0.0457065	-0.0361641	-0.108058	-0.0467135	MES	MES2	OPC.like	-0.0363484
Alisertib	27547	5470	5.44887	0.136632	-0.155683	S	0.00741087	0.0443611	-0.0808972	-0.0527436	0.00554466	-0.0668204	0.025886	-0.0173703	NPC	NPC2	MES.like	-0.0509693
Alisertib	27547	5470	5.44887	0.136632	-0.155683	S	0.00741087	0.0443611	-0.0808972	-0.0527436	0.00554466	-0.0668204	0.025886	-0.0173703	NPC	NPC2	AC.like	-0.0121283
Alisertib	27547	5470	5.44887	0.136632	-0.155683	S	0.00741087	0.0443611	-0.0808972	-0.0527436	0.00554466	-0.0668204	0.025886	-0.0173703	NPC	NPC2	NPC.like	0.0162332
Alisertib	27547	5470	5.44887	0.136632	-0.155683	S	0.00741087	0.0443611	-0.0808972	-0.0527436	0.00554466	-0.0668204	0.025886	-0.0173703	NPC	NPC2	OPC.like	-0.00700522
Alisertib	28598	5324	1.87775	0.171259	-0.0976167	S	-0.036076	-0.063006	0.0140637	-0.0145305	0.0240935	-0.000233432	-0.049541	-0.0113027	AC	AC	MES.like	0.0156177
Alisertib	28598	5324	1.87775	0.171259	-0.0976167	S	-0.036076	-0.063006	0.0140637	-0.0145305	0.0240935	-0.000233432	-0.049541	-0.0113027	AC	AC	AC.like	0.0064205
Alisertib	28598	5324	1.87775	0.171259	-0.0976167	S	-0.036076	-0.063006	0.0140637	-0.0145305	0.0240935	-0.000233432	-0.049541	-0.0113027	AC	AC	NPC.like	-0.0591938
Alisertib	28598	5324	1.87775	0.171259	-0.0976167	S	-0.036076	-0.063006	0.0140637	-0.0145305	0.0240935	-0.000233432	-0.049541	-0.0113027	AC	AC	OPC.like	-0.00093754
Alisertib	24174	5096	3.90916	0.0107413	-0.202122	S	-0.00819498	-0.0100564	-0.13098	0.0451166	-0.0473088	-0.0429318	-0.0091257	-0.00888591	MES	MES2	MES.like	-0.0270806
Alisertib	24174	5096	3.90916	0.0107413	-0.202122	S	-0.00819498	-0.0100564	-0.13098	0.0451166	-0.0473088	-0.0429318	-0.0091257	-0.00888591	MES	MES2	AC.like	-0.0649818
Alisertib	24174	5096	3.90916	0.0107413	-0.202122	S	-0.00819498	-0.0100564	-0.13098	0.0451166	-0.0473088	-0.0429318	-0.0091257	-0.00888591	MES	MES2	NPC.like	-0.0187785
Alisertib	24174	5096	3.90916	0.0107413	-0.202122	S	-0.00819498	-0.0100564	-0.13098	0.0451166	-0.0473088	-0.0429318	-0.0091257	-0.00888591	MES	MES2	OPC.like	0.00147922
Alisertib	21940	3616	2.16955	-0.118119	-0.102492	G1	-0.065994	-0.0244009	-0.0908743	-0.0925444	-0.0703038	-0.0917094	-0.0451975	-0.0633632	NPC	NPC2	MES.like	-0.0758582
Alisertib	21940	3616	2.16955	-0.118119	-0.102492	G1	-0.065994	-0.0244009	-0.0908743	-0.0925444	-0.0703038	-0.0917094	-0.0451975	-0.0633632	NPC	NPC2	AC.like	-0.0879767
Alisertib	21940	3616	2.16955	-0.118119	-0.102492	G1	-0.065994	-0.0244009	-0.0908743	-0.0925444	-0.0703038	-0.0917094	-0.0451975	-0.0633632	NPC	NPC2	NPC.like	-0.0548503
Alisertib	21940	3616	2.16955	-0.118119	-0.102492	G1	-0.065994	-0.0244009	-0.0908743	-0.0925444	-0.0703038	-0.0917094	-0.0451975	-0.0633632	NPC	NPC2	OPC.like	-0.052998
Alisertib	22145	4382	8.87785	0.106234	-0.0661114	S	-0.0326352	-0.0129686	-0.0892325	-0.0656137	0.0512354	-0.0774231	-0.0228019	-0.0160272	AC	AC	MES.like	-0.061572
Alisertib	22145	4382	8.87785	0.106234	-0.0661114	S	-0.0326352	-0.0129686	-0.0892325	-0.0656137	0.0512354	-0.0774231	-0.0228019	-0.0160272	AC	AC	AC.like	0.0335624
Alisertib	22145	4382	8.87785	0.106234	-0.0661114	S	-0.0326352	-0.0129686	-0.0892325	-0.0656137	0.0512354	-0.0774231	-0.0228019	-0.0160272	AC	AC	NPC.like	-0.0324547
Alisertib	22145	4382	8.87785	0.106234	-0.0661114	S	-0.0326352	-0.0129686	-0.0892325	-0.0656137	0.0512354	-0.0774231	-0.0228019	-0.0160272	AC	AC	OPC.like	-0.00566202
Alisertib	18977	4044	3.31981	0.0230149	-0.106245	S	-0.015024	-0.00214499	-0.0469872	0.00867942	0.0348667	-0.0191539	-0.00858448	-0.0364487	AC	AC	MES.like	-0.00330276
Alisertib	18977	4044	3.31981	0.0230149	-0.106245	S	-0.015024	-0.00214499	-0.0469872	0.00867942	0.0348667	-0.0191539	-0.00858448	-0.0364487	AC	AC	AC.like	0.0171937
Alisertib	18977	4044	3.31981	0.0230149	-0.106245	S	-0.015024	-0.00214499	-0.0469872	0.00867942	0.0348667	-0.0191539	-0.00858448	-0.0364487	AC	AC	NPC.like	-0.0182373
Alisertib	18977	4044	3.31981	0.0230149	-0.106245	S	-0.015024	-0.00214499	-0.0469872	0.00867942	0.0348667	-0.0191539	-0.00858448	-0.0364487	AC	AC	OPC.like	-0.0260836
Alisertib	18017	4769	6.89904	-0.160877	-0.257575	G1	-0.0246999	-0.030302	0.0784399	-0.119691	0.0740704	-0.0206258	-0.027501	0.0508878	MES	MES1	MES.like	-0.00477464
Alisertib	18017	4769	6.89904	-0.160877	-0.257575	G1	-0.0246999	-0.030302	0.0784399	-0.119691	0.0740704	-0.0206258	-0.027501	0.0508878	MES	MES1	AC.like	0.0563975
Alisertib	18017	4769	6.89904	-0.160877	-0.257575	G1	-0.0246999	-0.030302	0.0784399	-0.119691	0.0740704	-0.0206258	-0.027501	0.0508878	MES	MES1	NPC.like	-0.0371538
Alisertib	18017	4769	6.89904	-0.160877	-0.257575	G1	-0.0246999	-0.030302	0.0784399	-0.119691	0.0740704	-0.0206258	-0.027501	0.0508878	MES	MES1	OPC.like	0.0612529
Alisertib	19422	4333	4.35074	-0.0144885	-0.0725992	G1	-0.0315111	0.023629	-0.0704919	0.0492391	-0.0455853	-0.0106264	-0.00394102	-0.0357141	MES	MES2	MES.like	0.00522472
Alisertib	19422	4333	4.35074	-0.0144885	-0.0725992	G1	-0.0315111	0.023629	-0.0704919	0.0492391	-0.0455853	-0.0106264	-0.00394102	-0.0357141	MES	MES2	AC.like	-0.0632583
Alisertib	19422	4333	4.35074	-0.0144885	-0.0725992	G1	-0.0315111	0.023629	-0.0704919	0.0492391	-0.0455853	-0.0106264	-0.00394102	-0.0357141	MES	MES2	NPC.like	-0.0135938
Alisertib	19422	4333	4.35074	-0.0144885	-0.0725992	G1	-0.0315111	0.023629	-0.0704919	0.0492391	-0.0455853	-0.0106264	-0.00394102	-0.0357141	MES	MES2	OPC.like	-0.025349
Alisertib	16309	4202	1.03624	0.0590231	0.305538	G2M	-0.086249	-0.0197828	0.0859303	-0.126985	-0.0131253	-0.0205273	-0.0530159	0.00229979	MES	MES1	MES.like	-0.00467618
Alisertib	16309	4202	1.03624	0.0590231	0.305538	G2M	-0.086249	-0.0197828	0.0859303	-0.126985	-0.0131253	-0.0205273	-0.0530159	0.00229979	MES	MES1	AC.like	-0.0307982
Alisertib	16309	4202	1.03624	0.0590231	0.305538	G2M	-0.086249	-0.0197828	0.0859303	-0.126985	-0.0131253	-0.0205273	-0.0530159	0.00229979	MES	MES1	NPC.like	-0.0626688
Alisertib	16309	4202	1.03624	0.0590231	0.305538	G2M	-0.086249	-0.0197828	0.0859303	-0.126985	-0.0131253	-0.0205273	-0.0530159	0.00229979	MES	MES1	OPC.like	0.0126649
Alisertib	11282	1404	2.94274	0.0440203	-0.11888	S	-0.077719	-0.131357	-0.0342555	-0.180915	-0.00923867	-0.107585	-0.104538	-0.0218054	AC	AC	MES.like	-0.0917339
Alisertib	11282	1404	2.94274	0.0440203	-0.11888	S	-0.077719	-0.131357	-0.0342555	-0.180915	-0.00923867	-0.107585	-0.104538	-0.0218054	AC	AC	AC.like	-0.0269116
Alisertib	11282	1404	2.94274	0.0440203	-0.11888	S	-0.077719	-0.131357	-0.0342555	-0.180915	-0.00923867	-0.107585	-0.104538	-0.0218054	AC	AC	NPC.like	-0.114191
Alisertib	11282	1404	2.94274	0.0440203	-0.11888	S	-0.077719	-0.131357	-0.0342555	-0.180915	-0.00923867	-0.107585	-0.104538	-0.0218054	AC	AC	OPC.like	-0.0114402
Alisertib	33184	5803	6.56943	-0.114129	-0.143137	G1	-0.0287573	0.0317709	0.0515733	-0.13082	0.0575879	-0.0396235	0.00150681	0.0669744	OPC	OPC	MES.like	-0.0237723
Alisertib	33184	5803	6.56943	-0.114129	-0.143137	G1	-0.0287573	0.0317709	0.0515733	-0.13082	0.0575879	-0.0396235	0.00150681	0.0669744	OPC	OPC	AC.like	0.0399149
Alisertib	33184	5803	6.56943	-0.114129	-0.143137	G1	-0.0287573	0.0317709	0.0515733	-0.13082	0.0575879	-0.0396235	0.00150681	0.0669744	OPC	OPC	NPC.like	-0.00814601
Alisertib	33184	5803	6.56943	-0.114129	-0.143137	G1	-0.0287573	0.0317709	0.0515733	-0.13082	0.0575879	-0.0396235	0.00150681	0.0669744	OPC	OPC	OPC.like	0.0773396
Alisertib	20324	4858	4.47254	-0.216196	-0.28022	G1	-0.0355159	-0.0206477	0.128283	-0.0395763	0.0332546	0.0443535	-0.0280818	-0.0430487	MES	MES1	MES.like	0.0602046
Alisertib	20324	4858	4.47254	-0.216196	-0.28022	G1	-0.0355159	-0.0206477	0.128283	-0.0395763	0.0332546	0.0443535	-0.0280818	-0.0430487	MES	MES1	AC.like	0.0155817
Alisertib	20324	4858	4.47254	-0.216196	-0.28022	G1	-0.0355159	-0.0206477	0.128283	-0.0395763	0.0332546	0.0443535	-0.0280818	-0.0430487	MES	MES1	NPC.like	-0.0377346
Alisertib	20324	4858	4.47254	-0.216196	-0.28022	G1	-0.0355159	-0.0206477	0.128283	-0.0395763	0.0332546	0.0443535	-0.0280818	-0.0430487	MES	MES1	OPC.like	-0.0326836
Alisertib	23269	5121	3.64433	-0.00712521	0.596266	G2M	0.00131643	0.0449158	0.023283	-0.132681	-0.0126783	-0.0546988	0.0231161	0.0140138	NPC	NPC2	MES.like	-0.0388477
Alisertib	23269	5121	3.64433	-0.00712521	0.596266	G2M	0.00131643	0.0449158	0.023283	-0.132681	-0.0126783	-0.0546988	0.0231161	0.0140138	NPC	NPC2	AC.like	-0.0303513
Alisertib	23269	5121	3.64433	-0.00712521	0.596266	G2M	0.00131643	0.0449158	0.023283	-0.132681	-0.0126783	-0.0546988	0.0231161	0.0140138	NPC	NPC2	NPC.like	0.0134633
Alisertib	23269	5121	3.64433	-0.00712521	0.596266	G2M	0.00131643	0.0449158	0.023283	-0.132681	-0.0126783	-0.0546988	0.0231161	0.0140138	NPC	NPC2	OPC.like	0.024379
Alisertib	29279	5714	4.86014	0.296357	-0.0924788	S	-0.0265378	-0.0197449	0.129154	0.0722137	0.072852	0.100684	-0.0231414	0.0339952	MES	MES1	MES.like	0.116535
Alisertib	29279	5714	4.86014	0.296357	-0.0924788	S	-0.0265378	-0.0197449	0.129154	0.0722137	0.072852	0.100684	-0.0231414	0.0339952	MES	MES1	AC.like	0.0551791
Alisertib	29279	5714	4.86014	0.296357	-0.0924788	S	-0.0265378	-0.0197449	0.129154	0.0722137	0.072852	0.100684	-0.0231414	0.0339952	MES	MES1	NPC.like	-0.0327942
Alisertib	29279	5714	4.86014	0.296357	-0.0924788	S	-0.0265378	-0.0197449	0.129154	0.0722137	0.072852	0.100684	-0.0231414	0.0339952	MES	MES1	OPC.like	0.0443604
Alisertib	34962	5681	3.23208	-0.158463	-0.269049	G1	-0.054392	-0.0176037	0.0306336	-0.0520756	-0.0268161	-0.010721	-0.0359979	-0.0517433	MES	MES1	MES.like	0.00513013
Alisertib	34962	5681	3.23208	-0.158463	-0.269049	G1	-0.054392	-0.0176037	0.0306336	-0.0520756	-0.0268161	-0.010721	-0.0359979	-0.0517433	MES	MES1	AC.like	-0.0444891
Alisertib	34962	5681	3.23208	-0.158463	-0.269049	G1	-0.054392	-0.0176037	0.0306336	-0.0520756	-0.0268161	-0.010721	-0.0359979	-0.0517433	MES	MES1	NPC.like	-0.0456507
Alisertib	34962	5681	3.23208	-0.158463	-0.269049	G1	-0.054392	-0.0176037	0.0306336	-0.0520756	-0.0268161	-0.010721	-0.0359979	-0.0517433	MES	MES1	OPC.like	-0.0413781
Alisertib	25537	5172	8.07847	-0.128471	-0.206976	G1	-0.0377374	-0.0462814	-0.0573097	-0.0914193	-0.0371424	-0.0743645	-0.0420094	-0.0151776	OPC	OPC	MES.like	-0.0585134
Alisertib	25537	5172	8.07847	-0.128471	-0.206976	G1	-0.0377374	-0.0462814	-0.0573097	-0.0914193	-0.0371424	-0.0743645	-0.0420094	-0.0151776	OPC	OPC	AC.like	-0.0548154
Alisertib	25537	5172	8.07847	-0.128471	-0.206976	G1	-0.0377374	-0.0462814	-0.0573097	-0.0914193	-0.0371424	-0.0743645	-0.0420094	-0.0151776	OPC	OPC	NPC.like	-0.0516622
Alisertib	25537	5172	8.07847	-0.128471	-0.206976	G1	-0.0377374	-0.0462814	-0.0573097	-0.0914193	-0.0371424	-0.0743645	-0.0420094	-0.0151776	OPC	OPC	OPC.like	-0.00481249
Alisertib	26792	5510	5.46432	0.114028	-0.0938076	S	0.00671499	-0.0446456	-0.0310556	-0.121928	-0.0246457	-0.0764919	-0.0189653	-0.0474242	NPC	NPC1	MES.like	-0.0606407
Alisertib	26792	5510	5.46432	0.114028	-0.0938076	S	0.00671499	-0.0446456	-0.0310556	-0.121928	-0.0246457	-0.0764919	-0.0189653	-0.0474242	NPC	NPC1	AC.like	-0.0423187
Alisertib	26792	5510	5.46432	0.114028	-0.0938076	S	0.00671499	-0.0446456	-0.0310556	-0.121928	-0.0246457	-0.0764919	-0.0189653	-0.0474242	NPC	NPC1	NPC.like	-0.0286181
Alisertib	26792	5510	5.46432	0.114028	-0.0938076	S	0.00671499	-0.0446456	-0.0310556	-0.121928	-0.0246457	-0.0764919	-0.0189653	-0.0474242	NPC	NPC1	OPC.like	-0.0370591
Alisertib	27869	4673	3.12534	-0.0220705	-0.048558	G1	0.0066337	-0.0433322	0.066838	-0.131388	0.0137781	-0.0322751	-0.0183493	-0.0510365	MES	MES1	MES.like	-0.016424
Alisertib	27869	4673	3.12534	-0.0220705	-0.048558	G1	0.0066337	-0.0433322	0.066838	-0.131388	0.0137781	-0.0322751	-0.0183493	-0.0510365	MES	MES1	AC.like	-0.00389489
Alisertib	27869	4673	3.12534	-0.0220705	-0.048558	G1	0.0066337	-0.0433322	0.066838	-0.131388	0.0137781	-0.0322751	-0.0183493	-0.0510365	MES	MES1	NPC.like	-0.0280021
Alisertib	27869	4673	3.12534	-0.0220705	-0.048558	G1	0.0066337	-0.0433322	0.066838	-0.131388	0.0137781	-0.0322751	-0.0183493	-0.0510365	MES	MES1	OPC.like	-0.0406714
Alisertib	33535	5840	5.7522	0.416277	0.0813882	S	0.0282844	0.146554	0.0225592	-0.0529981	-0.000545019	-0.0152194	0.0874194	-0.011726	NPC	NPC2	MES.like	0.000631692
Alisertib	33535	5840	5.7522	0.416277	0.0813882	S	0.0282844	0.146554	0.0225592	-0.0529981	-0.000545019	-0.0152194	0.0874194	-0.011726	NPC	NPC2	AC.like	-0.018218
Alisertib	33535	5840	5.7522	0.416277	0.0813882	S	0.0282844	0.146554	0.0225592	-0.0529981	-0.000545019	-0.0152194	0.0874194	-0.011726	NPC	NPC2	NPC.like	0.0777666
Alisertib	33535	5840	5.7522	0.416277	0.0813882	S	0.0282844	0.146554	0.0225592	-0.0529981	-0.000545019	-0.0152194	0.0874194	-0.011726	NPC	NPC2	OPC.like	-0.00136082
Alisertib	19911	4924	1.73271	-0.0517649	-0.123912	G1	0.0449886	0.118205	-0.0968609	-0.123132	0.0178827	-0.109997	0.0815968	0.017178	NPC	NPC2	MES.like	-0.0941455
Alisertib	19911	4924	1.73271	-0.0517649	-0.123912	G1	0.0449886	0.118205	-0.0968609	-0.123132	0.0178827	-0.109997	0.0815968	0.017178	NPC	NPC2	AC.like	0.000209708
Alisertib	19911	4924	1.73271	-0.0517649	-0.123912	G1	0.0449886	0.118205	-0.0968609	-0.123132	0.0178827	-0.109997	0.0815968	0.017178	NPC	NPC2	NPC.like	0.071944
Alisertib	19911	4924	1.73271	-0.0517649	-0.123912	G1	0.0449886	0.118205	-0.0968609	-0.123132	0.0178827	-0.109997	0.0815968	0.017178	NPC	NPC2	OPC.like	0.0275432
Alisertib	20401	4053	7.85746	0.133516	-0.109312	S	-0.0370365	-0.00734436	-0.0113615	-0.00743794	0.0601749	-0.00939973	-0.0221904	-0.043579	AC	AC	MES.like	0.0064514
Alisertib	20401	4053	7.85746	0.133516	-0.109312	S	-0.0370365	-0.00734436	-0.0113615	-0.00743794	0.0601749	-0.00939973	-0.0221904	-0.043579	AC	AC	AC.like	0.0425019
Alisertib	20401	4053	7.85746	0.133516	-0.109312	S	-0.0370365	-0.00734436	-0.0113615	-0.00743794	0.0601749	-0.00939973	-0.0221904	-0.043579	AC	AC	NPC.like	-0.0318433
Alisertib	20401	4053	7.85746	0.133516	-0.109312	S	-0.0370365	-0.00734436	-0.0113615	-0.00743794	0.0601749	-0.00939973	-0.0221904	-0.043579	AC	AC	OPC.like	-0.0332139
Alisertib	25700	5289	6.49805	-0.125871	-0.277449	G1	0.0149903	-0.0712522	-0.0691288	-0.174378	0.0513734	-0.121754	-0.028131	-0.0263207	AC	AC	MES.like	-0.105902
Alisertib	25700	5289	6.49805	-0.125871	-0.277449	G1	0.0149903	-0.0712522	-0.0691288	-0.174378	0.0513734	-0.121754	-0.028131	-0.0263207	AC	AC	AC.like	0.0337005
Alisertib	25700	5289	6.49805	-0.125871	-0.277449	G1	0.0149903	-0.0712522	-0.0691288	-0.174378	0.0513734	-0.121754	-0.028131	-0.0263207	AC	AC	NPC.like	-0.0377838
Alisertib	25700	5289	6.49805	-0.125871	-0.277449	G1	0.0149903	-0.0712522	-0.0691288	-0.174378	0.0513734	-0.121754	-0.028131	-0.0263207	AC	AC	OPC.like	-0.0159556
Alisertib	25677	4972	4.28399	-0.167332	-0.269596	G1	-0.100417	-0.0447575	0.102392	-0.0704442	0.0379757	0.0159737	-0.072587	0.0330416	MES	MES1	MES.like	0.0318249
Alisertib	25677	4972	4.28399	-0.167332	-0.269596	G1	-0.100417	-0.0447575	0.102392	-0.0704442	0.0379757	0.0159737	-0.072587	0.0330416	MES	MES1	AC.like	0.0203027
Alisertib	25677	4972	4.28399	-0.167332	-0.269596	G1	-0.100417	-0.0447575	0.102392	-0.0704442	0.0379757	0.0159737	-0.072587	0.0330416	MES	MES1	NPC.like	-0.0822398
Alisertib	25677	4972	4.28399	-0.167332	-0.269596	G1	-0.100417	-0.0447575	0.102392	-0.0704442	0.0379757	0.0159737	-0.072587	0.0330416	MES	MES1	OPC.like	0.0434068
Alisertib	29282	5768	3.28871	0.19579	0.196853	G2M	-0.0442006	0.0403897	0.0449733	-0.0964179	0.0353693	-0.0257223	-0.00190541	0.05633	OPC	OPC	MES.like	-0.00987118
Alisertib	29282	5768	3.28871	0.19579	0.196853	G2M	-0.0442006	0.0403897	0.0449733	-0.0964179	0.0353693	-0.0257223	-0.00190541	0.05633	OPC	OPC	AC.like	0.0176963
Alisertib	29282	5768	3.28871	0.19579	0.196853	G2M	-0.0442006	0.0403897	0.0449733	-0.0964179	0.0353693	-0.0257223	-0.00190541	0.05633	OPC	OPC	NPC.like	-0.0115582
Alisertib	29282	5768	3.28871	0.19579	0.196853	G2M	-0.0442006	0.0403897	0.0449733	-0.0964179	0.0353693	-0.0257223	-0.00190541	0.05633	OPC	OPC	OPC.like	0.0666951
Alisertib	32405	5514	3.24024	-0.132817	-0.303386	G1	-0.0766643	-0.0367379	0.185551	0.0285376	-0.0196025	0.107044	-0.0567011	-0.053146	MES	MES1	MES.like	0.122896
Alisertib	32405	5514	3.24024	-0.132817	-0.303386	G1	-0.0766643	-0.0367379	0.185551	0.0285376	-0.0196025	0.107044	-0.0567011	-0.053146	MES	MES1	AC.like	-0.0372755
Alisertib	32405	5514	3.24024	-0.132817	-0.303386	G1	-0.0766643	-0.0367379	0.185551	0.0285376	-0.0196025	0.107044	-0.0567011	-0.053146	MES	MES1	NPC.like	-0.0663539
Alisertib	32405	5514	3.24024	-0.132817	-0.303386	G1	-0.0766643	-0.0367379	0.185551	0.0285376	-0.0196025	0.107044	-0.0567011	-0.053146	MES	MES1	OPC.like	-0.0427808
Alisertib	24449	5264	5.87754	-0.034133	-0.253841	G1	0.0438447	-0.0400427	0.0755837	0.00671996	0.0479435	0.0411519	0.00190101	0.0272753	MES	MES1	MES.like	0.057003
Alisertib	24449	5264	5.87754	-0.034133	-0.253841	G1	0.0438447	-0.0400427	0.0755837	0.00671996	0.0479435	0.0411519	0.00190101	0.0272753	MES	MES1	AC.like	0.0302705
Alisertib	24449	5264	5.87754	-0.034133	-0.253841	G1	0.0438447	-0.0400427	0.0755837	0.00671996	0.0479435	0.0411519	0.00190101	0.0272753	MES	MES1	NPC.like	-0.00775181
Alisertib	24449	5264	5.87754	-0.034133	-0.253841	G1	0.0438447	-0.0400427	0.0755837	0.00671996	0.0479435	0.0411519	0.00190101	0.0272753	MES	MES1	OPC.like	0.0376404
Alisertib	19858	4952	6.60691	0.0324422	0.576881	G2M	0.00399588	0.0866322	0.118932	0.0444359	0.0624749	0.081684	0.045314	0.027993	MES	MES1	MES.like	0.0975352
Alisertib	19858	4952	6.60691	0.0324422	0.576881	G2M	0.00399588	0.0866322	0.118932	0.0444359	0.0624749	0.081684	0.045314	0.027993	MES	MES1	AC.like	0.0448019
Alisertib	19858	4952	6.60691	0.0324422	0.576881	G2M	0.00399588	0.0866322	0.118932	0.0444359	0.0624749	0.081684	0.045314	0.027993	MES	MES1	NPC.like	0.0356612
Alisertib	19858	4952	6.60691	0.0324422	0.576881	G2M	0.00399588	0.0866322	0.118932	0.0444359	0.0624749	0.081684	0.045314	0.027993	MES	MES1	OPC.like	0.0383581
Alisertib	30814	5563	7.02278	-0.200878	-0.240459	G1	-0.0427543	-0.0163416	0.00289447	-0.000145414	0.0079718	0.00137453	-0.0295479	-0.0137541	AC	AC	MES.like	0.0172257
Alisertib	30814	5563	7.02278	-0.200878	-0.240459	G1	-0.0427543	-0.0163416	0.00289447	-0.000145414	0.0079718	0.00137453	-0.0295479	-0.0137541	AC	AC	AC.like	-0.00970115
Alisertib	30814	5563	7.02278	-0.200878	-0.240459	G1	-0.0427543	-0.0163416	0.00289447	-0.000145414	0.0079718	0.00137453	-0.0295479	-0.0137541	AC	AC	NPC.like	-0.0392007
Alisertib	30814	5563	7.02278	-0.200878	-0.240459	G1	-0.0427543	-0.0163416	0.00289447	-0.000145414	0.0079718	0.00137453	-0.0295479	-0.0137541	AC	AC	OPC.like	-0.003389
Alisertib	18565	5067	5.50498	0.102709	0.491326	G2M	-0.0658206	0.0808155	-0.0425614	-0.0488583	-0.0507485	-0.0457098	0.00749747	-0.0444989	NPC	NPC2	MES.like	-0.0298587
Alisertib	18565	5067	5.50498	0.102709	0.491326	G2M	-0.0658206	0.0808155	-0.0425614	-0.0488583	-0.0507485	-0.0457098	0.00749747	-0.0444989	NPC	NPC2	AC.like	-0.0684214
Alisertib	18565	5067	5.50498	0.102709	0.491326	G2M	-0.0658206	0.0808155	-0.0425614	-0.0488583	-0.0507485	-0.0457098	0.00749747	-0.0444989	NPC	NPC2	NPC.like	-0.00215535
Alisertib	18565	5067	5.50498	0.102709	0.491326	G2M	-0.0658206	0.0808155	-0.0425614	-0.0488583	-0.0507485	-0.0457098	0.00749747	-0.0444989	NPC	NPC2	OPC.like	-0.0341338
Alisertib	26566	4694	2.63495	-0.0872433	0.420383	G2M	0.00267053	-0.0190641	0.0640014	-0.0160919	0.0803818	0.0239548	-0.00819676	-0.0700484	AC	AC	MES.like	0.0398059
Alisertib	26566	4694	2.63495	-0.0872433	0.420383	G2M	0.00267053	-0.0190641	0.0640014	-0.0160919	0.0803818	0.0239548	-0.00819676	-0.0700484	AC	AC	AC.like	0.0627088
Alisertib	26566	4694	2.63495	-0.0872433	0.420383	G2M	0.00267053	-0.0190641	0.0640014	-0.0160919	0.0803818	0.0239548	-0.00819676	-0.0700484	AC	AC	NPC.like	-0.0178496
Alisertib	26566	4694	2.63495	-0.0872433	0.420383	G2M	0.00267053	-0.0190641	0.0640014	-0.0160919	0.0803818	0.0239548	-0.00819676	-0.0700484	AC	AC	OPC.like	-0.0596833
Alisertib	26325	5333	6.16904	0.0207687	-0.261521	S	-0.00628576	0.0164345	-0.11409	-0.113985	-0.0717172	-0.114037	0.00507437	-0.106155	NPC	NPC2	MES.like	-0.0981861
Alisertib	26325	5333	6.16904	0.0207687	-0.261521	S	-0.00628576	0.0164345	-0.11409	-0.113985	-0.0717172	-0.114037	0.00507437	-0.106155	NPC	NPC2	AC.like	-0.0893901
Alisertib	26325	5333	6.16904	0.0207687	-0.261521	S	-0.00628576	0.0164345	-0.11409	-0.113985	-0.0717172	-0.114037	0.00507437	-0.106155	NPC	NPC2	NPC.like	-0.00457845
Alisertib	26325	5333	6.16904	0.0207687	-0.261521	S	-0.00628576	0.0164345	-0.11409	-0.113985	-0.0717172	-0.114037	0.00507437	-0.106155	NPC	NPC2	OPC.like	-0.09579
Alisertib	19485	4293	4.30074	-0.134766	-0.290309	G1	0.0803519	0.072704	0.0609716	-0.0206043	-0.0175472	0.0201837	0.0765279	0.0597717	NPC	NPC1	MES.like	0.0360348
Alisertib	19485	4293	4.30074	-0.134766	-0.290309	G1	0.0803519	0.072704	0.0609716	-0.0206043	-0.0175472	0.0201837	0.0765279	0.0597717	NPC	NPC1	AC.like	-0.0352201
Alisertib	19485	4293	4.30074	-0.134766	-0.290309	G1	0.0803519	0.072704	0.0609716	-0.0206043	-0.0175472	0.0201837	0.0765279	0.0597717	NPC	NPC1	NPC.like	0.0668751
Alisertib	19485	4293	4.30074	-0.134766	-0.290309	G1	0.0803519	0.072704	0.0609716	-0.0206043	-0.0175472	0.0201837	0.0765279	0.0597717	NPC	NPC1	OPC.like	0.0701369
Alisertib	16657	3748	9.1373	-0.149228	-0.219587	G1	-0.017977	0.00936608	-0.0191857	-0.104	0.0973161	-0.061593	-0.00430547	-0.0780263	AC	AC	MES.like	-0.0457419
Alisertib	16657	3748	9.1373	-0.149228	-0.219587	G1	-0.017977	0.00936608	-0.0191857	-0.104	0.0973161	-0.061593	-0.00430547	-0.0780263	AC	AC	AC.like	0.0796431
Alisertib	16657	3748	9.1373	-0.149228	-0.219587	G1	-0.017977	0.00936608	-0.0191857	-0.104	0.0973161	-0.061593	-0.00430547	-0.0780263	AC	AC	NPC.like	-0.0139583
Alisertib	16657	3748	9.1373	-0.149228	-0.219587	G1	-0.017977	0.00936608	-0.0191857	-0.104	0.0973161	-0.061593	-0.00430547	-0.0780263	AC	AC	OPC.like	-0.0676612
Alisertib	12507	3746	1.49516	-0.148535	-0.0998961	G1	-0.0478495	-0.00546394	0.00289714	0.155416	-0.0332401	0.0791566	-0.0266567	-0.107053	MES	MES2	MES.like	0.0950078
Alisertib	12507	3746	1.49516	-0.148535	-0.0998961	G1	-0.0478495	-0.00546394	0.00289714	0.155416	-0.0332401	0.0791566	-0.0266567	-0.107053	MES	MES2	AC.like	-0.050913
Alisertib	12507	3746	1.49516	-0.148535	-0.0998961	G1	-0.0478495	-0.00546394	0.00289714	0.155416	-0.0332401	0.0791566	-0.0266567	-0.107053	MES	MES2	NPC.like	-0.0363095
Alisertib	12507	3746	1.49516	-0.148535	-0.0998961	G1	-0.0478495	-0.00546394	0.00289714	0.155416	-0.0332401	0.0791566	-0.0266567	-0.107053	MES	MES2	OPC.like	-0.0966881
Alisertib	30516	5284	2.51671	0.020399	0.501048	G2M	0.0454892	-0.0199099	0.082247	-0.106998	0.0380253	-0.0123754	0.0127897	-0.00658414	MES	MES1	MES.like	0.00347577
Alisertib	30516	5284	2.51671	0.020399	0.501048	G2M	0.0454892	-0.0199099	0.082247	-0.106998	0.0380253	-0.0123754	0.0127897	-0.00658414	MES	MES1	AC.like	0.0203524
Alisertib	30516	5284	2.51671	0.020399	0.501048	G2M	0.0454892	-0.0199099	0.082247	-0.106998	0.0380253	-0.0123754	0.0127897	-0.00658414	MES	MES1	NPC.like	0.00313684
Alisertib	30516	5284	2.51671	0.020399	0.501048	G2M	0.0454892	-0.0199099	0.082247	-0.106998	0.0380253	-0.0123754	0.0127897	-0.00658414	MES	MES1	OPC.like	0.00378099
Alisertib	17112	4059	1.24474	0.0610951	-0.226098	S	-0.0716989	-0.0387246	-0.084569	-0.0319848	-0.0629036	-0.0582769	-0.0552117	-0.00684881	OPC	OPC	MES.like	-0.0424257
Alisertib	17112	4059	1.24474	0.0610951	-0.226098	S	-0.0716989	-0.0387246	-0.084569	-0.0319848	-0.0629036	-0.0582769	-0.0552117	-0.00684881	OPC	OPC	AC.like	-0.0805766
Alisertib	17112	4059	1.24474	0.0610951	-0.226098	S	-0.0716989	-0.0387246	-0.084569	-0.0319848	-0.0629036	-0.0582769	-0.0552117	-0.00684881	OPC	OPC	NPC.like	-0.0648646
Alisertib	17112	4059	1.24474	0.0610951	-0.226098	S	-0.0716989	-0.0387246	-0.084569	-0.0319848	-0.0629036	-0.0582769	-0.0552117	-0.00684881	OPC	OPC	OPC.like	0.00351632
Alisertib	34452	5808	3.23058	-0.178847	-0.295361	G1	-0.0708365	-0.0239353	0.0035907	0.113337	0.0355425	0.0584638	-0.0473859	-0.0816019	MES	MES2	MES.like	0.0743149
Alisertib	34452	5808	3.23058	-0.178847	-0.295361	G1	-0.0708365	-0.0239353	0.0035907	0.113337	0.0355425	0.0584638	-0.0473859	-0.0816019	MES	MES2	AC.like	0.0178695
Alisertib	34452	5808	3.23058	-0.178847	-0.295361	G1	-0.0708365	-0.0239353	0.0035907	0.113337	0.0355425	0.0584638	-0.0473859	-0.0816019	MES	MES2	NPC.like	-0.0570387
Alisertib	34452	5808	3.23058	-0.178847	-0.295361	G1	-0.0708365	-0.0239353	0.0035907	0.113337	0.0355425	0.0584638	-0.0473859	-0.0816019	MES	MES2	OPC.like	-0.0712368
Alisertib	18274	4440	9.24264	0.0143907	-0.0808478	S	-0.00390568	0.0420445	-0.0316833	0.0151167	0.0134535	-0.00828329	0.0190694	0.00129264	NPC	NPC2	MES.like	0.00756784
Alisertib	18274	4440	9.24264	0.0143907	-0.0808478	S	-0.00390568	0.0420445	-0.0316833	0.0151167	0.0134535	-0.00828329	0.0190694	0.00129264	NPC	NPC2	AC.like	-0.00421948
Alisertib	18274	4440	9.24264	0.0143907	-0.0808478	S	-0.00390568	0.0420445	-0.0316833	0.0151167	0.0134535	-0.00828329	0.0190694	0.00129264	NPC	NPC2	NPC.like	0.00941658
Alisertib	18274	4440	9.24264	0.0143907	-0.0808478	S	-0.00390568	0.0420445	-0.0316833	0.0151167	0.0134535	-0.00828329	0.0190694	0.00129264	NPC	NPC2	OPC.like	0.0116578
Alisertib	20311	4700	5.62257	0.277041	-0.0319605	S	-0.0824663	-0.0207036	0.0482818	-0.0560172	0.076844	-0.00386775	-0.051585	0.0645051	AC	AC	MES.like	0.0119834
Alisertib	20311	4700	5.62257	0.277041	-0.0319605	S	-0.0824663	-0.0207036	0.0482818	-0.0560172	0.076844	-0.00386775	-0.051585	0.0645051	AC	AC	AC.like	0.059171
Alisertib	20311	4700	5.62257	0.277041	-0.0319605	S	-0.0824663	-0.0207036	0.0482818	-0.0560172	0.076844	-0.00386775	-0.051585	0.0645051	AC	AC	NPC.like	-0.0612378
Alisertib	20311	4700	5.62257	0.277041	-0.0319605	S	-0.0824663	-0.0207036	0.0482818	-0.0560172	0.076844	-0.00386775	-0.051585	0.0645051	AC	AC	OPC.like	0.0748703
Alisertib	19853	3855	1.34992	-0.150924	-0.280285	G1	-0.0295117	0.0231928	0.0264206	0.0393346	0.0278529	0.0328776	-0.00315941	-0.017977	MES	MES2	MES.like	0.0487287
Alisertib	19853	3855	1.34992	-0.150924	-0.280285	G1	-0.0295117	0.0231928	0.0264206	0.0393346	0.0278529	0.0328776	-0.00315941	-0.017977	MES	MES2	AC.like	0.0101799
Alisertib	19853	3855	1.34992	-0.150924	-0.280285	G1	-0.0295117	0.0231928	0.0264206	0.0393346	0.0278529	0.0328776	-0.00315941	-0.017977	MES	MES2	NPC.like	-0.0128122
Alisertib	19853	3855	1.34992	-0.150924	-0.280285	G1	-0.0295117	0.0231928	0.0264206	0.0393346	0.0278529	0.0328776	-0.00315941	-0.017977	MES	MES2	OPC.like	-0.00761189
Alisertib	20894	4311	3.94372	-0.0227616	-0.195218	G1	-0.0313227	-0.00546679	0.118099	-0.060935	0.00431412	0.0285819	-0.0183948	-0.0322387	MES	MES1	MES.like	0.0444331
Alisertib	20894	4311	3.94372	-0.0227616	-0.195218	G1	-0.0313227	-0.00546679	0.118099	-0.060935	0.00431412	0.0285819	-0.0183948	-0.0322387	MES	MES1	AC.like	-0.0133588
Alisertib	20894	4311	3.94372	-0.0227616	-0.195218	G1	-0.0313227	-0.00546679	0.118099	-0.060935	0.00431412	0.0285819	-0.0183948	-0.0322387	MES	MES1	NPC.like	-0.0280476
Alisertib	20894	4311	3.94372	-0.0227616	-0.195218	G1	-0.0313227	-0.00546679	0.118099	-0.060935	0.00431412	0.0285819	-0.0183948	-0.0322387	MES	MES1	OPC.like	-0.0218736
Alisertib	19657	5194	7.45282	-0.0101049	-0.249474	G1	-0.0497756	-0.0639429	-0.0457951	-0.128428	0.00917085	-0.0871116	-0.0568592	-0.0131326	AC	AC	MES.like	-0.0712605
Alisertib	19657	5194	7.45282	-0.0101049	-0.249474	G1	-0.0497756	-0.0639429	-0.0457951	-0.128428	0.00917085	-0.0871116	-0.0568592	-0.0131326	AC	AC	AC.like	-0.00850211
Alisertib	19657	5194	7.45282	-0.0101049	-0.249474	G1	-0.0497756	-0.0639429	-0.0457951	-0.128428	0.00917085	-0.0871116	-0.0568592	-0.0131326	AC	AC	NPC.like	-0.0665121
Alisertib	19657	5194	7.45282	-0.0101049	-0.249474	G1	-0.0497756	-0.0639429	-0.0457951	-0.128428	0.00917085	-0.0871116	-0.0568592	-0.0131326	AC	AC	OPC.like	-0.00276746
Alisertib	22648	5082	5.13511	-0.0876921	-0.221818	G1	0.0166447	0.0380883	-0.00877688	-0.032402	0.128088	-0.0205894	0.0273665	0.0272525	AC	AC	MES.like	-0.00473829
Alisertib	22648	5082	5.13511	-0.0876921	-0.221818	G1	0.0166447	0.0380883	-0.00877688	-0.032402	0.128088	-0.0205894	0.0273665	0.0272525	AC	AC	AC.like	0.110415
Alisertib	22648	5082	5.13511	-0.0876921	-0.221818	G1	0.0166447	0.0380883	-0.00877688	-0.032402	0.128088	-0.0205894	0.0273665	0.0272525	AC	AC	NPC.like	0.0177137
Alisertib	22648	5082	5.13511	-0.0876921	-0.221818	G1	0.0166447	0.0380883	-0.00877688	-0.032402	0.128088	-0.0205894	0.0273665	0.0272525	AC	AC	OPC.like	0.0376176
Alisertib	33307	5852	5.5724	-0.0323423	0.166262	G2M	-0.0261502	-0.00854203	0.0697859	-0.00754246	-0.0275343	0.0311217	-0.0173461	-0.012403	MES	MES1	MES.like	0.0469729
Alisertib	33307	5852	5.5724	-0.0323423	0.166262	G2M	-0.0261502	-0.00854203	0.0697859	-0.00754246	-0.0275343	0.0311217	-0.0173461	-0.012403	MES	MES1	AC.like	-0.0452073
Alisertib	33307	5852	5.5724	-0.0323423	0.166262	G2M	-0.0261502	-0.00854203	0.0697859	-0.00754246	-0.0275343	0.0311217	-0.0173461	-0.012403	MES	MES1	NPC.like	-0.0269989
Alisertib	33307	5852	5.5724	-0.0323423	0.166262	G2M	-0.0261502	-0.00854203	0.0697859	-0.00754246	-0.0275343	0.0311217	-0.0173461	-0.012403	MES	MES1	OPC.like	-0.00203787
Alisertib	14398	3607	5.74385	-0.136947	-0.338764	G1	-0.0361027	-0.0467394	0.0166029	-0.0163355	-0.0983916	0.000133702	-0.041421	-0.0417749	MES	MES1	MES.like	0.0159848
Alisertib	14398	3607	5.74385	-0.136947	-0.338764	G1	-0.0361027	-0.0467394	0.0166029	-0.0163355	-0.0983916	0.000133702	-0.041421	-0.0417749	MES	MES1	AC.like	-0.116065
Alisertib	14398	3607	5.74385	-0.136947	-0.338764	G1	-0.0361027	-0.0467394	0.0166029	-0.0163355	-0.0983916	0.000133702	-0.041421	-0.0417749	MES	MES1	NPC.like	-0.0510739
Alisertib	14398	3607	5.74385	-0.136947	-0.338764	G1	-0.0361027	-0.0467394	0.0166029	-0.0163355	-0.0983916	0.000133702	-0.041421	-0.0417749	MES	MES1	OPC.like	-0.0314098
Alisertib	31052	5330	6.06402	-0.0299929	-0.197544	G1	-0.0844033	-0.027205	0.0182794	0.0189193	-0.000456604	0.0185993	-0.0558041	-0.0658602	MES	MES2	MES.like	0.0344505
Alisertib	31052	5330	6.06402	-0.0299929	-0.197544	G1	-0.0844033	-0.027205	0.0182794	0.0189193	-0.000456604	0.0185993	-0.0558041	-0.0658602	MES	MES2	AC.like	-0.0181296
Alisertib	31052	5330	6.06402	-0.0299929	-0.197544	G1	-0.0844033	-0.027205	0.0182794	0.0189193	-0.000456604	0.0185993	-0.0558041	-0.0658602	MES	MES2	NPC.like	-0.0654569
Alisertib	31052	5330	6.06402	-0.0299929	-0.197544	G1	-0.0844033	-0.027205	0.0182794	0.0189193	-0.000456604	0.0185993	-0.0558041	-0.0658602	MES	MES2	OPC.like	-0.0554951
Alisertib	28151	5891	5.37459	0.117854	-0.00836938	S	-0.06213	-0.0385871	-0.0910853	-0.0514122	-0.0210607	-0.0712487	-0.0503585	0.00223734	OPC	OPC	MES.like	-0.0553976
Alisertib	28151	5891	5.37459	0.117854	-0.00836938	S	-0.06213	-0.0385871	-0.0910853	-0.0514122	-0.0210607	-0.0712487	-0.0503585	0.00223734	OPC	OPC	AC.like	-0.0387337
Alisertib	28151	5891	5.37459	0.117854	-0.00836938	S	-0.06213	-0.0385871	-0.0910853	-0.0514122	-0.0210607	-0.0712487	-0.0503585	0.00223734	OPC	OPC	NPC.like	-0.0600114
Alisertib	28151	5891	5.37459	0.117854	-0.00836938	S	-0.06213	-0.0385871	-0.0910853	-0.0514122	-0.0210607	-0.0712487	-0.0503585	0.00223734	OPC	OPC	OPC.like	0.0126025
Alisertib	30264	5410	4.80439	-0.109679	-0.234901	G1	-0.0432241	-0.00376654	0.028568	0.0654674	0.0680098	0.0470177	-0.0234953	0.00836152	AC	AC	MES.like	0.0628688
Alisertib	30264	5410	4.80439	-0.109679	-0.234901	G1	-0.0432241	-0.00376654	0.028568	0.0654674	0.0680098	0.0470177	-0.0234953	0.00836152	AC	AC	AC.like	0.0503369
Alisertib	30264	5410	4.80439	-0.109679	-0.234901	G1	-0.0432241	-0.00376654	0.028568	0.0654674	0.0680098	0.0470177	-0.0234953	0.00836152	AC	AC	NPC.like	-0.0331482
Alisertib	30264	5410	4.80439	-0.109679	-0.234901	G1	-0.0432241	-0.00376654	0.028568	0.0654674	0.0680098	0.0470177	-0.0234953	0.00836152	AC	AC	OPC.like	0.0187267
Alisertib	20055	4530	2.56295	0.139984	0.429714	G2M	-0.0051775	0.0610516	0.178396	0.0346195	0.062992	0.106508	0.0279371	-0.00611823	MES	MES1	MES.like	0.122359
Alisertib	20055	4530	2.56295	0.139984	0.429714	G2M	-0.0051775	0.0610516	0.178396	0.0346195	0.062992	0.106508	0.0279371	-0.00611823	MES	MES1	AC.like	0.0453191
Alisertib	20055	4530	2.56295	0.139984	0.429714	G2M	-0.0051775	0.0610516	0.178396	0.0346195	0.062992	0.106508	0.0279371	-0.00611823	MES	MES1	NPC.like	0.0182842
Alisertib	20055	4530	2.56295	0.139984	0.429714	G2M	-0.0051775	0.0610516	0.178396	0.0346195	0.062992	0.106508	0.0279371	-0.00611823	MES	MES1	OPC.like	0.0042469
Alisertib	20054	4845	3.84462	0.0488008	0.352288	G2M	0.0629885	0.0499569	0.166357	-0.0472606	0.000490517	0.059548	0.0564727	0.0712479	MES	MES1	MES.like	0.0753991
Alisertib	20054	4845	3.84462	0.0488008	0.352288	G2M	0.0629885	0.0499569	0.166357	-0.0472606	0.000490517	0.059548	0.0564727	0.0712479	MES	MES1	AC.like	-0.0171824
Alisertib	20054	4845	3.84462	0.0488008	0.352288	G2M	0.0629885	0.0499569	0.166357	-0.0472606	0.000490517	0.059548	0.0564727	0.0712479	MES	MES1	NPC.like	0.0468198
Alisertib	20054	4845	3.84462	0.0488008	0.352288	G2M	0.0629885	0.0499569	0.166357	-0.0472606	0.000490517	0.059548	0.0564727	0.0712479	MES	MES1	OPC.like	0.081613
Alisertib	25828	4960	3.83692	0.232997	-0.0473201	S	-0.0112501	-0.00632213	-0.0173258	-0.14962	-0.0134825	-0.0834727	-0.00878613	0.0189257	OPC	OPC	MES.like	-0.0676216
Alisertib	25828	4960	3.83692	0.232997	-0.0473201	S	-0.0112501	-0.00632213	-0.0173258	-0.14962	-0.0134825	-0.0834727	-0.00878613	0.0189257	OPC	OPC	AC.like	-0.0311555
Alisertib	25828	4960	3.83692	0.232997	-0.0473201	S	-0.0112501	-0.00632213	-0.0173258	-0.14962	-0.0134825	-0.0834727	-0.00878613	0.0189257	OPC	OPC	NPC.like	-0.018439
Alisertib	25828	4960	3.83692	0.232997	-0.0473201	S	-0.0112501	-0.00632213	-0.0173258	-0.14962	-0.0134825	-0.0834727	-0.00878613	0.0189257	OPC	OPC	OPC.like	0.0292908
Alisertib	25340	4636	4.68429	0.35926	0.016446	S	0.0335561	-0.0818378	-0.00408128	-0.0425437	0.100144	-0.0233125	-0.0241408	-0.0336681	AC	AC	MES.like	-0.00746136
Alisertib	25340	4636	4.68429	0.35926	0.016446	S	0.0335561	-0.0818378	-0.00408128	-0.0425437	0.100144	-0.0233125	-0.0241408	-0.0336681	AC	AC	AC.like	0.0824712
Alisertib	25340	4636	4.68429	0.35926	0.016446	S	0.0335561	-0.0818378	-0.00408128	-0.0425437	0.100144	-0.0233125	-0.0241408	-0.0336681	AC	AC	NPC.like	-0.0337936
Alisertib	25340	4636	4.68429	0.35926	0.016446	S	0.0335561	-0.0818378	-0.00408128	-0.0425437	0.100144	-0.0233125	-0.0241408	-0.0336681	AC	AC	OPC.like	-0.023303
Alisertib	15590	3874	9.55741	0.190091	0.0468369	S	-0.0431746	0.00947987	0.102374	-0.0879593	-0.00343119	0.00720724	-0.0168474	-0.0214029	MES	MES1	MES.like	0.0230584
Alisertib	15590	3874	9.55741	0.190091	0.0468369	S	-0.0431746	0.00947987	0.102374	-0.0879593	-0.00343119	0.00720724	-0.0168474	-0.0214029	MES	MES1	AC.like	-0.0211041
Alisertib	15590	3874	9.55741	0.190091	0.0468369	S	-0.0431746	0.00947987	0.102374	-0.0879593	-0.00343119	0.00720724	-0.0168474	-0.0214029	MES	MES1	NPC.like	-0.0265002
Alisertib	15590	3874	9.55741	0.190091	0.0468369	S	-0.0431746	0.00947987	0.102374	-0.0879593	-0.00343119	0.00720724	-0.0168474	-0.0214029	MES	MES1	OPC.like	-0.0110378
Alisertib	11760	3545	2.86565	0.173242	0.42074	G2M	0.0243232	0.0315206	0.080087	-0.0417612	0.114662	0.0191629	0.0279219	0.0417997	AC	AC	MES.like	0.0350141
Alisertib	11760	3545	2.86565	0.173242	0.42074	G2M	0.0243232	0.0315206	0.080087	-0.0417612	0.114662	0.0191629	0.0279219	0.0417997	AC	AC	AC.like	0.0969893
Alisertib	11760	3545	2.86565	0.173242	0.42074	G2M	0.0243232	0.0315206	0.080087	-0.0417612	0.114662	0.0191629	0.0279219	0.0417997	AC	AC	NPC.like	0.0182691
Alisertib	11760	3545	2.86565	0.173242	0.42074	G2M	0.0243232	0.0315206	0.080087	-0.0417612	0.114662	0.0191629	0.0279219	0.0417997	AC	AC	OPC.like	0.0521648
Alisertib	30372	5868	2.33439	0.214131	0.409981	G2M	-0.0545585	0.0346878	0.205414	0.0416439	0.0474784	0.123529	-0.00993538	0.0778836	MES	MES1	MES.like	0.13938
Alisertib	30372	5868	2.33439	0.214131	0.409981	G2M	-0.0545585	0.0346878	0.205414	0.0416439	0.0474784	0.123529	-0.00993538	0.0778836	MES	MES1	AC.like	0.0298054
Alisertib	30372	5868	2.33439	0.214131	0.409981	G2M	-0.0545585	0.0346878	0.205414	0.0416439	0.0474784	0.123529	-0.00993538	0.0778836	MES	MES1	NPC.like	-0.0195882
Alisertib	30372	5868	2.33439	0.214131	0.409981	G2M	-0.0545585	0.0346878	0.205414	0.0416439	0.0474784	0.123529	-0.00993538	0.0778836	MES	MES1	OPC.like	0.0882487
Alisertib	30510	5432	1.54376	-0.0614353	0.352094	G2M	-0.1025	-0.115004	-0.281082	-0.142518	-0.0240184	-0.2118	-0.108752	-0.109597	AC	AC	MES.like	-0.195949
Alisertib	30510	5432	1.54376	-0.0614353	0.352094	G2M	-0.1025	-0.115004	-0.281082	-0.142518	-0.0240184	-0.2118	-0.108752	-0.109597	AC	AC	AC.like	-0.0416913
Alisertib	30510	5432	1.54376	-0.0614353	0.352094	G2M	-0.1025	-0.115004	-0.281082	-0.142518	-0.0240184	-0.2118	-0.108752	-0.109597	AC	AC	NPC.like	-0.118405
Alisertib	30510	5432	1.54376	-0.0614353	0.352094	G2M	-0.1025	-0.115004	-0.281082	-0.142518	-0.0240184	-0.2118	-0.108752	-0.109597	AC	AC	OPC.like	-0.0992317
Alisertib	29452	5405	2.52275	0.241578	0.113425	S	-0.0209291	-0.00632782	0.156411	0.0819083	0.0852615	0.119159	-0.0136284	-0.0113255	MES	MES1	MES.like	0.135011
Alisertib	29452	5405	2.52275	0.241578	0.113425	S	-0.0209291	-0.00632782	0.156411	0.0819083	0.0852615	0.119159	-0.0136284	-0.0113255	MES	MES1	AC.like	0.0675885
Alisertib	29452	5405	2.52275	0.241578	0.113425	S	-0.0209291	-0.00632782	0.156411	0.0819083	0.0852615	0.119159	-0.0136284	-0.0113255	MES	MES1	NPC.like	-0.0232813
Alisertib	29452	5405	2.52275	0.241578	0.113425	S	-0.0209291	-0.00632782	0.156411	0.0819083	0.0852615	0.119159	-0.0136284	-0.0113255	MES	MES1	OPC.like	-0.00096034
Alisertib	16894	4768	3.37398	-0.233544	-0.312838	G1	0.0686666	0.114634	0.0389671	-0.0768515	-0.0444602	-0.0189422	0.0916501	-0.0509899	NPC	NPC2	MES.like	-0.00309106
Alisertib	16894	4768	3.37398	-0.233544	-0.312838	G1	0.0686666	0.114634	0.0389671	-0.0768515	-0.0444602	-0.0189422	0.0916501	-0.0509899	NPC	NPC2	AC.like	-0.0621331
Alisertib	16894	4768	3.37398	-0.233544	-0.312838	G1	0.0686666	0.114634	0.0389671	-0.0768515	-0.0444602	-0.0189422	0.0916501	-0.0509899	NPC	NPC2	NPC.like	0.0819973
Alisertib	16894	4768	3.37398	-0.233544	-0.312838	G1	0.0686666	0.114634	0.0389671	-0.0768515	-0.0444602	-0.0189422	0.0916501	-0.0509899	NPC	NPC2	OPC.like	-0.0406248
Alisertib	18046	3628	9.94126	0.0492202	-0.147916	S	-0.0351739	-0.0949391	-0.125595	-0.0481558	0.0745973	-0.0868756	-0.0650565	-0.0435295	AC	AC	MES.like	-0.0710245
Alisertib	18046	3628	9.94126	0.0492202	-0.147916	S	-0.0351739	-0.0949391	-0.125595	-0.0481558	0.0745973	-0.0868756	-0.0650565	-0.0435295	AC	AC	AC.like	0.0569243
Alisertib	18046	3628	9.94126	0.0492202	-0.147916	S	-0.0351739	-0.0949391	-0.125595	-0.0481558	0.0745973	-0.0868756	-0.0650565	-0.0435295	AC	AC	NPC.like	-0.0747093
Alisertib	18046	3628	9.94126	0.0492202	-0.147916	S	-0.0351739	-0.0949391	-0.125595	-0.0481558	0.0745973	-0.0868756	-0.0650565	-0.0435295	AC	AC	OPC.like	-0.0331643
Alisertib	17813	4299	9.90288	-0.159173	-0.257387	G1	0.0762797	0.0534019	-0.0831836	-0.0417121	0.0748383	-0.0624479	0.0648408	0.0266339	NPC	NPC1	MES.like	-0.0465967
Alisertib	17813	4299	9.90288	-0.159173	-0.257387	G1	0.0762797	0.0534019	-0.0831836	-0.0417121	0.0748383	-0.0624479	0.0648408	0.0266339	NPC	NPC1	AC.like	0.0571654
Alisertib	17813	4299	9.90288	-0.159173	-0.257387	G1	0.0762797	0.0534019	-0.0831836	-0.0417121	0.0748383	-0.0624479	0.0648408	0.0266339	NPC	NPC1	NPC.like	0.055188
Alisertib	17813	4299	9.90288	-0.159173	-0.257387	G1	0.0762797	0.0534019	-0.0831836	-0.0417121	0.0748383	-0.0624479	0.0648408	0.0266339	NPC	NPC1	OPC.like	0.0369991
Alisertib	15102	2814	0.569461	-0.0139339	-0.119013	G1	-0.0892685	-0.109619	-0.0024858	0.0789036	-0.0128806	0.0382089	-0.0994439	-0.0880215	MES	MES2	MES.like	0.0540601
Alisertib	15102	2814	0.569461	-0.0139339	-0.119013	G1	-0.0892685	-0.109619	-0.0024858	0.0789036	-0.0128806	0.0382089	-0.0994439	-0.0880215	MES	MES2	AC.like	-0.0305536
Alisertib	15102	2814	0.569461	-0.0139339	-0.119013	G1	-0.0892685	-0.109619	-0.0024858	0.0789036	-0.0128806	0.0382089	-0.0994439	-0.0880215	MES	MES2	NPC.like	-0.109097
Alisertib	15102	2814	0.569461	-0.0139339	-0.119013	G1	-0.0892685	-0.109619	-0.0024858	0.0789036	-0.0128806	0.0382089	-0.0994439	-0.0880215	MES	MES2	OPC.like	-0.0776563
Alisertib	30381	5037	6.00704	0.111625	0.0904579	S	-0.0923356	-0.0663932	0.117598	0.0550457	0.0082431	0.0863221	-0.0793644	-0.0173842	MES	MES1	MES.like	0.102173
Alisertib	30381	5037	6.00704	0.111625	0.0904579	S	-0.0923356	-0.0663932	0.117598	0.0550457	0.0082431	0.0863221	-0.0793644	-0.0173842	MES	MES1	AC.like	-0.00942985
Alisertib	30381	5037	6.00704	0.111625	0.0904579	S	-0.0923356	-0.0663932	0.117598	0.0550457	0.0082431	0.0863221	-0.0793644	-0.0173842	MES	MES1	NPC.like	-0.0890172
Alisertib	30381	5037	6.00704	0.111625	0.0904579	S	-0.0923356	-0.0663932	0.117598	0.0550457	0.0082431	0.0863221	-0.0793644	-0.0173842	MES	MES1	OPC.like	-0.0070191
Alisertib	31024	5560	5.37326	0.149752	0.300256	G2M	-0.0382399	-0.00482386	0.0353684	0.0373451	0.00195359	0.0363568	-0.0215319	0.0163701	MES	MES2	MES.like	0.0522079
Alisertib	31024	5560	5.37326	0.149752	0.300256	G2M	-0.0382399	-0.00482386	0.0353684	0.0373451	0.00195359	0.0363568	-0.0215319	0.0163701	MES	MES2	AC.like	-0.0157194
Alisertib	31024	5560	5.37326	0.149752	0.300256	G2M	-0.0382399	-0.00482386	0.0353684	0.0373451	0.00195359	0.0363568	-0.0215319	0.0163701	MES	MES2	NPC.like	-0.0311847
Alisertib	31024	5560	5.37326	0.149752	0.300256	G2M	-0.0382399	-0.00482386	0.0353684	0.0373451	0.00195359	0.0363568	-0.0215319	0.0163701	MES	MES2	OPC.like	0.0267353
Alisertib	29413	5151	4.8754	0.177019	0.286128	G2M	-0.0404069	0.0568622	0.0327437	-0.046349	0.0571821	-0.00680266	0.00822763	0.038579	AC	AC	MES.like	0.00904848
Alisertib	29413	5151	4.8754	0.177019	0.286128	G2M	-0.0404069	0.0568622	0.0327437	-0.046349	0.0571821	-0.00680266	0.00822763	0.038579	AC	AC	AC.like	0.0395092
Alisertib	29413	5151	4.8754	0.177019	0.286128	G2M	-0.0404069	0.0568622	0.0327437	-0.046349	0.0571821	-0.00680266	0.00822763	0.038579	AC	AC	NPC.like	-0.00142519
Alisertib	29413	5151	4.8754	0.177019	0.286128	G2M	-0.0404069	0.0568622	0.0327437	-0.046349	0.0571821	-0.00680266	0.00822763	0.038579	AC	AC	OPC.like	0.0489441
Alisertib	6404	2284	2.38913	-0.117323	-0.204848	G1	-0.0761716	-0.00976341	-0.224702	-0.118154	-0.0403641	-0.171428	-0.0429675	-0.088647	NPC	NPC2	MES.like	-0.155577
Alisertib	6404	2284	2.38913	-0.117323	-0.204848	G1	-0.0761716	-0.00976341	-0.224702	-0.118154	-0.0403641	-0.171428	-0.0429675	-0.088647	NPC	NPC2	AC.like	-0.058037
Alisertib	6404	2284	2.38913	-0.117323	-0.204848	G1	-0.0761716	-0.00976341	-0.224702	-0.118154	-0.0403641	-0.171428	-0.0429675	-0.088647	NPC	NPC2	NPC.like	-0.0526203
Alisertib	6404	2284	2.38913	-0.117323	-0.204848	G1	-0.0761716	-0.00976341	-0.224702	-0.118154	-0.0403641	-0.171428	-0.0429675	-0.088647	NPC	NPC2	OPC.like	-0.0782818
Alisertib	10958	2320	0.182515	-0.083506	-0.169524	G1	-0.0200984	-0.0789749	-0.121255	0.00404797	-0.0570029	-0.0586035	-0.0495366	-0.0595804	MES	MES2	MES.like	-0.0427524
Alisertib	10958	2320	0.182515	-0.083506	-0.169524	G1	-0.0200984	-0.0789749	-0.121255	0.00404797	-0.0570029	-0.0586035	-0.0495366	-0.0595804	MES	MES2	AC.like	-0.0746758
Alisertib	10958	2320	0.182515	-0.083506	-0.169524	G1	-0.0200984	-0.0789749	-0.121255	0.00404797	-0.0570029	-0.0586035	-0.0495366	-0.0595804	MES	MES2	NPC.like	-0.0591895
Alisertib	10958	2320	0.182515	-0.083506	-0.169524	G1	-0.0200984	-0.0789749	-0.121255	0.00404797	-0.0570029	-0.0586035	-0.0495366	-0.0595804	MES	MES2	OPC.like	-0.0492153
Alisertib	38475	5672	2.68746	0.036382	0.442826	G2M	-0.0886103	-0.0495434	0.120927	-0.0257329	-0.0412918	0.0475973	-0.0690768	0.0218034	MES	MES1	MES.like	0.0634484
Alisertib	38475	5672	2.68746	0.036382	0.442826	G2M	-0.0886103	-0.0495434	0.120927	-0.0257329	-0.0412918	0.0475973	-0.0690768	0.0218034	MES	MES1	AC.like	-0.0589648
Alisertib	38475	5672	2.68746	0.036382	0.442826	G2M	-0.0886103	-0.0495434	0.120927	-0.0257329	-0.0412918	0.0475973	-0.0690768	0.0218034	MES	MES1	NPC.like	-0.0787297
Alisertib	38475	5672	2.68746	0.036382	0.442826	G2M	-0.0886103	-0.0495434	0.120927	-0.0257329	-0.0412918	0.0475973	-0.0690768	0.0218034	MES	MES1	OPC.like	0.0321685
Alisertib	20640	4532	6.21609	0.0902385	0.430957	G2M	-0.022077	-0.0277749	-0.0267126	-0.097304	-0.0299651	-0.0620083	-0.0249259	0.008762	OPC	OPC	MES.like	-0.0461572
Alisertib	20640	4532	6.21609	0.0902385	0.430957	G2M	-0.022077	-0.0277749	-0.0267126	-0.097304	-0.0299651	-0.0620083	-0.0249259	0.008762	OPC	OPC	AC.like	-0.0476381
Alisertib	20640	4532	6.21609	0.0902385	0.430957	G2M	-0.022077	-0.0277749	-0.0267126	-0.097304	-0.0299651	-0.0620083	-0.0249259	0.008762	OPC	OPC	NPC.like	-0.0345788
Alisertib	20640	4532	6.21609	0.0902385	0.430957	G2M	-0.022077	-0.0277749	-0.0267126	-0.097304	-0.0299651	-0.0620083	-0.0249259	0.008762	OPC	OPC	OPC.like	0.0191271
Alisertib	22545	5180	2.45287	-0.0962136	-0.295907	G1	-0.0442481	-0.0677417	0.0739108	-0.180637	0.00838844	-0.0533633	-0.0559949	-0.0482936	MES	MES1	MES.like	-0.0375121
Alisertib	22545	5180	2.45287	-0.0962136	-0.295907	G1	-0.0442481	-0.0677417	0.0739108	-0.180637	0.00838844	-0.0533633	-0.0559949	-0.0482936	MES	MES1	AC.like	-0.00928451
Alisertib	22545	5180	2.45287	-0.0962136	-0.295907	G1	-0.0442481	-0.0677417	0.0739108	-0.180637	0.00838844	-0.0533633	-0.0559949	-0.0482936	MES	MES1	NPC.like	-0.0656477
Alisertib	22545	5180	2.45287	-0.0962136	-0.295907	G1	-0.0442481	-0.0677417	0.0739108	-0.180637	0.00838844	-0.0533633	-0.0559949	-0.0482936	MES	MES1	OPC.like	-0.0379285
Alisertib	10321	2607	3.55586	-0.077147	-0.247223	G1	-0.0190199	-0.0106339	0.0547509	0.0829225	0.0969515	0.0688367	-0.0148269	-0.0468642	AC	AC	MES.like	0.0846878
Alisertib	10321	2607	3.55586	-0.077147	-0.247223	G1	-0.0190199	-0.0106339	0.0547509	0.0829225	0.0969515	0.0688367	-0.0148269	-0.0468642	AC	AC	AC.like	0.0792786
Alisertib	10321	2607	3.55586	-0.077147	-0.247223	G1	-0.0190199	-0.0106339	0.0547509	0.0829225	0.0969515	0.0688367	-0.0148269	-0.0468642	AC	AC	NPC.like	-0.0244797
Alisertib	10321	2607	3.55586	-0.077147	-0.247223	G1	-0.0190199	-0.0106339	0.0547509	0.0829225	0.0969515	0.0688367	-0.0148269	-0.0468642	AC	AC	OPC.like	-0.036499
Alisertib	28677	5490	7.45545	0.317856	0.0673679	S	-0.0039602	-0.0547892	0.03236	-0.0227846	0.0511591	0.00478768	-0.0293747	-0.0736914	AC	AC	MES.like	0.0206388
Alisertib	28677	5490	7.45545	0.317856	0.0673679	S	-0.0039602	-0.0547892	0.03236	-0.0227846	0.0511591	0.00478768	-0.0293747	-0.0736914	AC	AC	AC.like	0.0334861
Alisertib	28677	5490	7.45545	0.317856	0.0673679	S	-0.0039602	-0.0547892	0.03236	-0.0227846	0.0511591	0.00478768	-0.0293747	-0.0736914	AC	AC	NPC.like	-0.0390275
Alisertib	28677	5490	7.45545	0.317856	0.0673679	S	-0.0039602	-0.0547892	0.03236	-0.0227846	0.0511591	0.00478768	-0.0293747	-0.0736914	AC	AC	OPC.like	-0.0633263
Alisertib	30867	5608	6.43406	0.183439	-0.107973	S	0.0483689	0.0397961	0.0912429	-0.0806168	0.0415571	0.00531304	0.0440825	-0.00289258	MES	MES1	MES.like	0.0211642
Alisertib	30867	5608	6.43406	0.183439	-0.107973	S	0.0483689	0.0397961	0.0912429	-0.0806168	0.0415571	0.00531304	0.0440825	-0.00289258	MES	MES1	AC.like	0.0238841
Alisertib	30867	5608	6.43406	0.183439	-0.107973	S	0.0483689	0.0397961	0.0912429	-0.0806168	0.0415571	0.00531304	0.0440825	-0.00289258	MES	MES1	NPC.like	0.0344297
Alisertib	30867	5608	6.43406	0.183439	-0.107973	S	0.0483689	0.0397961	0.0912429	-0.0806168	0.0415571	0.00531304	0.0440825	-0.00289258	MES	MES1	OPC.like	0.00747255
Alisertib	5794	2077	9.42354	-0.123247	-0.120516	G1	0.000540252	0.0289204	-0.0343872	-0.0270952	0.00533149	-0.0307412	0.0147303	-0.0694973	NPC	NPC2	MES.like	-0.0148901
Alisertib	5794	2077	9.42354	-0.123247	-0.120516	G1	0.000540252	0.0289204	-0.0343872	-0.0270952	0.00533149	-0.0307412	0.0147303	-0.0694973	NPC	NPC2	AC.like	-0.0123415
Alisertib	5794	2077	9.42354	-0.123247	-0.120516	G1	0.000540252	0.0289204	-0.0343872	-0.0270952	0.00533149	-0.0307412	0.0147303	-0.0694973	NPC	NPC2	NPC.like	0.0050775
Alisertib	5794	2077	9.42354	-0.123247	-0.120516	G1	0.000540252	0.0289204	-0.0343872	-0.0270952	0.00533149	-0.0307412	0.0147303	-0.0694973	NPC	NPC2	OPC.like	-0.0591321
Alisertib	22386	4183	1.29099	-0.12689	-0.0863914	G1	-0.0937719	-0.0928424	0.167527	0.0881593	0.0750648	0.127843	-0.0933072	-0.00818408	MES	MES1	MES.like	0.143694
Alisertib	22386	4183	1.29099	-0.12689	-0.0863914	G1	-0.0937719	-0.0928424	0.167527	0.0881593	0.0750648	0.127843	-0.0933072	-0.00818408	MES	MES1	AC.like	0.0573918
Alisertib	22386	4183	1.29099	-0.12689	-0.0863914	G1	-0.0937719	-0.0928424	0.167527	0.0881593	0.0750648	0.127843	-0.0933072	-0.00818408	MES	MES1	NPC.like	-0.10296
Alisertib	22386	4183	1.29099	-0.12689	-0.0863914	G1	-0.0937719	-0.0928424	0.167527	0.0881593	0.0750648	0.127843	-0.0933072	-0.00818408	MES	MES1	OPC.like	0.00218105
Alisertib	19382	4247	3.21948	0.0644388	0.395899	G2M	-0.0999239	-0.0413778	-0.0741111	-0.0598489	0.002541	-0.06698	-0.0706509	0.00125993	AC	AC	MES.like	-0.0511289
Alisertib	19382	4247	3.21948	0.0644388	0.395899	G2M	-0.0999239	-0.0413778	-0.0741111	-0.0598489	0.002541	-0.06698	-0.0706509	0.00125993	AC	AC	AC.like	-0.015132
Alisertib	19382	4247	3.21948	0.0644388	0.395899	G2M	-0.0999239	-0.0413778	-0.0741111	-0.0598489	0.002541	-0.06698	-0.0706509	0.00125993	AC	AC	NPC.like	-0.0803037
Alisertib	19382	4247	3.21948	0.0644388	0.395899	G2M	-0.0999239	-0.0413778	-0.0741111	-0.0598489	0.002541	-0.06698	-0.0706509	0.00125993	AC	AC	OPC.like	0.0116251
Alisertib	22206	3884	4.18355	-0.119437	-0.236803	G1	-0.0640818	0.0481504	-0.0821241	-0.0947602	-0.00582685	-0.0884421	-0.00796573	-0.0849594	NPC	NPC2	MES.like	-0.072591
Alisertib	22206	3884	4.18355	-0.119437	-0.236803	G1	-0.0640818	0.0481504	-0.0821241	-0.0947602	-0.00582685	-0.0884421	-0.00796573	-0.0849594	NPC	NPC2	AC.like	-0.0234998
Alisertib	22206	3884	4.18355	-0.119437	-0.236803	G1	-0.0640818	0.0481504	-0.0821241	-0.0947602	-0.00582685	-0.0884421	-0.00796573	-0.0849594	NPC	NPC2	NPC.like	-0.0176185
Alisertib	22206	3884	4.18355	-0.119437	-0.236803	G1	-0.0640818	0.0481504	-0.0821241	-0.0947602	-0.00582685	-0.0884421	-0.00796573	-0.0849594	NPC	NPC2	OPC.like	-0.0745942
Alisertib	27659	4672	4.35301	-0.133478	-0.24348	G1	-0.062698	0.00363757	0.0443358	0.0545722	0.0497166	0.049454	-0.0295302	-0.000924872	MES	MES2	MES.like	0.0653051
Alisertib	27659	4672	4.35301	-0.133478	-0.24348	G1	-0.062698	0.00363757	0.0443358	0.0545722	0.0497166	0.049454	-0.0295302	-0.000924872	MES	MES2	AC.like	0.0320436
Alisertib	27659	4672	4.35301	-0.133478	-0.24348	G1	-0.062698	0.00363757	0.0443358	0.0545722	0.0497166	0.049454	-0.0295302	-0.000924872	MES	MES2	NPC.like	-0.039183
Alisertib	27659	4672	4.35301	-0.133478	-0.24348	G1	-0.062698	0.00363757	0.0443358	0.0545722	0.0497166	0.049454	-0.0295302	-0.000924872	MES	MES2	OPC.like	0.00944026
Alisertib	16996	3844	4.92469	-0.199376	-0.231772	G1	-0.0944956	-0.0852288	-0.00232287	-0.0609377	0.0352518	-0.0316303	-0.0898622	-0.0303493	AC	AC	MES.like	-0.0157792
Alisertib	16996	3844	4.92469	-0.199376	-0.231772	G1	-0.0944956	-0.0852288	-0.00232287	-0.0609377	0.0352518	-0.0316303	-0.0898622	-0.0303493	AC	AC	AC.like	0.0175788
Alisertib	16996	3844	4.92469	-0.199376	-0.231772	G1	-0.0944956	-0.0852288	-0.00232287	-0.0609377	0.0352518	-0.0316303	-0.0898622	-0.0303493	AC	AC	NPC.like	-0.099515
Alisertib	16996	3844	4.92469	-0.199376	-0.231772	G1	-0.0944956	-0.0852288	-0.00232287	-0.0609377	0.0352518	-0.0316303	-0.0898622	-0.0303493	AC	AC	OPC.like	-0.0199842
Alisertib	25994	4966	4.53182	-0.0621342	-0.218746	G1	-0.0435919	0.056389	0.028552	-0.0604751	-0.000213163	-0.0159615	0.00639853	0.0294829	NPC	NPC2	MES.like	-0.000110412
Alisertib	25994	4966	4.53182	-0.0621342	-0.218746	G1	-0.0435919	0.056389	0.028552	-0.0604751	-0.000213163	-0.0159615	0.00639853	0.0294829	NPC	NPC2	AC.like	-0.0178861
Alisertib	25994	4966	4.53182	-0.0621342	-0.218746	G1	-0.0435919	0.056389	0.028552	-0.0604751	-0.000213163	-0.0159615	0.00639853	0.0294829	NPC	NPC2	NPC.like	-0.00325429
Alisertib	25994	4966	4.53182	-0.0621342	-0.218746	G1	-0.0435919	0.056389	0.028552	-0.0604751	-0.000213163	-0.0159615	0.00639853	0.0294829	NPC	NPC2	OPC.like	0.039848
Alisertib	27323	4504	0.651466	-0.195002	-0.303462	G1	-0.0513081	-0.012392	0.0573747	0.235738	-0.030062	0.146556	-0.0318501	-0.125286	MES	MES2	MES.like	0.162407
Alisertib	27323	4504	0.651466	-0.195002	-0.303462	G1	-0.0513081	-0.012392	0.0573747	0.235738	-0.030062	0.146556	-0.0318501	-0.125286	MES	MES2	AC.like	-0.047735
Alisertib	27323	4504	0.651466	-0.195002	-0.303462	G1	-0.0513081	-0.012392	0.0573747	0.235738	-0.030062	0.146556	-0.0318501	-0.125286	MES	MES2	NPC.like	-0.0415029
Alisertib	27323	4504	0.651466	-0.195002	-0.303462	G1	-0.0513081	-0.012392	0.0573747	0.235738	-0.030062	0.146556	-0.0318501	-0.125286	MES	MES2	OPC.like	-0.114921
Alisertib	32131	5378	0.799851	-0.167947	-0.305624	G1	-0.0953074	-0.116247	-0.0887936	0.212878	-0.0601664	0.0620424	-0.105777	-0.0645973	MES	MES2	MES.like	0.0778936
Alisertib	32131	5378	0.799851	-0.167947	-0.305624	G1	-0.0953074	-0.116247	-0.0887936	0.212878	-0.0601664	0.0620424	-0.105777	-0.0645973	MES	MES2	AC.like	-0.0778394
Alisertib	32131	5378	0.799851	-0.167947	-0.305624	G1	-0.0953074	-0.116247	-0.0887936	0.212878	-0.0601664	0.0620424	-0.105777	-0.0645973	MES	MES2	NPC.like	-0.11543
Alisertib	32131	5378	0.799851	-0.167947	-0.305624	G1	-0.0953074	-0.116247	-0.0887936	0.212878	-0.0601664	0.0620424	-0.105777	-0.0645973	MES	MES2	OPC.like	-0.0542322
Alisertib	22702	4488	4.07453	-0.11571	-0.270303	G1	-0.0460473	-0.0500327	-0.186255	-0.122928	-0.0534893	-0.154591	-0.04804	-0.00823761	OPC	OPC	MES.like	-0.13874
Alisertib	22702	4488	4.07453	-0.11571	-0.270303	G1	-0.0460473	-0.0500327	-0.186255	-0.122928	-0.0534893	-0.154591	-0.04804	-0.00823761	OPC	OPC	AC.like	-0.0711623
Alisertib	22702	4488	4.07453	-0.11571	-0.270303	G1	-0.0460473	-0.0500327	-0.186255	-0.122928	-0.0534893	-0.154591	-0.04804	-0.00823761	OPC	OPC	NPC.like	-0.0576928
Alisertib	22702	4488	4.07453	-0.11571	-0.270303	G1	-0.0460473	-0.0500327	-0.186255	-0.122928	-0.0534893	-0.154591	-0.04804	-0.00823761	OPC	OPC	OPC.like	0.00212752
Alisertib	25415	5807	3.33661	0.124413	0.210733	G2M	-0.0522657	-0.0300962	-0.0240701	-0.0590755	-0.0126287	-0.0415728	-0.041181	0.0090693	OPC	OPC	MES.like	-0.0257217
Alisertib	25415	5807	3.33661	0.124413	0.210733	G2M	-0.0522657	-0.0300962	-0.0240701	-0.0590755	-0.0126287	-0.0415728	-0.041181	0.0090693	OPC	OPC	AC.like	-0.0303016
Alisertib	25415	5807	3.33661	0.124413	0.210733	G2M	-0.0522657	-0.0300962	-0.0240701	-0.0590755	-0.0126287	-0.0415728	-0.041181	0.0090693	OPC	OPC	NPC.like	-0.0508338
Alisertib	25415	5807	3.33661	0.124413	0.210733	G2M	-0.0522657	-0.0300962	-0.0240701	-0.0590755	-0.0126287	-0.0415728	-0.041181	0.0090693	OPC	OPC	OPC.like	0.0194344
Alisertib	15480	3587	2.08656	-0.0820992	-0.0786969	G1	-0.031631	-0.0436783	-0.0382468	0.0144133	0.0333467	-0.0119168	-0.0376547	-0.0812272	AC	AC	MES.like	0.00393436
Alisertib	15480	3587	2.08656	-0.0820992	-0.0786969	G1	-0.031631	-0.0436783	-0.0382468	0.0144133	0.0333467	-0.0119168	-0.0376547	-0.0812272	AC	AC	AC.like	0.0156737
Alisertib	15480	3587	2.08656	-0.0820992	-0.0786969	G1	-0.031631	-0.0436783	-0.0382468	0.0144133	0.0333467	-0.0119168	-0.0376547	-0.0812272	AC	AC	NPC.like	-0.0473075
Alisertib	15480	3587	2.08656	-0.0820992	-0.0786969	G1	-0.031631	-0.0436783	-0.0382468	0.0144133	0.0333467	-0.0119168	-0.0376547	-0.0812272	AC	AC	OPC.like	-0.070862
Alisertib	24972	4909	2.83117	-0.169032	-0.3145	G1	-0.030721	-0.0643478	-0.00723394	-0.08865	-0.0137987	-0.047942	-0.0475344	-0.0796411	MES	MES1	MES.like	-0.0320909
Alisertib	24972	4909	2.83117	-0.169032	-0.3145	G1	-0.030721	-0.0643478	-0.00723394	-0.08865	-0.0137987	-0.047942	-0.0475344	-0.0796411	MES	MES1	AC.like	-0.0314716
Alisertib	24972	4909	2.83117	-0.169032	-0.3145	G1	-0.030721	-0.0643478	-0.00723394	-0.08865	-0.0137987	-0.047942	-0.0475344	-0.0796411	MES	MES1	NPC.like	-0.0571872
Alisertib	24972	4909	2.83117	-0.169032	-0.3145	G1	-0.030721	-0.0643478	-0.00723394	-0.08865	-0.0137987	-0.047942	-0.0475344	-0.0796411	MES	MES1	OPC.like	-0.069276
Alisertib	30997	5669	5.29083	0.0851167	-0.230449	S	0.0727854	0.0031274	0.0992879	0.107078	0.0612795	0.103183	0.0379564	-0.0461227	MES	MES2	MES.like	0.119034
Alisertib	30997	5669	5.29083	0.0851167	-0.230449	S	0.0727854	0.0031274	0.0992879	0.107078	0.0612795	0.103183	0.0379564	-0.0461227	MES	MES2	AC.like	0.0436065
Alisertib	30997	5669	5.29083	0.0851167	-0.230449	S	0.0727854	0.0031274	0.0992879	0.107078	0.0612795	0.103183	0.0379564	-0.0461227	MES	MES2	NPC.like	0.0283036
Alisertib	30997	5669	5.29083	0.0851167	-0.230449	S	0.0727854	0.0031274	0.0992879	0.107078	0.0612795	0.103183	0.0379564	-0.0461227	MES	MES2	OPC.like	-0.0357575
Alisertib	17306	3952	2.6407	-0.163269	-0.247657	G1	-0.0438308	-0.00666635	-0.0562012	-0.0286203	0.0132888	-0.0424108	-0.0252486	0.00944698	AC	AC	MES.like	-0.0265596
Alisertib	17306	3952	2.6407	-0.163269	-0.247657	G1	-0.0438308	-0.00666635	-0.0562012	-0.0286203	0.0132888	-0.0424108	-0.0252486	0.00944698	AC	AC	AC.like	-0.00438419
Alisertib	17306	3952	2.6407	-0.163269	-0.247657	G1	-0.0438308	-0.00666635	-0.0562012	-0.0286203	0.0132888	-0.0424108	-0.0252486	0.00944698	AC	AC	NPC.like	-0.0349014
Alisertib	17306	3952	2.6407	-0.163269	-0.247657	G1	-0.0438308	-0.00666635	-0.0562012	-0.0286203	0.0132888	-0.0424108	-0.0252486	0.00944698	AC	AC	OPC.like	0.0198121
Alisertib	29976	5362	7.19909	0.141263	-0.147799	S	-0.0119609	-0.0240245	0.0646451	-0.0264	-0.00855074	0.0191226	-0.0179927	-0.00791643	MES	MES1	MES.like	0.0349737
Alisertib	29976	5362	7.19909	0.141263	-0.147799	S	-0.0119609	-0.0240245	0.0646451	-0.0264	-0.00855074	0.0191226	-0.0179927	-0.00791643	MES	MES1	AC.like	-0.0262237
Alisertib	29976	5362	7.19909	0.141263	-0.147799	S	-0.0119609	-0.0240245	0.0646451	-0.0264	-0.00855074	0.0191226	-0.0179927	-0.00791643	MES	MES1	NPC.like	-0.0276455
Alisertib	29976	5362	7.19909	0.141263	-0.147799	S	-0.0119609	-0.0240245	0.0646451	-0.0264	-0.00855074	0.0191226	-0.0179927	-0.00791643	MES	MES1	OPC.like	0.0024487
Alisertib	14217	3514	3.69276	0.106803	0.140786	G2M	0.0419424	0.0119198	0.108249	-0.149654	0.0788908	-0.0207025	0.0269311	-0.0338307	MES	MES1	MES.like	-0.00485137
Alisertib	14217	3514	3.69276	0.106803	0.140786	G2M	0.0419424	0.0119198	0.108249	-0.149654	0.0788908	-0.0207025	0.0269311	-0.0338307	MES	MES1	AC.like	0.0612179
Alisertib	14217	3514	3.69276	0.106803	0.140786	G2M	0.0419424	0.0119198	0.108249	-0.149654	0.0788908	-0.0207025	0.0269311	-0.0338307	MES	MES1	NPC.like	0.0172783
Alisertib	14217	3514	3.69276	0.106803	0.140786	G2M	0.0419424	0.0119198	0.108249	-0.149654	0.0788908	-0.0207025	0.0269311	-0.0338307	MES	MES1	OPC.like	-0.0234656
Alisertib	20134	4564	7.87226	-0.121826	-0.290233	G1	-0.0231615	0.00536532	0.00530726	-0.123357	0.0310721	-0.0590248	-0.00889807	-0.00659009	AC	AC	MES.like	-0.0431736
Alisertib	20134	4564	7.87226	-0.121826	-0.290233	G1	-0.0231615	0.00536532	0.00530726	-0.123357	0.0310721	-0.0590248	-0.00889807	-0.00659009	AC	AC	AC.like	0.0133992
Alisertib	20134	4564	7.87226	-0.121826	-0.290233	G1	-0.0231615	0.00536532	0.00530726	-0.123357	0.0310721	-0.0590248	-0.00889807	-0.00659009	AC	AC	NPC.like	-0.0185509
Alisertib	20134	4564	7.87226	-0.121826	-0.290233	G1	-0.0231615	0.00536532	0.00530726	-0.123357	0.0310721	-0.0590248	-0.00889807	-0.00659009	AC	AC	OPC.like	0.00377505
Alisertib	10513	1561	2.37801	-0.0914104	-0.162961	G1	-0.0617335	-0.0624797	0.146011	0.015622	0.0712097	0.0808164	-0.0621066	-0.0234688	MES	MES1	MES.like	0.0966675
Alisertib	10513	1561	2.37801	-0.0914104	-0.162961	G1	-0.0617335	-0.0624797	0.146011	0.015622	0.0712097	0.0808164	-0.0621066	-0.0234688	MES	MES1	AC.like	0.0535367
Alisertib	10513	1561	2.37801	-0.0914104	-0.162961	G1	-0.0617335	-0.0624797	0.146011	0.015622	0.0712097	0.0808164	-0.0621066	-0.0234688	MES	MES1	NPC.like	-0.0717594
Alisertib	10513	1561	2.37801	-0.0914104	-0.162961	G1	-0.0617335	-0.0624797	0.146011	0.015622	0.0712097	0.0808164	-0.0621066	-0.0234688	MES	MES1	OPC.like	-0.0131036
Alisertib	6825	2497	5.8315	-0.098953	-0.265641	G1	0.034484	0.0683495	-0.0238724	-0.215298	0.00504929	-0.119585	0.0514167	-0.00733653	NPC	NPC2	MES.like	-0.103734
Alisertib	6825	2497	5.8315	-0.098953	-0.265641	G1	0.034484	0.0683495	-0.0238724	-0.215298	0.00504929	-0.119585	0.0514167	-0.00733653	NPC	NPC2	AC.like	-0.0126237
Alisertib	6825	2497	5.8315	-0.098953	-0.265641	G1	0.034484	0.0683495	-0.0238724	-0.215298	0.00504929	-0.119585	0.0514167	-0.00733653	NPC	NPC2	NPC.like	0.0417639
Alisertib	6825	2497	5.8315	-0.098953	-0.265641	G1	0.034484	0.0683495	-0.0238724	-0.215298	0.00504929	-0.119585	0.0514167	-0.00733653	NPC	NPC2	OPC.like	0.00302861
Alisertib	20123	5321	5.99314	-0.0432383	-0.275641	G1	-0.0692732	0.0298838	0.0900881	0.0848993	-0.0164959	0.0874937	-0.0196947	-0.0522211	MES	MES1	MES.like	0.103345
Alisertib	20123	5321	5.99314	-0.0432383	-0.275641	G1	-0.0692732	0.0298838	0.0900881	0.0848993	-0.0164959	0.0874937	-0.0196947	-0.0522211	MES	MES1	AC.like	-0.0341688
Alisertib	20123	5321	5.99314	-0.0432383	-0.275641	G1	-0.0692732	0.0298838	0.0900881	0.0848993	-0.0164959	0.0874937	-0.0196947	-0.0522211	MES	MES1	NPC.like	-0.0293475
Alisertib	20123	5321	5.99314	-0.0432383	-0.275641	G1	-0.0692732	0.0298838	0.0900881	0.0848993	-0.0164959	0.0874937	-0.0196947	-0.0522211	MES	MES1	OPC.like	-0.0418559
Alisertib	12024	3229	3.44311	-0.115518	-0.2732	G1	-0.0412029	0.0173173	0.0931776	0.119709	0.0172529	0.106443	-0.0119428	0.0205187	MES	MES2	MES.like	0.122294
Alisertib	12024	3229	3.44311	-0.115518	-0.2732	G1	-0.0412029	0.0173173	0.0931776	0.119709	0.0172529	0.106443	-0.0119428	0.0205187	MES	MES2	AC.like	-0.000420091
Alisertib	12024	3229	3.44311	-0.115518	-0.2732	G1	-0.0412029	0.0173173	0.0931776	0.119709	0.0172529	0.106443	-0.0119428	0.0205187	MES	MES2	NPC.like	-0.0215956
Alisertib	12024	3229	3.44311	-0.115518	-0.2732	G1	-0.0412029	0.0173173	0.0931776	0.119709	0.0172529	0.106443	-0.0119428	0.0205187	MES	MES2	OPC.like	0.0308838
Alisertib	34849	5364	1.08468	-0.149851	-0.306425	G1	-0.0200369	-0.0178873	0.179887	0.157639	0.00642153	0.168763	-0.0189621	-0.0403335	MES	MES1	MES.like	0.184614
Alisertib	34849	5364	1.08468	-0.149851	-0.306425	G1	-0.0200369	-0.0178873	0.179887	0.157639	0.00642153	0.168763	-0.0189621	-0.0403335	MES	MES1	AC.like	-0.0112514
Alisertib	34849	5364	1.08468	-0.149851	-0.306425	G1	-0.0200369	-0.0178873	0.179887	0.157639	0.00642153	0.168763	-0.0189621	-0.0403335	MES	MES1	NPC.like	-0.0286149
Alisertib	34849	5364	1.08468	-0.149851	-0.306425	G1	-0.0200369	-0.0178873	0.179887	0.157639	0.00642153	0.168763	-0.0189621	-0.0403335	MES	MES1	OPC.like	-0.0299684
Alisertib	19565	3860	9.07232	-0.0578262	0.341057	G2M	0.0430239	0.0429254	0.0237887	-0.0439878	-0.0479568	-0.0100995	0.0429747	-0.0622509	NPC	NPC1	MES.like	0.00575158
Alisertib	19565	3860	9.07232	-0.0578262	0.341057	G2M	0.0430239	0.0429254	0.0237887	-0.0439878	-0.0479568	-0.0100995	0.0429747	-0.0622509	NPC	NPC1	AC.like	-0.0656297
Alisertib	19565	3860	9.07232	-0.0578262	0.341057	G2M	0.0430239	0.0429254	0.0237887	-0.0439878	-0.0479568	-0.0100995	0.0429747	-0.0622509	NPC	NPC1	NPC.like	0.0333218
Alisertib	19565	3860	9.07232	-0.0578262	0.341057	G2M	0.0430239	0.0429254	0.0237887	-0.0439878	-0.0479568	-0.0100995	0.0429747	-0.0622509	NPC	NPC1	OPC.like	-0.0518858
Alisertib	29397	5280	5.23183	-0.21101	-0.257287	G1	-0.0906107	-0.0823508	-0.141771	-0.0911893	-0.05686	-0.11648	-0.0864807	-0.0867298	AC	AC	MES.like	-0.100629
Alisertib	29397	5280	5.23183	-0.21101	-0.257287	G1	-0.0906107	-0.0823508	-0.141771	-0.0911893	-0.05686	-0.11648	-0.0864807	-0.0867298	AC	AC	AC.like	-0.0745329
Alisertib	29397	5280	5.23183	-0.21101	-0.257287	G1	-0.0906107	-0.0823508	-0.141771	-0.0911893	-0.05686	-0.11648	-0.0864807	-0.0867298	AC	AC	NPC.like	-0.0961336
Alisertib	29397	5280	5.23183	-0.21101	-0.257287	G1	-0.0906107	-0.0823508	-0.141771	-0.0911893	-0.05686	-0.11648	-0.0864807	-0.0867298	AC	AC	OPC.like	-0.0763647
Alisertib	18406	3948	3.25437	0.0696074	-0.0278454	S	-0.0239188	-0.0577649	0.0332743	-0.0461536	0.036297	-0.00643964	-0.0408419	-0.0610931	AC	AC	MES.like	0.00941149
Alisertib	18406	3948	3.25437	0.0696074	-0.0278454	S	-0.0239188	-0.0577649	0.0332743	-0.0461536	0.036297	-0.00643964	-0.0408419	-0.0610931	AC	AC	AC.like	0.0186241
Alisertib	18406	3948	3.25437	0.0696074	-0.0278454	S	-0.0239188	-0.0577649	0.0332743	-0.0461536	0.036297	-0.00643964	-0.0408419	-0.0610931	AC	AC	NPC.like	-0.0504947
Alisertib	18406	3948	3.25437	0.0696074	-0.0278454	S	-0.0239188	-0.0577649	0.0332743	-0.0461536	0.036297	-0.00643964	-0.0408419	-0.0610931	AC	AC	OPC.like	-0.050728
Alisertib	25492	5070	3.29907	0.363743	0.127086	S	-0.0646459	-0.073547	0.0708169	-0.08899	-0.00229998	-0.00908652	-0.0690965	0.0156673	MES	MES1	MES.like	0.00676461
Alisertib	25492	5070	3.29907	0.363743	0.127086	S	-0.0646459	-0.073547	0.0708169	-0.08899	-0.00229998	-0.00908652	-0.0690965	0.0156673	MES	MES1	AC.like	-0.0199729
Alisertib	25492	5070	3.29907	0.363743	0.127086	S	-0.0646459	-0.073547	0.0708169	-0.08899	-0.00229998	-0.00908652	-0.0690965	0.0156673	MES	MES1	NPC.like	-0.0787493
Alisertib	25492	5070	3.29907	0.363743	0.127086	S	-0.0646459	-0.073547	0.0708169	-0.08899	-0.00229998	-0.00908652	-0.0690965	0.0156673	MES	MES1	OPC.like	0.0260324
Alisertib	19119	4432	7.57885	-0.0322227	0.261285	G2M	-0.0234479	0.00639325	-0.0968885	-0.128715	-0.011311	-0.112802	-0.00852735	0.0040395	NPC	NPC2	MES.like	-0.0969508
Alisertib	19119	4432	7.57885	-0.0322227	0.261285	G2M	-0.0234479	0.00639325	-0.0968885	-0.128715	-0.011311	-0.112802	-0.00852735	0.0040395	NPC	NPC2	AC.like	-0.0289839
Alisertib	19119	4432	7.57885	-0.0322227	0.261285	G2M	-0.0234479	0.00639325	-0.0968885	-0.128715	-0.011311	-0.112802	-0.00852735	0.0040395	NPC	NPC2	NPC.like	-0.0181802
Alisertib	19119	4432	7.57885	-0.0322227	0.261285	G2M	-0.0234479	0.00639325	-0.0968885	-0.128715	-0.011311	-0.112802	-0.00852735	0.0040395	NPC	NPC2	OPC.like	0.0144046
Alisertib	23388	5256	7.14041	-0.0479323	0.554383	G2M	-0.0406438	-0.0734266	0.0738734	-0.153588	0.0752029	-0.0398571	-0.0570352	0.0479486	AC	AC	MES.like	-0.0240059
Alisertib	23388	5256	7.14041	-0.0479323	0.554383	G2M	-0.0406438	-0.0734266	0.0738734	-0.153588	0.0752029	-0.0398571	-0.0570352	0.0479486	AC	AC	AC.like	0.0575299
Alisertib	23388	5256	7.14041	-0.0479323	0.554383	G2M	-0.0406438	-0.0734266	0.0738734	-0.153588	0.0752029	-0.0398571	-0.0570352	0.0479486	AC	AC	NPC.like	-0.066688
Alisertib	23388	5256	7.14041	-0.0479323	0.554383	G2M	-0.0406438	-0.0734266	0.0738734	-0.153588	0.0752029	-0.0398571	-0.0570352	0.0479486	AC	AC	OPC.like	0.0583138
Alisertib	15570	4041	4.92614	-0.189446	-0.29335	G1	-0.0270473	0.0241876	0.0160313	-0.112321	0.0760398	-0.0481447	-0.00142987	-0.0157793	AC	AC	MES.like	-0.0322936
Alisertib	15570	4041	4.92614	-0.189446	-0.29335	G1	-0.0270473	0.0241876	0.0160313	-0.112321	0.0760398	-0.0481447	-0.00142987	-0.0157793	AC	AC	AC.like	0.0583668
Alisertib	15570	4041	4.92614	-0.189446	-0.29335	G1	-0.0270473	0.0241876	0.0160313	-0.112321	0.0760398	-0.0481447	-0.00142987	-0.0157793	AC	AC	NPC.like	-0.0110827
Alisertib	15570	4041	4.92614	-0.189446	-0.29335	G1	-0.0270473	0.0241876	0.0160313	-0.112321	0.0760398	-0.0481447	-0.00142987	-0.0157793	AC	AC	OPC.like	-0.0054142
Alisertib	29776	5379	4.22488	0.0773056	0.390394	G2M	0.0229691	0.104153	0.125406	0.00515767	0.0695444	0.0652817	0.0635613	-0.0586189	MES	MES1	MES.like	0.0811328
Alisertib	29776	5379	4.22488	0.0773056	0.390394	G2M	0.0229691	0.104153	0.125406	0.00515767	0.0695444	0.0652817	0.0635613	-0.0586189	MES	MES1	AC.like	0.0518714
Alisertib	29776	5379	4.22488	0.0773056	0.390394	G2M	0.0229691	0.104153	0.125406	0.00515767	0.0695444	0.0652817	0.0635613	-0.0586189	MES	MES1	NPC.like	0.0539085
Alisertib	29776	5379	4.22488	0.0773056	0.390394	G2M	0.0229691	0.104153	0.125406	0.00515767	0.0695444	0.0652817	0.0635613	-0.0586189	MES	MES1	OPC.like	-0.0482537
Alisertib	26246	5117	4.46925	0.238238	-0.0958942	S	-0.00814145	-0.0235579	0.0370253	-0.0435589	0.0414117	-0.00326679	-0.0158497	0.043357	OPC	OPC	MES.like	0.0125843
Alisertib	26246	5117	4.46925	0.238238	-0.0958942	S	-0.00814145	-0.0235579	0.0370253	-0.0435589	0.0414117	-0.00326679	-0.0158497	0.043357	OPC	OPC	AC.like	0.0237388
Alisertib	26246	5117	4.46925	0.238238	-0.0958942	S	-0.00814145	-0.0235579	0.0370253	-0.0435589	0.0414117	-0.00326679	-0.0158497	0.043357	OPC	OPC	NPC.like	-0.0255025
Alisertib	26246	5117	4.46925	0.238238	-0.0958942	S	-0.00814145	-0.0235579	0.0370253	-0.0435589	0.0414117	-0.00326679	-0.0158497	0.043357	OPC	OPC	OPC.like	0.0537221
Alisertib	21361	4483	4.74229	-0.0409303	-0.216179	G1	-0.0412683	0.0166412	-0.0238537	-0.0165791	-0.0297895	-0.0202164	-0.0123136	-0.0146711	NPC	NPC2	MES.like	-0.00436527
Alisertib	21361	4483	4.74229	-0.0409303	-0.216179	G1	-0.0412683	0.0166412	-0.0238537	-0.0165791	-0.0297895	-0.0202164	-0.0123136	-0.0146711	NPC	NPC2	AC.like	-0.0474625
Alisertib	21361	4483	4.74229	-0.0409303	-0.216179	G1	-0.0412683	0.0166412	-0.0238537	-0.0165791	-0.0297895	-0.0202164	-0.0123136	-0.0146711	NPC	NPC2	NPC.like	-0.0219664
Alisertib	21361	4483	4.74229	-0.0409303	-0.216179	G1	-0.0412683	0.0166412	-0.0238537	-0.0165791	-0.0297895	-0.0202164	-0.0123136	-0.0146711	NPC	NPC2	OPC.like	-0.00430594
Alisertib	13517	3257	1.08752	-0.158126	-0.275248	G1	-0.0240407	-0.00824238	-0.127663	-0.0225483	0.0522104	-0.0751055	-0.0161416	-0.0948554	AC	AC	MES.like	-0.0592544
Alisertib	13517	3257	1.08752	-0.158126	-0.275248	G1	-0.0240407	-0.00824238	-0.127663	-0.0225483	0.0522104	-0.0751055	-0.0161416	-0.0948554	AC	AC	AC.like	0.0345374
Alisertib	13517	3257	1.08752	-0.158126	-0.275248	G1	-0.0240407	-0.00824238	-0.127663	-0.0225483	0.0522104	-0.0751055	-0.0161416	-0.0948554	AC	AC	NPC.like	-0.0257944
Alisertib	13517	3257	1.08752	-0.158126	-0.275248	G1	-0.0240407	-0.00824238	-0.127663	-0.0225483	0.0522104	-0.0751055	-0.0161416	-0.0948554	AC	AC	OPC.like	-0.0844903
Alisertib	25353	5138	2.14176	0.362685	0.0312318	S	-0.0185758	0.0545038	0.160444	0.00221393	0.0910423	0.0813289	0.017964	-0.00714323	MES	MES1	MES.like	0.09718
Alisertib	25353	5138	2.14176	0.362685	0.0312318	S	-0.0185758	0.0545038	0.160444	0.00221393	0.0910423	0.0813289	0.017964	-0.00714323	MES	MES1	AC.like	0.0733694
Alisertib	25353	5138	2.14176	0.362685	0.0312318	S	-0.0185758	0.0545038	0.160444	0.00221393	0.0910423	0.0813289	0.017964	-0.00714323	MES	MES1	NPC.like	0.00831121
Alisertib	25353	5138	2.14176	0.362685	0.0312318	S	-0.0185758	0.0545038	0.160444	0.00221393	0.0910423	0.0813289	0.017964	-0.00714323	MES	MES1	OPC.like	0.00322191
Alisertib	26253	5004	9.50368	0.214987	-0.184022	S	-0.0522806	-0.0278194	0.0433288	-0.013349	0.0149505	0.0149899	-0.04005	0.0341003	MES	MES1	MES.like	0.030841
Alisertib	26253	5004	9.50368	0.214987	-0.184022	S	-0.0522806	-0.0278194	0.0433288	-0.013349	0.0149505	0.0149899	-0.04005	0.0341003	MES	MES1	AC.like	-0.00272249
Alisertib	26253	5004	9.50368	0.214987	-0.184022	S	-0.0522806	-0.0278194	0.0433288	-0.013349	0.0149505	0.0149899	-0.04005	0.0341003	MES	MES1	NPC.like	-0.0497028
Alisertib	26253	5004	9.50368	0.214987	-0.184022	S	-0.0522806	-0.0278194	0.0433288	-0.013349	0.0149505	0.0149899	-0.04005	0.0341003	MES	MES1	OPC.like	0.0444655
Alisertib	19308	4362	9.59706	0.0816845	0.179842	G2M	0.0282696	0.0142905	-0.0765355	-0.0606587	-0.0261657	-0.0685971	0.02128	0.0511108	OPC	OPC	MES.like	-0.052746
Alisertib	19308	4362	9.59706	0.0816845	0.179842	G2M	0.0282696	0.0142905	-0.0765355	-0.0606587	-0.0261657	-0.0685971	0.02128	0.0511108	OPC	OPC	AC.like	-0.0438387
Alisertib	19308	4362	9.59706	0.0816845	0.179842	G2M	0.0282696	0.0142905	-0.0765355	-0.0606587	-0.0261657	-0.0685971	0.02128	0.0511108	OPC	OPC	NPC.like	0.0116272
Alisertib	19308	4362	9.59706	0.0816845	0.179842	G2M	0.0282696	0.0142905	-0.0765355	-0.0606587	-0.0261657	-0.0685971	0.02128	0.0511108	OPC	OPC	OPC.like	0.061476
Alisertib	24784	4997	7.23047	-0.132267	-0.22271	G1	0.0784198	0.136396	0.0641804	-0.0674359	0.106724	-0.00162776	0.107408	-0.0101022	NPC	NPC2	MES.like	0.0142234
Alisertib	24784	4997	7.23047	-0.132267	-0.22271	G1	0.0784198	0.136396	0.0641804	-0.0674359	0.106724	-0.00162776	0.107408	-0.0101022	NPC	NPC2	AC.like	0.0890514
Alisertib	24784	4997	7.23047	-0.132267	-0.22271	G1	0.0784198	0.136396	0.0641804	-0.0674359	0.106724	-0.00162776	0.107408	-0.0101022	NPC	NPC2	NPC.like	0.0977549
Alisertib	24784	4997	7.23047	-0.132267	-0.22271	G1	0.0784198	0.136396	0.0641804	-0.0674359	0.106724	-0.00162776	0.107408	-0.0101022	NPC	NPC2	OPC.like	0.00026291
Alisertib	33113	5842	7.41099	-0.153424	-0.22382	G1	0.0316122	0.028432	0.123051	0.0982029	0.069508	0.110627	0.0300221	-0.0444048	MES	MES1	MES.like	0.126478
Alisertib	33113	5842	7.41099	-0.153424	-0.22382	G1	0.0316122	0.028432	0.123051	0.0982029	0.069508	0.110627	0.0300221	-0.0444048	MES	MES1	AC.like	0.0518351
Alisertib	33113	5842	7.41099	-0.153424	-0.22382	G1	0.0316122	0.028432	0.123051	0.0982029	0.069508	0.110627	0.0300221	-0.0444048	MES	MES1	NPC.like	0.0203693
Alisertib	33113	5842	7.41099	-0.153424	-0.22382	G1	0.0316122	0.028432	0.123051	0.0982029	0.069508	0.110627	0.0300221	-0.0444048	MES	MES1	OPC.like	-0.0340396
Alisertib	10594	2363	0.292618	-0.0904421	-0.184664	G1	-0.087623	-0.0681314	0.13938	0.129344	-0.00331129	0.134362	-0.0778772	-0.0599343	MES	MES1	MES.like	0.150213
Alisertib	10594	2363	0.292618	-0.0904421	-0.184664	G1	-0.087623	-0.0681314	0.13938	0.129344	-0.00331129	0.134362	-0.0778772	-0.0599343	MES	MES1	AC.like	-0.0209842
Alisertib	10594	2363	0.292618	-0.0904421	-0.184664	G1	-0.087623	-0.0681314	0.13938	0.129344	-0.00331129	0.134362	-0.0778772	-0.0599343	MES	MES1	NPC.like	-0.08753
Alisertib	10594	2363	0.292618	-0.0904421	-0.184664	G1	-0.087623	-0.0681314	0.13938	0.129344	-0.00331129	0.134362	-0.0778772	-0.0599343	MES	MES1	OPC.like	-0.0495692
Alisertib	13795	3718	5.95143	-0.143314	-0.336093	G1	-0.0296266	0.0968622	0.0870476	0.00839313	0.0215198	0.0477204	0.0336178	-0.0414051	NPC	NPC2	MES.like	0.0635715
Alisertib	13795	3718	5.95143	-0.143314	-0.336093	G1	-0.0296266	0.0968622	0.0870476	0.00839313	0.0215198	0.0477204	0.0336178	-0.0414051	NPC	NPC2	AC.like	0.0038468
Alisertib	13795	3718	5.95143	-0.143314	-0.336093	G1	-0.0296266	0.0968622	0.0870476	0.00839313	0.0215198	0.0477204	0.0336178	-0.0414051	NPC	NPC2	NPC.like	0.0239649
Alisertib	13795	3718	5.95143	-0.143314	-0.336093	G1	-0.0296266	0.0968622	0.0870476	0.00839313	0.0215198	0.0477204	0.0336178	-0.0414051	NPC	NPC2	OPC.like	-0.03104
Alisertib	9263	2423	4.81485	-0.135973	-0.225762	G1	-0.0589539	0.0524906	-0.138835	-0.0888782	-0.0616973	-0.113856	-0.00323164	-0.064517	NPC	NPC2	MES.like	-0.0980053
Alisertib	9263	2423	4.81485	-0.135973	-0.225762	G1	-0.0589539	0.0524906	-0.138835	-0.0888782	-0.0616973	-0.113856	-0.00323164	-0.064517	NPC	NPC2	AC.like	-0.0793703
Alisertib	9263	2423	4.81485	-0.135973	-0.225762	G1	-0.0589539	0.0524906	-0.138835	-0.0888782	-0.0616973	-0.113856	-0.00323164	-0.064517	NPC	NPC2	NPC.like	-0.0128845
Alisertib	9263	2423	4.81485	-0.135973	-0.225762	G1	-0.0589539	0.0524906	-0.138835	-0.0888782	-0.0616973	-0.113856	-0.00323164	-0.064517	NPC	NPC2	OPC.like	-0.0541519
Alisertib	24436	5058	4.06368	0.090079	-0.0968083	S	-0.0579438	-0.0185795	0.054401	0.00173588	-0.000351234	0.0280684	-0.0382616	-0.0515311	MES	MES1	MES.like	0.0439196
Alisertib	24436	5058	4.06368	0.090079	-0.0968083	S	-0.0579438	-0.0185795	0.054401	0.00173588	-0.000351234	0.0280684	-0.0382616	-0.0515311	MES	MES1	AC.like	-0.0180242
Alisertib	24436	5058	4.06368	0.090079	-0.0968083	S	-0.0579438	-0.0185795	0.054401	0.00173588	-0.000351234	0.0280684	-0.0382616	-0.0515311	MES	MES1	NPC.like	-0.0479145
Alisertib	24436	5058	4.06368	0.090079	-0.0968083	S	-0.0579438	-0.0185795	0.054401	0.00173588	-0.000351234	0.0280684	-0.0382616	-0.0515311	MES	MES1	OPC.like	-0.041166
Alisertib	30581	5503	6.25879	0.0781047	-0.160571	S	-0.0595804	-0.019762	-0.0345297	-0.0508023	-0.054996	-0.042666	-0.0396712	-0.0154185	OPC	OPC	MES.like	-0.0268149
Alisertib	30581	5503	6.25879	0.0781047	-0.160571	S	-0.0595804	-0.019762	-0.0345297	-0.0508023	-0.054996	-0.042666	-0.0396712	-0.0154185	OPC	OPC	AC.like	-0.072669
Alisertib	30581	5503	6.25879	0.0781047	-0.160571	S	-0.0595804	-0.019762	-0.0345297	-0.0508023	-0.054996	-0.042666	-0.0396712	-0.0154185	OPC	OPC	NPC.like	-0.049324
Alisertib	30581	5503	6.25879	0.0781047	-0.160571	S	-0.0595804	-0.019762	-0.0345297	-0.0508023	-0.054996	-0.042666	-0.0396712	-0.0154185	OPC	OPC	OPC.like	-0.00505337
Alisertib	26975	5271	2.40222	-0.237388	-0.321974	G1	-0.0573688	-0.0461818	0.193228	0.184649	-0.0275913	0.188938	-0.0517753	-0.00493265	MES	MES1	MES.like	0.204789
Alisertib	26975	5271	2.40222	-0.237388	-0.321974	G1	-0.0573688	-0.0461818	0.193228	0.184649	-0.0275913	0.188938	-0.0517753	-0.00493265	MES	MES1	AC.like	-0.0452642
Alisertib	26975	5271	2.40222	-0.237388	-0.321974	G1	-0.0573688	-0.0461818	0.193228	0.184649	-0.0275913	0.188938	-0.0517753	-0.00493265	MES	MES1	NPC.like	-0.0614281
Alisertib	26975	5271	2.40222	-0.237388	-0.321974	G1	-0.0573688	-0.0461818	0.193228	0.184649	-0.0275913	0.188938	-0.0517753	-0.00493265	MES	MES1	OPC.like	0.00543248
Alisertib	26552	4979	3.23139	0.417362	-0.0549532	S	-0.0283657	0.0580304	0.102031	-0.0277278	0.10077	0.0371516	0.0148324	-0.0344017	MES	MES1	MES.like	0.0530027
Alisertib	26552	4979	3.23139	0.417362	-0.0549532	S	-0.0283657	0.0580304	0.102031	-0.0277278	0.10077	0.0371516	0.0148324	-0.0344017	MES	MES1	AC.like	0.0830973
Alisertib	26552	4979	3.23139	0.417362	-0.0549532	S	-0.0283657	0.0580304	0.102031	-0.0277278	0.10077	0.0371516	0.0148324	-0.0344017	MES	MES1	NPC.like	0.00517954
Alisertib	26552	4979	3.23139	0.417362	-0.0549532	S	-0.0283657	0.0580304	0.102031	-0.0277278	0.10077	0.0371516	0.0148324	-0.0344017	MES	MES1	OPC.like	-0.0240365
Alisertib	10704	1962	1.90583	0.0240546	-0.140332	S	-0.0406904	-0.0446645	-0.0129463	-0.16533	0.0687741	-0.089138	-0.0426775	0.0388397	AC	AC	MES.like	-0.0732869
Alisertib	10704	1962	1.90583	0.0240546	-0.140332	S	-0.0406904	-0.0446645	-0.0129463	-0.16533	0.0687741	-0.089138	-0.0426775	0.0388397	AC	AC	AC.like	0.0511011
Alisertib	10704	1962	1.90583	0.0240546	-0.140332	S	-0.0406904	-0.0446645	-0.0129463	-0.16533	0.0687741	-0.089138	-0.0426775	0.0388397	AC	AC	NPC.like	-0.0523303
Alisertib	10704	1962	1.90583	0.0240546	-0.140332	S	-0.0406904	-0.0446645	-0.0129463	-0.16533	0.0687741	-0.089138	-0.0426775	0.0388397	AC	AC	OPC.like	0.0492048
Alisertib	28656	4868	1.37144	-0.161566	-0.275042	G1	-0.0130543	0.0164582	0.0404994	0.0563881	-0.0273515	0.0484437	0.00170196	-0.0347962	MES	MES2	MES.like	0.0642948
Alisertib	28656	4868	1.37144	-0.161566	-0.275042	G1	-0.0130543	0.0164582	0.0404994	0.0563881	-0.0273515	0.0484437	0.00170196	-0.0347962	MES	MES2	AC.like	-0.0450244
Alisertib	28656	4868	1.37144	-0.161566	-0.275042	G1	-0.0130543	0.0164582	0.0404994	0.0563881	-0.0273515	0.0484437	0.00170196	-0.0347962	MES	MES2	NPC.like	-0.00795086
Alisertib	28656	4868	1.37144	-0.161566	-0.275042	G1	-0.0130543	0.0164582	0.0404994	0.0563881	-0.0273515	0.0484437	0.00170196	-0.0347962	MES	MES2	OPC.like	-0.0244311
Alisertib	26376	5567	5.83106	0.00244115	-0.203336	S	-0.0119539	0.0193286	-0.17475	-0.0145742	-0.0266659	-0.0946619	0.00368734	-0.0514528	NPC	NPC2	MES.like	-0.0788108
Alisertib	26376	5567	5.83106	0.00244115	-0.203336	S	-0.0119539	0.0193286	-0.17475	-0.0145742	-0.0266659	-0.0946619	0.00368734	-0.0514528	NPC	NPC2	AC.like	-0.0443389
Alisertib	26376	5567	5.83106	0.00244115	-0.203336	S	-0.0119539	0.0193286	-0.17475	-0.0145742	-0.0266659	-0.0946619	0.00368734	-0.0514528	NPC	NPC2	NPC.like	-0.00596548
Alisertib	26376	5567	5.83106	0.00244115	-0.203336	S	-0.0119539	0.0193286	-0.17475	-0.0145742	-0.0266659	-0.0946619	0.00368734	-0.0514528	NPC	NPC2	OPC.like	-0.0410877
Alisertib	14306	3470	2.65623	0.101563	-0.0839495	S	-0.0570447	0.0622768	0.0559769	0.119936	0.0172117	0.0879564	0.00261605	-0.0396892	MES	MES2	MES.like	0.103808
Alisertib	14306	3470	2.65623	0.101563	-0.0839495	S	-0.0570447	0.0622768	0.0559769	0.119936	0.0172117	0.0879564	0.00261605	-0.0396892	MES	MES2	AC.like	-0.00046127
Alisertib	14306	3470	2.65623	0.101563	-0.0839495	S	-0.0570447	0.0622768	0.0559769	0.119936	0.0172117	0.0879564	0.00261605	-0.0396892	MES	MES2	NPC.like	-0.00703677
Alisertib	14306	3470	2.65623	0.101563	-0.0839495	S	-0.0570447	0.0622768	0.0559769	0.119936	0.0172117	0.0879564	0.00261605	-0.0396892	MES	MES2	OPC.like	-0.0293241
Alisertib	29157	5536	5.3915	0.322915	-0.153261	S	-0.003186	0.0471225	0.00140939	-0.017606	0.075743	-0.00809832	0.0219682	0.0250409	AC	AC	MES.like	0.00775281
Alisertib	29157	5536	5.3915	0.322915	-0.153261	S	-0.003186	0.0471225	0.00140939	-0.017606	0.075743	-0.00809832	0.0219682	0.0250409	AC	AC	AC.like	0.0580701
Alisertib	29157	5536	5.3915	0.322915	-0.153261	S	-0.003186	0.0471225	0.00140939	-0.017606	0.075743	-0.00809832	0.0219682	0.0250409	AC	AC	NPC.like	0.0123154
Alisertib	29157	5536	5.3915	0.322915	-0.153261	S	-0.003186	0.0471225	0.00140939	-0.017606	0.075743	-0.00809832	0.0219682	0.0250409	AC	AC	OPC.like	0.0354061
Alisertib	7823	2810	2.9017	-0.149562	-0.2398	G1	-0.0318144	-0.0682907	0.123066	0.0962498	0.0710922	0.109658	-0.0500526	0.00548282	MES	MES1	MES.like	0.125509
Alisertib	7823	2810	2.9017	-0.149562	-0.2398	G1	-0.0318144	-0.0682907	0.123066	0.0962498	0.0710922	0.109658	-0.0500526	0.00548282	MES	MES1	AC.like	0.0534193
Alisertib	7823	2810	2.9017	-0.149562	-0.2398	G1	-0.0318144	-0.0682907	0.123066	0.0962498	0.0710922	0.109658	-0.0500526	0.00548282	MES	MES1	NPC.like	-0.0597054
Alisertib	7823	2810	2.9017	-0.149562	-0.2398	G1	-0.0318144	-0.0682907	0.123066	0.0962498	0.0710922	0.109658	-0.0500526	0.00548282	MES	MES1	OPC.like	0.0158479
Alisertib	25121	4849	3.925	0.0655894	0.133978	G2M	-0.0365478	0.00549334	0.0425498	-0.0490528	0.0317322	-0.0032515	-0.0155272	-0.0346872	MES	MES1	MES.like	0.0125996
Alisertib	25121	4849	3.925	0.0655894	0.133978	G2M	-0.0365478	0.00549334	0.0425498	-0.0490528	0.0317322	-0.0032515	-0.0155272	-0.0346872	MES	MES1	AC.like	0.0140592
Alisertib	25121	4849	3.925	0.0655894	0.133978	G2M	-0.0365478	0.00549334	0.0425498	-0.0490528	0.0317322	-0.0032515	-0.0155272	-0.0346872	MES	MES1	NPC.like	-0.0251801
Alisertib	25121	4849	3.925	0.0655894	0.133978	G2M	-0.0365478	0.00549334	0.0425498	-0.0490528	0.0317322	-0.0032515	-0.0155272	-0.0346872	MES	MES1	OPC.like	-0.024322
Alisertib	21638	4975	4.41815	0.195357	0.393195	G2M	-0.0177163	0.015784	0.0105513	-0.0206916	0.0462454	-0.00507012	-0.000966163	0.0569624	OPC	OPC	MES.like	0.010781
Alisertib	21638	4975	4.41815	0.195357	0.393195	G2M	-0.0177163	0.015784	0.0105513	-0.0206916	0.0462454	-0.00507012	-0.000966163	0.0569624	OPC	OPC	AC.like	0.0285725
Alisertib	21638	4975	4.41815	0.195357	0.393195	G2M	-0.0177163	0.015784	0.0105513	-0.0206916	0.0462454	-0.00507012	-0.000966163	0.0569624	OPC	OPC	NPC.like	-0.010619
Alisertib	21638	4975	4.41815	0.195357	0.393195	G2M	-0.0177163	0.015784	0.0105513	-0.0206916	0.0462454	-0.00507012	-0.000966163	0.0569624	OPC	OPC	OPC.like	0.0673275
Alisertib	10346	2801	2.919	-0.1921	-0.246231	G1	-0.0115346	-0.0201697	0.0964317	0.144625	0.0611378	0.120528	-0.0158522	-0.0494504	MES	MES2	MES.like	0.136379
Alisertib	10346	2801	2.919	-0.1921	-0.246231	G1	-0.0115346	-0.0201697	0.0964317	0.144625	0.0611378	0.120528	-0.0158522	-0.0494504	MES	MES2	AC.like	0.0434648
Alisertib	10346	2801	2.919	-0.1921	-0.246231	G1	-0.0115346	-0.0201697	0.0964317	0.144625	0.0611378	0.120528	-0.0158522	-0.0494504	MES	MES2	NPC.like	-0.025505
Alisertib	10346	2801	2.919	-0.1921	-0.246231	G1	-0.0115346	-0.0201697	0.0964317	0.144625	0.0611378	0.120528	-0.0158522	-0.0494504	MES	MES2	OPC.like	-0.0390853
Alisertib	25970	4619	3.80824	-0.030362	-0.172171	G1	-0.00847849	0.0463686	0.0589648	-0.00868124	0.0744968	0.0251418	0.0189451	-0.0347001	AC	AC	MES.like	0.0409929
Alisertib	25970	4619	3.80824	-0.030362	-0.172171	G1	-0.00847849	0.0463686	0.0589648	-0.00868124	0.0744968	0.0251418	0.0189451	-0.0347001	AC	AC	AC.like	0.0568238
Alisertib	25970	4619	3.80824	-0.030362	-0.172171	G1	-0.00847849	0.0463686	0.0589648	-0.00868124	0.0744968	0.0251418	0.0189451	-0.0347001	AC	AC	NPC.like	0.00929223
Alisertib	25970	4619	3.80824	-0.030362	-0.172171	G1	-0.00847849	0.0463686	0.0589648	-0.00868124	0.0744968	0.0251418	0.0189451	-0.0347001	AC	AC	OPC.like	-0.0243349
Alisertib	13231	3453	5.03363	-0.135928	-0.228603	G1	-0.0472488	-0.0995704	0.0182215	-0.184277	-0.033773	-0.0830279	-0.0734096	-0.093875	MES	MES1	MES.like	-0.0671767
Alisertib	13231	3453	5.03363	-0.135928	-0.228603	G1	-0.0472488	-0.0995704	0.0182215	-0.184277	-0.033773	-0.0830279	-0.0734096	-0.093875	MES	MES1	AC.like	-0.0514459
Alisertib	13231	3453	5.03363	-0.135928	-0.228603	G1	-0.0472488	-0.0995704	0.0182215	-0.184277	-0.033773	-0.0830279	-0.0734096	-0.093875	MES	MES1	NPC.like	-0.0830624
Alisertib	13231	3453	5.03363	-0.135928	-0.228603	G1	-0.0472488	-0.0995704	0.0182215	-0.184277	-0.033773	-0.0830279	-0.0734096	-0.093875	MES	MES1	OPC.like	-0.0835099
Alisertib	9340	3262	3.07281	-0.10559	-0.325163	G1	-0.0341598	0.00442084	0.0454843	-0.130124	-0.0186312	-0.0423199	-0.0148695	-0.0792357	MES	MES1	MES.like	-0.0264687
Alisertib	9340	3262	3.07281	-0.10559	-0.325163	G1	-0.0341598	0.00442084	0.0454843	-0.130124	-0.0186312	-0.0423199	-0.0148695	-0.0792357	MES	MES1	AC.like	-0.0363041
Alisertib	9340	3262	3.07281	-0.10559	-0.325163	G1	-0.0341598	0.00442084	0.0454843	-0.130124	-0.0186312	-0.0423199	-0.0148695	-0.0792357	MES	MES1	NPC.like	-0.0245223
Alisertib	9340	3262	3.07281	-0.10559	-0.325163	G1	-0.0341598	0.00442084	0.0454843	-0.130124	-0.0186312	-0.0423199	-0.0148695	-0.0792357	MES	MES1	OPC.like	-0.0688705
Alisertib	20546	4599	4.96447	0.0799042	0.0287096	S	0.0773612	0.084583	-0.0399919	-0.0524373	0.0127195	-0.0462146	0.0809721	0.00192806	NPC	NPC2	MES.like	-0.0303635
Alisertib	20546	4599	4.96447	0.0799042	0.0287096	S	0.0773612	0.084583	-0.0399919	-0.0524373	0.0127195	-0.0462146	0.0809721	0.00192806	NPC	NPC2	AC.like	-0.00495343
Alisertib	20546	4599	4.96447	0.0799042	0.0287096	S	0.0773612	0.084583	-0.0399919	-0.0524373	0.0127195	-0.0462146	0.0809721	0.00192806	NPC	NPC2	NPC.like	0.0713193
Alisertib	20546	4599	4.96447	0.0799042	0.0287096	S	0.0773612	0.084583	-0.0399919	-0.0524373	0.0127195	-0.0462146	0.0809721	0.00192806	NPC	NPC2	OPC.like	0.0122932
Alisertib	33414	4787	1.98719	-0.0938248	-0.173256	G1	-0.0365339	-0.027168	0.00628752	-0.075451	0.074022	-0.0345817	-0.031851	-0.0285065	AC	AC	MES.like	-0.0187306
Alisertib	33414	4787	1.98719	-0.0938248	-0.173256	G1	-0.0365339	-0.027168	0.00628752	-0.075451	0.074022	-0.0345817	-0.031851	-0.0285065	AC	AC	AC.like	0.056349
Alisertib	33414	4787	1.98719	-0.0938248	-0.173256	G1	-0.0365339	-0.027168	0.00628752	-0.075451	0.074022	-0.0345817	-0.031851	-0.0285065	AC	AC	NPC.like	-0.0415038
Alisertib	33414	4787	1.98719	-0.0938248	-0.173256	G1	-0.0365339	-0.027168	0.00628752	-0.075451	0.074022	-0.0345817	-0.031851	-0.0285065	AC	AC	OPC.like	-0.0181414
Alisertib	6012	1781	1.71324	0.0931329	-0.130355	S	-0.0128768	-0.00940306	-0.0421251	-0.0243242	-0.0022588	-0.0332246	-0.01114	-0.027648	AC	AC	MES.like	-0.0173735
Alisertib	6012	1781	1.71324	0.0931329	-0.130355	S	-0.0128768	-0.00940306	-0.0421251	-0.0243242	-0.0022588	-0.0332246	-0.01114	-0.027648	AC	AC	AC.like	-0.0199318
Alisertib	6012	1781	1.71324	0.0931329	-0.130355	S	-0.0128768	-0.00940306	-0.0421251	-0.0243242	-0.0022588	-0.0332246	-0.01114	-0.027648	AC	AC	NPC.like	-0.0207928
Alisertib	6012	1781	1.71324	0.0931329	-0.130355	S	-0.0128768	-0.00940306	-0.0421251	-0.0243242	-0.0022588	-0.0332246	-0.01114	-0.027648	AC	AC	OPC.like	-0.0172829
Alisertib	11102	3025	7.314	0.120191	-0.0272432	S	-0.0705728	-0.0623185	0.0586345	-0.0608296	0.0296018	-0.00109752	-0.0664457	-0.0553119	MES	MES1	MES.like	0.0147536
Alisertib	11102	3025	7.314	0.120191	-0.0272432	S	-0.0705728	-0.0623185	0.0586345	-0.0608296	0.0296018	-0.00109752	-0.0664457	-0.0553119	MES	MES1	AC.like	0.0119288
Alisertib	11102	3025	7.314	0.120191	-0.0272432	S	-0.0705728	-0.0623185	0.0586345	-0.0608296	0.0296018	-0.00109752	-0.0664457	-0.0553119	MES	MES1	NPC.like	-0.0760985
Alisertib	11102	3025	7.314	0.120191	-0.0272432	S	-0.0705728	-0.0623185	0.0586345	-0.0608296	0.0296018	-0.00109752	-0.0664457	-0.0553119	MES	MES1	OPC.like	-0.0449468
Alisertib	15430	3670	8.06222	-0.156666	-0.274334	G1	-0.0853152	0.00602722	0.0101115	-0.107867	0.0270414	-0.0488775	-0.039644	0.0728359	OPC	OPC	MES.like	-0.0330264
Alisertib	15430	3670	8.06222	-0.156666	-0.274334	G1	-0.0853152	0.00602722	0.0101115	-0.107867	0.0270414	-0.0488775	-0.039644	0.0728359	OPC	OPC	AC.like	0.00936844
Alisertib	15430	3670	8.06222	-0.156666	-0.274334	G1	-0.0853152	0.00602722	0.0101115	-0.107867	0.0270414	-0.0488775	-0.039644	0.0728359	OPC	OPC	NPC.like	-0.0492968
Alisertib	15430	3670	8.06222	-0.156666	-0.274334	G1	-0.0853152	0.00602722	0.0101115	-0.107867	0.0270414	-0.0488775	-0.039644	0.0728359	OPC	OPC	OPC.like	0.083201
Alisertib	10974	3490	4.34664	-0.171352	-0.273459	G1	-0.021274	0.0396273	0.100615	-0.104294	-0.0236744	-0.0018397	0.00917664	-0.0605102	MES	MES1	MES.like	0.0140114
Alisertib	10974	3490	4.34664	-0.171352	-0.273459	G1	-0.021274	0.0396273	0.100615	-0.104294	-0.0236744	-0.0018397	0.00917664	-0.0605102	MES	MES1	AC.like	-0.0413473
Alisertib	10974	3490	4.34664	-0.171352	-0.273459	G1	-0.021274	0.0396273	0.100615	-0.104294	-0.0236744	-0.0018397	0.00917664	-0.0605102	MES	MES1	NPC.like	-0.000476179
Alisertib	10974	3490	4.34664	-0.171352	-0.273459	G1	-0.021274	0.0396273	0.100615	-0.104294	-0.0236744	-0.0018397	0.00917664	-0.0605102	MES	MES1	OPC.like	-0.0501451
Alisertib	25729	4782	1.52746	-0.167202	-0.292784	G1	-0.101236	-0.0525191	0.114023	0.224073	-0.0510985	0.169048	-0.0768777	-0.0257329	MES	MES2	MES.like	0.184899
Alisertib	25729	4782	1.52746	-0.167202	-0.292784	G1	-0.101236	-0.0525191	0.114023	0.224073	-0.0510985	0.169048	-0.0768777	-0.0257329	MES	MES2	AC.like	-0.0687715
Alisertib	25729	4782	1.52746	-0.167202	-0.292784	G1	-0.101236	-0.0525191	0.114023	0.224073	-0.0510985	0.169048	-0.0768777	-0.0257329	MES	MES2	NPC.like	-0.0865305
Alisertib	25729	4782	1.52746	-0.167202	-0.292784	G1	-0.101236	-0.0525191	0.114023	0.224073	-0.0510985	0.169048	-0.0768777	-0.0257329	MES	MES2	OPC.like	-0.0153677
Alisertib	23190	4741	3.72143	0.319518	0.0234495	S	-0.0360898	-0.0111877	-0.0845271	-0.00518675	0.0139101	-0.0448569	-0.0236388	0.0334758	OPC	OPC	MES.like	-0.0290058
Alisertib	23190	4741	3.72143	0.319518	0.0234495	S	-0.0360898	-0.0111877	-0.0845271	-0.00518675	0.0139101	-0.0448569	-0.0236388	0.0334758	OPC	OPC	AC.like	-0.00376287
Alisertib	23190	4741	3.72143	0.319518	0.0234495	S	-0.0360898	-0.0111877	-0.0845271	-0.00518675	0.0139101	-0.0448569	-0.0236388	0.0334758	OPC	OPC	NPC.like	-0.0332916
Alisertib	23190	4741	3.72143	0.319518	0.0234495	S	-0.0360898	-0.0111877	-0.0845271	-0.00518675	0.0139101	-0.0448569	-0.0236388	0.0334758	OPC	OPC	OPC.like	0.0438409
Alisertib	18709	3673	0.652093	-0.1627	-0.275845	G1	-0.0885181	0.00539282	0.15744	0.267649	-0.0025083	0.212544	-0.0415626	-0.0438288	MES	MES2	MES.like	0.228395
Alisertib	18709	3673	0.652093	-0.1627	-0.275845	G1	-0.0885181	0.00539282	0.15744	0.267649	-0.0025083	0.212544	-0.0415626	-0.0438288	MES	MES2	AC.like	-0.0201813
Alisertib	18709	3673	0.652093	-0.1627	-0.275845	G1	-0.0885181	0.00539282	0.15744	0.267649	-0.0025083	0.212544	-0.0415626	-0.0438288	MES	MES2	NPC.like	-0.0512155
Alisertib	18709	3673	0.652093	-0.1627	-0.275845	G1	-0.0885181	0.00539282	0.15744	0.267649	-0.0025083	0.212544	-0.0415626	-0.0438288	MES	MES2	OPC.like	-0.0334637
Alisertib	28549	5389	6.89341	0.222192	-0.0973852	S	0.00618267	-0.00266275	-0.0396357	-0.0240897	0.000328222	-0.0318627	0.00175996	0.0445436	OPC	OPC	MES.like	-0.0160116
Alisertib	28549	5389	6.89341	0.222192	-0.0973852	S	0.00618267	-0.00266275	-0.0396357	-0.0240897	0.000328222	-0.0318627	0.00175996	0.0445436	OPC	OPC	AC.like	-0.0173447
Alisertib	28549	5389	6.89341	0.222192	-0.0973852	S	0.00618267	-0.00266275	-0.0396357	-0.0240897	0.000328222	-0.0318627	0.00175996	0.0445436	OPC	OPC	NPC.like	-0.00789286
Alisertib	28549	5389	6.89341	0.222192	-0.0973852	S	0.00618267	-0.00266275	-0.0396357	-0.0240897	0.000328222	-0.0318627	0.00175996	0.0445436	OPC	OPC	OPC.like	0.0549087
Alisertib	12000	2516	3.03333	-0.0689161	-0.251242	G1	-0.0100249	-0.00971979	0.0298083	-0.0136135	0.00848412	0.00809738	-0.00987234	-0.0696569	MES	MES1	MES.like	0.0239485
Alisertib	12000	2516	3.03333	-0.0689161	-0.251242	G1	-0.0100249	-0.00971979	0.0298083	-0.0136135	0.00848412	0.00809738	-0.00987234	-0.0696569	MES	MES1	AC.like	-0.00918883
Alisertib	12000	2516	3.03333	-0.0689161	-0.251242	G1	-0.0100249	-0.00971979	0.0298083	-0.0136135	0.00848412	0.00809738	-0.00987234	-0.0696569	MES	MES1	NPC.like	-0.0195252
Alisertib	12000	2516	3.03333	-0.0689161	-0.251242	G1	-0.0100249	-0.00971979	0.0298083	-0.0136135	0.00848412	0.00809738	-0.00987234	-0.0696569	MES	MES1	OPC.like	-0.0592917
Alisertib	30577	5599	8.1957	-0.0304387	-0.0119584	G1	-0.042558	-0.0448362	-0.0501506	-0.0773741	-0.114597	-0.0637623	-0.0436971	-0.004324	OPC	OPC	MES.like	-0.0479112
Alisertib	30577	5599	8.1957	-0.0304387	-0.0119584	G1	-0.042558	-0.0448362	-0.0501506	-0.0773741	-0.114597	-0.0637623	-0.0436971	-0.004324	OPC	OPC	AC.like	-0.13227
Alisertib	30577	5599	8.1957	-0.0304387	-0.0119584	G1	-0.042558	-0.0448362	-0.0501506	-0.0773741	-0.114597	-0.0637623	-0.0436971	-0.004324	OPC	OPC	NPC.like	-0.0533499
Alisertib	30577	5599	8.1957	-0.0304387	-0.0119584	G1	-0.042558	-0.0448362	-0.0501506	-0.0773741	-0.114597	-0.0637623	-0.0436971	-0.004324	OPC	OPC	OPC.like	0.00604113
Alisertib	22473	4954	2.87011	-0.0415904	0.111925	G2M	-0.104609	-0.0235987	-0.00529035	-0.115983	-0.0957367	-0.0606369	-0.0641037	-0.0477771	MES	MES1	MES.like	-0.0447857
Alisertib	22473	4954	2.87011	-0.0415904	0.111925	G2M	-0.104609	-0.0235987	-0.00529035	-0.115983	-0.0957367	-0.0606369	-0.0641037	-0.0477771	MES	MES1	AC.like	-0.11341
Alisertib	22473	4954	2.87011	-0.0415904	0.111925	G2M	-0.104609	-0.0235987	-0.00529035	-0.115983	-0.0957367	-0.0606369	-0.0641037	-0.0477771	MES	MES1	NPC.like	-0.0737565
Alisertib	22473	4954	2.87011	-0.0415904	0.111925	G2M	-0.104609	-0.0235987	-0.00529035	-0.115983	-0.0957367	-0.0606369	-0.0641037	-0.0477771	MES	MES1	OPC.like	-0.037412
Alisertib	9297	3383	5.58245	-0.164689	-0.32246	G1	-0.0694685	-0.0572908	-0.0917931	0.0974385	-0.0233159	0.00282271	-0.0633796	-0.12112	MES	MES2	MES.like	0.0186738
Alisertib	9297	3383	5.58245	-0.164689	-0.32246	G1	-0.0694685	-0.0572908	-0.0917931	0.0974385	-0.0233159	0.00282271	-0.0633796	-0.12112	MES	MES2	AC.like	-0.0409888
Alisertib	9297	3383	5.58245	-0.164689	-0.32246	G1	-0.0694685	-0.0572908	-0.0917931	0.0974385	-0.0233159	0.00282271	-0.0633796	-0.12112	MES	MES2	NPC.like	-0.0730325
Alisertib	9297	3383	5.58245	-0.164689	-0.32246	G1	-0.0694685	-0.0572908	-0.0917931	0.0974385	-0.0233159	0.00282271	-0.0633796	-0.12112	MES	MES2	OPC.like	-0.110754
Alisertib	33322	5840	3.51419	0.0883951	0.577098	G2M	-0.0586793	-0.0162486	-0.0391015	-0.0967224	-0.000678245	-0.067912	-0.037464	0.0653378	OPC	OPC	MES.like	-0.0520608
Alisertib	33322	5840	3.51419	0.0883951	0.577098	G2M	-0.0586793	-0.0162486	-0.0391015	-0.0967224	-0.000678245	-0.067912	-0.037464	0.0653378	OPC	OPC	AC.like	-0.0183512
Alisertib	33322	5840	3.51419	0.0883951	0.577098	G2M	-0.0586793	-0.0162486	-0.0391015	-0.0967224	-0.000678245	-0.067912	-0.037464	0.0653378	OPC	OPC	NPC.like	-0.0471168
Alisertib	33322	5840	3.51419	0.0883951	0.577098	G2M	-0.0586793	-0.0162486	-0.0391015	-0.0967224	-0.000678245	-0.067912	-0.037464	0.0653378	OPC	OPC	OPC.like	0.0757029
Alisertib	23428	5465	2.74885	-0.219898	-0.333856	G1	0.0200994	0.0368138	0.046786	0.117103	-0.0465288	0.0819445	0.0284566	-0.046313	MES	MES2	MES.like	0.0977957
Alisertib	23428	5465	2.74885	-0.219898	-0.333856	G1	0.0200994	0.0368138	0.046786	0.117103	-0.0465288	0.0819445	0.0284566	-0.046313	MES	MES2	AC.like	-0.0642018
Alisertib	23428	5465	2.74885	-0.219898	-0.333856	G1	0.0200994	0.0368138	0.046786	0.117103	-0.0465288	0.0819445	0.0284566	-0.046313	MES	MES2	NPC.like	0.0188038
Alisertib	23428	5465	2.74885	-0.219898	-0.333856	G1	0.0200994	0.0368138	0.046786	0.117103	-0.0465288	0.0819445	0.0284566	-0.046313	MES	MES2	OPC.like	-0.0359479
Alisertib	24866	4658	5.41704	-0.146364	-0.237976	G1	-0.0216517	0.000575601	-0.0929176	0.00637006	-0.0259162	-0.0432738	-0.0105381	-0.00493067	MES	MES2	MES.like	-0.0274226
Alisertib	24866	4658	5.41704	-0.146364	-0.237976	G1	-0.0216517	0.000575601	-0.0929176	0.00637006	-0.0259162	-0.0432738	-0.0105381	-0.00493067	MES	MES2	AC.like	-0.0435892
Alisertib	24866	4658	5.41704	-0.146364	-0.237976	G1	-0.0216517	0.000575601	-0.0929176	0.00637006	-0.0259162	-0.0432738	-0.0105381	-0.00493067	MES	MES2	NPC.like	-0.0201909
Alisertib	24866	4658	5.41704	-0.146364	-0.237976	G1	-0.0216517	0.000575601	-0.0929176	0.00637006	-0.0259162	-0.0432738	-0.0105381	-0.00493067	MES	MES2	OPC.like	0.00543446
Alisertib	15191	3933	4.93055	-0.122728	-0.35509	G1	-0.0239555	0.0103409	0.123971	-0.153182	0.0380387	-0.0146058	-0.00680729	0.000252779	MES	MES1	MES.like	0.0012453
Alisertib	15191	3933	4.93055	-0.122728	-0.35509	G1	-0.0239555	0.0103409	0.123971	-0.153182	0.0380387	-0.0146058	-0.00680729	0.000252779	MES	MES1	AC.like	0.0203657
Alisertib	15191	3933	4.93055	-0.122728	-0.35509	G1	-0.0239555	0.0103409	0.123971	-0.153182	0.0380387	-0.0146058	-0.00680729	0.000252779	MES	MES1	NPC.like	-0.0164601
Alisertib	15191	3933	4.93055	-0.122728	-0.35509	G1	-0.0239555	0.0103409	0.123971	-0.153182	0.0380387	-0.0146058	-0.00680729	0.000252779	MES	MES1	OPC.like	0.0106179
Alisertib	11505	3756	1.36462	-0.223534	-0.348838	G1	-0.0307379	-0.0134626	-0.0954586	-0.0960562	-0.0741928	-0.0957574	-0.0221002	-0.124486	NPC	NPC2	MES.like	-0.0799063
Alisertib	11505	3756	1.36462	-0.223534	-0.348838	G1	-0.0307379	-0.0134626	-0.0954586	-0.0960562	-0.0741928	-0.0957574	-0.0221002	-0.124486	NPC	NPC2	AC.like	-0.0918657
Alisertib	11505	3756	1.36462	-0.223534	-0.348838	G1	-0.0307379	-0.0134626	-0.0954586	-0.0960562	-0.0741928	-0.0957574	-0.0221002	-0.124486	NPC	NPC2	NPC.like	-0.0317531
Alisertib	11505	3756	1.36462	-0.223534	-0.348838	G1	-0.0307379	-0.0134626	-0.0954586	-0.0960562	-0.0741928	-0.0957574	-0.0221002	-0.124486	NPC	NPC2	OPC.like	-0.114121
Alisertib	21013	4386	6.67206	-0.140939	-0.262595	G1	0.115186	-0.0253141	-0.0653547	-0.175673	0.00470775	-0.120514	0.0449358	-0.113973	NPC	NPC1	MES.like	-0.104663
Alisertib	21013	4386	6.67206	-0.140939	-0.262595	G1	0.115186	-0.0253141	-0.0653547	-0.175673	0.00470775	-0.120514	0.0449358	-0.113973	NPC	NPC1	AC.like	-0.0129652
Alisertib	21013	4386	6.67206	-0.140939	-0.262595	G1	0.115186	-0.0253141	-0.0653547	-0.175673	0.00470775	-0.120514	0.0449358	-0.113973	NPC	NPC1	NPC.like	0.035283
Alisertib	21013	4386	6.67206	-0.140939	-0.262595	G1	0.115186	-0.0253141	-0.0653547	-0.175673	0.00470775	-0.120514	0.0449358	-0.113973	NPC	NPC1	OPC.like	-0.103608
Alisertib	29667	5511	4.19995	-0.0526061	0.44917	G2M	-0.0911728	-0.0406031	0.0897462	-0.0297627	0.0583255	0.0299918	-0.0658879	-0.062471	MES	MES1	MES.like	0.0458429
Alisertib	29667	5511	4.19995	-0.0526061	0.44917	G2M	-0.0911728	-0.0406031	0.0897462	-0.0297627	0.0583255	0.0299918	-0.0658879	-0.062471	MES	MES1	AC.like	0.0406525
Alisertib	29667	5511	4.19995	-0.0526061	0.44917	G2M	-0.0911728	-0.0406031	0.0897462	-0.0297627	0.0583255	0.0299918	-0.0658879	-0.062471	MES	MES1	NPC.like	-0.0755408
Alisertib	29667	5511	4.19995	-0.0526061	0.44917	G2M	-0.0911728	-0.0406031	0.0897462	-0.0297627	0.0583255	0.0299918	-0.0658879	-0.062471	MES	MES1	OPC.like	-0.0521059
Alisertib	27063	4335	1.02723	1.02081	0.356797	S	-0.0293431	-0.0416121	-0.043214	0.0764125	0.000968922	0.0165993	-0.0354776	0.0742198	MES	MES2	MES.like	0.0324504
Alisertib	27063	4335	1.02723	1.02081	0.356797	S	-0.0293431	-0.0416121	-0.043214	0.0764125	0.000968922	0.0165993	-0.0354776	0.0742198	MES	MES2	AC.like	-0.016704
Alisertib	27063	4335	1.02723	1.02081	0.356797	S	-0.0293431	-0.0416121	-0.043214	0.0764125	0.000968922	0.0165993	-0.0354776	0.0742198	MES	MES2	NPC.like	-0.0451304
Alisertib	27063	4335	1.02723	1.02081	0.356797	S	-0.0293431	-0.0416121	-0.043214	0.0764125	0.000968922	0.0165993	-0.0354776	0.0742198	MES	MES2	OPC.like	0.0845849
Alisertib	26850	5450	3.88827	-0.104337	-0.286604	G1	-0.00604091	0.071385	0.135377	-0.0014596	0.0242727	0.0669589	0.032672	0.00434482	MES	MES1	MES.like	0.0828101
Alisertib	26850	5450	3.88827	-0.104337	-0.286604	G1	-0.00604091	0.071385	0.135377	-0.0014596	0.0242727	0.0669589	0.032672	0.00434482	MES	MES1	AC.like	0.00659975
Alisertib	26850	5450	3.88827	-0.104337	-0.286604	G1	-0.00604091	0.071385	0.135377	-0.0014596	0.0242727	0.0669589	0.032672	0.00434482	MES	MES1	NPC.like	0.0230192
Alisertib	26850	5450	3.88827	-0.104337	-0.286604	G1	-0.00604091	0.071385	0.135377	-0.0014596	0.0242727	0.0669589	0.032672	0.00434482	MES	MES1	OPC.like	0.0147099
Alisertib	39814	5663	0.858994	-0.0470166	0.224085	G2M	-0.0624601	-0.11415	0.0586924	0.175165	-0.0247475	0.116929	-0.0883051	-0.0827696	MES	MES2	MES.like	0.13278
Alisertib	39814	5663	0.858994	-0.0470166	0.224085	G2M	-0.0624601	-0.11415	0.0586924	0.175165	-0.0247475	0.116929	-0.0883051	-0.0827696	MES	MES2	AC.like	-0.0424204
Alisertib	39814	5663	0.858994	-0.0470166	0.224085	G2M	-0.0624601	-0.11415	0.0586924	0.175165	-0.0247475	0.116929	-0.0883051	-0.0827696	MES	MES2	NPC.like	-0.0979579
Alisertib	39814	5663	0.858994	-0.0470166	0.224085	G2M	-0.0624601	-0.11415	0.0586924	0.175165	-0.0247475	0.116929	-0.0883051	-0.0827696	MES	MES2	OPC.like	-0.0724045
Alisertib	26059	5231	6.62343	0.000598708	-0.204817	S	-0.0174843	0.00539282	0.0586764	-0.0308288	0.0194923	0.0139238	-0.00604576	-0.0025942	MES	MES1	MES.like	0.0297749
Alisertib	26059	5231	6.62343	0.000598708	-0.204817	S	-0.0174843	0.00539282	0.0586764	-0.0308288	0.0194923	0.0139238	-0.00604576	-0.0025942	MES	MES1	AC.like	0.00181933
Alisertib	26059	5231	6.62343	0.000598708	-0.204817	S	-0.0174843	0.00539282	0.0586764	-0.0308288	0.0194923	0.0139238	-0.00604576	-0.0025942	MES	MES1	NPC.like	-0.0156986
Alisertib	26059	5231	6.62343	0.000598708	-0.204817	S	-0.0174843	0.00539282	0.0586764	-0.0308288	0.0194923	0.0139238	-0.00604576	-0.0025942	MES	MES1	OPC.like	0.00777093
Alisertib	40958	5508	1.70663	0.191985	0.143279	S	-0.0753954	-0.0463932	0.175618	0.180818	0.0226764	0.178218	-0.0608943	-0.0268679	MES	MES2	MES.like	0.194069
Alisertib	40958	5508	1.70663	0.191985	0.143279	S	-0.0753954	-0.0463932	0.175618	0.180818	0.0226764	0.178218	-0.0608943	-0.0268679	MES	MES2	AC.like	0.00500345
Alisertib	40958	5508	1.70663	0.191985	0.143279	S	-0.0753954	-0.0463932	0.175618	0.180818	0.0226764	0.178218	-0.0608943	-0.0268679	MES	MES2	NPC.like	-0.0705472
Alisertib	40958	5508	1.70663	0.191985	0.143279	S	-0.0753954	-0.0463932	0.175618	0.180818	0.0226764	0.178218	-0.0608943	-0.0268679	MES	MES2	OPC.like	-0.0165028
Alisertib	29169	5437	6.09208	0.185219	0.0452869	S	0.0298289	-0.0381708	0.0458529	-0.0721773	0.00431776	-0.0131622	-0.00417096	-0.00316717	MES	MES1	MES.like	0.00268893
Alisertib	29169	5437	6.09208	0.185219	0.0452869	S	0.0298289	-0.0381708	0.0458529	-0.0721773	0.00431776	-0.0131622	-0.00417096	-0.00316717	MES	MES1	AC.like	-0.0133552
Alisertib	29169	5437	6.09208	0.185219	0.0452869	S	0.0298289	-0.0381708	0.0458529	-0.0721773	0.00431776	-0.0131622	-0.00417096	-0.00316717	MES	MES1	NPC.like	-0.0138238
Alisertib	29169	5437	6.09208	0.185219	0.0452869	S	0.0298289	-0.0381708	0.0458529	-0.0721773	0.00431776	-0.0131622	-0.00417096	-0.00316717	MES	MES1	OPC.like	0.00719796
Alisertib	19000	4441	4.34737	-0.0202761	-0.217561	G1	0.00930027	0.040074	0.00191599	-0.10133	0.018068	-0.0497071	0.0246871	0.000493662	NPC	NPC2	MES.like	-0.033856
Alisertib	19000	4441	4.34737	-0.0202761	-0.217561	G1	0.00930027	0.040074	0.00191599	-0.10133	0.018068	-0.0497071	0.0246871	0.000493662	NPC	NPC2	AC.like	0.000395015
Alisertib	19000	4441	4.34737	-0.0202761	-0.217561	G1	0.00930027	0.040074	0.00191599	-0.10133	0.018068	-0.0497071	0.0246871	0.000493662	NPC	NPC2	NPC.like	0.0150343
Alisertib	19000	4441	4.34737	-0.0202761	-0.217561	G1	0.00930027	0.040074	0.00191599	-0.10133	0.018068	-0.0497071	0.0246871	0.000493662	NPC	NPC2	OPC.like	0.0108588
Alisertib	29086	5353	2.10411	-0.22408	-0.287496	G1	-0.0644219	-0.0897103	-0.00239944	-0.117804	0.0138592	-0.0601016	-0.0770661	-0.0391817	AC	AC	MES.like	-0.0442505
Alisertib	29086	5353	2.10411	-0.22408	-0.287496	G1	-0.0644219	-0.0897103	-0.00239944	-0.117804	0.0138592	-0.0601016	-0.0770661	-0.0391817	AC	AC	AC.like	-0.00381374
Alisertib	29086	5353	2.10411	-0.22408	-0.287496	G1	-0.0644219	-0.0897103	-0.00239944	-0.117804	0.0138592	-0.0601016	-0.0770661	-0.0391817	AC	AC	NPC.like	-0.0867189
Alisertib	29086	5353	2.10411	-0.22408	-0.287496	G1	-0.0644219	-0.0897103	-0.00239944	-0.117804	0.0138592	-0.0601016	-0.0770661	-0.0391817	AC	AC	OPC.like	-0.0288165
Alisertib	19807	3948	3.32206	-0.0703241	-0.27985	G1	-0.0223744	-0.0576483	-0.0503108	0.0505006	0.00952329	9.48872e-05	-0.0400113	-0.0481657	MES	MES2	MES.like	0.015946
Alisertib	19807	3948	3.32206	-0.0703241	-0.27985	G1	-0.0223744	-0.0576483	-0.0503108	0.0505006	0.00952329	9.48872e-05	-0.0400113	-0.0481657	MES	MES2	AC.like	-0.00814966
Alisertib	19807	3948	3.32206	-0.0703241	-0.27985	G1	-0.0223744	-0.0576483	-0.0503108	0.0505006	0.00952329	9.48872e-05	-0.0400113	-0.0481657	MES	MES2	NPC.like	-0.0496642
Alisertib	19807	3948	3.32206	-0.0703241	-0.27985	G1	-0.0223744	-0.0576483	-0.0503108	0.0505006	0.00952329	9.48872e-05	-0.0400113	-0.0481657	MES	MES2	OPC.like	-0.0378006
Alisertib	13875	3624	3.53874	-0.029315	0.611832	G2M	-0.00901478	-0.00352473	0.0713752	-0.0709795	0.0975183	0.000197838	-0.00626975	-0.060192	AC	AC	MES.like	0.016049
Alisertib	13875	3624	3.53874	-0.029315	0.611832	G2M	-0.00901478	-0.00352473	0.0713752	-0.0709795	0.0975183	0.000197838	-0.00626975	-0.060192	AC	AC	AC.like	0.0798454
Alisertib	13875	3624	3.53874	-0.029315	0.611832	G2M	-0.00901478	-0.00352473	0.0713752	-0.0709795	0.0975183	0.000197838	-0.00626975	-0.060192	AC	AC	NPC.like	-0.0159226
Alisertib	13875	3624	3.53874	-0.029315	0.611832	G2M	-0.00901478	-0.00352473	0.0713752	-0.0709795	0.0975183	0.000197838	-0.00626975	-0.060192	AC	AC	OPC.like	-0.0498269
Alisertib	10187	3265	9.24708	-0.133856	-0.206319	G1	0.0638152	0.0874326	-0.0924226	-0.196717	0.0552237	-0.14457	0.0756239	-0.0211858	NPC	NPC2	MES.like	-0.128719
Alisertib	10187	3265	9.24708	-0.133856	-0.206319	G1	0.0638152	0.0874326	-0.0924226	-0.196717	0.0552237	-0.14457	0.0756239	-0.0211858	NPC	NPC2	AC.like	0.0375507
Alisertib	10187	3265	9.24708	-0.133856	-0.206319	G1	0.0638152	0.0874326	-0.0924226	-0.196717	0.0552237	-0.14457	0.0756239	-0.0211858	NPC	NPC2	NPC.like	0.0659711
Alisertib	10187	3265	9.24708	-0.133856	-0.206319	G1	0.0638152	0.0874326	-0.0924226	-0.196717	0.0552237	-0.14457	0.0756239	-0.0211858	NPC	NPC2	OPC.like	-0.0108207
Alisertib	34032	5891	5.77398	0.254341	0.198976	S	-0.0238464	-0.0828771	-0.0631592	-0.0425519	-0.0134438	-0.0528555	-0.0533617	0.0468136	OPC	OPC	MES.like	-0.0370044
Alisertib	34032	5891	5.77398	0.254341	0.198976	S	-0.0238464	-0.0828771	-0.0631592	-0.0425519	-0.0134438	-0.0528555	-0.0533617	0.0468136	OPC	OPC	AC.like	-0.0311167
Alisertib	34032	5891	5.77398	0.254341	0.198976	S	-0.0238464	-0.0828771	-0.0631592	-0.0425519	-0.0134438	-0.0528555	-0.0533617	0.0468136	OPC	OPC	NPC.like	-0.0630146
Alisertib	34032	5891	5.77398	0.254341	0.198976	S	-0.0238464	-0.0828771	-0.0631592	-0.0425519	-0.0134438	-0.0528555	-0.0533617	0.0468136	OPC	OPC	OPC.like	0.0571787
Alisertib	18089	4422	1.6253	-0.154544	-0.268389	G1	-0.0202322	0.00881893	-0.0682643	0.0983874	-0.0197466	0.0150615	-0.00570664	-0.0406884	MES	MES2	MES.like	0.0309126
Alisertib	18089	4422	1.6253	-0.154544	-0.268389	G1	-0.0202322	0.00881893	-0.0682643	0.0983874	-0.0197466	0.0150615	-0.00570664	-0.0406884	MES	MES2	AC.like	-0.0374196
Alisertib	18089	4422	1.6253	-0.154544	-0.268389	G1	-0.0202322	0.00881893	-0.0682643	0.0983874	-0.0197466	0.0150615	-0.00570664	-0.0406884	MES	MES2	NPC.like	-0.0153595
Alisertib	18089	4422	1.6253	-0.154544	-0.268389	G1	-0.0202322	0.00881893	-0.0682643	0.0983874	-0.0197466	0.0150615	-0.00570664	-0.0406884	MES	MES2	OPC.like	-0.0303233
Alisertib	25136	5188	7.59866	0.0154081	0.120174	G2M	-0.0465559	-0.0626248	-0.0282618	-0.0877885	0.0130187	-0.0580251	-0.0545903	0.0139544	OPC	OPC	MES.like	-0.042174
Alisertib	25136	5188	7.59866	0.0154081	0.120174	G2M	-0.0465559	-0.0626248	-0.0282618	-0.0877885	0.0130187	-0.0580251	-0.0545903	0.0139544	OPC	OPC	AC.like	-0.00465428
Alisertib	25136	5188	7.59866	0.0154081	0.120174	G2M	-0.0465559	-0.0626248	-0.0282618	-0.0877885	0.0130187	-0.0580251	-0.0545903	0.0139544	OPC	OPC	NPC.like	-0.0642432
Alisertib	25136	5188	7.59866	0.0154081	0.120174	G2M	-0.0465559	-0.0626248	-0.0282618	-0.0877885	0.0130187	-0.0580251	-0.0545903	0.0139544	OPC	OPC	OPC.like	0.0243195
Alisertib	26414	5306	1.08276	-0.0480909	-0.121378	G1	-0.0329247	-0.0792869	-0.0379806	-0.023309	-0.090335	-0.0306448	-0.0561058	-0.108745	MES	MES2	MES.like	-0.0147937
Alisertib	26414	5306	1.08276	-0.0480909	-0.121378	G1	-0.0329247	-0.0792869	-0.0379806	-0.023309	-0.090335	-0.0306448	-0.0561058	-0.108745	MES	MES2	AC.like	-0.108008
Alisertib	26414	5306	1.08276	-0.0480909	-0.121378	G1	-0.0329247	-0.0792869	-0.0379806	-0.023309	-0.090335	-0.0306448	-0.0561058	-0.108745	MES	MES2	NPC.like	-0.0657586
Alisertib	26414	5306	1.08276	-0.0480909	-0.121378	G1	-0.0329247	-0.0792869	-0.0379806	-0.023309	-0.090335	-0.0306448	-0.0561058	-0.108745	MES	MES2	OPC.like	-0.0983802
Alisertib	19608	5055	4.10547	-0.193027	-0.294302	G1	-0.0778618	-0.00627471	0.0453285	0.031325	0.000124749	0.0383268	-0.0420682	-0.00164058	MES	MES1	MES.like	0.0541779
Alisertib	19608	5055	4.10547	-0.193027	-0.294302	G1	-0.0778618	-0.00627471	0.0453285	0.031325	0.000124749	0.0383268	-0.0420682	-0.00164058	MES	MES1	AC.like	-0.0175482
Alisertib	19608	5055	4.10547	-0.193027	-0.294302	G1	-0.0778618	-0.00627471	0.0453285	0.031325	0.000124749	0.0383268	-0.0420682	-0.00164058	MES	MES1	NPC.like	-0.0517211
Alisertib	19608	5055	4.10547	-0.193027	-0.294302	G1	-0.0778618	-0.00627471	0.0453285	0.031325	0.000124749	0.0383268	-0.0420682	-0.00164058	MES	MES1	OPC.like	0.00872455
Alisertib	9592	2837	1.5638	-0.133288	-0.218488	G1	0.014909	-0.00548386	-0.00424599	0.0335126	-0.0492394	0.0146333	0.00471256	-0.0349885	MES	MES2	MES.like	0.0304844
Alisertib	9592	2837	1.5638	-0.133288	-0.218488	G1	0.014909	-0.00548386	-0.00424599	0.0335126	-0.0492394	0.0146333	0.00471256	-0.0349885	MES	MES2	AC.like	-0.0669124
Alisertib	9592	2837	1.5638	-0.133288	-0.218488	G1	0.014909	-0.00548386	-0.00424599	0.0335126	-0.0492394	0.0146333	0.00471256	-0.0349885	MES	MES2	NPC.like	-0.00494026
Alisertib	9592	2837	1.5638	-0.133288	-0.218488	G1	0.014909	-0.00548386	-0.00424599	0.0335126	-0.0492394	0.0146333	0.00471256	-0.0349885	MES	MES2	OPC.like	-0.0246234
Alisertib	20029	4461	4.6233	0.415989	0.119026	S	0.0176588	0.0158143	0.0268675	-0.113152	0.075829	-0.0431424	0.0167366	-0.0429932	AC	AC	MES.like	-0.0272913
Alisertib	20029	4461	4.6233	0.415989	0.119026	S	0.0176588	0.0158143	0.0268675	-0.113152	0.075829	-0.0431424	0.0167366	-0.0429932	AC	AC	AC.like	0.0581561
Alisertib	20029	4461	4.6233	0.415989	0.119026	S	0.0176588	0.0158143	0.0268675	-0.113152	0.075829	-0.0431424	0.0167366	-0.0429932	AC	AC	NPC.like	0.00708375
Alisertib	20029	4461	4.6233	0.415989	0.119026	S	0.0176588	0.0158143	0.0268675	-0.113152	0.075829	-0.0431424	0.0167366	-0.0429932	AC	AC	OPC.like	-0.032628
Alisertib	13447	3331	3.3316	0.101307	0.231037	G2M	-0.017638	-0.0610109	0.0230311	-0.151484	-0.00413003	-0.0642267	-0.0393244	0.0714957	OPC	OPC	MES.like	-0.0483756
Alisertib	13447	3331	3.3316	0.101307	0.231037	G2M	-0.017638	-0.0610109	0.0230311	-0.151484	-0.00413003	-0.0642267	-0.0393244	0.0714957	OPC	OPC	AC.like	-0.021803
Alisertib	13447	3331	3.3316	0.101307	0.231037	G2M	-0.017638	-0.0610109	0.0230311	-0.151484	-0.00413003	-0.0642267	-0.0393244	0.0714957	OPC	OPC	NPC.like	-0.0489772
Alisertib	13447	3331	3.3316	0.101307	0.231037	G2M	-0.017638	-0.0610109	0.0230311	-0.151484	-0.00413003	-0.0642267	-0.0393244	0.0714957	OPC	OPC	OPC.like	0.0818608
Alisertib	27440	5285	4.25656	0.0864443	0.650427	G2M	-0.042902	-0.0177659	-0.0655052	-0.113081	-0.0182073	-0.0892933	-0.0303339	0.0322962	OPC	OPC	MES.like	-0.0734422
Alisertib	27440	5285	4.25656	0.0864443	0.650427	G2M	-0.042902	-0.0177659	-0.0655052	-0.113081	-0.0182073	-0.0892933	-0.0303339	0.0322962	OPC	OPC	AC.like	-0.0358802
Alisertib	27440	5285	4.25656	0.0864443	0.650427	G2M	-0.042902	-0.0177659	-0.0655052	-0.113081	-0.0182073	-0.0892933	-0.0303339	0.0322962	OPC	OPC	NPC.like	-0.0399867
Alisertib	27440	5285	4.25656	0.0864443	0.650427	G2M	-0.042902	-0.0177659	-0.0655052	-0.113081	-0.0182073	-0.0892933	-0.0303339	0.0322962	OPC	OPC	OPC.like	0.0426613
Alisertib	20378	4552	7.61115	0.510349	-0.060643	S	0.0029699	-0.0540316	0.0637486	-0.0447767	-0.0429172	0.00948593	-0.0255308	0.0483977	MES	MES1	MES.like	0.0253371
Alisertib	20378	4552	7.61115	0.510349	-0.060643	S	0.0029699	-0.0540316	0.0637486	-0.0447767	-0.0429172	0.00948593	-0.0255308	0.0483977	MES	MES1	AC.like	-0.0605901
Alisertib	20378	4552	7.61115	0.510349	-0.060643	S	0.0029699	-0.0540316	0.0637486	-0.0447767	-0.0429172	0.00948593	-0.0255308	0.0483977	MES	MES1	NPC.like	-0.0351837
Alisertib	20378	4552	7.61115	0.510349	-0.060643	S	0.0029699	-0.0540316	0.0637486	-0.0447767	-0.0429172	0.00948593	-0.0255308	0.0483977	MES	MES1	OPC.like	0.0587628
Alisertib	19682	4060	3.92237	-0.0182289	-0.144991	G1	0.0326996	-0.00471955	-0.116408	-0.0811321	-8.7203e-05	-0.0987701	0.01399	0.00789958	NPC	NPC1	MES.like	-0.082919
Alisertib	19682	4060	3.92237	-0.0182289	-0.144991	G1	0.0326996	-0.00471955	-0.116408	-0.0811321	-8.7203e-05	-0.0987701	0.01399	0.00789958	NPC	NPC1	AC.like	-0.0177602
Alisertib	19682	4060	3.92237	-0.0182289	-0.144991	G1	0.0326996	-0.00471955	-0.116408	-0.0811321	-8.7203e-05	-0.0987701	0.01399	0.00789958	NPC	NPC1	NPC.like	0.00433722
Alisertib	19682	4060	3.92237	-0.0182289	-0.144991	G1	0.0326996	-0.00471955	-0.116408	-0.0811321	-8.7203e-05	-0.0987701	0.01399	0.00789958	NPC	NPC1	OPC.like	0.0182647
Alisertib	31500	4739	0.4	-0.139287	0.656422	G2M	-0.0461276	-0.0867204	0.0470264	0.240335	-0.0329603	0.143681	-0.066424	-0.0559761	MES	MES2	MES.like	0.159532
Alisertib	31500	4739	0.4	-0.139287	0.656422	G2M	-0.0461276	-0.0867204	0.0470264	0.240335	-0.0329603	0.143681	-0.066424	-0.0559761	MES	MES2	AC.like	-0.0506333
Alisertib	31500	4739	0.4	-0.139287	0.656422	G2M	-0.0461276	-0.0867204	0.0470264	0.240335	-0.0329603	0.143681	-0.066424	-0.0559761	MES	MES2	NPC.like	-0.0760768
Alisertib	31500	4739	0.4	-0.139287	0.656422	G2M	-0.0461276	-0.0867204	0.0470264	0.240335	-0.0329603	0.143681	-0.066424	-0.0559761	MES	MES2	OPC.like	-0.045611
Alisertib	22263	4391	2.47496	0.0232684	-0.0626949	S	-0.0337217	-0.0321151	0.0468367	-0.0426855	-0.0203679	0.00207563	-0.0329184	-0.0160827	MES	MES1	MES.like	0.0179268
Alisertib	22263	4391	2.47496	0.0232684	-0.0626949	S	-0.0337217	-0.0321151	0.0468367	-0.0426855	-0.0203679	0.00207563	-0.0329184	-0.0160827	MES	MES1	AC.like	-0.0380409
Alisertib	22263	4391	2.47496	0.0232684	-0.0626949	S	-0.0337217	-0.0321151	0.0468367	-0.0426855	-0.0203679	0.00207563	-0.0329184	-0.0160827	MES	MES1	NPC.like	-0.0425712
Alisertib	22263	4391	2.47496	0.0232684	-0.0626949	S	-0.0337217	-0.0321151	0.0468367	-0.0426855	-0.0203679	0.00207563	-0.0329184	-0.0160827	MES	MES1	OPC.like	-0.00571753
Alisertib	36554	5887	3.29102	0.290933	-0.0905999	S	0.00212532	-0.0224399	-0.0695019	-0.00801142	-0.0220115	-0.0387567	-0.0101573	-0.0211045	NPC	NPC1	MES.like	-0.0229055
Alisertib	36554	5887	3.29102	0.290933	-0.0905999	S	0.00212532	-0.0224399	-0.0695019	-0.00801142	-0.0220115	-0.0387567	-0.0101573	-0.0211045	NPC	NPC1	AC.like	-0.0396844
Alisertib	36554	5887	3.29102	0.290933	-0.0905999	S	0.00212532	-0.0224399	-0.0695019	-0.00801142	-0.0220115	-0.0387567	-0.0101573	-0.0211045	NPC	NPC1	NPC.like	-0.0198101
Alisertib	36554	5887	3.29102	0.290933	-0.0905999	S	0.00212532	-0.0224399	-0.0695019	-0.00801142	-0.0220115	-0.0387567	-0.0101573	-0.0211045	NPC	NPC1	OPC.like	-0.0107394
Alisertib	20972	4692	6.98074	0.0832513	0.199047	G2M	-0.00519336	0.0418539	0.0787444	-0.0216731	-0.0264298	0.0285357	0.0183303	0.0301728	MES	MES1	MES.like	0.0443868
Alisertib	20972	4692	6.98074	0.0832513	0.199047	G2M	-0.00519336	0.0418539	0.0787444	-0.0216731	-0.0264298	0.0285357	0.0183303	0.0301728	MES	MES1	AC.like	-0.0441027
Alisertib	20972	4692	6.98074	0.0832513	0.199047	G2M	-0.00519336	0.0418539	0.0787444	-0.0216731	-0.0264298	0.0285357	0.0183303	0.0301728	MES	MES1	NPC.like	0.00867743
Alisertib	20972	4692	6.98074	0.0832513	0.199047	G2M	-0.00519336	0.0418539	0.0787444	-0.0216731	-0.0264298	0.0285357	0.0183303	0.0301728	MES	MES1	OPC.like	0.040538
Alisertib	32100	5686	3.21184	0.257002	0.292163	G2M	-0.02822	0.000134655	-0.0454781	-0.0098391	-0.0697054	-0.0276586	-0.0140427	0.0395395	OPC	OPC	MES.like	-0.0118075
Alisertib	32100	5686	3.21184	0.257002	0.292163	G2M	-0.02822	0.000134655	-0.0454781	-0.0098391	-0.0697054	-0.0276586	-0.0140427	0.0395395	OPC	OPC	AC.like	-0.0873784
Alisertib	32100	5686	3.21184	0.257002	0.292163	G2M	-0.02822	0.000134655	-0.0454781	-0.0098391	-0.0697054	-0.0276586	-0.0140427	0.0395395	OPC	OPC	NPC.like	-0.0236955
Alisertib	32100	5686	3.21184	0.257002	0.292163	G2M	-0.02822	0.000134655	-0.0454781	-0.0098391	-0.0697054	-0.0276586	-0.0140427	0.0395395	OPC	OPC	OPC.like	0.0499047
Alisertib	33584	4990	7.26536	-0.179096	-0.284833	G1	-0.00716305	0.0240131	0.0589622	-0.0309224	0.00171257	0.0140199	0.00842502	-0.0162839	MES	MES1	MES.like	0.029871
Alisertib	33584	4990	7.26536	-0.179096	-0.284833	G1	-0.00716305	0.0240131	0.0589622	-0.0309224	0.00171257	0.0140199	0.00842502	-0.0162839	MES	MES1	AC.like	-0.0159604
Alisertib	33584	4990	7.26536	-0.179096	-0.284833	G1	-0.00716305	0.0240131	0.0589622	-0.0309224	0.00171257	0.0140199	0.00842502	-0.0162839	MES	MES1	NPC.like	-0.0012278
Alisertib	33584	4990	7.26536	-0.179096	-0.284833	G1	-0.00716305	0.0240131	0.0589622	-0.0309224	0.00171257	0.0140199	0.00842502	-0.0162839	MES	MES1	OPC.like	-0.00591877
Alisertib	23370	4438	5.53273	-0.154955	-0.295237	G1	-0.0224378	0.0197952	0.0919204	-0.0389202	-0.0338808	0.0265001	-0.00132132	-0.0453118	MES	MES1	MES.like	0.0423513
Alisertib	23370	4438	5.53273	-0.154955	-0.295237	G1	-0.0224378	0.0197952	0.0919204	-0.0389202	-0.0338808	0.0265001	-0.00132132	-0.0453118	MES	MES1	AC.like	-0.0515537
Alisertib	23370	4438	5.53273	-0.154955	-0.295237	G1	-0.0224378	0.0197952	0.0919204	-0.0389202	-0.0338808	0.0265001	-0.00132132	-0.0453118	MES	MES1	NPC.like	-0.0109741
Alisertib	23370	4438	5.53273	-0.154955	-0.295237	G1	-0.0224378	0.0197952	0.0919204	-0.0389202	-0.0338808	0.0265001	-0.00132132	-0.0453118	MES	MES1	OPC.like	-0.0349467
Alisertib	36740	5636	6.71747	-0.127869	-0.244986	G1	-0.00856572	0.0391617	-0.014792	-0.0955381	-0.0463242	-0.055165	0.015298	0.030269	NPC	NPC2	MES.like	-0.0393139
Alisertib	36740	5636	6.71747	-0.127869	-0.244986	G1	-0.00856572	0.0391617	-0.014792	-0.0955381	-0.0463242	-0.055165	0.015298	0.030269	NPC	NPC2	AC.like	-0.0639971
Alisertib	36740	5636	6.71747	-0.127869	-0.244986	G1	-0.00856572	0.0391617	-0.014792	-0.0955381	-0.0463242	-0.055165	0.015298	0.030269	NPC	NPC2	NPC.like	0.00564518
Alisertib	36740	5636	6.71747	-0.127869	-0.244986	G1	-0.00856572	0.0391617	-0.014792	-0.0955381	-0.0463242	-0.055165	0.015298	0.030269	NPC	NPC2	OPC.like	0.0406341
Alisertib	15653	3633	2.93235	0.0216123	-0.125254	S	-0.0449837	0.020899	-0.0842565	-0.0651056	0.0188782	-0.0746811	-0.0120424	-0.0299934	NPC	NPC2	MES.like	-0.0588299
Alisertib	15653	3633	2.93235	0.0216123	-0.125254	S	-0.0449837	0.020899	-0.0842565	-0.0651056	0.0188782	-0.0746811	-0.0120424	-0.0299934	NPC	NPC2	AC.like	0.00120528
Alisertib	15653	3633	2.93235	0.0216123	-0.125254	S	-0.0449837	0.020899	-0.0842565	-0.0651056	0.0188782	-0.0746811	-0.0120424	-0.0299934	NPC	NPC2	NPC.like	-0.0216952
Alisertib	15653	3633	2.93235	0.0216123	-0.125254	S	-0.0449837	0.020899	-0.0842565	-0.0651056	0.0188782	-0.0746811	-0.0120424	-0.0299934	NPC	NPC2	OPC.like	-0.0196283
Alisertib	21492	4656	2.04262	-0.141801	-0.29329	G1	-0.00560276	0.00283059	0.211298	-0.0656482	0.0392922	0.0728248	-0.00138609	0.0534899	MES	MES1	MES.like	0.0886759
Alisertib	21492	4656	2.04262	-0.141801	-0.29329	G1	-0.00560276	0.00283059	0.211298	-0.0656482	0.0392922	0.0728248	-0.00138609	0.0534899	MES	MES1	AC.like	0.0216192
Alisertib	21492	4656	2.04262	-0.141801	-0.29329	G1	-0.00560276	0.00283059	0.211298	-0.0656482	0.0392922	0.0728248	-0.00138609	0.0534899	MES	MES1	NPC.like	-0.0110389
Alisertib	21492	4656	2.04262	-0.141801	-0.29329	G1	-0.00560276	0.00283059	0.211298	-0.0656482	0.0392922	0.0728248	-0.00138609	0.0534899	MES	MES1	OPC.like	0.0638551
Alisertib	34292	5768	9.15665	0.164788	-0.033939	S	0.0444861	0.0578228	0.0487492	-0.0788846	0.0607199	-0.0150677	0.0511544	0.00965119	AC	AC	MES.like	0.000783437
Alisertib	34292	5768	9.15665	0.164788	-0.033939	S	0.0444861	0.0578228	0.0487492	-0.0788846	0.0607199	-0.0150677	0.0511544	0.00965119	AC	AC	AC.like	0.043047
Alisertib	34292	5768	9.15665	0.164788	-0.033939	S	0.0444861	0.0578228	0.0487492	-0.0788846	0.0607199	-0.0150677	0.0511544	0.00965119	AC	AC	NPC.like	0.0415016
Alisertib	34292	5768	9.15665	0.164788	-0.033939	S	0.0444861	0.0578228	0.0487492	-0.0788846	0.0607199	-0.0150677	0.0511544	0.00965119	AC	AC	OPC.like	0.0200163
Alisertib	8621	3364	1.87913	-0.149495	-0.298704	G1	-0.0439736	0.0296809	-0.088904	-0.0509623	-0.049782	-0.0699331	-0.00714633	-0.0577971	NPC	NPC2	MES.like	-0.054082
Alisertib	8621	3364	1.87913	-0.149495	-0.298704	G1	-0.0439736	0.0296809	-0.088904	-0.0509623	-0.049782	-0.0699331	-0.00714633	-0.0577971	NPC	NPC2	AC.like	-0.0674549
Alisertib	8621	3364	1.87913	-0.149495	-0.298704	G1	-0.0439736	0.0296809	-0.088904	-0.0509623	-0.049782	-0.0699331	-0.00714633	-0.0577971	NPC	NPC2	NPC.like	-0.0167991
Alisertib	8621	3364	1.87913	-0.149495	-0.298704	G1	-0.0439736	0.0296809	-0.088904	-0.0509623	-0.049782	-0.0699331	-0.00714633	-0.0577971	NPC	NPC2	OPC.like	-0.0474319
Alisertib	8581	2290	1.68978	-0.0982064	-0.222888	G1	-0.0953431	-0.05219	-0.000329422	0.148555	0.00373035	0.0741129	-0.0737666	-0.104105	MES	MES2	MES.like	0.0899641
Alisertib	8581	2290	1.68978	-0.0982064	-0.222888	G1	-0.0953431	-0.05219	-0.000329422	0.148555	0.00373035	0.0741129	-0.0737666	-0.104105	MES	MES2	AC.like	-0.0139426
Alisertib	8581	2290	1.68978	-0.0982064	-0.222888	G1	-0.0953431	-0.05219	-0.000329422	0.148555	0.00373035	0.0741129	-0.0737666	-0.104105	MES	MES2	NPC.like	-0.0834194
Alisertib	8581	2290	1.68978	-0.0982064	-0.222888	G1	-0.0953431	-0.05219	-0.000329422	0.148555	0.00373035	0.0741129	-0.0737666	-0.104105	MES	MES2	OPC.like	-0.09374
Alisertib	10900	2884	0.256881	-0.109585	-0.256519	G1	-0.0114841	-0.0101266	0.0828195	0.133428	0.0422462	0.108124	-0.0108053	-0.0827369	MES	MES2	MES.like	0.123975
Alisertib	10900	2884	0.256881	-0.109585	-0.256519	G1	-0.0114841	-0.0101266	0.0828195	0.133428	0.0422462	0.108124	-0.0108053	-0.0827369	MES	MES2	AC.like	0.0245732
Alisertib	10900	2884	0.256881	-0.109585	-0.256519	G1	-0.0114841	-0.0101266	0.0828195	0.133428	0.0422462	0.108124	-0.0108053	-0.0827369	MES	MES2	NPC.like	-0.0204582
Alisertib	10900	2884	0.256881	-0.109585	-0.256519	G1	-0.0114841	-0.0101266	0.0828195	0.133428	0.0422462	0.108124	-0.0108053	-0.0827369	MES	MES2	OPC.like	-0.0723718
Alisertib	23111	5044	6.33032	0.100984	0.137354	G2M	0.066113	0.0639391	-0.0269165	0.0167763	-0.00339607	-0.0050701	0.0650261	0.0249269	NPC	NPC1	MES.like	0.010781
Alisertib	23111	5044	6.33032	0.100984	0.137354	G2M	0.066113	0.0639391	-0.0269165	0.0167763	-0.00339607	-0.0050701	0.0650261	0.0249269	NPC	NPC1	AC.like	-0.021069
Alisertib	23111	5044	6.33032	0.100984	0.137354	G2M	0.066113	0.0639391	-0.0269165	0.0167763	-0.00339607	-0.0050701	0.0650261	0.0249269	NPC	NPC1	NPC.like	0.0553732
Alisertib	23111	5044	6.33032	0.100984	0.137354	G2M	0.066113	0.0639391	-0.0269165	0.0167763	-0.00339607	-0.0050701	0.0650261	0.0249269	NPC	NPC1	OPC.like	0.0352921
Alisertib	26265	4802	3.00019	-0.178975	-0.268612	G1	-0.042895	0.000706462	0.16946	0.0866333	0.0941865	0.128047	-0.0210943	-0.00695389	MES	MES1	MES.like	0.143898
Alisertib	26265	4802	3.00019	-0.178975	-0.268612	G1	-0.042895	0.000706462	0.16946	0.0866333	0.0941865	0.128047	-0.0210943	-0.00695389	MES	MES1	AC.like	0.0765135
Alisertib	26265	4802	3.00019	-0.178975	-0.268612	G1	-0.042895	0.000706462	0.16946	0.0866333	0.0941865	0.128047	-0.0210943	-0.00695389	MES	MES1	NPC.like	-0.0307471
Alisertib	26265	4802	3.00019	-0.178975	-0.268612	G1	-0.042895	0.000706462	0.16946	0.0866333	0.0941865	0.128047	-0.0210943	-0.00695389	MES	MES1	OPC.like	0.00341124
Alisertib	17505	4059	1.77664	-0.180171	-0.333052	G1	0.00300063	-0.0117681	0.0641207	0.185092	0.0196037	0.124607	-0.00438371	0.0193123	MES	MES2	MES.like	0.140458
Alisertib	17505	4059	1.77664	-0.180171	-0.333052	G1	0.00300063	-0.0117681	0.0641207	0.185092	0.0196037	0.124607	-0.00438371	0.0193123	MES	MES2	AC.like	0.00193076
Alisertib	17505	4059	1.77664	-0.180171	-0.333052	G1	0.00300063	-0.0117681	0.0641207	0.185092	0.0196037	0.124607	-0.00438371	0.0193123	MES	MES2	NPC.like	-0.0140365
Alisertib	17505	4059	1.77664	-0.180171	-0.333052	G1	0.00300063	-0.0117681	0.0641207	0.185092	0.0196037	0.124607	-0.00438371	0.0193123	MES	MES2	OPC.like	0.0296774
Alisertib	19106	4850	5.23919	-0.108893	-0.254178	G1	0.0435612	0.0968167	0.215643	-0.136418	-0.00143643	0.0396124	0.0701889	-0.0384798	MES	MES1	MES.like	0.0554635
Alisertib	19106	4850	5.23919	-0.108893	-0.254178	G1	0.0435612	0.0968167	0.215643	-0.136418	-0.00143643	0.0396124	0.0701889	-0.0384798	MES	MES1	AC.like	-0.0191094
Alisertib	19106	4850	5.23919	-0.108893	-0.254178	G1	0.0435612	0.0968167	0.215643	-0.136418	-0.00143643	0.0396124	0.0701889	-0.0384798	MES	MES1	NPC.like	0.0605361
Alisertib	19106	4850	5.23919	-0.108893	-0.254178	G1	0.0435612	0.0968167	0.215643	-0.136418	-0.00143643	0.0396124	0.0701889	-0.0384798	MES	MES1	OPC.like	-0.0281147
Alisertib	18308	3890	5.03059	0.0179318	0.451382	G2M	-0.10203	-0.0490162	0.0874732	0.00579931	0.0681443	0.0466363	-0.0755233	0.0111897	MES	MES1	MES.like	0.0624874
Alisertib	18308	3890	5.03059	0.0179318	0.451382	G2M	-0.10203	-0.0490162	0.0874732	0.00579931	0.0681443	0.0466363	-0.0755233	0.0111897	MES	MES1	AC.like	0.0504713
Alisertib	18308	3890	5.03059	0.0179318	0.451382	G2M	-0.10203	-0.0490162	0.0874732	0.00579931	0.0681443	0.0466363	-0.0755233	0.0111897	MES	MES1	NPC.like	-0.0851761
Alisertib	18308	3890	5.03059	0.0179318	0.451382	G2M	-0.10203	-0.0490162	0.0874732	0.00579931	0.0681443	0.0466363	-0.0755233	0.0111897	MES	MES1	OPC.like	0.0215548
Alisertib	16585	4303	4.66084	-0.0371511	-0.181353	G1	0.00322863	-0.00980229	0.0270616	0.0306942	0.0350956	0.0288779	-0.00328683	-0.00245443	AC	AC	MES.like	0.0447291
Alisertib	16585	4303	4.66084	-0.0371511	-0.181353	G1	0.00322863	-0.00980229	0.0270616	0.0306942	0.0350956	0.0288779	-0.00328683	-0.00245443	AC	AC	AC.like	0.0174226
Alisertib	16585	4303	4.66084	-0.0371511	-0.181353	G1	0.00322863	-0.00980229	0.0270616	0.0306942	0.0350956	0.0288779	-0.00328683	-0.00245443	AC	AC	NPC.like	-0.0129397
Alisertib	16585	4303	4.66084	-0.0371511	-0.181353	G1	0.00322863	-0.00980229	0.0270616	0.0306942	0.0350956	0.0288779	-0.00328683	-0.00245443	AC	AC	OPC.like	0.0079107
Alisertib	27970	5048	2.37755	0.429457	-0.0764693	S	-0.0586367	-0.0537509	0.0147403	0.0106252	0.118895	0.0126828	-0.0561938	0.098429	AC	AC	MES.like	0.0285339
Alisertib	27970	5048	2.37755	0.429457	-0.0764693	S	-0.0586367	-0.0537509	0.0147403	0.0106252	0.118895	0.0126828	-0.0561938	0.098429	AC	AC	AC.like	0.101222
Alisertib	27970	5048	2.37755	0.429457	-0.0764693	S	-0.0586367	-0.0537509	0.0147403	0.0106252	0.118895	0.0126828	-0.0561938	0.098429	AC	AC	NPC.like	-0.0658466
Alisertib	27970	5048	2.37755	0.429457	-0.0764693	S	-0.0586367	-0.0537509	0.0147403	0.0106252	0.118895	0.0126828	-0.0561938	0.098429	AC	AC	OPC.like	0.108794
Alisertib	26694	5262	7.91189	-0.178471	-0.305444	G1	-0.0552029	-0.00356929	-0.0887019	-0.041713	0.0421542	-0.0652074	-0.0293861	-0.0437842	AC	AC	MES.like	-0.0493563
Alisertib	26694	5262	7.91189	-0.178471	-0.305444	G1	-0.0552029	-0.00356929	-0.0887019	-0.041713	0.0421542	-0.0652074	-0.0293861	-0.0437842	AC	AC	AC.like	0.0244812
Alisertib	26694	5262	7.91189	-0.178471	-0.305444	G1	-0.0552029	-0.00356929	-0.0887019	-0.041713	0.0421542	-0.0652074	-0.0293861	-0.0437842	AC	AC	NPC.like	-0.0390389
Alisertib	26694	5262	7.91189	-0.178471	-0.305444	G1	-0.0552029	-0.00356929	-0.0887019	-0.041713	0.0421542	-0.0652074	-0.0293861	-0.0437842	AC	AC	OPC.like	-0.0334191
Alisertib	19094	4407	3.46706	-0.164848	-0.258292	G1	0.0390132	0.0904708	0.150013	-0.121634	0.0966669	0.0141895	0.064742	0.026508	MES	MES1	MES.like	0.0300407
Alisertib	19094	4407	3.46706	-0.164848	-0.258292	G1	0.0390132	0.0904708	0.150013	-0.121634	0.0966669	0.0141895	0.064742	0.026508	MES	MES1	AC.like	0.078994
Alisertib	19094	4407	3.46706	-0.164848	-0.258292	G1	0.0390132	0.0904708	0.150013	-0.121634	0.0966669	0.0141895	0.064742	0.026508	MES	MES1	NPC.like	0.0550892
Alisertib	19094	4407	3.46706	-0.164848	-0.258292	G1	0.0390132	0.0904708	0.150013	-0.121634	0.0966669	0.0141895	0.064742	0.026508	MES	MES1	OPC.like	0.0368732
Alisertib	16437	3388	1.66697	-0.156053	-0.25997	G1	-0.0575017	0.0162714	0.0888568	0.256324	-0.0434331	0.17259	-0.0206151	-0.114836	MES	MES2	MES.like	0.188441
Alisertib	16437	3388	1.66697	-0.156053	-0.25997	G1	-0.0575017	0.0162714	0.0888568	0.256324	-0.0434331	0.17259	-0.0206151	-0.114836	MES	MES2	AC.like	-0.0611061
Alisertib	16437	3388	1.66697	-0.156053	-0.25997	G1	-0.0575017	0.0162714	0.0888568	0.256324	-0.0434331	0.17259	-0.0206151	-0.114836	MES	MES2	NPC.like	-0.030268
Alisertib	16437	3388	1.66697	-0.156053	-0.25997	G1	-0.0575017	0.0162714	0.0888568	0.256324	-0.0434331	0.17259	-0.0206151	-0.114836	MES	MES2	OPC.like	-0.104471
Alisertib	12486	3028	1.44962	-0.101587	-0.278101	G1	0.0247138	0.00986297	-0.066221	-0.142002	0.0410653	-0.104111	0.0172884	0.0116694	AC	AC	MES.like	-0.0882602
Alisertib	12486	3028	1.44962	-0.101587	-0.278101	G1	0.0247138	0.00986297	-0.066221	-0.142002	0.0410653	-0.104111	0.0172884	0.0116694	AC	AC	AC.like	0.0233924
Alisertib	12486	3028	1.44962	-0.101587	-0.278101	G1	0.0247138	0.00986297	-0.066221	-0.142002	0.0410653	-0.104111	0.0172884	0.0116694	AC	AC	NPC.like	0.00763557
Alisertib	12486	3028	1.44962	-0.101587	-0.278101	G1	0.0247138	0.00986297	-0.066221	-0.142002	0.0410653	-0.104111	0.0172884	0.0116694	AC	AC	OPC.like	0.0220346
Alisertib	25362	5242	6.79363	0.0701486	-0.150598	S	-0.0132833	-0.0506975	-0.178675	0.0127865	-0.00591406	-0.0829443	-0.0319904	-0.00288861	MES	MES2	MES.like	-0.0670932
Alisertib	25362	5242	6.79363	0.0701486	-0.150598	S	-0.0132833	-0.0506975	-0.178675	0.0127865	-0.00591406	-0.0829443	-0.0319904	-0.00288861	MES	MES2	AC.like	-0.023587
Alisertib	25362	5242	6.79363	0.0701486	-0.150598	S	-0.0132833	-0.0506975	-0.178675	0.0127865	-0.00591406	-0.0829443	-0.0319904	-0.00288861	MES	MES2	NPC.like	-0.0416432
Alisertib	25362	5242	6.79363	0.0701486	-0.150598	S	-0.0132833	-0.0506975	-0.178675	0.0127865	-0.00591406	-0.0829443	-0.0319904	-0.00288861	MES	MES2	OPC.like	0.00747652
Alisertib	26165	4991	2.92375	-0.00110493	0.307816	G2M	0.0515113	0.00712911	0.0391389	-0.0504088	0.0869026	-0.00563493	0.0293202	-0.0651733	AC	AC	MES.like	0.0102162
Alisertib	26165	4991	2.92375	-0.00110493	0.307816	G2M	0.0515113	0.00712911	0.0391389	-0.0504088	0.0869026	-0.00563493	0.0293202	-0.0651733	AC	AC	AC.like	0.0692296
Alisertib	26165	4991	2.92375	-0.00110493	0.307816	G2M	0.0515113	0.00712911	0.0391389	-0.0504088	0.0869026	-0.00563493	0.0293202	-0.0651733	AC	AC	NPC.like	0.0196674
Alisertib	26165	4991	2.92375	-0.00110493	0.307816	G2M	0.0515113	0.00712911	0.0391389	-0.0504088	0.0869026	-0.00563493	0.0293202	-0.0651733	AC	AC	OPC.like	-0.0548081
Alisertib	9323	3036	1.31932	-0.125152	-0.253078	G1	0.0171562	0.124033	0.0108576	-0.169901	-0.0366143	-0.0795218	0.0705946	-0.0111014	NPC	NPC2	MES.like	-0.0636707
Alisertib	9323	3036	1.31932	-0.125152	-0.253078	G1	0.0171562	0.124033	0.0108576	-0.169901	-0.0366143	-0.0795218	0.0705946	-0.0111014	NPC	NPC2	AC.like	-0.0542873
Alisertib	9323	3036	1.31932	-0.125152	-0.253078	G1	0.0171562	0.124033	0.0108576	-0.169901	-0.0366143	-0.0795218	0.0705946	-0.0111014	NPC	NPC2	NPC.like	0.0609418
Alisertib	9323	3036	1.31932	-0.125152	-0.253078	G1	0.0171562	0.124033	0.0108576	-0.169901	-0.0366143	-0.0795218	0.0705946	-0.0111014	NPC	NPC2	OPC.like	-0.000736309
Alisertib	26965	4007	0.734285	-0.156868	-0.26604	G1	-0.118075	-0.0880366	0.129404	0.156162	0.0724863	0.142783	-0.103056	-0.0311007	MES	MES2	MES.like	0.158634
Alisertib	26965	4007	0.734285	-0.156868	-0.26604	G1	-0.118075	-0.0880366	0.129404	0.156162	0.0724863	0.142783	-0.103056	-0.0311007	MES	MES2	AC.like	0.0548133
Alisertib	26965	4007	0.734285	-0.156868	-0.26604	G1	-0.118075	-0.0880366	0.129404	0.156162	0.0724863	0.142783	-0.103056	-0.0311007	MES	MES2	NPC.like	-0.112709
Alisertib	26965	4007	0.734285	-0.156868	-0.26604	G1	-0.118075	-0.0880366	0.129404	0.156162	0.0724863	0.142783	-0.103056	-0.0311007	MES	MES2	OPC.like	-0.0207356
Alisertib	26575	5395	4.22578	0.0336592	-0.213629	S	-0.0290537	0.0103722	0.0347817	-0.000489865	0.046633	0.0171459	-0.00934074	0.0629904	OPC	OPC	MES.like	0.032997
Alisertib	26575	5395	4.22578	0.0336592	-0.213629	S	-0.0290537	0.0103722	0.0347817	-0.000489865	0.046633	0.0171459	-0.00934074	0.0629904	OPC	OPC	AC.like	0.02896
Alisertib	26575	5395	4.22578	0.0336592	-0.213629	S	-0.0290537	0.0103722	0.0347817	-0.000489865	0.046633	0.0171459	-0.00934074	0.0629904	OPC	OPC	NPC.like	-0.0189936
Alisertib	26575	5395	4.22578	0.0336592	-0.213629	S	-0.0290537	0.0103722	0.0347817	-0.000489865	0.046633	0.0171459	-0.00934074	0.0629904	OPC	OPC	OPC.like	0.0733556
Alisertib	19161	4281	8.16763	-0.163604	-0.257487	G1	-0.00933001	0.0368717	0.118844	-0.0925044	-0.0213429	0.0131698	0.0137708	-0.0244363	MES	MES1	MES.like	0.0290209
Alisertib	19161	4281	8.16763	-0.163604	-0.257487	G1	-0.00933001	0.0368717	0.118844	-0.0925044	-0.0213429	0.0131698	0.0137708	-0.0244363	MES	MES1	AC.like	-0.0390159
Alisertib	19161	4281	8.16763	-0.163604	-0.257487	G1	-0.00933001	0.0368717	0.118844	-0.0925044	-0.0213429	0.0131698	0.0137708	-0.0244363	MES	MES1	NPC.like	0.004118
Alisertib	19161	4281	8.16763	-0.163604	-0.257487	G1	-0.00933001	0.0368717	0.118844	-0.0925044	-0.0213429	0.0131698	0.0137708	-0.0244363	MES	MES1	OPC.like	-0.0140711
Alisertib	24403	4764	1.07774	-0.139373	-0.289774	G1	-0.124335	0.000351809	0.00244663	0.177605	-0.0557154	0.0900256	-0.0619918	-0.041876	MES	MES2	MES.like	0.105877
Alisertib	24403	4764	1.07774	-0.139373	-0.289774	G1	-0.124335	0.000351809	0.00244663	0.177605	-0.0557154	0.0900256	-0.0619918	-0.041876	MES	MES2	AC.like	-0.0733884
Alisertib	24403	4764	1.07774	-0.139373	-0.289774	G1	-0.124335	0.000351809	0.00244663	0.177605	-0.0557154	0.0900256	-0.0619918	-0.041876	MES	MES2	NPC.like	-0.0716446
Alisertib	24403	4764	1.07774	-0.139373	-0.289774	G1	-0.124335	0.000351809	0.00244663	0.177605	-0.0557154	0.0900256	-0.0619918	-0.041876	MES	MES2	OPC.like	-0.0315109
Alisertib	20281	4930	5.39421	-0.168194	-0.306461	G1	0.104062	0.0668626	0.208484	-0.0259674	0.077475	0.0912585	0.0854626	0.0559295	MES	MES1	MES.like	0.10711
Alisertib	20281	4930	5.39421	-0.168194	-0.306461	G1	0.104062	0.0668626	0.208484	-0.0259674	0.077475	0.0912585	0.0854626	0.0559295	MES	MES1	AC.like	0.059802
Alisertib	20281	4930	5.39421	-0.168194	-0.306461	G1	0.104062	0.0668626	0.208484	-0.0259674	0.077475	0.0912585	0.0854626	0.0559295	MES	MES1	NPC.like	0.0758097
Alisertib	20281	4930	5.39421	-0.168194	-0.306461	G1	0.104062	0.0668626	0.208484	-0.0259674	0.077475	0.0912585	0.0854626	0.0559295	MES	MES1	OPC.like	0.0662946
Alisertib	598	462	0.167224	-0.0836879	-0.0510618	G1	-0.0357835	-0.0526262	-0.13021	-0.225954	0.0285905	-0.178082	-0.0442049	-0.0422457	AC	AC	MES.like	-0.162231
Alisertib	598	462	0.167224	-0.0836879	-0.0510618	G1	-0.0357835	-0.0526262	-0.13021	-0.225954	0.0285905	-0.178082	-0.0442049	-0.0422457	AC	AC	AC.like	0.0109175
Alisertib	598	462	0.167224	-0.0836879	-0.0510618	G1	-0.0357835	-0.0526262	-0.13021	-0.225954	0.0285905	-0.178082	-0.0442049	-0.0422457	AC	AC	NPC.like	-0.0538577
Alisertib	598	462	0.167224	-0.0836879	-0.0510618	G1	-0.0357835	-0.0526262	-0.13021	-0.225954	0.0285905	-0.178082	-0.0442049	-0.0422457	AC	AC	OPC.like	-0.0318806
Alisertib	28612	5454	3.82357	0.303312	0.136248	S	-0.00309778	-0.0491091	0.116652	0.0362409	0.0900552	0.0764465	-0.0261034	0.0346198	MES	MES1	MES.like	0.0922976
Alisertib	28612	5454	3.82357	0.303312	0.136248	S	-0.00309778	-0.0491091	0.116652	0.0362409	0.0900552	0.0764465	-0.0261034	0.0346198	MES	MES1	AC.like	0.0723823
Alisertib	28612	5454	3.82357	0.303312	0.136248	S	-0.00309778	-0.0491091	0.116652	0.0362409	0.0900552	0.0764465	-0.0261034	0.0346198	MES	MES1	NPC.like	-0.0357563
Alisertib	28612	5454	3.82357	0.303312	0.136248	S	-0.00309778	-0.0491091	0.116652	0.0362409	0.0900552	0.0764465	-0.0261034	0.0346198	MES	MES1	OPC.like	0.0449849
Alisertib	18950	4487	5.64116	-0.137909	-0.30767	G1	-0.0540649	-0.030211	-0.0753434	-0.18715	0.0129569	-0.131247	-0.0421379	-0.0738966	AC	AC	MES.like	-0.115396
Alisertib	18950	4487	5.64116	-0.137909	-0.30767	G1	-0.0540649	-0.030211	-0.0753434	-0.18715	0.0129569	-0.131247	-0.0421379	-0.0738966	AC	AC	AC.like	-0.00471605
Alisertib	18950	4487	5.64116	-0.137909	-0.30767	G1	-0.0540649	-0.030211	-0.0753434	-0.18715	0.0129569	-0.131247	-0.0421379	-0.0738966	AC	AC	NPC.like	-0.0517908
Alisertib	18950	4487	5.64116	-0.137909	-0.30767	G1	-0.0540649	-0.030211	-0.0753434	-0.18715	0.0129569	-0.131247	-0.0421379	-0.0738966	AC	AC	OPC.like	-0.0635315
Alisertib	3344	1611	7.23684	-0.0960448	-0.135073	G1	-0.00443998	0.019872	-0.122674	-0.257324	-0.0326975	-0.189999	0.007716	-0.00389775	NPC	NPC2	MES.like	-0.174148
Alisertib	3344	1611	7.23684	-0.0960448	-0.135073	G1	-0.00443998	0.019872	-0.122674	-0.257324	-0.0326975	-0.189999	0.007716	-0.00389775	NPC	NPC2	AC.like	-0.0503704
Alisertib	3344	1611	7.23684	-0.0960448	-0.135073	G1	-0.00443998	0.019872	-0.122674	-0.257324	-0.0326975	-0.189999	0.007716	-0.00389775	NPC	NPC2	NPC.like	-0.00193682
Alisertib	3344	1611	7.23684	-0.0960448	-0.135073	G1	-0.00443998	0.019872	-0.122674	-0.257324	-0.0326975	-0.189999	0.007716	-0.00389775	NPC	NPC2	OPC.like	0.00646739
Alisertib	14199	3382	2.54243	0.0256319	-0.122138	S	-0.016727	-0.0302119	-0.0906642	0.0047187	-0.0136533	-0.0429727	-0.0234695	-0.0118836	MES	MES2	MES.like	-0.0271216
Alisertib	14199	3382	2.54243	0.0256319	-0.122138	S	-0.016727	-0.0302119	-0.0906642	0.0047187	-0.0136533	-0.0429727	-0.0234695	-0.0118836	MES	MES2	AC.like	-0.0313263
Alisertib	14199	3382	2.54243	0.0256319	-0.122138	S	-0.016727	-0.0302119	-0.0906642	0.0047187	-0.0136533	-0.0429727	-0.0234695	-0.0118836	MES	MES2	NPC.like	-0.0331223
Alisertib	14199	3382	2.54243	0.0256319	-0.122138	S	-0.016727	-0.0302119	-0.0906642	0.0047187	-0.0136533	-0.0429727	-0.0234695	-0.0118836	MES	MES2	OPC.like	-0.00151844
Alisertib	20665	4772	1.46141	-0.163046	-0.220636	G1	-0.0450174	0.0288341	-0.0828577	-0.0101517	-0.0173255	-0.0465047	-0.00809164	-0.00182794	NPC	NPC2	MES.like	-0.0306536
Alisertib	20665	4772	1.46141	-0.163046	-0.220636	G1	-0.0450174	0.0288341	-0.0828577	-0.0101517	-0.0173255	-0.0465047	-0.00809164	-0.00182794	NPC	NPC2	AC.like	-0.0349985
Alisertib	20665	4772	1.46141	-0.163046	-0.220636	G1	-0.0450174	0.0288341	-0.0828577	-0.0101517	-0.0173255	-0.0465047	-0.00809164	-0.00182794	NPC	NPC2	NPC.like	-0.0177445
Alisertib	20665	4772	1.46141	-0.163046	-0.220636	G1	-0.0450174	0.0288341	-0.0828577	-0.0101517	-0.0173255	-0.0465047	-0.00809164	-0.00182794	NPC	NPC2	OPC.like	0.0085372
Alisertib	22922	4951	5.41401	-0.0460883	-0.21907	G1	-0.0897027	0.00264189	-0.135929	-0.0481131	-0.036291	-0.0920208	-0.0435304	0.0242915	OPC	OPC	MES.like	-0.0761697
Alisertib	22922	4951	5.41401	-0.0460883	-0.21907	G1	-0.0897027	0.00264189	-0.135929	-0.0481131	-0.036291	-0.0920208	-0.0435304	0.0242915	OPC	OPC	AC.like	-0.0539639
Alisertib	22922	4951	5.41401	-0.0460883	-0.21907	G1	-0.0897027	0.00264189	-0.135929	-0.0481131	-0.036291	-0.0920208	-0.0435304	0.0242915	OPC	OPC	NPC.like	-0.0531832
Alisertib	22922	4951	5.41401	-0.0460883	-0.21907	G1	-0.0897027	0.00264189	-0.135929	-0.0481131	-0.036291	-0.0920208	-0.0435304	0.0242915	OPC	OPC	OPC.like	0.0346567
Alisertib	29036	5560	5.38297	-0.127734	-0.226813	G1	-0.0682274	-0.00132094	-0.0290399	-0.0669779	0.0132415	-0.0480089	-0.0347742	-0.0241527	AC	AC	MES.like	-0.0321578
Alisertib	29036	5560	5.38297	-0.127734	-0.226813	G1	-0.0682274	-0.00132094	-0.0290399	-0.0669779	0.0132415	-0.0480089	-0.0347742	-0.0241527	AC	AC	AC.like	-0.00443143
Alisertib	29036	5560	5.38297	-0.127734	-0.226813	G1	-0.0682274	-0.00132094	-0.0290399	-0.0669779	0.0132415	-0.0480089	-0.0347742	-0.0241527	AC	AC	NPC.like	-0.044427
Alisertib	29036	5560	5.38297	-0.127734	-0.226813	G1	-0.0682274	-0.00132094	-0.0290399	-0.0669779	0.0132415	-0.0480089	-0.0347742	-0.0241527	AC	AC	OPC.like	-0.0137876
Alisertib	22022	4957	6.73417	0.20629	0.34927	G2M	0.0724235	0.0306244	0.0265203	-0.104578	0.0688589	-0.039029	0.051524	0.0326283	NPC	NPC1	MES.like	-0.0231779
Alisertib	22022	4957	6.73417	0.20629	0.34927	G2M	0.0724235	0.0306244	0.0265203	-0.104578	0.0688589	-0.039029	0.051524	0.0326283	NPC	NPC1	AC.like	0.0511859
Alisertib	22022	4957	6.73417	0.20629	0.34927	G2M	0.0724235	0.0306244	0.0265203	-0.104578	0.0688589	-0.039029	0.051524	0.0326283	NPC	NPC1	NPC.like	0.0418712
Alisertib	22022	4957	6.73417	0.20629	0.34927	G2M	0.0724235	0.0306244	0.0265203	-0.104578	0.0688589	-0.039029	0.051524	0.0326283	NPC	NPC1	OPC.like	0.0429934
Alisertib	21735	5194	3.46446	0.373253	0.0338167	S	-0.002276	0.0534617	0.0135767	-0.0860417	0.130175	-0.0362325	0.0255928	-0.0114256	AC	AC	MES.like	-0.0203814
Alisertib	21735	5194	3.46446	0.373253	0.0338167	S	-0.002276	0.0534617	0.0135767	-0.0860417	0.130175	-0.0362325	0.0255928	-0.0114256	AC	AC	AC.like	0.112502
Alisertib	21735	5194	3.46446	0.373253	0.0338167	S	-0.002276	0.0534617	0.0135767	-0.0860417	0.130175	-0.0362325	0.0255928	-0.0114256	AC	AC	NPC.like	0.01594
Alisertib	21735	5194	3.46446	0.373253	0.0338167	S	-0.002276	0.0534617	0.0135767	-0.0860417	0.130175	-0.0362325	0.0255928	-0.0114256	AC	AC	OPC.like	-0.00106046
Alisertib	12882	3605	1.80873	-0.124435	-0.318091	G1	-0.0971651	-0.145706	-0.203279	-0.0472379	-0.0668544	-0.125258	-0.121435	-0.102632	MES	MES2	MES.like	-0.109407
Alisertib	12882	3605	1.80873	-0.124435	-0.318091	G1	-0.0971651	-0.145706	-0.203279	-0.0472379	-0.0668544	-0.125258	-0.121435	-0.102632	MES	MES2	AC.like	-0.0845274
Alisertib	12882	3605	1.80873	-0.124435	-0.318091	G1	-0.0971651	-0.145706	-0.203279	-0.0472379	-0.0668544	-0.125258	-0.121435	-0.102632	MES	MES2	NPC.like	-0.131088
Alisertib	12882	3605	1.80873	-0.124435	-0.318091	G1	-0.0971651	-0.145706	-0.203279	-0.0472379	-0.0668544	-0.125258	-0.121435	-0.102632	MES	MES2	OPC.like	-0.0922669
Alisertib	12893	2695	2.26479	-0.149672	-0.295496	G1	-0.0233964	-0.033309	0.166972	0.124918	-0.0431279	0.145945	-0.0283527	-0.0380784	MES	MES1	MES.like	0.161796
Alisertib	12893	2695	2.26479	-0.149672	-0.295496	G1	-0.0233964	-0.033309	0.166972	0.124918	-0.0431279	0.145945	-0.0283527	-0.0380784	MES	MES1	AC.like	-0.0608009
Alisertib	12893	2695	2.26479	-0.149672	-0.295496	G1	-0.0233964	-0.033309	0.166972	0.124918	-0.0431279	0.145945	-0.0283527	-0.0380784	MES	MES1	NPC.like	-0.0380055
Alisertib	12893	2695	2.26479	-0.149672	-0.295496	G1	-0.0233964	-0.033309	0.166972	0.124918	-0.0431279	0.145945	-0.0283527	-0.0380784	MES	MES1	OPC.like	-0.0277132
Alisertib	31942	5647	3.46566	0.167277	-0.0904122	S	0.0392649	0.0607918	-0.0725085	0.0222139	0.0198278	-0.0251473	0.0500284	-0.0579002	NPC	NPC2	MES.like	-0.00929621
Alisertib	31942	5647	3.46566	0.167277	-0.0904122	S	0.0392649	0.0607918	-0.0725085	0.0222139	0.0198278	-0.0251473	0.0500284	-0.0579002	NPC	NPC2	AC.like	0.00215482
Alisertib	31942	5647	3.46566	0.167277	-0.0904122	S	0.0392649	0.0607918	-0.0725085	0.0222139	0.0198278	-0.0251473	0.0500284	-0.0579002	NPC	NPC2	NPC.like	0.0403756
Alisertib	31942	5647	3.46566	0.167277	-0.0904122	S	0.0392649	0.0607918	-0.0725085	0.0222139	0.0198278	-0.0251473	0.0500284	-0.0579002	NPC	NPC2	OPC.like	-0.047535
Alisertib	28096	5004	2.79043	0.135467	0.20376	G2M	-0.00922989	-0.0282139	-0.00540253	-0.00562844	-0.0201281	-0.00551549	-0.0187219	-0.0334709	MES	MES1	MES.like	0.0103356
Alisertib	28096	5004	2.79043	0.135467	0.20376	G2M	-0.00922989	-0.0282139	-0.00540253	-0.00562844	-0.0201281	-0.00551549	-0.0187219	-0.0334709	MES	MES1	AC.like	-0.0378011
Alisertib	28096	5004	2.79043	0.135467	0.20376	G2M	-0.00922989	-0.0282139	-0.00540253	-0.00562844	-0.0201281	-0.00551549	-0.0187219	-0.0334709	MES	MES1	NPC.like	-0.0283747
Alisertib	28096	5004	2.79043	0.135467	0.20376	G2M	-0.00922989	-0.0282139	-0.00540253	-0.00562844	-0.0201281	-0.00551549	-0.0187219	-0.0334709	MES	MES1	OPC.like	-0.0231057
Alisertib	20063	4424	6.76868	-0.199096	-0.251847	G1	-0.0485831	0.0151856	0.0307574	-0.0679758	0.0283676	-0.0186092	-0.0166987	-0.00079204	MES	MES1	MES.like	-0.00275806
Alisertib	20063	4424	6.76868	-0.199096	-0.251847	G1	-0.0485831	0.0151856	0.0307574	-0.0679758	0.0283676	-0.0186092	-0.0166987	-0.00079204	MES	MES1	AC.like	0.0106947
Alisertib	20063	4424	6.76868	-0.199096	-0.251847	G1	-0.0485831	0.0151856	0.0307574	-0.0679758	0.0283676	-0.0186092	-0.0166987	-0.00079204	MES	MES1	NPC.like	-0.0263515
Alisertib	20063	4424	6.76868	-0.199096	-0.251847	G1	-0.0485831	0.0151856	0.0307574	-0.0679758	0.0283676	-0.0186092	-0.0166987	-0.00079204	MES	MES1	OPC.like	0.00957309
Alisertib	30912	5771	6.02355	0.0223743	0.327904	G2M	0.0425015	-0.0159167	-0.0248527	-0.0894253	0.0423867	-0.057139	0.0132924	-0.0146473	NPC	NPC1	MES.like	-0.0412879
Alisertib	30912	5771	6.02355	0.0223743	0.327904	G2M	0.0425015	-0.0159167	-0.0248527	-0.0894253	0.0423867	-0.057139	0.0132924	-0.0146473	NPC	NPC1	AC.like	0.0247137
Alisertib	30912	5771	6.02355	0.0223743	0.327904	G2M	0.0425015	-0.0159167	-0.0248527	-0.0894253	0.0423867	-0.057139	0.0132924	-0.0146473	NPC	NPC1	NPC.like	0.00363956
Alisertib	30912	5771	6.02355	0.0223743	0.327904	G2M	0.0425015	-0.0159167	-0.0248527	-0.0894253	0.0423867	-0.057139	0.0132924	-0.0146473	NPC	NPC1	OPC.like	-0.00428215
Alisertib	30928	5798	5.95577	0.330391	-0.0954072	S	-0.0472379	0.0127268	0.0822523	0.0563762	-0.0376378	0.0693143	-0.0172556	0.0141348	MES	MES1	MES.like	0.0851654
Alisertib	30928	5798	5.95577	0.330391	-0.0954072	S	-0.0472379	0.0127268	0.0822523	0.0563762	-0.0376378	0.0693143	-0.0172556	0.0141348	MES	MES1	AC.like	-0.0553107
Alisertib	30928	5798	5.95577	0.330391	-0.0954072	S	-0.0472379	0.0127268	0.0822523	0.0563762	-0.0376378	0.0693143	-0.0172556	0.0141348	MES	MES1	NPC.like	-0.0269084
Alisertib	30928	5798	5.95577	0.330391	-0.0954072	S	-0.0472379	0.0127268	0.0822523	0.0563762	-0.0376378	0.0693143	-0.0172556	0.0141348	MES	MES1	OPC.like	0.0244999
Alisertib	20208	3997	2.38025	0.0993255	-0.146576	S	-0.00569495	0.00114551	-0.0762221	-0.138265	0.0210547	-0.107244	-0.00227472	-0.0257497	AC	AC	MES.like	-0.0913926
Alisertib	20208	3997	2.38025	0.0993255	-0.146576	S	-0.00569495	0.00114551	-0.0762221	-0.138265	0.0210547	-0.107244	-0.00227472	-0.0257497	AC	AC	AC.like	0.00338172
Alisertib	20208	3997	2.38025	0.0993255	-0.146576	S	-0.00569495	0.00114551	-0.0762221	-0.138265	0.0210547	-0.107244	-0.00227472	-0.0257497	AC	AC	NPC.like	-0.0119275
Alisertib	20208	3997	2.38025	0.0993255	-0.146576	S	-0.00569495	0.00114551	-0.0762221	-0.138265	0.0210547	-0.107244	-0.00227472	-0.0257497	AC	AC	OPC.like	-0.0153846
Alisertib	21006	4894	5.52699	0.106277	0.139837	G2M	-0.018888	0.0425044	-0.0740533	-0.14605	-0.0102597	-0.110051	0.0118082	0.0596092	OPC	OPC	MES.like	-0.0942003
Alisertib	21006	4894	5.52699	0.106277	0.139837	G2M	-0.018888	0.0425044	-0.0740533	-0.14605	-0.0102597	-0.110051	0.0118082	0.0596092	OPC	OPC	AC.like	-0.0279326
Alisertib	21006	4894	5.52699	0.106277	0.139837	G2M	-0.018888	0.0425044	-0.0740533	-0.14605	-0.0102597	-0.110051	0.0118082	0.0596092	OPC	OPC	NPC.like	0.00215537
Alisertib	21006	4894	5.52699	0.106277	0.139837	G2M	-0.018888	0.0425044	-0.0740533	-0.14605	-0.0102597	-0.110051	0.0118082	0.0596092	OPC	OPC	OPC.like	0.0699743
Alisertib	13717	3642	5.53328	-0.0631376	-0.313798	G1	0.0068042	0.000421033	0.052493	-0.114257	-0.0238016	-0.0308818	0.00361262	-0.045288	MES	MES1	MES.like	-0.0150307
Alisertib	13717	3642	5.53328	-0.0631376	-0.313798	G1	0.0068042	0.000421033	0.052493	-0.114257	-0.0238016	-0.0308818	0.00361262	-0.045288	MES	MES1	AC.like	-0.0414745
Alisertib	13717	3642	5.53328	-0.0631376	-0.313798	G1	0.0068042	0.000421033	0.052493	-0.114257	-0.0238016	-0.0308818	0.00361262	-0.045288	MES	MES1	NPC.like	-0.0060402
Alisertib	13717	3642	5.53328	-0.0631376	-0.313798	G1	0.0068042	0.000421033	0.052493	-0.114257	-0.0238016	-0.0308818	0.00361262	-0.045288	MES	MES1	OPC.like	-0.0349229
Alisertib	31192	4925	5.23211	-0.154922	-0.256207	G1	-0.00225518	-0.0448495	0.0614435	0.118444	0.0325957	0.0899436	-0.0235523	-0.0435017	MES	MES2	MES.like	0.105795
Alisertib	31192	4925	5.23211	-0.154922	-0.256207	G1	-0.00225518	-0.0448495	0.0614435	0.118444	0.0325957	0.0899436	-0.0235523	-0.0435017	MES	MES2	AC.like	0.0149228
Alisertib	31192	4925	5.23211	-0.154922	-0.256207	G1	-0.00225518	-0.0448495	0.0614435	0.118444	0.0325957	0.0899436	-0.0235523	-0.0435017	MES	MES2	NPC.like	-0.0332051
Alisertib	31192	4925	5.23211	-0.154922	-0.256207	G1	-0.00225518	-0.0448495	0.0614435	0.118444	0.0325957	0.0899436	-0.0235523	-0.0435017	MES	MES2	OPC.like	-0.0331366
Alisertib	15157	3706	1.44488	0.0524307	-0.145398	S	-0.0229979	0.0145304	-0.00537315	0.0473705	0.0233014	0.0209987	-0.00423376	-0.0805402	MES	MES2	MES.like	0.0368498
Alisertib	15157	3706	1.44488	0.0524307	-0.145398	S	-0.0229979	0.0145304	-0.00537315	0.0473705	0.0233014	0.0209987	-0.00423376	-0.0805402	MES	MES2	AC.like	0.0056284
Alisertib	15157	3706	1.44488	0.0524307	-0.145398	S	-0.0229979	0.0145304	-0.00537315	0.0473705	0.0233014	0.0209987	-0.00423376	-0.0805402	MES	MES2	NPC.like	-0.0138866
Alisertib	15157	3706	1.44488	0.0524307	-0.145398	S	-0.0229979	0.0145304	-0.00537315	0.0473705	0.0233014	0.0209987	-0.00423376	-0.0805402	MES	MES2	OPC.like	-0.0701751
Alisertib	17712	3925	3.11653	-0.158651	-0.274508	G1	-0.0586248	-0.0137585	0.0295634	-0.131535	0.0117954	-0.0509856	-0.0361916	-0.0544564	MES	MES1	MES.like	-0.0351344
Alisertib	17712	3925	3.11653	-0.158651	-0.274508	G1	-0.0586248	-0.0137585	0.0295634	-0.131535	0.0117954	-0.0509856	-0.0361916	-0.0544564	MES	MES1	AC.like	-0.00587754
Alisertib	17712	3925	3.11653	-0.158651	-0.274508	G1	-0.0586248	-0.0137585	0.0295634	-0.131535	0.0117954	-0.0509856	-0.0361916	-0.0544564	MES	MES1	NPC.like	-0.0458445
Alisertib	17712	3925	3.11653	-0.158651	-0.274508	G1	-0.0586248	-0.0137585	0.0295634	-0.131535	0.0117954	-0.0509856	-0.0361916	-0.0544564	MES	MES1	OPC.like	-0.0440913
Alisertib	24809	4904	5.51816	0.132493	-0.156407	S	-0.0125547	-0.0393286	0.0372906	-0.0727199	0.0196195	-0.0177146	-0.0259416	0.0128164	MES	MES1	MES.like	-0.00186351
Alisertib	24809	4904	5.51816	0.132493	-0.156407	S	-0.0125547	-0.0393286	0.0372906	-0.0727199	0.0196195	-0.0177146	-0.0259416	0.0128164	MES	MES1	AC.like	0.0019465
Alisertib	24809	4904	5.51816	0.132493	-0.156407	S	-0.0125547	-0.0393286	0.0372906	-0.0727199	0.0196195	-0.0177146	-0.0259416	0.0128164	MES	MES1	NPC.like	-0.0355945
Alisertib	24809	4904	5.51816	0.132493	-0.156407	S	-0.0125547	-0.0393286	0.0372906	-0.0727199	0.0196195	-0.0177146	-0.0259416	0.0128164	MES	MES1	OPC.like	0.0231815
Alisertib	13912	3833	4.96694	-0.19274	-0.305055	G1	-0.0274855	-0.0170385	0.0260502	-0.0275006	0.026064	-0.000725196	-0.022262	-0.0984042	AC	AC	MES.like	0.0151259
Alisertib	13912	3833	4.96694	-0.19274	-0.305055	G1	-0.0274855	-0.0170385	0.0260502	-0.0275006	0.026064	-0.000725196	-0.022262	-0.0984042	AC	AC	AC.like	0.00839104
Alisertib	13912	3833	4.96694	-0.19274	-0.305055	G1	-0.0274855	-0.0170385	0.0260502	-0.0275006	0.026064	-0.000725196	-0.022262	-0.0984042	AC	AC	NPC.like	-0.0319148
Alisertib	13912	3833	4.96694	-0.19274	-0.305055	G1	-0.0274855	-0.0170385	0.0260502	-0.0275006	0.026064	-0.000725196	-0.022262	-0.0984042	AC	AC	OPC.like	-0.0880391
Alisertib	31313	5623	5.66538	0.0222041	0.181151	G2M	-0.0536624	0.00852876	0.0277427	-0.145246	-0.0108556	-0.0587518	-0.0225668	0.0344879	OPC	OPC	MES.like	-0.0429006
Alisertib	31313	5623	5.66538	0.0222041	0.181151	G2M	-0.0536624	0.00852876	0.0277427	-0.145246	-0.0108556	-0.0587518	-0.0225668	0.0344879	OPC	OPC	AC.like	-0.0285285
Alisertib	31313	5623	5.66538	0.0222041	0.181151	G2M	-0.0536624	0.00852876	0.0277427	-0.145246	-0.0108556	-0.0587518	-0.0225668	0.0344879	OPC	OPC	NPC.like	-0.0322197
Alisertib	31313	5623	5.66538	0.0222041	0.181151	G2M	-0.0536624	0.00852876	0.0277427	-0.145246	-0.0108556	-0.0587518	-0.0225668	0.0344879	OPC	OPC	OPC.like	0.0448531
Alisertib	30668	4610	1.4445	-0.045808	-0.236602	G1	-0.102907	-0.0439524	0.016066	0.091243	-0.0838105	0.0536545	-0.0734295	-0.0893518	MES	MES2	MES.like	0.0695056
Alisertib	30668	4610	1.4445	-0.045808	-0.236602	G1	-0.102907	-0.0439524	0.016066	0.091243	-0.0838105	0.0536545	-0.0734295	-0.0893518	MES	MES2	AC.like	-0.101483
Alisertib	30668	4610	1.4445	-0.045808	-0.236602	G1	-0.102907	-0.0439524	0.016066	0.091243	-0.0838105	0.0536545	-0.0734295	-0.0893518	MES	MES2	NPC.like	-0.0830823
Alisertib	30668	4610	1.4445	-0.045808	-0.236602	G1	-0.102907	-0.0439524	0.016066	0.091243	-0.0838105	0.0536545	-0.0734295	-0.0893518	MES	MES2	OPC.like	-0.0789866
Alisertib	19004	4311	1.88381	-0.159122	-0.261809	G1	0.0183993	0.0103106	0.0500535	-0.0923481	0.00562459	-0.0211473	0.0143549	-0.0233637	MES	MES1	MES.like	-0.00529617
Alisertib	19004	4311	1.88381	-0.159122	-0.261809	G1	0.0183993	0.0103106	0.0500535	-0.0923481	0.00562459	-0.0211473	0.0143549	-0.0233637	MES	MES1	AC.like	-0.0120484
Alisertib	19004	4311	1.88381	-0.159122	-0.261809	G1	0.0183993	0.0103106	0.0500535	-0.0923481	0.00562459	-0.0211473	0.0143549	-0.0233637	MES	MES1	NPC.like	0.00470211
Alisertib	19004	4311	1.88381	-0.159122	-0.261809	G1	0.0183993	0.0103106	0.0500535	-0.0923481	0.00562459	-0.0211473	0.0143549	-0.0233637	MES	MES1	OPC.like	-0.0129985
Alisertib	23684	4564	1.09357	-0.161059	-0.312694	G1	-0.109837	-0.0307819	0.0545524	0.109943	0.00237144	0.0822478	-0.0703093	-0.0986392	MES	MES2	MES.like	0.0980989
Alisertib	23684	4564	1.09357	-0.161059	-0.312694	G1	-0.109837	-0.0307819	0.0545524	0.109943	0.00237144	0.0822478	-0.0703093	-0.0986392	MES	MES2	AC.like	-0.0153015
Alisertib	23684	4564	1.09357	-0.161059	-0.312694	G1	-0.109837	-0.0307819	0.0545524	0.109943	0.00237144	0.0822478	-0.0703093	-0.0986392	MES	MES2	NPC.like	-0.0799621
Alisertib	23684	4564	1.09357	-0.161059	-0.312694	G1	-0.109837	-0.0307819	0.0545524	0.109943	0.00237144	0.0822478	-0.0703093	-0.0986392	MES	MES2	OPC.like	-0.088274
Alisertib	25941	5566	3.1456	-0.158449	-0.263103	G1	-0.0607888	0.0295861	-0.286046	-0.00837041	-0.119961	-0.147208	-0.0156014	-0.176641	NPC	NPC2	MES.like	-0.131357
Alisertib	25941	5566	3.1456	-0.158449	-0.263103	G1	-0.0607888	0.0295861	-0.286046	-0.00837041	-0.119961	-0.147208	-0.0156014	-0.176641	NPC	NPC2	AC.like	-0.137634
Alisertib	25941	5566	3.1456	-0.158449	-0.263103	G1	-0.0607888	0.0295861	-0.286046	-0.00837041	-0.119961	-0.147208	-0.0156014	-0.176641	NPC	NPC2	NPC.like	-0.0252542
Alisertib	25941	5566	3.1456	-0.158449	-0.263103	G1	-0.0607888	0.0295861	-0.286046	-0.00837041	-0.119961	-0.147208	-0.0156014	-0.176641	NPC	NPC2	OPC.like	-0.166276
Alisertib	30756	5575	3.85291	-0.189702	-0.282583	G1	0.0216765	-0.0209378	-0.0134298	0.0119467	-0.0134511	-0.000741526	0.000369333	0.0334738	OPC	OPC	MES.like	0.0151096
Alisertib	30756	5575	3.85291	-0.189702	-0.282583	G1	0.0216765	-0.0209378	-0.0134298	0.0119467	-0.0134511	-0.000741526	0.000369333	0.0334738	OPC	OPC	AC.like	-0.031124
Alisertib	30756	5575	3.85291	-0.189702	-0.282583	G1	0.0216765	-0.0209378	-0.0134298	0.0119467	-0.0134511	-0.000741526	0.000369333	0.0334738	OPC	OPC	NPC.like	-0.00928349
Alisertib	30756	5575	3.85291	-0.189702	-0.282583	G1	0.0216765	-0.0209378	-0.0134298	0.0119467	-0.0134511	-0.000741526	0.000369333	0.0334738	OPC	OPC	OPC.like	0.043839
Alisertib	17870	3914	0.923335	0.0172994	-0.229004	S	-0.0344701	-0.0394955	0.0355509	0.133794	0.0552818	0.0846724	-0.0369828	0.00301748	MES	MES2	MES.like	0.100524
Alisertib	17870	3914	0.923335	0.0172994	-0.229004	S	-0.0344701	-0.0394955	0.0355509	0.133794	0.0552818	0.0846724	-0.0369828	0.00301748	MES	MES2	AC.like	0.0376089
Alisertib	17870	3914	0.923335	0.0172994	-0.229004	S	-0.0344701	-0.0394955	0.0355509	0.133794	0.0552818	0.0846724	-0.0369828	0.00301748	MES	MES2	NPC.like	-0.0466356
Alisertib	17870	3914	0.923335	0.0172994	-0.229004	S	-0.0344701	-0.0394955	0.0355509	0.133794	0.0552818	0.0846724	-0.0369828	0.00301748	MES	MES2	OPC.like	0.0133826
Alisertib	37338	5259	1.31234	-0.130126	-0.258118	G1	-0.0762192	-0.0594965	0.131553	0.188297	0.0217777	0.159925	-0.0678578	-0.0921809	MES	MES2	MES.like	0.175776
Alisertib	37338	5259	1.31234	-0.130126	-0.258118	G1	-0.0762192	-0.0594965	0.131553	0.188297	0.0217777	0.159925	-0.0678578	-0.0921809	MES	MES2	AC.like	0.00410477
Alisertib	37338	5259	1.31234	-0.130126	-0.258118	G1	-0.0762192	-0.0594965	0.131553	0.188297	0.0217777	0.159925	-0.0678578	-0.0921809	MES	MES2	NPC.like	-0.0775106
Alisertib	37338	5259	1.31234	-0.130126	-0.258118	G1	-0.0762192	-0.0594965	0.131553	0.188297	0.0217777	0.159925	-0.0678578	-0.0921809	MES	MES2	OPC.like	-0.0818158
Alisertib	18383	4043	3.15509	-0.137088	-0.226528	G1	-0.0868855	-0.0626609	-0.00517104	0.145325	0.0478005	0.0700771	-0.0747732	-0.00379862	MES	MES2	MES.like	0.0859283
Alisertib	18383	4043	3.15509	-0.137088	-0.226528	G1	-0.0868855	-0.0626609	-0.00517104	0.145325	0.0478005	0.0700771	-0.0747732	-0.00379862	MES	MES2	AC.like	0.0301276
Alisertib	18383	4043	3.15509	-0.137088	-0.226528	G1	-0.0868855	-0.0626609	-0.00517104	0.145325	0.0478005	0.0700771	-0.0747732	-0.00379862	MES	MES2	NPC.like	-0.084426
Alisertib	18383	4043	3.15509	-0.137088	-0.226528	G1	-0.0868855	-0.0626609	-0.00517104	0.145325	0.0478005	0.0700771	-0.0747732	-0.00379862	MES	MES2	OPC.like	0.00656651
Alisertib	21538	4865	2.60006	0.0630412	0.606811	G2M	-0.0246365	0.00632687	0.027464	-0.0421347	0.0163154	-0.00733534	-0.00915481	0.0138295	MES	MES1	MES.like	0.00851579
Alisertib	21538	4865	2.60006	0.0630412	0.606811	G2M	-0.0246365	0.00632687	0.027464	-0.0421347	0.0163154	-0.00733534	-0.00915481	0.0138295	MES	MES1	AC.like	-0.00135752
Alisertib	21538	4865	2.60006	0.0630412	0.606811	G2M	-0.0246365	0.00632687	0.027464	-0.0421347	0.0163154	-0.00733534	-0.00915481	0.0138295	MES	MES1	NPC.like	-0.0188076
Alisertib	21538	4865	2.60006	0.0630412	0.606811	G2M	-0.0246365	0.00632687	0.027464	-0.0421347	0.0163154	-0.00733534	-0.00915481	0.0138295	MES	MES1	OPC.like	0.0241946
Alisertib	13966	2087	2.57769	-0.089525	-0.203489	G1	-0.0679796	-0.0884112	0.118962	0.0299054	0.0867464	0.0744335	-0.0781954	-0.0604527	MES	MES1	MES.like	0.0902846
Alisertib	13966	2087	2.57769	-0.089525	-0.203489	G1	-0.0679796	-0.0884112	0.118962	0.0299054	0.0867464	0.0744335	-0.0781954	-0.0604527	MES	MES1	AC.like	0.0690734
Alisertib	13966	2087	2.57769	-0.089525	-0.203489	G1	-0.0679796	-0.0884112	0.118962	0.0299054	0.0867464	0.0744335	-0.0781954	-0.0604527	MES	MES1	NPC.like	-0.0878482
Alisertib	13966	2087	2.57769	-0.089525	-0.203489	G1	-0.0679796	-0.0884112	0.118962	0.0299054	0.0867464	0.0744335	-0.0781954	-0.0604527	MES	MES1	OPC.like	-0.0500876
Alisertib	28399	5388	6.0319	0.207663	0.198524	S	0.0102033	0.0418928	-0.0355055	-0.0188721	-0.0278274	-0.0271888	0.026048	-0.00564043	NPC	NPC2	MES.like	-0.0113376
Alisertib	28399	5388	6.0319	0.207663	0.198524	S	0.0102033	0.0418928	-0.0355055	-0.0188721	-0.0278274	-0.0271888	0.026048	-0.00564043	NPC	NPC2	AC.like	-0.0455004
Alisertib	28399	5388	6.0319	0.207663	0.198524	S	0.0102033	0.0418928	-0.0355055	-0.0188721	-0.0278274	-0.0271888	0.026048	-0.00564043	NPC	NPC2	NPC.like	0.0163952
Alisertib	28399	5388	6.0319	0.207663	0.198524	S	0.0102033	0.0418928	-0.0355055	-0.0188721	-0.0278274	-0.0271888	0.026048	-0.00564043	NPC	NPC2	OPC.like	0.0047247
Alisertib	26700	5562	6.23596	0.104212	0.372652	G2M	-0.0178125	-0.0532692	-0.0449279	-0.0738423	-0.0428675	-0.0593851	-0.0355408	-0.070099	NPC	NPC1	MES.like	-0.043534
Alisertib	26700	5562	6.23596	0.104212	0.372652	G2M	-0.0178125	-0.0532692	-0.0449279	-0.0738423	-0.0428675	-0.0593851	-0.0355408	-0.070099	NPC	NPC1	AC.like	-0.0605405
Alisertib	26700	5562	6.23596	0.104212	0.372652	G2M	-0.0178125	-0.0532692	-0.0449279	-0.0738423	-0.0428675	-0.0593851	-0.0355408	-0.070099	NPC	NPC1	NPC.like	-0.0451936
Alisertib	26700	5562	6.23596	0.104212	0.372652	G2M	-0.0178125	-0.0532692	-0.0449279	-0.0738423	-0.0428675	-0.0593851	-0.0355408	-0.070099	NPC	NPC1	OPC.like	-0.0597338
Alisertib	17610	4183	5.07098	-0.124498	-0.0726841	G1	0.00920312	-0.0272571	0.0199772	-0.101005	0.074974	-0.0405138	-0.009027	-0.000494653	AC	AC	MES.like	-0.0246627
Alisertib	17610	4183	5.07098	-0.124498	-0.0726841	G1	0.00920312	-0.0272571	0.0199772	-0.101005	0.074974	-0.0405138	-0.009027	-0.000494653	AC	AC	AC.like	0.057301
Alisertib	17610	4183	5.07098	-0.124498	-0.0726841	G1	0.00920312	-0.0272571	0.0199772	-0.101005	0.074974	-0.0405138	-0.009027	-0.000494653	AC	AC	NPC.like	-0.0186798
Alisertib	17610	4183	5.07098	-0.124498	-0.0726841	G1	0.00920312	-0.0272571	0.0199772	-0.101005	0.074974	-0.0405138	-0.009027	-0.000494653	AC	AC	OPC.like	0.00987048
Alisertib	28263	5775	3.31529	0.0842747	0.512826	G2M	-0.074191	0.00105637	0.11614	0.0366281	0.000405736	0.0763841	-0.0365673	-0.00716702	MES	MES1	MES.like	0.0922352
Alisertib	28263	5775	3.31529	0.0842747	0.512826	G2M	-0.074191	0.00105637	0.11614	0.0366281	0.000405736	0.0763841	-0.0365673	-0.00716702	MES	MES1	AC.like	-0.0172672
Alisertib	28263	5775	3.31529	0.0842747	0.512826	G2M	-0.074191	0.00105637	0.11614	0.0366281	0.000405736	0.0763841	-0.0365673	-0.00716702	MES	MES1	NPC.like	-0.0462201
Alisertib	28263	5775	3.31529	0.0842747	0.512826	G2M	-0.074191	0.00105637	0.11614	0.0366281	0.000405736	0.0763841	-0.0365673	-0.00716702	MES	MES1	OPC.like	0.00319812
Alisertib	14957	3680	3.71064	-0.153096	-0.243884	G1	-0.0587725	-0.0509649	-0.0485978	0.0531662	-0.0389773	0.0022842	-0.0548687	-0.0345821	MES	MES2	MES.like	0.0181353
Alisertib	14957	3680	3.71064	-0.153096	-0.243884	G1	-0.0587725	-0.0509649	-0.0485978	0.0531662	-0.0389773	0.0022842	-0.0548687	-0.0345821	MES	MES2	AC.like	-0.0566503
Alisertib	14957	3680	3.71064	-0.153096	-0.243884	G1	-0.0587725	-0.0509649	-0.0485978	0.0531662	-0.0389773	0.0022842	-0.0548687	-0.0345821	MES	MES2	NPC.like	-0.0645215
Alisertib	14957	3680	3.71064	-0.153096	-0.243884	G1	-0.0587725	-0.0509649	-0.0485978	0.0531662	-0.0389773	0.0022842	-0.0548687	-0.0345821	MES	MES2	OPC.like	-0.024217
Alisertib	16268	3331	1.64126	-0.0847098	-0.20347	G1	-0.0359065	-0.0816206	0.181646	0.0584284	0.0421251	0.120037	-0.0587635	-0.0878192	MES	MES1	MES.like	0.135888
Alisertib	16268	3331	1.64126	-0.0847098	-0.20347	G1	-0.0359065	-0.0816206	0.181646	0.0584284	0.0421251	0.120037	-0.0587635	-0.0878192	MES	MES1	AC.like	0.0244521
Alisertib	16268	3331	1.64126	-0.0847098	-0.20347	G1	-0.0359065	-0.0816206	0.181646	0.0584284	0.0421251	0.120037	-0.0587635	-0.0878192	MES	MES1	NPC.like	-0.0684163
Alisertib	16268	3331	1.64126	-0.0847098	-0.20347	G1	-0.0359065	-0.0816206	0.181646	0.0584284	0.0421251	0.120037	-0.0587635	-0.0878192	MES	MES1	OPC.like	-0.0774541
Alisertib	15668	3953	5.39954	0.0985356	-0.110282	S	-0.0341925	0.0227102	0.0975794	-0.0298727	-0.0112395	0.0338534	-0.00574118	-0.0407796	MES	MES1	MES.like	0.0497045
Alisertib	15668	3953	5.39954	0.0985356	-0.110282	S	-0.0341925	0.0227102	0.0975794	-0.0298727	-0.0112395	0.0338534	-0.00574118	-0.0407796	MES	MES1	AC.like	-0.0289124
Alisertib	15668	3953	5.39954	0.0985356	-0.110282	S	-0.0341925	0.0227102	0.0975794	-0.0298727	-0.0112395	0.0338534	-0.00574118	-0.0407796	MES	MES1	NPC.like	-0.015394
Alisertib	15668	3953	5.39954	0.0985356	-0.110282	S	-0.0341925	0.0227102	0.0975794	-0.0298727	-0.0112395	0.0338534	-0.00574118	-0.0407796	MES	MES1	OPC.like	-0.0304145
Alisertib	21090	4538	5.6899	-0.111776	-0.242388	G1	-0.057805	-0.0450145	-0.0336207	-0.0552166	0.0145387	-0.0444186	-0.0514097	-0.0308776	AC	AC	MES.like	-0.0285675
Alisertib	21090	4538	5.6899	-0.111776	-0.242388	G1	-0.057805	-0.0450145	-0.0336207	-0.0552166	0.0145387	-0.0444186	-0.0514097	-0.0308776	AC	AC	AC.like	-0.00313428
Alisertib	21090	4538	5.6899	-0.111776	-0.242388	G1	-0.057805	-0.0450145	-0.0336207	-0.0552166	0.0145387	-0.0444186	-0.0514097	-0.0308776	AC	AC	NPC.like	-0.0610626
Alisertib	21090	4538	5.6899	-0.111776	-0.242388	G1	-0.057805	-0.0450145	-0.0336207	-0.0552166	0.0145387	-0.0444186	-0.0514097	-0.0308776	AC	AC	OPC.like	-0.0205125
Alisertib	20251	4577	3.78253	-0.159587	-0.219924	G1	0.0378732	0.0646693	0.109957	-0.0893971	0.0406208	0.0102798	0.0512712	0.0150805	MES	MES1	MES.like	0.0261309
Alisertib	20251	4577	3.78253	-0.159587	-0.219924	G1	0.0378732	0.0646693	0.109957	-0.0893971	0.0406208	0.0102798	0.0512712	0.0150805	MES	MES1	AC.like	0.0229479
Alisertib	20251	4577	3.78253	-0.159587	-0.219924	G1	0.0378732	0.0646693	0.109957	-0.0893971	0.0406208	0.0102798	0.0512712	0.0150805	MES	MES1	NPC.like	0.0416184
Alisertib	20251	4577	3.78253	-0.159587	-0.219924	G1	0.0378732	0.0646693	0.109957	-0.0893971	0.0406208	0.0102798	0.0512712	0.0150805	MES	MES1	OPC.like	0.0254456
Alisertib	24814	5191	4.33626	0.3559	0.00641781	S	-0.0493949	0.105359	0.0921172	0.157136	0.0156626	0.124626	0.0279819	-0.0116427	MES	MES2	MES.like	0.140478
Alisertib	24814	5191	4.33626	0.3559	0.00641781	S	-0.0493949	0.105359	0.0921172	0.157136	0.0156626	0.124626	0.0279819	-0.0116427	MES	MES2	AC.like	-0.00201033
Alisertib	24814	5191	4.33626	0.3559	0.00641781	S	-0.0493949	0.105359	0.0921172	0.157136	0.0156626	0.124626	0.0279819	-0.0116427	MES	MES2	NPC.like	0.0183291
Alisertib	24814	5191	4.33626	0.3559	0.00641781	S	-0.0493949	0.105359	0.0921172	0.157136	0.0156626	0.124626	0.0279819	-0.0116427	MES	MES2	OPC.like	-0.00127755
Alisertib	16101	4272	4.63946	-0.212354	-0.262344	G1	-0.0433223	0.0450989	0.144608	0.0873804	0.0356805	0.115994	0.000888287	0.00639679	MES	MES1	MES.like	0.131846
Alisertib	16101	4272	4.63946	-0.212354	-0.262344	G1	-0.0433223	0.0450989	0.144608	0.0873804	0.0356805	0.115994	0.000888287	0.00639679	MES	MES1	AC.like	0.0180076
Alisertib	16101	4272	4.63946	-0.212354	-0.262344	G1	-0.0433223	0.0450989	0.144608	0.0873804	0.0356805	0.115994	0.000888287	0.00639679	MES	MES1	NPC.like	-0.00876453
Alisertib	16101	4272	4.63946	-0.212354	-0.262344	G1	-0.0433223	0.0450989	0.144608	0.0873804	0.0356805	0.115994	0.000888287	0.00639679	MES	MES1	OPC.like	0.0167619
Alisertib	26139	5268	7.87712	0.363992	-0.0171184	S	0.00684881	0.0807501	0.102911	-0.0382167	0.116665	0.032347	0.0437994	-0.0328255	AC	AC	MES.like	0.0481981
Alisertib	26139	5268	7.87712	0.363992	-0.0171184	S	0.00684881	0.0807501	0.102911	-0.0382167	0.116665	0.032347	0.0437994	-0.0328255	AC	AC	AC.like	0.0989925
Alisertib	26139	5268	7.87712	0.363992	-0.0171184	S	0.00684881	0.0807501	0.102911	-0.0382167	0.116665	0.032347	0.0437994	-0.0328255	AC	AC	NPC.like	0.0341466
Alisertib	26139	5268	7.87712	0.363992	-0.0171184	S	0.00684881	0.0807501	0.102911	-0.0382167	0.116665	0.032347	0.0437994	-0.0328255	AC	AC	OPC.like	-0.0224604
Alisertib	27672	5321	3.9137	0.043848	0.416265	G2M	-0.061109	-0.00582334	0.00263805	0.0125629	-0.00780103	0.00760047	-0.0334662	-0.0293193	MES	MES2	MES.like	0.0234516
Alisertib	27672	5321	3.9137	0.043848	0.416265	G2M	-0.061109	-0.00582334	0.00263805	0.0125629	-0.00780103	0.00760047	-0.0334662	-0.0293193	MES	MES2	AC.like	-0.025474
Alisertib	27672	5321	3.9137	0.043848	0.416265	G2M	-0.061109	-0.00582334	0.00263805	0.0125629	-0.00780103	0.00760047	-0.0334662	-0.0293193	MES	MES2	NPC.like	-0.043119
Alisertib	27672	5321	3.9137	0.043848	0.416265	G2M	-0.061109	-0.00582334	0.00263805	0.0125629	-0.00780103	0.00760047	-0.0334662	-0.0293193	MES	MES2	OPC.like	-0.0189542
Alisertib	17986	4431	3.00234	0.00794454	0.564238	G2M	0.0254028	0.06781	0.041704	-0.0840604	0.0211043	-0.0211782	0.0466064	-0.0119807	NPC	NPC2	MES.like	-0.00532708
Alisertib	17986	4431	3.00234	0.00794454	0.564238	G2M	0.0254028	0.06781	0.041704	-0.0840604	0.0211043	-0.0211782	0.0466064	-0.0119807	NPC	NPC2	AC.like	0.00343137
Alisertib	17986	4431	3.00234	0.00794454	0.564238	G2M	0.0254028	0.06781	0.041704	-0.0840604	0.0211043	-0.0211782	0.0466064	-0.0119807	NPC	NPC2	NPC.like	0.0369535
Alisertib	17986	4431	3.00234	0.00794454	0.564238	G2M	0.0254028	0.06781	0.041704	-0.0840604	0.0211043	-0.0211782	0.0466064	-0.0119807	NPC	NPC2	OPC.like	-0.00161558
Alisertib	31614	5686	6.41172	0.342459	0.242507	S	0.0213276	0.0917737	0.0725575	-0.0845584	0.0865368	-0.00600047	0.0565507	-0.0600047	NPC	NPC2	MES.like	0.00985066
Alisertib	31614	5686	6.41172	0.342459	0.242507	S	0.0213276	0.0917737	0.0725575	-0.0845584	0.0865368	-0.00600047	0.0565507	-0.0600047	NPC	NPC2	AC.like	0.0688639
Alisertib	31614	5686	6.41172	0.342459	0.242507	S	0.0213276	0.0917737	0.0725575	-0.0845584	0.0865368	-0.00600047	0.0565507	-0.0600047	NPC	NPC2	NPC.like	0.0468978
Alisertib	31614	5686	6.41172	0.342459	0.242507	S	0.0213276	0.0917737	0.0725575	-0.0845584	0.0865368	-0.00600047	0.0565507	-0.0600047	NPC	NPC2	OPC.like	-0.0496395
Alisertib	23027	4902	5.29379	-0.227248	-0.2807	G1	-0.0305545	0.0803584	0.00395485	-0.0390683	-0.00728145	-0.0175567	0.024902	-0.00427741	NPC	NPC2	MES.like	-0.00170559
Alisertib	23027	4902	5.29379	-0.227248	-0.2807	G1	-0.0305545	0.0803584	0.00395485	-0.0390683	-0.00728145	-0.0175567	0.024902	-0.00427741	NPC	NPC2	AC.like	-0.0249544
Alisertib	23027	4902	5.29379	-0.227248	-0.2807	G1	-0.0305545	0.0803584	0.00395485	-0.0390683	-0.00728145	-0.0175567	0.024902	-0.00427741	NPC	NPC2	NPC.like	0.0152492
Alisertib	23027	4902	5.29379	-0.227248	-0.2807	G1	-0.0305545	0.0803584	0.00395485	-0.0390683	-0.00728145	-0.0175567	0.024902	-0.00427741	NPC	NPC2	OPC.like	0.00608772
Alisertib	29091	5501	6.00873	0.410104	0.219864	S	-0.0343333	-0.0738021	0.00597323	0.113844	-0.0415013	0.0599086	-0.0540677	-0.0181495	MES	MES2	MES.like	0.0757597
Alisertib	29091	5501	6.00873	0.410104	0.219864	S	-0.0343333	-0.0738021	0.00597323	0.113844	-0.0415013	0.0599086	-0.0540677	-0.0181495	MES	MES2	AC.like	-0.0591743
Alisertib	29091	5501	6.00873	0.410104	0.219864	S	-0.0343333	-0.0738021	0.00597323	0.113844	-0.0415013	0.0599086	-0.0540677	-0.0181495	MES	MES2	NPC.like	-0.0637205
Alisertib	29091	5501	6.00873	0.410104	0.219864	S	-0.0343333	-0.0738021	0.00597323	0.113844	-0.0415013	0.0599086	-0.0540677	-0.0181495	MES	MES2	OPC.like	-0.00778437
Alisertib	20995	4107	1.60991	-0.172611	-0.282354	G1	-0.000249805	-0.0365435	-0.0331969	-0.060107	0.00783858	-0.046652	-0.0183967	-0.0263475	AC	AC	MES.like	-0.0308008
Alisertib	20995	4107	1.60991	-0.172611	-0.282354	G1	-0.000249805	-0.0365435	-0.0331969	-0.060107	0.00783858	-0.046652	-0.0183967	-0.0263475	AC	AC	AC.like	-0.00983438
Alisertib	20995	4107	1.60991	-0.172611	-0.282354	G1	-0.000249805	-0.0365435	-0.0331969	-0.060107	0.00783858	-0.046652	-0.0183967	-0.0263475	AC	AC	NPC.like	-0.0280495
Alisertib	20995	4107	1.60991	-0.172611	-0.282354	G1	-0.000249805	-0.0365435	-0.0331969	-0.060107	0.00783858	-0.046652	-0.0183967	-0.0263475	AC	AC	OPC.like	-0.0159823
Alisertib	30698	5626	4.63222	0.0653399	0.0599411	S	-0.00960261	0.00128586	0.0184316	-0.165958	0.0129727	-0.0737631	-0.00415838	0.0333469	OPC	OPC	MES.like	-0.0579119
Alisertib	30698	5626	4.63222	0.0653399	0.0599411	S	-0.00960261	0.00128586	0.0184316	-0.165958	0.0129727	-0.0737631	-0.00415838	0.0333469	OPC	OPC	AC.like	-0.0047003
Alisertib	30698	5626	4.63222	0.0653399	0.0599411	S	-0.00960261	0.00128586	0.0184316	-0.165958	0.0129727	-0.0737631	-0.00415838	0.0333469	OPC	OPC	NPC.like	-0.0138112
Alisertib	30698	5626	4.63222	0.0653399	0.0599411	S	-0.00960261	0.00128586	0.0184316	-0.165958	0.0129727	-0.0737631	-0.00415838	0.0333469	OPC	OPC	OPC.like	0.0437121
Alisertib	24364	5154	2.95928	0.165326	0.146756	S	-0.0370068	-0.0404571	0.0350559	-0.0094901	0.0549912	0.0127829	-0.0387319	0.0194808	AC	AC	MES.like	0.028634
Alisertib	24364	5154	2.95928	0.165326	0.146756	S	-0.0370068	-0.0404571	0.0350559	-0.0094901	0.0549912	0.0127829	-0.0387319	0.0194808	AC	AC	AC.like	0.0373182
Alisertib	24364	5154	2.95928	0.165326	0.146756	S	-0.0370068	-0.0404571	0.0350559	-0.0094901	0.0549912	0.0127829	-0.0387319	0.0194808	AC	AC	NPC.like	-0.0483847
Alisertib	24364	5154	2.95928	0.165326	0.146756	S	-0.0370068	-0.0404571	0.0350559	-0.0094901	0.0549912	0.0127829	-0.0387319	0.0194808	AC	AC	OPC.like	0.0298459
Alisertib	21139	4354	1.37187	0.385814	-0.140137	S	0.0131534	0.00542886	-0.0704804	-0.00378168	0.0284342	-0.037131	0.00929113	-0.0362366	AC	AC	MES.like	-0.0212799
Alisertib	21139	4354	1.37187	0.385814	-0.140137	S	0.0131534	0.00542886	-0.0704804	-0.00378168	0.0284342	-0.037131	0.00929113	-0.0362366	AC	AC	AC.like	0.0107613
Alisertib	21139	4354	1.37187	0.385814	-0.140137	S	0.0131534	0.00542886	-0.0704804	-0.00378168	0.0284342	-0.037131	0.00929113	-0.0362366	AC	AC	NPC.like	-0.00036169
Alisertib	21139	4354	1.37187	0.385814	-0.140137	S	0.0131534	0.00542886	-0.0704804	-0.00378168	0.0284342	-0.037131	0.00929113	-0.0362366	AC	AC	OPC.like	-0.0258714
Alisertib	4056	1864	8.65385	-0.0897802	-0.196769	G1	-0.0133814	-0.0472306	-0.101008	-0.166343	0.0837209	-0.133676	-0.030306	-0.0269621	AC	AC	MES.like	-0.117824
Alisertib	4056	1864	8.65385	-0.0897802	-0.196769	G1	-0.0133814	-0.0472306	-0.101008	-0.166343	0.0837209	-0.133676	-0.030306	-0.0269621	AC	AC	AC.like	0.0660479
Alisertib	4056	1864	8.65385	-0.0897802	-0.196769	G1	-0.0133814	-0.0472306	-0.101008	-0.166343	0.0837209	-0.133676	-0.030306	-0.0269621	AC	AC	NPC.like	-0.0399588
Alisertib	4056	1864	8.65385	-0.0897802	-0.196769	G1	-0.0133814	-0.0472306	-0.101008	-0.166343	0.0837209	-0.133676	-0.030306	-0.0269621	AC	AC	OPC.like	-0.0165969
Alisertib	24871	4793	1.59222	-0.227226	-0.327421	G1	0.0191041	0.0324299	0.279092	0.230284	0.0216954	0.254688	0.025767	-0.0330337	MES	MES1	MES.like	0.270539
Alisertib	24871	4793	1.59222	-0.227226	-0.327421	G1	0.0191041	0.0324299	0.279092	0.230284	0.0216954	0.254688	0.025767	-0.0330337	MES	MES1	AC.like	0.00402242
Alisertib	24871	4793	1.59222	-0.227226	-0.327421	G1	0.0191041	0.0324299	0.279092	0.230284	0.0216954	0.254688	0.025767	-0.0330337	MES	MES1	NPC.like	0.0161142
Alisertib	24871	4793	1.59222	-0.227226	-0.327421	G1	0.0191041	0.0324299	0.279092	0.230284	0.0216954	0.254688	0.025767	-0.0330337	MES	MES1	OPC.like	-0.0226686
Alisertib	19578	4521	2.64583	0.22413	-0.153086	S	-0.0277452	0.0427272	0.0515573	-0.141254	0.0108229	-0.0448482	0.00749103	0.0103272	MES	MES1	MES.like	-0.0289971
Alisertib	19578	4521	2.64583	0.22413	-0.153086	S	-0.0277452	0.0427272	0.0515573	-0.141254	0.0108229	-0.0448482	0.00749103	0.0103272	MES	MES1	AC.like	-0.0068501
Alisertib	19578	4521	2.64583	0.22413	-0.153086	S	-0.0277452	0.0427272	0.0515573	-0.141254	0.0108229	-0.0448482	0.00749103	0.0103272	MES	MES1	NPC.like	-0.00216179
Alisertib	19578	4521	2.64583	0.22413	-0.153086	S	-0.0277452	0.0427272	0.0515573	-0.141254	0.0108229	-0.0448482	0.00749103	0.0103272	MES	MES1	OPC.like	0.0206924
Alisertib	21977	4740	3.37626	-0.211488	-0.331313	G1	-0.0627773	0.0073529	0.0769362	-0.128179	-0.00131289	-0.0256215	-0.0277122	0.00829808	MES	MES1	MES.like	-0.00977035
Alisertib	21977	4740	3.37626	-0.211488	-0.331313	G1	-0.0627773	0.0073529	0.0769362	-0.128179	-0.00131289	-0.0256215	-0.0277122	0.00829808	MES	MES1	AC.like	-0.0189858
Alisertib	21977	4740	3.37626	-0.211488	-0.331313	G1	-0.0627773	0.0073529	0.0769362	-0.128179	-0.00131289	-0.0256215	-0.0277122	0.00829808	MES	MES1	NPC.like	-0.037365
Alisertib	21977	4740	3.37626	-0.211488	-0.331313	G1	-0.0627773	0.0073529	0.0769362	-0.128179	-0.00131289	-0.0256215	-0.0277122	0.00829808	MES	MES1	OPC.like	0.0186632
Alisertib	19750	4455	0.891139	0.0575826	-0.155681	S	-0.0180385	-0.0351041	0.0549361	-0.0560445	0.0775767	-0.000554214	-0.0265713	0.0131594	AC	AC	MES.like	0.0152969
Alisertib	19750	4455	0.891139	0.0575826	-0.155681	S	-0.0180385	-0.0351041	0.0549361	-0.0560445	0.0775767	-0.000554214	-0.0265713	0.0131594	AC	AC	AC.like	0.0599038
Alisertib	19750	4455	0.891139	0.0575826	-0.155681	S	-0.0180385	-0.0351041	0.0549361	-0.0560445	0.0775767	-0.000554214	-0.0265713	0.0131594	AC	AC	NPC.like	-0.0362241
Alisertib	19750	4455	0.891139	0.0575826	-0.155681	S	-0.0180385	-0.0351041	0.0549361	-0.0560445	0.0775767	-0.000554214	-0.0265713	0.0131594	AC	AC	OPC.like	0.0235245
Alisertib	18909	4395	4.1779	0.152831	-0.216043	S	-0.0731472	-0.0114437	0.0152247	0.115065	0.131466	0.0651451	-0.0422955	-0.0038462	AC	AC	MES.like	0.0809962
Alisertib	18909	4395	4.1779	0.152831	-0.216043	S	-0.0731472	-0.0114437	0.0152247	0.115065	0.131466	0.0651451	-0.0422955	-0.0038462	AC	AC	AC.like	0.113793
Alisertib	18909	4395	4.1779	0.152831	-0.216043	S	-0.0731472	-0.0114437	0.0152247	0.115065	0.131466	0.0651451	-0.0422955	-0.0038462	AC	AC	NPC.like	-0.0519483
Alisertib	18909	4395	4.1779	0.152831	-0.216043	S	-0.0731472	-0.0114437	0.0152247	0.115065	0.131466	0.0651451	-0.0422955	-0.0038462	AC	AC	OPC.like	0.00651893
Alisertib	24124	4913	5.23545	0.298267	0.106054	S	0.0319532	-0.0587255	0.0750585	-0.109551	0.0241976	-0.0172461	-0.0133862	-0.0123316	MES	MES1	MES.like	-0.00139496
Alisertib	24124	4913	5.23545	0.298267	0.106054	S	0.0319532	-0.0587255	0.0750585	-0.109551	0.0241976	-0.0172461	-0.0133862	-0.0123316	MES	MES1	AC.like	0.00652466
Alisertib	24124	4913	5.23545	0.298267	0.106054	S	0.0319532	-0.0587255	0.0750585	-0.109551	0.0241976	-0.0172461	-0.0133862	-0.0123316	MES	MES1	NPC.like	-0.023039
Alisertib	24124	4913	5.23545	0.298267	0.106054	S	0.0319532	-0.0587255	0.0750585	-0.109551	0.0241976	-0.0172461	-0.0133862	-0.0123316	MES	MES1	OPC.like	-0.0019665
Alisertib	21385	4639	2.85247	0.0324666	-0.0596658	S	-0.033799	0.0114077	0.0132072	-0.058343	0.0144176	-0.0225679	-0.0111956	0.0234569	OPC	OPC	MES.like	-0.00671677
Alisertib	21385	4639	2.85247	0.0324666	-0.0596658	S	-0.033799	0.0114077	0.0132072	-0.058343	0.0144176	-0.0225679	-0.0111956	0.0234569	OPC	OPC	AC.like	-0.0032554
Alisertib	21385	4639	2.85247	0.0324666	-0.0596658	S	-0.033799	0.0114077	0.0132072	-0.058343	0.0144176	-0.0225679	-0.0111956	0.0234569	OPC	OPC	NPC.like	-0.0208485
Alisertib	21385	4639	2.85247	0.0324666	-0.0596658	S	-0.033799	0.0114077	0.0132072	-0.058343	0.0144176	-0.0225679	-0.0111956	0.0234569	OPC	OPC	OPC.like	0.033822
Alisertib	26469	5206	9.11255	0.0877288	0.258146	G2M	-0.0299399	0.0439704	-0.0385513	-0.108558	-0.0886006	-0.0735548	0.00701526	-0.0562923	NPC	NPC2	MES.like	-0.0577036
Alisertib	26469	5206	9.11255	0.0877288	0.258146	G2M	-0.0299399	0.0439704	-0.0385513	-0.108558	-0.0886006	-0.0735548	0.00701526	-0.0562923	NPC	NPC2	AC.like	-0.106274
Alisertib	26469	5206	9.11255	0.0877288	0.258146	G2M	-0.0299399	0.0439704	-0.0385513	-0.108558	-0.0886006	-0.0735548	0.00701526	-0.0562923	NPC	NPC2	NPC.like	-0.00263756
Alisertib	26469	5206	9.11255	0.0877288	0.258146	G2M	-0.0299399	0.0439704	-0.0385513	-0.108558	-0.0886006	-0.0735548	0.00701526	-0.0562923	NPC	NPC2	OPC.like	-0.0459272
Alisertib	13967	2855	4.24572	0.0857179	-0.22729	S	-0.110535	-0.0623764	-0.0797977	-0.103226	0.0336361	-0.0915118	-0.0864555	-0.0190783	AC	AC	MES.like	-0.0756607
Alisertib	13967	2855	4.24572	0.0857179	-0.22729	S	-0.110535	-0.0623764	-0.0797977	-0.103226	0.0336361	-0.0915118	-0.0864555	-0.0190783	AC	AC	AC.like	0.0159632
Alisertib	13967	2855	4.24572	0.0857179	-0.22729	S	-0.110535	-0.0623764	-0.0797977	-0.103226	0.0336361	-0.0915118	-0.0864555	-0.0190783	AC	AC	NPC.like	-0.0961083
Alisertib	13967	2855	4.24572	0.0857179	-0.22729	S	-0.110535	-0.0623764	-0.0797977	-0.103226	0.0336361	-0.0915118	-0.0864555	-0.0190783	AC	AC	OPC.like	-0.00871321
Alisertib	28356	5429	2.54267	-0.0958942	-0.232311	G1	-0.00790057	-0.0174055	0.123265	-0.00988999	-0.025003	0.0566877	-0.012653	-0.100704	MES	MES1	MES.like	0.0725388
Alisertib	28356	5429	2.54267	-0.0958942	-0.232311	G1	-0.00790057	-0.0174055	0.123265	-0.00988999	-0.025003	0.0566877	-0.012653	-0.100704	MES	MES1	AC.like	-0.042676
Alisertib	28356	5429	2.54267	-0.0958942	-0.232311	G1	-0.00790057	-0.0174055	0.123265	-0.00988999	-0.025003	0.0566877	-0.012653	-0.100704	MES	MES1	NPC.like	-0.0223059
Alisertib	28356	5429	2.54267	-0.0958942	-0.232311	G1	-0.00790057	-0.0174055	0.123265	-0.00988999	-0.025003	0.0566877	-0.012653	-0.100704	MES	MES1	OPC.like	-0.0903389
Alisertib	24203	3273	1.18994	-0.0967961	-0.214219	G1	-0.0522578	-0.0325229	0.0146121	0.148267	0.0124397	0.0814397	-0.0423903	-0.0776585	MES	MES2	MES.like	0.0972908
Alisertib	24203	3273	1.18994	-0.0967961	-0.214219	G1	-0.0522578	-0.0325229	0.0146121	0.148267	0.0124397	0.0814397	-0.0423903	-0.0776585	MES	MES2	AC.like	-0.00523321
Alisertib	24203	3273	1.18994	-0.0967961	-0.214219	G1	-0.0522578	-0.0325229	0.0146121	0.148267	0.0124397	0.0814397	-0.0423903	-0.0776585	MES	MES2	NPC.like	-0.0520431
Alisertib	24203	3273	1.18994	-0.0967961	-0.214219	G1	-0.0522578	-0.0325229	0.0146121	0.148267	0.0124397	0.0814397	-0.0423903	-0.0776585	MES	MES2	OPC.like	-0.0672934
Alisertib	32599	5757	2.70254	0.11406	0.384255	G2M	-0.0979076	0.0336333	-0.0256415	0.10234	-0.0346547	0.0383492	-0.0321371	-0.0517235	MES	MES2	MES.like	0.0542003
Alisertib	32599	5757	2.70254	0.11406	0.384255	G2M	-0.0979076	0.0336333	-0.0256415	0.10234	-0.0346547	0.0383492	-0.0321371	-0.0517235	MES	MES2	AC.like	-0.0523277
Alisertib	32599	5757	2.70254	0.11406	0.384255	G2M	-0.0979076	0.0336333	-0.0256415	0.10234	-0.0346547	0.0383492	-0.0321371	-0.0517235	MES	MES2	NPC.like	-0.04179
Alisertib	32599	5757	2.70254	0.11406	0.384255	G2M	-0.0979076	0.0336333	-0.0256415	0.10234	-0.0346547	0.0383492	-0.0321371	-0.0517235	MES	MES2	OPC.like	-0.0413583
Alisertib	11864	3199	4.77916	-0.0915998	-0.297484	G1	-0.0370653	-0.0545199	0.0542301	-0.114658	0.0421263	-0.0302141	-0.0457926	0.00928243	MES	MES1	MES.like	-0.014363
Alisertib	11864	3199	4.77916	-0.0915998	-0.297484	G1	-0.0370653	-0.0545199	0.0542301	-0.114658	0.0421263	-0.0302141	-0.0457926	0.00928243	MES	MES1	AC.like	0.0244533
Alisertib	11864	3199	4.77916	-0.0915998	-0.297484	G1	-0.0370653	-0.0545199	0.0542301	-0.114658	0.0421263	-0.0302141	-0.0457926	0.00928243	MES	MES1	NPC.like	-0.0554454
Alisertib	11864	3199	4.77916	-0.0915998	-0.297484	G1	-0.0370653	-0.0545199	0.0542301	-0.114658	0.0421263	-0.0302141	-0.0457926	0.00928243	MES	MES1	OPC.like	0.0196476
Alisertib	26034	5153	5.53123	0.0355901	0.537823	G2M	0.0273893	0.00605377	0.101976	0.0469552	-0.0226522	0.0744655	0.0167215	0.0510068	MES	MES1	MES.like	0.0903166
Alisertib	26034	5153	5.53123	0.0355901	0.537823	G2M	0.0273893	0.00605377	0.101976	0.0469552	-0.0226522	0.0744655	0.0167215	0.0510068	MES	MES1	AC.like	-0.0403251
Alisertib	26034	5153	5.53123	0.0355901	0.537823	G2M	0.0273893	0.00605377	0.101976	0.0469552	-0.0226522	0.0744655	0.0167215	0.0510068	MES	MES1	NPC.like	0.00706871
Alisertib	26034	5153	5.53123	0.0355901	0.537823	G2M	0.0273893	0.00605377	0.101976	0.0469552	-0.0226522	0.0744655	0.0167215	0.0510068	MES	MES1	OPC.like	0.0613719
Alisertib	22329	4517	2.77666	0.143706	0.222433	G2M	0.0291657	-0.0479323	0.0430911	0.00250476	0.0327471	0.0227979	-0.0093833	-0.043809	MES	MES1	MES.like	0.0386491
Alisertib	22329	4517	2.77666	0.143706	0.222433	G2M	0.0291657	-0.0479323	0.0430911	0.00250476	0.0327471	0.0227979	-0.0093833	-0.043809	MES	MES1	AC.like	0.0150742
Alisertib	22329	4517	2.77666	0.143706	0.222433	G2M	0.0291657	-0.0479323	0.0430911	0.00250476	0.0327471	0.0227979	-0.0093833	-0.043809	MES	MES1	NPC.like	-0.0190361
Alisertib	22329	4517	2.77666	0.143706	0.222433	G2M	0.0291657	-0.0479323	0.0430911	0.00250476	0.0327471	0.0227979	-0.0093833	-0.043809	MES	MES1	OPC.like	-0.0334439
Alisertib	32205	5305	0.975004	-0.152499	-0.309381	G1	-0.0972454	-0.0317785	0.0394871	0.175812	-0.0495373	0.10765	-0.0645119	-0.0744537	MES	MES2	MES.like	0.123501
Alisertib	32205	5305	0.975004	-0.152499	-0.309381	G1	-0.0972454	-0.0317785	0.0394871	0.175812	-0.0495373	0.10765	-0.0645119	-0.0744537	MES	MES2	AC.like	-0.0672103
Alisertib	32205	5305	0.975004	-0.152499	-0.309381	G1	-0.0972454	-0.0317785	0.0394871	0.175812	-0.0495373	0.10765	-0.0645119	-0.0744537	MES	MES2	NPC.like	-0.0741648
Alisertib	32205	5305	0.975004	-0.152499	-0.309381	G1	-0.0972454	-0.0317785	0.0394871	0.175812	-0.0495373	0.10765	-0.0645119	-0.0744537	MES	MES2	OPC.like	-0.0640886
Alisertib	40308	5652	3.2599	-0.180252	-0.254984	G1	-0.130699	0.0202627	0.042402	0.143001	-0.0374404	0.0927017	-0.0552184	-0.0915405	MES	MES2	MES.like	0.108553
Alisertib	40308	5652	3.2599	-0.180252	-0.254984	G1	-0.130699	0.0202627	0.042402	0.143001	-0.0374404	0.0927017	-0.0552184	-0.0915405	MES	MES2	AC.like	-0.0551133
Alisertib	40308	5652	3.2599	-0.180252	-0.254984	G1	-0.130699	0.0202627	0.042402	0.143001	-0.0374404	0.0927017	-0.0552184	-0.0915405	MES	MES2	NPC.like	-0.0648712
Alisertib	40308	5652	3.2599	-0.180252	-0.254984	G1	-0.130699	0.0202627	0.042402	0.143001	-0.0374404	0.0927017	-0.0552184	-0.0915405	MES	MES2	OPC.like	-0.0811754
Alisertib	10799	2821	5.17641	-0.143659	-0.137426	G1	-0.058261	-0.0359376	0.113875	0.12994	0.0311024	0.121907	-0.0470993	-0.0480616	MES	MES2	MES.like	0.137758
Alisertib	10799	2821	5.17641	-0.143659	-0.137426	G1	-0.058261	-0.0359376	0.113875	0.12994	0.0311024	0.121907	-0.0470993	-0.0480616	MES	MES2	AC.like	0.0134294
Alisertib	10799	2821	5.17641	-0.143659	-0.137426	G1	-0.058261	-0.0359376	0.113875	0.12994	0.0311024	0.121907	-0.0470993	-0.0480616	MES	MES2	NPC.like	-0.0567521
Alisertib	10799	2821	5.17641	-0.143659	-0.137426	G1	-0.058261	-0.0359376	0.113875	0.12994	0.0311024	0.121907	-0.0470993	-0.0480616	MES	MES2	OPC.like	-0.0376965
Alisertib	22411	4740	5.67578	0.460839	-0.121068	S	-0.0540579	0.0510976	0.065434	0.0723973	0.0397246	0.0689156	-0.00148016	0.0563865	MES	MES2	MES.like	0.0847668
Alisertib	22411	4740	5.67578	0.460839	-0.121068	S	-0.0540579	0.0510976	0.065434	0.0723973	0.0397246	0.0689156	-0.00148016	0.0563865	MES	MES2	AC.like	0.0220516
Alisertib	22411	4740	5.67578	0.460839	-0.121068	S	-0.0540579	0.0510976	0.065434	0.0723973	0.0397246	0.0689156	-0.00148016	0.0563865	MES	MES2	NPC.like	-0.011133
Alisertib	22411	4740	5.67578	0.460839	-0.121068	S	-0.0540579	0.0510976	0.065434	0.0723973	0.0397246	0.0689156	-0.00148016	0.0563865	MES	MES2	OPC.like	0.0667516
Alisertib	34543	4853	0.457401	-0.13147	-0.304827	G1	-0.0533373	-0.0367512	0.0879148	0.159292	-0.0856854	0.123604	-0.0450442	-0.0717891	MES	MES2	MES.like	0.139455
Alisertib	34543	4853	0.457401	-0.13147	-0.304827	G1	-0.0533373	-0.0367512	0.0879148	0.159292	-0.0856854	0.123604	-0.0450442	-0.0717891	MES	MES2	AC.like	-0.103358
Alisertib	34543	4853	0.457401	-0.13147	-0.304827	G1	-0.0533373	-0.0367512	0.0879148	0.159292	-0.0856854	0.123604	-0.0450442	-0.0717891	MES	MES2	NPC.like	-0.0546971
Alisertib	34543	4853	0.457401	-0.13147	-0.304827	G1	-0.0533373	-0.0367512	0.0879148	0.159292	-0.0856854	0.123604	-0.0450442	-0.0717891	MES	MES2	OPC.like	-0.061424
Alisertib	24078	4955	4.74707	-0.16192	-0.258352	G1	-0.0152292	-0.0492428	0.0237442	-0.0924417	0.00361771	-0.0343487	-0.032236	-0.0108397	MES	MES1	MES.like	-0.0184976
Alisertib	24078	4955	4.74707	-0.16192	-0.258352	G1	-0.0152292	-0.0492428	0.0237442	-0.0924417	0.00361771	-0.0343487	-0.032236	-0.0108397	MES	MES1	AC.like	-0.0140552
Alisertib	24078	4955	4.74707	-0.16192	-0.258352	G1	-0.0152292	-0.0492428	0.0237442	-0.0924417	0.00361771	-0.0343487	-0.032236	-0.0108397	MES	MES1	NPC.like	-0.0418888
Alisertib	24078	4955	4.74707	-0.16192	-0.258352	G1	-0.0152292	-0.0492428	0.0237442	-0.0924417	0.00361771	-0.0343487	-0.032236	-0.0108397	MES	MES1	OPC.like	-0.000474609
Alisertib	19197	4405	5.11538	0.139272	0.261284	G2M	-0.0104016	-0.0657276	-0.00183764	-0.057435	0.0675968	-0.0296363	-0.0380646	0.0785626	OPC	OPC	MES.like	-0.0137852
Alisertib	19197	4405	5.11538	0.139272	0.261284	G2M	-0.0104016	-0.0657276	-0.00183764	-0.057435	0.0675968	-0.0296363	-0.0380646	0.0785626	OPC	OPC	AC.like	0.0499239
Alisertib	19197	4405	5.11538	0.139272	0.261284	G2M	-0.0104016	-0.0657276	-0.00183764	-0.057435	0.0675968	-0.0296363	-0.0380646	0.0785626	OPC	OPC	NPC.like	-0.0477174
Alisertib	19197	4405	5.11538	0.139272	0.261284	G2M	-0.0104016	-0.0657276	-0.00183764	-0.057435	0.0675968	-0.0296363	-0.0380646	0.0785626	OPC	OPC	OPC.like	0.0889277
Alisertib	33481	5704	3.94253	0.375073	0.0568921	S	-0.0344007	-0.0530093	0.087451	0.00154685	-0.00721483	0.0444989	-0.043705	-0.0143667	MES	MES1	MES.like	0.06035
Alisertib	33481	5704	3.94253	0.375073	0.0568921	S	-0.0344007	-0.0530093	0.087451	0.00154685	-0.00721483	0.0444989	-0.043705	-0.0143667	MES	MES1	AC.like	-0.0248878
Alisertib	33481	5704	3.94253	0.375073	0.0568921	S	-0.0344007	-0.0530093	0.087451	0.00154685	-0.00721483	0.0444989	-0.043705	-0.0143667	MES	MES1	NPC.like	-0.0533578
Alisertib	33481	5704	3.94253	0.375073	0.0568921	S	-0.0344007	-0.0530093	0.087451	0.00154685	-0.00721483	0.0444989	-0.043705	-0.0143667	MES	MES1	OPC.like	-0.00400161
Alisertib	34646	5875	5.92276	0.103574	-0.243496	S	-0.0833515	0.0244332	0.0209272	-0.0204062	0.0388053	0.000260524	-0.0294592	-0.0224983	AC	AC	MES.like	0.0161117
Alisertib	34646	5875	5.92276	0.103574	-0.243496	S	-0.0833515	0.0244332	0.0209272	-0.0204062	0.0388053	0.000260524	-0.0294592	-0.0224983	AC	AC	AC.like	0.0211324
Alisertib	34646	5875	5.92276	0.103574	-0.243496	S	-0.0833515	0.0244332	0.0209272	-0.0204062	0.0388053	0.000260524	-0.0294592	-0.0224983	AC	AC	NPC.like	-0.039112
Alisertib	34646	5875	5.92276	0.103574	-0.243496	S	-0.0833515	0.0244332	0.0209272	-0.0204062	0.0388053	0.000260524	-0.0294592	-0.0224983	AC	AC	OPC.like	-0.0121332
Alisertib	22311	4628	2.1783	-0.173375	-0.311076	G1	-0.0546577	0.00750083	0.246561	0.185503	0.0539556	0.216032	-0.0235784	-0.0231962	MES	MES1	MES.like	0.231883
Alisertib	22311	4628	2.1783	-0.173375	-0.311076	G1	-0.0546577	0.00750083	0.246561	0.185503	0.0539556	0.216032	-0.0235784	-0.0231962	MES	MES1	AC.like	0.0362827
Alisertib	22311	4628	2.1783	-0.173375	-0.311076	G1	-0.0546577	0.00750083	0.246561	0.185503	0.0539556	0.216032	-0.0235784	-0.0231962	MES	MES1	NPC.like	-0.0332312
Alisertib	22311	4628	2.1783	-0.173375	-0.311076	G1	-0.0546577	0.00750083	0.246561	0.185503	0.0539556	0.216032	-0.0235784	-0.0231962	MES	MES1	OPC.like	-0.012831
Alisertib	15759	4010	3.24259	0.128719	0.00892578	S	0.0501552	-0.0119397	0.127853	-0.0636851	0.026173	0.0320841	0.0191078	0.0485642	MES	MES1	MES.like	0.0479352
Alisertib	15759	4010	3.24259	0.128719	0.00892578	S	0.0501552	-0.0119397	0.127853	-0.0636851	0.026173	0.0320841	0.0191078	0.0485642	MES	MES1	AC.like	0.00850005
Alisertib	15759	4010	3.24259	0.128719	0.00892578	S	0.0501552	-0.0119397	0.127853	-0.0636851	0.026173	0.0320841	0.0191078	0.0485642	MES	MES1	NPC.like	0.00945495
Alisertib	15759	4010	3.24259	0.128719	0.00892578	S	0.0501552	-0.0119397	0.127853	-0.0636851	0.026173	0.0320841	0.0191078	0.0485642	MES	MES1	OPC.like	0.0589293
Alisertib	37909	5813	1.47722	-0.193541	-0.294177	G1	-0.0893101	-0.0857958	-0.0724293	0.28627	-0.0830087	0.10692	-0.087553	-0.117048	MES	MES2	MES.like	0.122771
Alisertib	37909	5813	1.47722	-0.193541	-0.294177	G1	-0.0893101	-0.0857958	-0.0724293	0.28627	-0.0830087	0.10692	-0.087553	-0.117048	MES	MES2	AC.like	-0.100682
Alisertib	37909	5813	1.47722	-0.193541	-0.294177	G1	-0.0893101	-0.0857958	-0.0724293	0.28627	-0.0830087	0.10692	-0.087553	-0.117048	MES	MES2	NPC.like	-0.0972058
Alisertib	37909	5813	1.47722	-0.193541	-0.294177	G1	-0.0893101	-0.0857958	-0.0724293	0.28627	-0.0830087	0.10692	-0.087553	-0.117048	MES	MES2	OPC.like	-0.106683
Alisertib	8025	2942	1.42056	-0.150781	-0.236172	G1	-0.0151637	0.0328368	-0.214681	-0.131432	0.009665	-0.173056	0.00883651	-0.0488517	NPC	NPC2	MES.like	-0.157205
Alisertib	8025	2942	1.42056	-0.150781	-0.236172	G1	-0.0151637	0.0328368	-0.214681	-0.131432	0.009665	-0.173056	0.00883651	-0.0488517	NPC	NPC2	AC.like	-0.00800796
Alisertib	8025	2942	1.42056	-0.150781	-0.236172	G1	-0.0151637	0.0328368	-0.214681	-0.131432	0.009665	-0.173056	0.00883651	-0.0488517	NPC	NPC2	NPC.like	-0.000816315
Alisertib	8025	2942	1.42056	-0.150781	-0.236172	G1	-0.0151637	0.0328368	-0.214681	-0.131432	0.009665	-0.173056	0.00883651	-0.0488517	NPC	NPC2	OPC.like	-0.0384866
Alisertib	37891	5883	3.07725	-0.209326	-0.315335	G1	-0.0423677	0.0177393	0.179917	0.0582721	0.0709784	0.119095	-0.0123142	0.0123326	MES	MES1	MES.like	0.134946
Alisertib	37891	5883	3.07725	-0.209326	-0.315335	G1	-0.0423677	0.0177393	0.179917	0.0582721	0.0709784	0.119095	-0.0123142	0.0123326	MES	MES1	AC.like	0.0533054
Alisertib	37891	5883	3.07725	-0.209326	-0.315335	G1	-0.0423677	0.0177393	0.179917	0.0582721	0.0709784	0.119095	-0.0123142	0.0123326	MES	MES1	NPC.like	-0.021967
Alisertib	37891	5883	3.07725	-0.209326	-0.315335	G1	-0.0423677	0.0177393	0.179917	0.0582721	0.0709784	0.119095	-0.0123142	0.0123326	MES	MES1	OPC.like	0.0226978
Alisertib	33602	5685	7.51741	0.350452	-0.0307581	S	0.0338852	-0.0191191	0.0230961	-0.0854727	0.0833224	-0.0311883	0.00738308	-0.0244283	AC	AC	MES.like	-0.0153372
Alisertib	33602	5685	7.51741	0.350452	-0.0307581	S	0.0338852	-0.0191191	0.0230961	-0.0854727	0.0833224	-0.0311883	0.00738308	-0.0244283	AC	AC	AC.like	0.0656495
Alisertib	33602	5685	7.51741	0.350452	-0.0307581	S	0.0338852	-0.0191191	0.0230961	-0.0854727	0.0833224	-0.0311883	0.00738308	-0.0244283	AC	AC	NPC.like	-0.00226974
Alisertib	33602	5685	7.51741	0.350452	-0.0307581	S	0.0338852	-0.0191191	0.0230961	-0.0854727	0.0833224	-0.0311883	0.00738308	-0.0244283	AC	AC	OPC.like	-0.0140632
Alisertib	12170	3638	1.64339	-0.0818798	0.182479	G2M	-0.00930523	-0.0105666	-0.188472	-0.134695	-0.0492757	-0.161583	-0.00993591	-0.0892358	NPC	NPC1	MES.like	-0.145732
Alisertib	12170	3638	1.64339	-0.0818798	0.182479	G2M	-0.00930523	-0.0105666	-0.188472	-0.134695	-0.0492757	-0.161583	-0.00993591	-0.0892358	NPC	NPC1	AC.like	-0.0669487
Alisertib	12170	3638	1.64339	-0.0818798	0.182479	G2M	-0.00930523	-0.0105666	-0.188472	-0.134695	-0.0492757	-0.161583	-0.00993591	-0.0892358	NPC	NPC1	NPC.like	-0.0195887
Alisertib	12170	3638	1.64339	-0.0818798	0.182479	G2M	-0.00930523	-0.0105666	-0.188472	-0.134695	-0.0492757	-0.161583	-0.00993591	-0.0892358	NPC	NPC1	OPC.like	-0.0788707
Alisertib	12864	3597	3.5681	-0.0462616	0.712471	G2M	-0.00745052	0.015875	-0.0563116	-0.113051	0.0659133	-0.0846811	0.00421225	0.00306209	AC	AC	MES.like	-0.06883
Alisertib	12864	3597	3.5681	-0.0462616	0.712471	G2M	-0.00745052	0.015875	-0.0563116	-0.113051	0.0659133	-0.0846811	0.00421225	0.00306209	AC	AC	AC.like	0.0482404
Alisertib	12864	3597	3.5681	-0.0462616	0.712471	G2M	-0.00745052	0.015875	-0.0563116	-0.113051	0.0659133	-0.0846811	0.00421225	0.00306209	AC	AC	NPC.like	-0.00544058
Alisertib	12864	3597	3.5681	-0.0462616	0.712471	G2M	-0.00745052	0.015875	-0.0563116	-0.113051	0.0659133	-0.0846811	0.00421225	0.00306209	AC	AC	OPC.like	0.0134272
Alisertib	37781	5824	6.71237	-0.167396	-0.254799	G1	-0.0709198	-0.061449	-0.113961	-0.111182	-0.019284	-0.112571	-0.0661844	-0.0531638	AC	AC	MES.like	-0.0967202
Alisertib	37781	5824	6.71237	-0.167396	-0.254799	G1	-0.0709198	-0.061449	-0.113961	-0.111182	-0.019284	-0.112571	-0.0661844	-0.0531638	AC	AC	AC.like	-0.0369569
Alisertib	37781	5824	6.71237	-0.167396	-0.254799	G1	-0.0709198	-0.061449	-0.113961	-0.111182	-0.019284	-0.112571	-0.0661844	-0.0531638	AC	AC	NPC.like	-0.0758372
Alisertib	37781	5824	6.71237	-0.167396	-0.254799	G1	-0.0709198	-0.061449	-0.113961	-0.111182	-0.019284	-0.112571	-0.0661844	-0.0531638	AC	AC	OPC.like	-0.0427987
Alisertib	32466	5669	2.92614	0.232483	-0.0790739	S	-0.045628	-0.0152909	0.00922383	-0.0206234	0.00995204	-0.00569978	-0.0304595	-0.00857663	AC	AC	MES.like	0.0101513
Alisertib	32466	5669	2.92614	0.232483	-0.0790739	S	-0.045628	-0.0152909	0.00922383	-0.0206234	0.00995204	-0.00569978	-0.0304595	-0.00857663	AC	AC	AC.like	-0.00772092
Alisertib	32466	5669	2.92614	0.232483	-0.0790739	S	-0.045628	-0.0152909	0.00922383	-0.0206234	0.00995204	-0.00569978	-0.0304595	-0.00857663	AC	AC	NPC.like	-0.0401123
Alisertib	32466	5669	2.92614	0.232483	-0.0790739	S	-0.045628	-0.0152909	0.00922383	-0.0206234	0.00995204	-0.00569978	-0.0304595	-0.00857663	AC	AC	OPC.like	0.0017885
Alisertib	15564	3796	8.19198	0.103308	0.204615	G2M	-0.0232814	-0.0398682	0.0395236	-0.189958	0.0344125	-0.075217	-0.0315748	-0.0620259	MES	MES1	MES.like	-0.0593658
Alisertib	15564	3796	8.19198	0.103308	0.204615	G2M	-0.0232814	-0.0398682	0.0395236	-0.189958	0.0344125	-0.075217	-0.0315748	-0.0620259	MES	MES1	AC.like	0.0167395
Alisertib	15564	3796	8.19198	0.103308	0.204615	G2M	-0.0232814	-0.0398682	0.0395236	-0.189958	0.0344125	-0.075217	-0.0315748	-0.0620259	MES	MES1	NPC.like	-0.0412276
Alisertib	15564	3796	8.19198	0.103308	0.204615	G2M	-0.0232814	-0.0398682	0.0395236	-0.189958	0.0344125	-0.075217	-0.0315748	-0.0620259	MES	MES1	OPC.like	-0.0516608
Alisertib	22042	4901	3.63397	-0.203108	-0.293911	G1	-0.0540688	0.0252193	0.211628	0.125837	-0.00417242	0.168733	-0.0144248	-0.0234063	MES	MES1	MES.like	0.184584
Alisertib	22042	4901	3.63397	-0.203108	-0.293911	G1	-0.0540688	0.0252193	0.211628	0.125837	-0.00417242	0.168733	-0.0144248	-0.0234063	MES	MES1	AC.like	-0.0218454
Alisertib	22042	4901	3.63397	-0.203108	-0.293911	G1	-0.0540688	0.0252193	0.211628	0.125837	-0.00417242	0.168733	-0.0144248	-0.0234063	MES	MES1	NPC.like	-0.0240776
Alisertib	22042	4901	3.63397	-0.203108	-0.293911	G1	-0.0540688	0.0252193	0.211628	0.125837	-0.00417242	0.168733	-0.0144248	-0.0234063	MES	MES1	OPC.like	-0.0130412
Alisertib	22725	4991	5.22772	0.47708	0.0290422	S	-0.0264763	0.00387085	0.0881276	0.0316403	0.0668084	0.059884	-0.0113027	0.0837797	MES	MES1	MES.like	0.0757351
Alisertib	22725	4991	5.22772	0.47708	0.0290422	S	-0.0264763	0.00387085	0.0881276	0.0316403	0.0668084	0.059884	-0.0113027	0.0837797	MES	MES1	AC.like	0.0491354
Alisertib	22725	4991	5.22772	0.47708	0.0290422	S	-0.0264763	0.00387085	0.0881276	0.0316403	0.0668084	0.059884	-0.0113027	0.0837797	MES	MES1	NPC.like	-0.0209556
Alisertib	22725	4991	5.22772	0.47708	0.0290422	S	-0.0264763	0.00387085	0.0881276	0.0316403	0.0668084	0.059884	-0.0113027	0.0837797	MES	MES1	OPC.like	0.0941449
Alisertib	18185	4462	3.85483	0.0115873	0.471266	G2M	-0.0366588	-0.0299265	0.159221	-0.0858981	0.032976	0.0366617	-0.0332927	0.0126082	MES	MES1	MES.like	0.0525128
Alisertib	18185	4462	3.85483	0.0115873	0.471266	G2M	-0.0366588	-0.0299265	0.159221	-0.0858981	0.032976	0.0366617	-0.0332927	0.0126082	MES	MES1	AC.like	0.0153031
Alisertib	18185	4462	3.85483	0.0115873	0.471266	G2M	-0.0366588	-0.0299265	0.159221	-0.0858981	0.032976	0.0366617	-0.0332927	0.0126082	MES	MES1	NPC.like	-0.0429455
Alisertib	18185	4462	3.85483	0.0115873	0.471266	G2M	-0.0366588	-0.0299265	0.159221	-0.0858981	0.032976	0.0366617	-0.0332927	0.0126082	MES	MES1	OPC.like	0.0229733
Alisertib	11282	3542	5.15866	-0.236072	-0.311742	G1	0.0420693	0.0777516	0.0530842	-0.144117	-0.0704455	-0.0455162	0.0599105	0.000658216	NPC	NPC2	MES.like	-0.029665
Alisertib	11282	3542	5.15866	-0.236072	-0.311742	G1	0.0420693	0.0777516	0.0530842	-0.144117	-0.0704455	-0.0455162	0.0599105	0.000658216	NPC	NPC2	AC.like	-0.0881184
Alisertib	11282	3542	5.15866	-0.236072	-0.311742	G1	0.0420693	0.0777516	0.0530842	-0.144117	-0.0704455	-0.0455162	0.0599105	0.000658216	NPC	NPC2	NPC.like	0.0502576
Alisertib	11282	3542	5.15866	-0.236072	-0.311742	G1	0.0420693	0.0777516	0.0530842	-0.144117	-0.0704455	-0.0455162	0.0599105	0.000658216	NPC	NPC2	OPC.like	0.0110233
Alisertib	15061	3857	1.52048	-0.159401	-0.175787	G1	-0.116811	0.0424826	0.207356	0.0282849	0.0224863	0.117821	-0.0371644	0.0234638	MES	MES1	MES.like	0.133672
Alisertib	15061	3857	1.52048	-0.159401	-0.175787	G1	-0.116811	0.0424826	0.207356	0.0282849	0.0224863	0.117821	-0.0371644	0.0234638	MES	MES1	AC.like	0.0048133
Alisertib	15061	3857	1.52048	-0.159401	-0.175787	G1	-0.116811	0.0424826	0.207356	0.0282849	0.0224863	0.117821	-0.0371644	0.0234638	MES	MES1	NPC.like	-0.0468173
Alisertib	15061	3857	1.52048	-0.159401	-0.175787	G1	-0.116811	0.0424826	0.207356	0.0282849	0.0224863	0.117821	-0.0371644	0.0234638	MES	MES1	OPC.like	0.0338289
Alisertib	17962	3757	7.32658	-0.123088	-0.248436	G1	-0.10581	-0.137617	-0.0114612	-0.0228573	-0.0609815	-0.0171593	-0.121714	-0.103145	MES	MES1	MES.like	-0.00130814
Alisertib	17962	3757	7.32658	-0.123088	-0.248436	G1	-0.10581	-0.137617	-0.0114612	-0.0228573	-0.0609815	-0.0171593	-0.121714	-0.103145	MES	MES1	AC.like	-0.0786545
Alisertib	17962	3757	7.32658	-0.123088	-0.248436	G1	-0.10581	-0.137617	-0.0114612	-0.0228573	-0.0609815	-0.0171593	-0.121714	-0.103145	MES	MES1	NPC.like	-0.131366
Alisertib	17962	3757	7.32658	-0.123088	-0.248436	G1	-0.10581	-0.137617	-0.0114612	-0.0228573	-0.0609815	-0.0171593	-0.121714	-0.103145	MES	MES1	OPC.like	-0.0927794
Alisertib	29458	5429	6.09682	0.168126	-0.13064	S	0.0253968	0.00775117	0.00462082	-0.0229364	-0.0142068	-0.00915779	0.016574	-0.00644536	NPC	NPC1	MES.like	0.00669335
Alisertib	29458	5429	6.09682	0.168126	-0.13064	S	0.0253968	0.00775117	0.00462082	-0.0229364	-0.0142068	-0.00915779	0.016574	-0.00644536	NPC	NPC1	AC.like	-0.0318798
Alisertib	29458	5429	6.09682	0.168126	-0.13064	S	0.0253968	0.00775117	0.00462082	-0.0229364	-0.0142068	-0.00915779	0.016574	-0.00644536	NPC	NPC1	NPC.like	0.00692117
Alisertib	29458	5429	6.09682	0.168126	-0.13064	S	0.0253968	0.00775117	0.00462082	-0.0229364	-0.0142068	-0.00915779	0.016574	-0.00644536	NPC	NPC1	OPC.like	0.00391977
Alisertib	37299	5711	4.88753	0.19133	-0.012979	S	-0.0674592	-0.0844739	0.0890464	0.0296563	0.0457803	0.0593514	-0.0759666	-0.042897	MES	MES1	MES.like	0.0752025
Alisertib	37299	5711	4.88753	0.19133	-0.012979	S	-0.0674592	-0.0844739	0.0890464	0.0296563	0.0457803	0.0593514	-0.0759666	-0.042897	MES	MES1	AC.like	0.0281074
Alisertib	37299	5711	4.88753	0.19133	-0.012979	S	-0.0674592	-0.0844739	0.0890464	0.0296563	0.0457803	0.0593514	-0.0759666	-0.042897	MES	MES1	NPC.like	-0.0856194
Alisertib	37299	5711	4.88753	0.19133	-0.012979	S	-0.0674592	-0.0844739	0.0890464	0.0296563	0.0457803	0.0593514	-0.0759666	-0.042897	MES	MES1	OPC.like	-0.0325319
Alisertib	22193	4518	5.11423	-0.153812	-0.22923	G1	-0.0350777	-0.0132616	-0.0185313	-0.0979956	-0.012166	-0.0582635	-0.0241697	-0.0205573	AC	AC	MES.like	-0.0424124
Alisertib	22193	4518	5.11423	-0.153812	-0.22923	G1	-0.0350777	-0.0132616	-0.0185313	-0.0979956	-0.012166	-0.0582635	-0.0241697	-0.0205573	AC	AC	AC.like	-0.029839
Alisertib	22193	4518	5.11423	-0.153812	-0.22923	G1	-0.0350777	-0.0132616	-0.0185313	-0.0979956	-0.012166	-0.0582635	-0.0241697	-0.0205573	AC	AC	NPC.like	-0.0338225
Alisertib	22193	4518	5.11423	-0.153812	-0.22923	G1	-0.0350777	-0.0132616	-0.0185313	-0.0979956	-0.012166	-0.0582635	-0.0241697	-0.0205573	AC	AC	OPC.like	-0.0101922
Alisertib	39896	5344	0.659214	0.0884982	-0.129411	S	-0.0533085	-0.0318657	0.0985489	-0.158028	0.0467505	-0.0297396	-0.0425871	-0.0479952	MES	MES1	MES.like	-0.0138885
Alisertib	39896	5344	0.659214	0.0884982	-0.129411	S	-0.0533085	-0.0318657	0.0985489	-0.158028	0.0467505	-0.0297396	-0.0425871	-0.0479952	MES	MES1	AC.like	0.0290775
Alisertib	39896	5344	0.659214	0.0884982	-0.129411	S	-0.0533085	-0.0318657	0.0985489	-0.158028	0.0467505	-0.0297396	-0.0425871	-0.0479952	MES	MES1	NPC.like	-0.0522399
Alisertib	39896	5344	0.659214	0.0884982	-0.129411	S	-0.0533085	-0.0318657	0.0985489	-0.158028	0.0467505	-0.0297396	-0.0425871	-0.0479952	MES	MES1	OPC.like	-0.0376301
Alisertib	4786	438	1.8178	0.0232492	-0.0775034	S	-0.0516491	-0.0903286	-0.172305	-0.29122	0.0209808	-0.231762	-0.0709888	-0.00339814	AC	AC	MES.like	-0.215911
Alisertib	4786	438	1.8178	0.0232492	-0.0775034	S	-0.0516491	-0.0903286	-0.172305	-0.29122	0.0209808	-0.231762	-0.0709888	-0.00339814	AC	AC	AC.like	0.00330784
Alisertib	4786	438	1.8178	0.0232492	-0.0775034	S	-0.0516491	-0.0903286	-0.172305	-0.29122	0.0209808	-0.231762	-0.0709888	-0.00339814	AC	AC	NPC.like	-0.0806417
Alisertib	4786	438	1.8178	0.0232492	-0.0775034	S	-0.0516491	-0.0903286	-0.172305	-0.29122	0.0209808	-0.231762	-0.0709888	-0.00339814	AC	AC	OPC.like	0.00696699
Alisertib	31393	5544	8.93511	0.174852	0.207804	G2M	-0.0657908	-0.0153705	-0.0193878	-0.0273506	0.0312393	-0.0233692	-0.0405807	0.0416074	OPC	OPC	MES.like	-0.0075181
Alisertib	31393	5544	8.93511	0.174852	0.207804	G2M	-0.0657908	-0.0153705	-0.0193878	-0.0273506	0.0312393	-0.0233692	-0.0405807	0.0416074	OPC	OPC	AC.like	0.0135663
Alisertib	31393	5544	8.93511	0.174852	0.207804	G2M	-0.0657908	-0.0153705	-0.0193878	-0.0273506	0.0312393	-0.0233692	-0.0405807	0.0416074	OPC	OPC	NPC.like	-0.0502335
Alisertib	31393	5544	8.93511	0.174852	0.207804	G2M	-0.0657908	-0.0153705	-0.0193878	-0.0273506	0.0312393	-0.0233692	-0.0405807	0.0416074	OPC	OPC	OPC.like	0.0519725
Alisertib	23835	4924	4.60248	-0.157727	-0.25651	G1	0.0175894	0.0233379	-0.0280419	0.00652365	-0.0233353	-0.0107591	0.0204637	-0.0823533	NPC	NPC2	MES.like	0.00509203
Alisertib	23835	4924	4.60248	-0.157727	-0.25651	G1	0.0175894	0.0233379	-0.0280419	0.00652365	-0.0233353	-0.0107591	0.0204637	-0.0823533	NPC	NPC2	AC.like	-0.0410082
Alisertib	23835	4924	4.60248	-0.157727	-0.25651	G1	0.0175894	0.0233379	-0.0280419	0.00652365	-0.0233353	-0.0107591	0.0204637	-0.0823533	NPC	NPC2	NPC.like	0.0108108
Alisertib	23835	4924	4.60248	-0.157727	-0.25651	G1	0.0175894	0.0233379	-0.0280419	0.00652365	-0.0233353	-0.0107591	0.0204637	-0.0823533	NPC	NPC2	OPC.like	-0.0719881
Alisertib	25660	4939	1.95635	0.0552785	0.4291	G2M	-0.0118489	0.0170917	0.171659	0.0243951	0.109468	0.0980272	0.00262139	0.0637428	MES	MES1	MES.like	0.113878
Alisertib	25660	4939	1.95635	0.0552785	0.4291	G2M	-0.0118489	0.0170917	0.171659	0.0243951	0.109468	0.0980272	0.00262139	0.0637428	MES	MES1	AC.like	0.0917946
Alisertib	25660	4939	1.95635	0.0552785	0.4291	G2M	-0.0118489	0.0170917	0.171659	0.0243951	0.109468	0.0980272	0.00262139	0.0637428	MES	MES1	NPC.like	-0.00703143
Alisertib	25660	4939	1.95635	0.0552785	0.4291	G2M	-0.0118489	0.0170917	0.171659	0.0243951	0.109468	0.0980272	0.00262139	0.0637428	MES	MES1	OPC.like	0.074108
Alisertib	21661	3961	2.70532	-0.0868401	-0.297442	G1	-0.111556	-0.126441	-0.0276884	0.10167	-0.0239251	0.0369908	-0.118998	-0.0527831	MES	MES2	MES.like	0.052842
Alisertib	21661	3961	2.70532	-0.0868401	-0.297442	G1	-0.111556	-0.126441	-0.0276884	0.10167	-0.0239251	0.0369908	-0.118998	-0.0527831	MES	MES2	AC.like	-0.0415981
Alisertib	21661	3961	2.70532	-0.0868401	-0.297442	G1	-0.111556	-0.126441	-0.0276884	0.10167	-0.0239251	0.0369908	-0.118998	-0.0527831	MES	MES2	NPC.like	-0.128651
Alisertib	21661	3961	2.70532	-0.0868401	-0.297442	G1	-0.111556	-0.126441	-0.0276884	0.10167	-0.0239251	0.0369908	-0.118998	-0.0527831	MES	MES2	OPC.like	-0.042418
Alisertib	14872	3357	4.78752	-0.0258058	-0.181992	G1	-0.0204939	-0.0746442	0.0855074	0.0139198	0.0448817	0.0497136	-0.047569	-0.00419414	MES	MES1	MES.like	0.0655647
Alisertib	14872	3357	4.78752	-0.0258058	-0.181992	G1	-0.0204939	-0.0746442	0.0855074	0.0139198	0.0448817	0.0497136	-0.047569	-0.00419414	MES	MES1	AC.like	0.0272087
Alisertib	14872	3357	4.78752	-0.0258058	-0.181992	G1	-0.0204939	-0.0746442	0.0855074	0.0139198	0.0448817	0.0497136	-0.047569	-0.00419414	MES	MES1	NPC.like	-0.0572219
Alisertib	14872	3357	4.78752	-0.0258058	-0.181992	G1	-0.0204939	-0.0746442	0.0855074	0.0139198	0.0448817	0.0497136	-0.047569	-0.00419414	MES	MES1	OPC.like	0.00617099
Alisertib	22896	4352	2.1008	-0.154959	-0.238991	G1	0.00697371	0.0151856	0.102705	-0.134408	0.0727345	-0.0158517	0.0110797	-0.0102192	MES	MES1	MES.like	-5.21595e-07
Alisertib	22896	4352	2.1008	-0.154959	-0.238991	G1	0.00697371	0.0151856	0.102705	-0.134408	0.0727345	-0.0158517	0.0110797	-0.0102192	MES	MES1	AC.like	0.0550616
Alisertib	22896	4352	2.1008	-0.154959	-0.238991	G1	0.00697371	0.0151856	0.102705	-0.134408	0.0727345	-0.0158517	0.0110797	-0.0102192	MES	MES1	NPC.like	0.00142685
Alisertib	22896	4352	2.1008	-0.154959	-0.238991	G1	0.00697371	0.0151856	0.102705	-0.134408	0.0727345	-0.0158517	0.0110797	-0.0102192	MES	MES1	OPC.like	0.000145938
Alisertib	16029	3574	2.29584	0.236069	-0.198545	S	-0.0362673	-0.075765	0.049221	-0.110978	0.0303914	-0.0308787	-0.0560162	-0.0874326	MES	MES1	MES.like	-0.0150276
Alisertib	16029	3574	2.29584	0.236069	-0.198545	S	-0.0362673	-0.075765	0.049221	-0.110978	0.0303914	-0.0308787	-0.0560162	-0.0874326	MES	MES1	AC.like	0.0127185
Alisertib	16029	3574	2.29584	0.236069	-0.198545	S	-0.0362673	-0.075765	0.049221	-0.110978	0.0303914	-0.0308787	-0.0560162	-0.0874326	MES	MES1	NPC.like	-0.065669
Alisertib	16029	3574	2.29584	0.236069	-0.198545	S	-0.0362673	-0.075765	0.049221	-0.110978	0.0303914	-0.0308787	-0.0560162	-0.0874326	MES	MES1	OPC.like	-0.0770675
Alisertib	26378	5772	5.1179	0.302173	-0.00902453	S	-0.111327	-0.0559471	0.123334	0.0835578	0.121149	0.103446	-0.0836369	0.0113403	MES	MES1	MES.like	0.119297
Alisertib	26378	5772	5.1179	0.302173	-0.00902453	S	-0.111327	-0.0559471	0.123334	0.0835578	0.121149	0.103446	-0.0836369	0.0113403	MES	MES1	AC.like	0.103476
Alisertib	26378	5772	5.1179	0.302173	-0.00902453	S	-0.111327	-0.0559471	0.123334	0.0835578	0.121149	0.103446	-0.0836369	0.0113403	MES	MES1	NPC.like	-0.0932897
Alisertib	26378	5772	5.1179	0.302173	-0.00902453	S	-0.111327	-0.0559471	0.123334	0.0835578	0.121149	0.103446	-0.0836369	0.0113403	MES	MES1	OPC.like	0.0217055
Alisertib	25795	4788	3.07812	0.235733	0.012022	S	-0.0379971	-0.0603717	0.0588633	-0.0715448	0.0946915	-0.00634072	-0.0491844	-0.067591	AC	AC	MES.like	0.00951041
Alisertib	25795	4788	3.07812	0.235733	0.012022	S	-0.0379971	-0.0603717	0.0588633	-0.0715448	0.0946915	-0.00634072	-0.0491844	-0.067591	AC	AC	AC.like	0.0770186
Alisertib	25795	4788	3.07812	0.235733	0.012022	S	-0.0379971	-0.0603717	0.0588633	-0.0715448	0.0946915	-0.00634072	-0.0491844	-0.067591	AC	AC	NPC.like	-0.0588372
Alisertib	25795	4788	3.07812	0.235733	0.012022	S	-0.0379971	-0.0603717	0.0588633	-0.0715448	0.0946915	-0.00634072	-0.0491844	-0.067591	AC	AC	OPC.like	-0.0572259
Alisertib	22366	5038	5.75874	0.192109	0.102659	S	0.00959567	0.0488531	0.0378088	0.0888791	0.042205	0.0633439	0.0292244	0.00648699	MES	MES2	MES.like	0.0791951
Alisertib	22366	5038	5.75874	0.192109	0.102659	S	0.00959567	0.0488531	0.0378088	0.0888791	0.042205	0.0633439	0.0292244	0.00648699	MES	MES2	AC.like	0.0245321
Alisertib	22366	5038	5.75874	0.192109	0.102659	S	0.00959567	0.0488531	0.0378088	0.0888791	0.042205	0.0633439	0.0292244	0.00648699	MES	MES2	NPC.like	0.0195715
Alisertib	22366	5038	5.75874	0.192109	0.102659	S	0.00959567	0.0488531	0.0378088	0.0888791	0.042205	0.0633439	0.0292244	0.00648699	MES	MES2	OPC.like	0.0168521
Alisertib	41667	5883	2.24398	0.0862134	-0.153992	S	0.0332845	-0.00810962	0.181244	-0.0460954	0.0371303	0.0675742	0.0125874	-0.00623223	MES	MES1	MES.like	0.0834253
Alisertib	41667	5883	2.24398	0.0862134	-0.153992	S	0.0332845	-0.00810962	0.181244	-0.0460954	0.0371303	0.0675742	0.0125874	-0.00623223	MES	MES1	AC.like	0.0194573
Alisertib	41667	5883	2.24398	0.0862134	-0.153992	S	0.0332845	-0.00810962	0.181244	-0.0460954	0.0371303	0.0675742	0.0125874	-0.00623223	MES	MES1	NPC.like	0.00293462
Alisertib	41667	5883	2.24398	0.0862134	-0.153992	S	0.0332845	-0.00810962	0.181244	-0.0460954	0.0371303	0.0675742	0.0125874	-0.00623223	MES	MES1	OPC.like	0.0041329
Alisertib	21812	4665	5.4282	0.23038	-0.126651	S	0.0294056	-0.0499692	0.03732	-0.0686092	0.0868202	-0.0156446	-0.0102818	0.0285798	AC	AC	MES.like	0.00020652
Alisertib	21812	4665	5.4282	0.23038	-0.126651	S	0.0294056	-0.0499692	0.03732	-0.0686092	0.0868202	-0.0156446	-0.0102818	0.0285798	AC	AC	AC.like	0.0691473
Alisertib	21812	4665	5.4282	0.23038	-0.126651	S	0.0294056	-0.0499692	0.03732	-0.0686092	0.0868202	-0.0156446	-0.0102818	0.0285798	AC	AC	NPC.like	-0.0199346
Alisertib	21812	4665	5.4282	0.23038	-0.126651	S	0.0294056	-0.0499692	0.03732	-0.0686092	0.0868202	-0.0156446	-0.0102818	0.0285798	AC	AC	OPC.like	0.038945
Alisertib	34134	5484	2.46675	-0.144237	-0.193588	G1	-0.159302	-0.0884842	-0.20029	-0.0915002	-0.0851949	-0.145895	-0.123893	-0.0834824	OPC	OPC	MES.like	-0.130044
Alisertib	34134	5484	2.46675	-0.144237	-0.193588	G1	-0.159302	-0.0884842	-0.20029	-0.0915002	-0.0851949	-0.145895	-0.123893	-0.0834824	OPC	OPC	AC.like	-0.102868
Alisertib	34134	5484	2.46675	-0.144237	-0.193588	G1	-0.159302	-0.0884842	-0.20029	-0.0915002	-0.0851949	-0.145895	-0.123893	-0.0834824	OPC	OPC	NPC.like	-0.133546
Alisertib	34134	5484	2.46675	-0.144237	-0.193588	G1	-0.159302	-0.0884842	-0.20029	-0.0915002	-0.0851949	-0.145895	-0.123893	-0.0834824	OPC	OPC	OPC.like	-0.0731172
Alisertib	30329	5887	6.68667	-0.0675961	-0.149802	G1	-0.00903857	0.0160732	-0.0296124	-0.071203	-0.0612177	-0.0504077	0.00351732	-0.066345	NPC	NPC2	MES.like	-0.0345566
Alisertib	30329	5887	6.68667	-0.0675961	-0.149802	G1	-0.00903857	0.0160732	-0.0296124	-0.071203	-0.0612177	-0.0504077	0.00351732	-0.066345	NPC	NPC2	AC.like	-0.0788906
Alisertib	30329	5887	6.68667	-0.0675961	-0.149802	G1	-0.00903857	0.0160732	-0.0296124	-0.071203	-0.0612177	-0.0504077	0.00351732	-0.066345	NPC	NPC2	NPC.like	-0.0061355
Alisertib	30329	5887	6.68667	-0.0675961	-0.149802	G1	-0.00903857	0.0160732	-0.0296124	-0.071203	-0.0612177	-0.0504077	0.00351732	-0.066345	NPC	NPC2	OPC.like	-0.0559798
Alisertib	26415	5087	5.42495	0.22425	0.158658	S	-0.107601	0.0483031	0.0901932	0.0463663	0.0297193	0.0682797	-0.0296492	0.0108972	MES	MES1	MES.like	0.0841309
Alisertib	26415	5087	5.42495	0.22425	0.158658	S	-0.107601	0.0483031	0.0901932	0.0463663	0.0297193	0.0682797	-0.0296492	0.0108972	MES	MES1	AC.like	0.0120463
Alisertib	26415	5087	5.42495	0.22425	0.158658	S	-0.107601	0.0483031	0.0901932	0.0463663	0.0297193	0.0682797	-0.0296492	0.0108972	MES	MES1	NPC.like	-0.039302
Alisertib	26415	5087	5.42495	0.22425	0.158658	S	-0.107601	0.0483031	0.0901932	0.0463663	0.0297193	0.0682797	-0.0296492	0.0108972	MES	MES1	OPC.like	0.0212624
Alisertib	16014	3911	2.02947	-0.0802645	-0.284241	G1	-0.0126151	-0.0281077	0.0163073	-0.147702	0.00661047	-0.0656973	-0.0203614	-0.0118836	MES	MES1	MES.like	-0.0498462
Alisertib	16014	3911	2.02947	-0.0802645	-0.284241	G1	-0.0126151	-0.0281077	0.0163073	-0.147702	0.00661047	-0.0656973	-0.0203614	-0.0118836	MES	MES1	AC.like	-0.0110625
Alisertib	16014	3911	2.02947	-0.0802645	-0.284241	G1	-0.0126151	-0.0281077	0.0163073	-0.147702	0.00661047	-0.0656973	-0.0203614	-0.0118836	MES	MES1	NPC.like	-0.0300143
Alisertib	16014	3911	2.02947	-0.0802645	-0.284241	G1	-0.0126151	-0.0281077	0.0163073	-0.147702	0.00661047	-0.0656973	-0.0203614	-0.0118836	MES	MES1	OPC.like	-0.00151844
Alisertib	30406	5438	3.87095	0.135775	0.300769	G2M	-0.064516	-0.0344972	-0.00120284	0.0223602	-0.0177918	0.0105787	-0.0495066	-0.0341439	MES	MES2	MES.like	0.0264298
Alisertib	30406	5438	3.87095	0.135775	0.300769	G2M	-0.064516	-0.0344972	-0.00120284	0.0223602	-0.0177918	0.0105787	-0.0495066	-0.0341439	MES	MES2	AC.like	-0.0354648
Alisertib	30406	5438	3.87095	0.135775	0.300769	G2M	-0.064516	-0.0344972	-0.00120284	0.0223602	-0.0177918	0.0105787	-0.0495066	-0.0341439	MES	MES2	NPC.like	-0.0591594
Alisertib	30406	5438	3.87095	0.135775	0.300769	G2M	-0.064516	-0.0344972	-0.00120284	0.0223602	-0.0177918	0.0105787	-0.0495066	-0.0341439	MES	MES2	OPC.like	-0.0237788
Alisertib	19065	4457	5.88513	-0.0710142	-0.137848	G1	-0.00551751	0.0166773	0.0822318	0.0586592	0.0137974	0.0704455	0.00557987	0.000535296	MES	MES1	MES.like	0.0862967
Alisertib	19065	4457	5.88513	-0.0710142	-0.137848	G1	-0.00551751	0.0166773	0.0822318	0.0586592	0.0137974	0.0704455	0.00557987	0.000535296	MES	MES1	AC.like	-0.00387551
Alisertib	19065	4457	5.88513	-0.0710142	-0.137848	G1	-0.00551751	0.0166773	0.0822318	0.0586592	0.0137974	0.0704455	0.00557987	0.000535296	MES	MES1	NPC.like	-0.00407295
Alisertib	19065	4457	5.88513	-0.0710142	-0.137848	G1	-0.00551751	0.0166773	0.0822318	0.0586592	0.0137974	0.0704455	0.00557987	0.000535296	MES	MES1	OPC.like	0.0109004
Alisertib	26460	4597	6.34921	-0.150879	-0.279082	G1	-0.0448875	0.0322631	-0.106079	-0.142854	-0.00258097	-0.124467	-0.00631224	-0.0123624	NPC	NPC2	MES.like	-0.108616
Alisertib	26460	4597	6.34921	-0.150879	-0.279082	G1	-0.0448875	0.0322631	-0.106079	-0.142854	-0.00258097	-0.124467	-0.00631224	-0.0123624	NPC	NPC2	AC.like	-0.0202539
Alisertib	26460	4597	6.34921	-0.150879	-0.279082	G1	-0.0448875	0.0322631	-0.106079	-0.142854	-0.00258097	-0.124467	-0.00631224	-0.0123624	NPC	NPC2	NPC.like	-0.0159651
Alisertib	26460	4597	6.34921	-0.150879	-0.279082	G1	-0.0448875	0.0322631	-0.106079	-0.142854	-0.00258097	-0.124467	-0.00631224	-0.0123624	NPC	NPC2	OPC.like	-0.00199723
Alisertib	40248	5650	2.19141	0.172736	0.0418171	S	-0.0228155	-0.0840064	0.237236	0.0846875	0.113369	0.160962	-0.053411	-0.00945491	MES	MES1	MES.like	0.176813
Alisertib	40248	5650	2.19141	0.172736	0.0418171	S	-0.0228155	-0.0840064	0.237236	0.0846875	0.113369	0.160962	-0.053411	-0.00945491	MES	MES1	AC.like	0.0956957
Alisertib	40248	5650	2.19141	0.172736	0.0418171	S	-0.0228155	-0.0840064	0.237236	0.0846875	0.113369	0.160962	-0.053411	-0.00945491	MES	MES1	NPC.like	-0.0630638
Alisertib	40248	5650	2.19141	0.172736	0.0418171	S	-0.0228155	-0.0840064	0.237236	0.0846875	0.113369	0.160962	-0.053411	-0.00945491	MES	MES1	OPC.like	0.000910222
Alisertib	24282	5358	6.5563	-0.194908	-0.282674	G1	0.0232011	0.0814708	-0.0674239	-0.0383121	-0.0297822	-0.052868	0.0523359	-0.0573807	NPC	NPC2	MES.like	-0.0370169
Alisertib	24282	5358	6.5563	-0.194908	-0.282674	G1	0.0232011	0.0814708	-0.0674239	-0.0383121	-0.0297822	-0.052868	0.0523359	-0.0573807	NPC	NPC2	AC.like	-0.0474552
Alisertib	24282	5358	6.5563	-0.194908	-0.282674	G1	0.0232011	0.0814708	-0.0674239	-0.0383121	-0.0297822	-0.052868	0.0523359	-0.0573807	NPC	NPC2	NPC.like	0.0426831
Alisertib	24282	5358	6.5563	-0.194908	-0.282674	G1	0.0232011	0.0814708	-0.0674239	-0.0383121	-0.0297822	-0.052868	0.0523359	-0.0573807	NPC	NPC2	OPC.like	-0.0470156
Alisertib	32207	4625	5.42739	0.0106959	0.586333	G2M	-0.0216547	-0.0950804	0.126049	0.0950674	0.035104	0.110558	-0.0583675	-0.0377473	MES	MES1	MES.like	0.12641
Alisertib	32207	4625	5.42739	0.0106959	0.586333	G2M	-0.0216547	-0.0950804	0.126049	0.0950674	0.035104	0.110558	-0.0583675	-0.0377473	MES	MES1	AC.like	0.0174311
Alisertib	32207	4625	5.42739	0.0106959	0.586333	G2M	-0.0216547	-0.0950804	0.126049	0.0950674	0.035104	0.110558	-0.0583675	-0.0377473	MES	MES1	NPC.like	-0.0680204
Alisertib	32207	4625	5.42739	0.0106959	0.586333	G2M	-0.0216547	-0.0950804	0.126049	0.0950674	0.035104	0.110558	-0.0583675	-0.0377473	MES	MES1	OPC.like	-0.0273821
Alisertib	29871	5260	3.09665	0.256243	-0.125823	S	-0.0158913	-0.0899	0.0813415	-0.108599	0.0228653	-0.0136288	-0.0528957	0.00210054	MES	MES1	MES.like	0.00222235
Alisertib	29871	5260	3.09665	0.256243	-0.125823	S	-0.0158913	-0.0899	0.0813415	-0.108599	0.0228653	-0.0136288	-0.0528957	0.00210054	MES	MES1	AC.like	0.00519239
Alisertib	29871	5260	3.09665	0.256243	-0.125823	S	-0.0158913	-0.0899	0.0813415	-0.108599	0.0228653	-0.0136288	-0.0528957	0.00210054	MES	MES1	NPC.like	-0.0625485
Alisertib	29871	5260	3.09665	0.256243	-0.125823	S	-0.0158913	-0.0899	0.0813415	-0.108599	0.0228653	-0.0136288	-0.0528957	0.00210054	MES	MES1	OPC.like	0.0124657
Alisertib	37395	5844	3.13678	0.137054	-0.115439	S	-0.0282121	0.0194652	0.040868	-0.0139052	0.0483565	0.0134814	-0.00437345	0.0156386	AC	AC	MES.like	0.0293325
Alisertib	37395	5844	3.13678	0.137054	-0.115439	S	-0.0282121	0.0194652	0.040868	-0.0139052	0.0483565	0.0134814	-0.00437345	0.0156386	AC	AC	AC.like	0.0306835
Alisertib	37395	5844	3.13678	0.137054	-0.115439	S	-0.0282121	0.0194652	0.040868	-0.0139052	0.0483565	0.0134814	-0.00437345	0.0156386	AC	AC	NPC.like	-0.0140263
Alisertib	37395	5844	3.13678	0.137054	-0.115439	S	-0.0282121	0.0194652	0.040868	-0.0139052	0.0483565	0.0134814	-0.00437345	0.0156386	AC	AC	OPC.like	0.0260037
Alisertib	15405	4171	3.90133	0.0647149	0.289501	G2M	0.0261294	0.0412479	0.145808	0.000348086	-0.0154688	0.0730779	0.0336887	0.0276827	MES	MES1	MES.like	0.088929
Alisertib	15405	4171	3.90133	0.0647149	0.289501	G2M	0.0261294	0.0412479	0.145808	0.000348086	-0.0154688	0.0730779	0.0336887	0.0276827	MES	MES1	AC.like	-0.0331418
Alisertib	15405	4171	3.90133	0.0647149	0.289501	G2M	0.0261294	0.0412479	0.145808	0.000348086	-0.0154688	0.0730779	0.0336887	0.0276827	MES	MES1	NPC.like	0.0240358
Alisertib	15405	4171	3.90133	0.0647149	0.289501	G2M	0.0261294	0.0412479	0.145808	0.000348086	-0.0154688	0.0730779	0.0336887	0.0276827	MES	MES1	OPC.like	0.0380479
Alisertib	10714	2226	3.36009	-0.141897	-0.0260014	G1	-0.0771857	-0.0515784	-0.0903445	-0.0730953	0.00203837	-0.0817199	-0.064382	-0.0385988	AC	AC	MES.like	-0.0658688
Alisertib	10714	2226	3.36009	-0.141897	-0.0260014	G1	-0.0771857	-0.0515784	-0.0903445	-0.0730953	0.00203837	-0.0817199	-0.064382	-0.0385988	AC	AC	AC.like	-0.0156346
Alisertib	10714	2226	3.36009	-0.141897	-0.0260014	G1	-0.0771857	-0.0515784	-0.0903445	-0.0730953	0.00203837	-0.0817199	-0.064382	-0.0385988	AC	AC	NPC.like	-0.0740349
Alisertib	10714	2226	3.36009	-0.141897	-0.0260014	G1	-0.0771857	-0.0515784	-0.0903445	-0.0730953	0.00203837	-0.0817199	-0.064382	-0.0385988	AC	AC	OPC.like	-0.0282337
Alisertib	12863	3587	6.21939	-0.0840053	-0.102542	G1	-0.00565431	-0.0284899	0.0158817	-0.0847348	0.0460177	-0.0344265	-0.0170721	0.0314744	AC	AC	MES.like	-0.0185754
Alisertib	12863	3587	6.21939	-0.0840053	-0.102542	G1	-0.00565431	-0.0284899	0.0158817	-0.0847348	0.0460177	-0.0344265	-0.0170721	0.0314744	AC	AC	AC.like	0.0283448
Alisertib	12863	3587	6.21939	-0.0840053	-0.102542	G1	-0.00565431	-0.0284899	0.0158817	-0.0847348	0.0460177	-0.0344265	-0.0170721	0.0314744	AC	AC	NPC.like	-0.0267249
Alisertib	12863	3587	6.21939	-0.0840053	-0.102542	G1	-0.00565431	-0.0284899	0.0158817	-0.0847348	0.0460177	-0.0344265	-0.0170721	0.0314744	AC	AC	OPC.like	0.0418395
Alisertib	27004	5411	4.83262	-0.173429	-0.221468	G1	-0.0438526	0.0331374	-0.0259077	-0.135433	-0.036928	-0.0806706	-0.00535763	-0.0593346	NPC	NPC2	MES.like	-0.0648195
Alisertib	27004	5411	4.83262	-0.173429	-0.221468	G1	-0.0438526	0.0331374	-0.0259077	-0.135433	-0.036928	-0.0806706	-0.00535763	-0.0593346	NPC	NPC2	AC.like	-0.054601
Alisertib	27004	5411	4.83262	-0.173429	-0.221468	G1	-0.0438526	0.0331374	-0.0259077	-0.135433	-0.036928	-0.0806706	-0.00535763	-0.0593346	NPC	NPC2	NPC.like	-0.0150105
Alisertib	27004	5411	4.83262	-0.173429	-0.221468	G1	-0.0438526	0.0331374	-0.0259077	-0.135433	-0.036928	-0.0806706	-0.00535763	-0.0593346	NPC	NPC2	OPC.like	-0.0489694
Alisertib	24305	4821	5.44332	-0.0234171	0.500235	G2M	-0.0758802	0.0252373	0.0883039	-0.108465	0.033618	-0.0100808	-0.0253214	-0.0129006	MES	MES1	MES.like	0.00577034
Alisertib	24305	4821	5.44332	-0.0234171	0.500235	G2M	-0.0758802	0.0252373	0.0883039	-0.108465	0.033618	-0.0100808	-0.0253214	-0.0129006	MES	MES1	AC.like	0.015945
Alisertib	24305	4821	5.44332	-0.0234171	0.500235	G2M	-0.0758802	0.0252373	0.0883039	-0.108465	0.033618	-0.0100808	-0.0253214	-0.0129006	MES	MES1	NPC.like	-0.0349743
Alisertib	24305	4821	5.44332	-0.0234171	0.500235	G2M	-0.0758802	0.0252373	0.0883039	-0.108465	0.033618	-0.0100808	-0.0253214	-0.0129006	MES	MES1	OPC.like	-0.0025355
Alisertib	34135	5470	2.63073	-0.0101024	0.172735	G2M	-0.126285	-0.0618292	0.060344	0.0973286	-0.0553242	0.0788363	-0.0940572	-0.0919946	MES	MES2	MES.like	0.0946874
Alisertib	34135	5470	2.63073	-0.0101024	0.172735	G2M	-0.126285	-0.0618292	0.060344	0.0973286	-0.0553242	0.0788363	-0.0940572	-0.0919946	MES	MES2	AC.like	-0.0729972
Alisertib	34135	5470	2.63073	-0.0101024	0.172735	G2M	-0.126285	-0.0618292	0.060344	0.0973286	-0.0553242	0.0788363	-0.0940572	-0.0919946	MES	MES2	NPC.like	-0.10371
Alisertib	34135	5470	2.63073	-0.0101024	0.172735	G2M	-0.126285	-0.0618292	0.060344	0.0973286	-0.0553242	0.0788363	-0.0940572	-0.0919946	MES	MES2	OPC.like	-0.0816294
Alisertib	22355	4958	4.79087	0.152441	-0.0960058	S	-0.0552108	0.0190821	0.0236908	0.00646276	0.0304072	0.0150768	-0.0180644	-0.0306358	AC	AC	MES.like	0.0309279
Alisertib	22355	4958	4.79087	0.152441	-0.0960058	S	-0.0552108	0.0190821	0.0236908	0.00646276	0.0304072	0.0150768	-0.0180644	-0.0306358	AC	AC	AC.like	0.0127342
Alisertib	22355	4958	4.79087	0.152441	-0.0960058	S	-0.0552108	0.0190821	0.0236908	0.00646276	0.0304072	0.0150768	-0.0180644	-0.0306358	AC	AC	NPC.like	-0.0277172
Alisertib	22355	4958	4.79087	0.152441	-0.0960058	S	-0.0552108	0.0190821	0.0236908	0.00646276	0.0304072	0.0150768	-0.0180644	-0.0306358	AC	AC	OPC.like	-0.0202706
Alisertib	33739	5580	6.83186	0.187466	0.019759	S	0.00717693	-0.0179944	-0.0109831	0.0114414	-0.0914045	0.000229131	-0.00540874	0.0221831	OPC	OPC	MES.like	0.0160803
Alisertib	33739	5580	6.83186	0.187466	0.019759	S	0.00717693	-0.0179944	-0.0109831	0.0114414	-0.0914045	0.000229131	-0.00540874	0.0221831	OPC	OPC	AC.like	-0.109077
Alisertib	33739	5580	6.83186	0.187466	0.019759	S	0.00717693	-0.0179944	-0.0109831	0.0114414	-0.0914045	0.000229131	-0.00540874	0.0221831	OPC	OPC	NPC.like	-0.0150616
Alisertib	33739	5580	6.83186	0.187466	0.019759	S	0.00717693	-0.0179944	-0.0109831	0.0114414	-0.0914045	0.000229131	-0.00540874	0.0221831	OPC	OPC	OPC.like	0.0325482
Alisertib	25221	5208	9.15507	0.161552	-0.177159	S	0.0323656	0.0263582	0.0435879	-0.0720973	0.0245355	-0.0142547	0.0293619	0.013659	MES	MES1	MES.like	0.00159642
Alisertib	25221	5208	9.15507	0.161552	-0.177159	S	0.0323656	0.0263582	0.0435879	-0.0720973	0.0245355	-0.0142547	0.0293619	0.013659	MES	MES1	AC.like	0.00686257
Alisertib	25221	5208	9.15507	0.161552	-0.177159	S	0.0323656	0.0263582	0.0435879	-0.0720973	0.0245355	-0.0142547	0.0293619	0.013659	MES	MES1	NPC.like	0.019709
Alisertib	25221	5208	9.15507	0.161552	-0.177159	S	0.0323656	0.0263582	0.0435879	-0.0720973	0.0245355	-0.0142547	0.0293619	0.013659	MES	MES1	OPC.like	0.0240241
Alisertib	28426	5135	4.05615	-0.205695	-0.291913	G1	-0.0686388	-0.00332274	0.0797273	0.0615448	0.0648293	0.0706361	-0.0359808	0.00644635	MES	MES1	MES.like	0.0864872
Alisertib	28426	5135	4.05615	-0.205695	-0.291913	G1	-0.0686388	-0.00332274	0.0797273	0.0615448	0.0648293	0.0706361	-0.0359808	0.00644635	MES	MES1	AC.like	0.0471564
Alisertib	28426	5135	4.05615	-0.205695	-0.291913	G1	-0.0686388	-0.00332274	0.0797273	0.0615448	0.0648293	0.0706361	-0.0359808	0.00644635	MES	MES1	NPC.like	-0.0456336
Alisertib	28426	5135	4.05615	-0.205695	-0.291913	G1	-0.0686388	-0.00332274	0.0797273	0.0615448	0.0648293	0.0706361	-0.0359808	0.00644635	MES	MES1	OPC.like	0.0168115
Alisertib	35735	5879	4.27312	-0.188948	-0.294076	G1	-0.0154879	0.0708881	0.129787	-0.0893744	0.000276143	0.0202063	0.0277001	0.0311572	MES	MES1	MES.like	0.0360575
Alisertib	35735	5879	4.27312	-0.188948	-0.294076	G1	-0.0154879	0.0708881	0.129787	-0.0893744	0.000276143	0.0202063	0.0277001	0.0311572	MES	MES1	AC.like	-0.0173968
Alisertib	35735	5879	4.27312	-0.188948	-0.294076	G1	-0.0154879	0.0708881	0.129787	-0.0893744	0.000276143	0.0202063	0.0277001	0.0311572	MES	MES1	NPC.like	0.0180473
Alisertib	35735	5879	4.27312	-0.188948	-0.294076	G1	-0.0154879	0.0708881	0.129787	-0.0893744	0.000276143	0.0202063	0.0277001	0.0311572	MES	MES1	OPC.like	0.0415223
Alisertib	31675	5416	4.35675	0.0345479	-0.157754	S	-0.047904	-0.0783178	-0.0657972	-0.118411	-0.0538236	-0.0921041	-0.0631109	-0.0547697	NPC	NPC1	MES.like	-0.0762529
Alisertib	31675	5416	4.35675	0.0345479	-0.157754	S	-0.047904	-0.0783178	-0.0657972	-0.118411	-0.0538236	-0.0921041	-0.0631109	-0.0547697	NPC	NPC1	AC.like	-0.0714966
Alisertib	31675	5416	4.35675	0.0345479	-0.157754	S	-0.047904	-0.0783178	-0.0657972	-0.118411	-0.0538236	-0.0921041	-0.0631109	-0.0547697	NPC	NPC1	NPC.like	-0.0727637
Alisertib	31675	5416	4.35675	0.0345479	-0.157754	S	-0.047904	-0.0783178	-0.0657972	-0.118411	-0.0538236	-0.0921041	-0.0631109	-0.0547697	NPC	NPC1	OPC.like	-0.0444046
Alisertib	8652	2625	3.28248	-0.0971939	-0.232359	G1	-0.0320553	-0.0361946	0.0848877	-0.152737	0.0643461	-0.0339246	-0.0341249	0.00316419	MES	MES1	MES.like	-0.0180735
Alisertib	8652	2625	3.28248	-0.0971939	-0.232359	G1	-0.0320553	-0.0361946	0.0848877	-0.152737	0.0643461	-0.0339246	-0.0341249	0.00316419	MES	MES1	AC.like	0.0466731
Alisertib	8652	2625	3.28248	-0.0971939	-0.232359	G1	-0.0320553	-0.0361946	0.0848877	-0.152737	0.0643461	-0.0339246	-0.0341249	0.00316419	MES	MES1	NPC.like	-0.0437778
Alisertib	8652	2625	3.28248	-0.0971939	-0.232359	G1	-0.0320553	-0.0361946	0.0848877	-0.152737	0.0643461	-0.0339246	-0.0341249	0.00316419	MES	MES1	OPC.like	0.0135293
Alisertib	30539	5409	3.87374	-0.0545889	0.344771	G2M	-0.0491639	-0.0256299	0.144885	0.0409205	0.0289417	0.0929029	-0.0373969	0.0694011	MES	MES1	MES.like	0.108754
Alisertib	30539	5409	3.87374	-0.0545889	0.344771	G2M	-0.0491639	-0.0256299	0.144885	0.0409205	0.0289417	0.0929029	-0.0373969	0.0694011	MES	MES1	AC.like	0.0112687
Alisertib	30539	5409	3.87374	-0.0545889	0.344771	G2M	-0.0491639	-0.0256299	0.144885	0.0409205	0.0289417	0.0929029	-0.0373969	0.0694011	MES	MES1	NPC.like	-0.0470497
Alisertib	30539	5409	3.87374	-0.0545889	0.344771	G2M	-0.0491639	-0.0256299	0.144885	0.0409205	0.0289417	0.0929029	-0.0373969	0.0694011	MES	MES1	OPC.like	0.0797662
Alisertib	23539	5257	4.97047	0.0167883	-0.236846	S	0.0391599	0.04517	0.0267384	-0.106404	0.0387593	-0.0398329	0.0421649	0.0214614	NPC	NPC2	MES.like	-0.0239818
Alisertib	23539	5257	4.97047	0.0167883	-0.236846	S	0.0391599	0.04517	0.0267384	-0.106404	0.0387593	-0.0398329	0.0421649	0.0214614	NPC	NPC2	AC.like	0.0210863
Alisertib	23539	5257	4.97047	0.0167883	-0.236846	S	0.0391599	0.04517	0.0267384	-0.106404	0.0387593	-0.0398329	0.0421649	0.0214614	NPC	NPC2	NPC.like	0.0325121
Alisertib	23539	5257	4.97047	0.0167883	-0.236846	S	0.0391599	0.04517	0.0267384	-0.106404	0.0387593	-0.0398329	0.0421649	0.0214614	NPC	NPC2	OPC.like	0.0318265
Alisertib	29047	5591	4.9747	-0.0131357	-0.0544737	G1	-0.0146393	-0.0326898	0.0886155	0.0191956	-0.00138192	0.0539056	-0.0236646	0.0305099	MES	MES1	MES.like	0.0697567
Alisertib	29047	5591	4.9747	-0.0131357	-0.0544737	G1	-0.0146393	-0.0326898	0.0886155	0.0191956	-0.00138192	0.0539056	-0.0236646	0.0305099	MES	MES1	AC.like	-0.0190549
Alisertib	29047	5591	4.9747	-0.0131357	-0.0544737	G1	-0.0146393	-0.0326898	0.0886155	0.0191956	-0.00138192	0.0539056	-0.0236646	0.0305099	MES	MES1	NPC.like	-0.0333174
Alisertib	29047	5591	4.9747	-0.0131357	-0.0544737	G1	-0.0146393	-0.0326898	0.0886155	0.0191956	-0.00138192	0.0539056	-0.0236646	0.0305099	MES	MES1	OPC.like	0.040875
Alisertib	22618	4759	5.48678	-0.145226	-0.240619	G1	-0.053486	0.0515613	0.0257154	-0.0389102	-0.0151624	-0.00659737	-0.000962318	-0.0545704	NPC	NPC2	MES.like	0.00925377
Alisertib	22618	4759	5.48678	-0.145226	-0.240619	G1	-0.053486	0.0515613	0.0257154	-0.0389102	-0.0151624	-0.00659737	-0.000962318	-0.0545704	NPC	NPC2	AC.like	-0.0328354
Alisertib	22618	4759	5.48678	-0.145226	-0.240619	G1	-0.053486	0.0515613	0.0257154	-0.0389102	-0.0151624	-0.00659737	-0.000962318	-0.0545704	NPC	NPC2	NPC.like	-0.0106151
Alisertib	22618	4759	5.48678	-0.145226	-0.240619	G1	-0.053486	0.0515613	0.0257154	-0.0389102	-0.0151624	-0.00659737	-0.000962318	-0.0545704	NPC	NPC2	OPC.like	-0.0442053
Alisertib	12874	3644	3.0915	-0.133052	-0.250181	G1	0.0301124	0.0722887	0.0446795	-0.172541	0.0773175	-0.063931	0.0512005	-0.00940336	AC	AC	MES.like	-0.0480798
Alisertib	12874	3644	3.0915	-0.133052	-0.250181	G1	0.0301124	0.0722887	0.0446795	-0.172541	0.0773175	-0.063931	0.0512005	-0.00940336	AC	AC	AC.like	0.0596446
Alisertib	12874	3644	3.0915	-0.133052	-0.250181	G1	0.0301124	0.0722887	0.0446795	-0.172541	0.0773175	-0.063931	0.0512005	-0.00940336	AC	AC	NPC.like	0.0415477
Alisertib	12874	3644	3.0915	-0.133052	-0.250181	G1	0.0301124	0.0722887	0.0446795	-0.172541	0.0773175	-0.063931	0.0512005	-0.00940336	AC	AC	OPC.like	0.000961769
Alisertib	29619	5254	3.36608	0.220041	-0.094362	S	-0.0107228	-0.0592461	0.032814	-0.0764607	0.0130926	-0.0218233	-0.0349844	-0.0263326	MES	MES1	MES.like	-0.0059722
Alisertib	29619	5254	3.36608	0.220041	-0.094362	S	-0.0107228	-0.0592461	0.032814	-0.0764607	0.0130926	-0.0218233	-0.0349844	-0.0263326	MES	MES1	AC.like	-0.0045804
Alisertib	29619	5254	3.36608	0.220041	-0.094362	S	-0.0107228	-0.0592461	0.032814	-0.0764607	0.0130926	-0.0218233	-0.0349844	-0.0263326	MES	MES1	NPC.like	-0.0446373
Alisertib	29619	5254	3.36608	0.220041	-0.094362	S	-0.0107228	-0.0592461	0.032814	-0.0764607	0.0130926	-0.0218233	-0.0349844	-0.0263326	MES	MES1	OPC.like	-0.0159675
Alisertib	16972	4340	5.64459	-0.127385	-0.280636	G1	-0.0715205	-0.0284339	0.125989	-0.0883965	0.0544934	0.0187962	-0.0499772	-0.0462684	MES	MES1	MES.like	0.0346474
Alisertib	16972	4340	5.64459	-0.127385	-0.280636	G1	-0.0715205	-0.0284339	0.125989	-0.0883965	0.0544934	0.0187962	-0.0499772	-0.0462684	MES	MES1	AC.like	0.0368204
Alisertib	16972	4340	5.64459	-0.127385	-0.280636	G1	-0.0715205	-0.0284339	0.125989	-0.0883965	0.0544934	0.0187962	-0.0499772	-0.0462684	MES	MES1	NPC.like	-0.05963
Alisertib	16972	4340	5.64459	-0.127385	-0.280636	G1	-0.0715205	-0.0284339	0.125989	-0.0883965	0.0544934	0.0187962	-0.0499772	-0.0462684	MES	MES1	OPC.like	-0.0359033
Alisertib	22703	3562	0.572612	-0.134388	-0.233946	G1	-0.0553734	-0.0597876	0.0521289	0.263726	0.0339668	0.157928	-0.0575805	-0.0662894	MES	MES2	MES.like	0.173779
Alisertib	22703	3562	0.572612	-0.134388	-0.233946	G1	-0.0553734	-0.0597876	0.0521289	0.263726	0.0339668	0.157928	-0.0575805	-0.0662894	MES	MES2	AC.like	0.0162938
Alisertib	22703	3562	0.572612	-0.134388	-0.233946	G1	-0.0553734	-0.0597876	0.0521289	0.263726	0.0339668	0.157928	-0.0575805	-0.0662894	MES	MES2	NPC.like	-0.0672333
Alisertib	22703	3562	0.572612	-0.134388	-0.233946	G1	-0.0553734	-0.0597876	0.0521289	0.263726	0.0339668	0.157928	-0.0575805	-0.0662894	MES	MES2	OPC.like	-0.0559243
Alisertib	19876	4639	1.63514	-0.148407	-0.231027	G1	-0.0955771	-0.00344033	-0.0674069	0.113279	-0.0106073	0.0229359	-0.0495087	-0.00807702	MES	MES2	MES.like	0.038787
Alisertib	19876	4639	1.63514	-0.148407	-0.231027	G1	-0.0955771	-0.00344033	-0.0674069	0.113279	-0.0106073	0.0229359	-0.0495087	-0.00807702	MES	MES2	AC.like	-0.0282802
Alisertib	19876	4639	1.63514	-0.148407	-0.231027	G1	-0.0955771	-0.00344033	-0.0674069	0.113279	-0.0106073	0.0229359	-0.0495087	-0.00807702	MES	MES2	NPC.like	-0.0591615
Alisertib	19876	4639	1.63514	-0.148407	-0.231027	G1	-0.0955771	-0.00344033	-0.0674069	0.113279	-0.0106073	0.0229359	-0.0495087	-0.00807702	MES	MES2	OPC.like	0.00228811
Alisertib	33179	5466	5.80186	0.131022	0.12428	S	-0.0576742	0.0101958	-0.10556	-0.174051	-0.0193457	-0.139806	-0.0237392	-0.0662954	NPC	NPC2	MES.like	-0.123955
Alisertib	33179	5466	5.80186	0.131022	0.12428	S	-0.0576742	0.0101958	-0.10556	-0.174051	-0.0193457	-0.139806	-0.0237392	-0.0662954	NPC	NPC2	AC.like	-0.0370187
Alisertib	33179	5466	5.80186	0.131022	0.12428	S	-0.0576742	0.0101958	-0.10556	-0.174051	-0.0193457	-0.139806	-0.0237392	-0.0662954	NPC	NPC2	NPC.like	-0.033392
Alisertib	33179	5466	5.80186	0.131022	0.12428	S	-0.0576742	0.0101958	-0.10556	-0.174051	-0.0193457	-0.139806	-0.0237392	-0.0662954	NPC	NPC2	OPC.like	-0.0559303
Alisertib	25102	5424	5.17887	0.0567702	-0.173463	S	-0.0298873	0.0147883	-0.0450703	0.11174	0.0192258	0.0333349	-0.00754953	0.039711	MES	MES2	MES.like	0.049186
Alisertib	25102	5424	5.17887	0.0567702	-0.173463	S	-0.0298873	0.0147883	-0.0450703	0.11174	0.0192258	0.0333349	-0.00754953	0.039711	MES	MES2	AC.like	0.00155288
Alisertib	25102	5424	5.17887	0.0567702	-0.173463	S	-0.0298873	0.0147883	-0.0450703	0.11174	0.0192258	0.0333349	-0.00754953	0.039711	MES	MES2	NPC.like	-0.0172023
Alisertib	25102	5424	5.17887	0.0567702	-0.173463	S	-0.0298873	0.0147883	-0.0450703	0.11174	0.0192258	0.0333349	-0.00754953	0.039711	MES	MES2	OPC.like	0.0500762
Alisertib	32811	5816	4.3461	0.202663	0.225759	G2M	-0.0584127	0.00483619	0.0039406	0.00520129	-0.00175617	0.00457095	-0.0267882	0.0460156	OPC	OPC	MES.like	0.0204221
Alisertib	32811	5816	4.3461	0.202663	0.225759	G2M	-0.0584127	0.00483619	0.0039406	0.00520129	-0.00175617	0.00457095	-0.0267882	0.0460156	OPC	OPC	AC.like	-0.0194291
Alisertib	32811	5816	4.3461	0.202663	0.225759	G2M	-0.0584127	0.00483619	0.0039406	0.00520129	-0.00175617	0.00457095	-0.0267882	0.0460156	OPC	OPC	NPC.like	-0.0364411
Alisertib	32811	5816	4.3461	0.202663	0.225759	G2M	-0.0584127	0.00483619	0.0039406	0.00520129	-0.00175617	0.00457095	-0.0267882	0.0460156	OPC	OPC	OPC.like	0.0563807
Alisertib	33769	5466	7.66976	-0.126607	-0.275106	G1	-0.0223545	-0.0223394	-0.0633159	0.0708059	-0.0415982	0.003745	-0.022347	-0.0687865	MES	MES2	MES.like	0.0195961
Alisertib	33769	5466	7.66976	-0.126607	-0.275106	G1	-0.0223545	-0.0223394	-0.0633159	0.0708059	-0.0415982	0.003745	-0.022347	-0.0687865	MES	MES2	AC.like	-0.0592712
Alisertib	33769	5466	7.66976	-0.126607	-0.275106	G1	-0.0223545	-0.0223394	-0.0633159	0.0708059	-0.0415982	0.003745	-0.022347	-0.0687865	MES	MES2	NPC.like	-0.0319998
Alisertib	33769	5466	7.66976	-0.126607	-0.275106	G1	-0.0223545	-0.0223394	-0.0633159	0.0708059	-0.0415982	0.003745	-0.022347	-0.0687865	MES	MES2	OPC.like	-0.0584214
Alisertib	24260	4602	1.09233	-0.0844237	-0.07328	G1	-0.0263395	-0.0384904	-0.00852848	0.00911384	-0.0343265	0.000292683	-0.0324149	-0.0400262	MES	MES2	MES.like	0.0161438
Alisertib	24260	4602	1.09233	-0.0844237	-0.07328	G1	-0.0263395	-0.0384904	-0.00852848	0.00911384	-0.0343265	0.000292683	-0.0324149	-0.0400262	MES	MES2	AC.like	-0.0519994
Alisertib	24260	4602	1.09233	-0.0844237	-0.07328	G1	-0.0263395	-0.0384904	-0.00852848	0.00911384	-0.0343265	0.000292683	-0.0324149	-0.0400262	MES	MES2	NPC.like	-0.0420678
Alisertib	24260	4602	1.09233	-0.0844237	-0.07328	G1	-0.0263395	-0.0384904	-0.00852848	0.00911384	-0.0343265	0.000292683	-0.0324149	-0.0400262	MES	MES2	OPC.like	-0.0296611
Alisertib	30560	5579	8.40969	0.395772	0.0578746	S	-0.0622975	-0.0699445	0.0784916	0.173916	0.0356442	0.126204	-0.066121	0.00213821	MES	MES2	MES.like	0.142055
Alisertib	30560	5579	8.40969	0.395772	0.0578746	S	-0.0622975	-0.0699445	0.0784916	0.173916	0.0356442	0.126204	-0.066121	0.00213821	MES	MES2	AC.like	0.0179713
Alisertib	30560	5579	8.40969	0.395772	0.0578746	S	-0.0622975	-0.0699445	0.0784916	0.173916	0.0356442	0.126204	-0.066121	0.00213821	MES	MES2	NPC.like	-0.0757738
Alisertib	30560	5579	8.40969	0.395772	0.0578746	S	-0.0622975	-0.0699445	0.0784916	0.173916	0.0356442	0.126204	-0.066121	0.00213821	MES	MES2	OPC.like	0.0125033
Alisertib	16412	3404	2.47989	-0.0987186	-0.25109	G1	0.00776476	0.0272201	-0.0264633	-0.0241124	0.0472846	-0.0252879	0.0174925	-0.107001	AC	AC	MES.like	-0.00943673
Alisertib	16412	3404	2.47989	-0.0987186	-0.25109	G1	0.00776476	0.0272201	-0.0264633	-0.0241124	0.0472846	-0.0252879	0.0174925	-0.107001	AC	AC	AC.like	0.0296116
Alisertib	16412	3404	2.47989	-0.0987186	-0.25109	G1	0.00776476	0.0272201	-0.0264633	-0.0241124	0.0472846	-0.0252879	0.0174925	-0.107001	AC	AC	NPC.like	0.00783963
Alisertib	16412	3404	2.47989	-0.0987186	-0.25109	G1	0.00776476	0.0272201	-0.0264633	-0.0241124	0.0472846	-0.0252879	0.0174925	-0.107001	AC	AC	OPC.like	-0.0966355
Alisertib	16813	4621	3.12258	0.069917	0.119366	G2M	-0.1183	-0.0517662	-0.0399652	-0.0988318	-0.000152605	-0.0693985	-0.0850333	-0.0851358	AC	AC	MES.like	-0.0535473
Alisertib	16813	4621	3.12258	0.069917	0.119366	G2M	-0.1183	-0.0517662	-0.0399652	-0.0988318	-0.000152605	-0.0693985	-0.0850333	-0.0851358	AC	AC	AC.like	-0.0178256
Alisertib	16813	4621	3.12258	0.069917	0.119366	G2M	-0.1183	-0.0517662	-0.0399652	-0.0988318	-0.000152605	-0.0693985	-0.0850333	-0.0851358	AC	AC	NPC.like	-0.0946861
Alisertib	16813	4621	3.12258	0.069917	0.119366	G2M	-0.1183	-0.0517662	-0.0399652	-0.0988318	-0.000152605	-0.0693985	-0.0850333	-0.0851358	AC	AC	OPC.like	-0.0747707
Alisertib	15432	3858	7.14749	-0.173122	-0.278594	G1	0.067254	0.0294666	0.048418	-0.190085	0.0302655	-0.0708334	0.0483603	-0.0341856	NPC	NPC1	MES.like	-0.0549823
Alisertib	15432	3858	7.14749	-0.173122	-0.278594	G1	0.067254	0.0294666	0.048418	-0.190085	0.0302655	-0.0708334	0.0483603	-0.0341856	NPC	NPC1	AC.like	0.0125925
Alisertib	15432	3858	7.14749	-0.173122	-0.278594	G1	0.067254	0.0294666	0.048418	-0.190085	0.0302655	-0.0708334	0.0483603	-0.0341856	NPC	NPC1	NPC.like	0.0387075
Alisertib	15432	3858	7.14749	-0.173122	-0.278594	G1	0.067254	0.0294666	0.048418	-0.190085	0.0302655	-0.0708334	0.0483603	-0.0341856	NPC	NPC1	OPC.like	-0.0238204
Alisertib	17101	3922	2.77177	-0.123491	-0.271905	G1	-0.00839324	-0.125493	0.0211489	-0.0568325	-0.0593186	-0.0178418	-0.0669433	-0.00227996	MES	MES1	MES.like	-0.00199065
Alisertib	17101	3922	2.77177	-0.123491	-0.271905	G1	-0.00839324	-0.125493	0.0211489	-0.0568325	-0.0593186	-0.0178418	-0.0669433	-0.00227996	MES	MES1	AC.like	-0.0769916
Alisertib	17101	3922	2.77177	-0.123491	-0.271905	G1	-0.00839324	-0.125493	0.0211489	-0.0568325	-0.0593186	-0.0178418	-0.0669433	-0.00227996	MES	MES1	NPC.like	-0.0765961
Alisertib	17101	3922	2.77177	-0.123491	-0.271905	G1	-0.00839324	-0.125493	0.0211489	-0.0568325	-0.0593186	-0.0178418	-0.0669433	-0.00227996	MES	MES1	OPC.like	0.00808517
Alisertib	22740	4721	0.598065	-0.0692657	-0.276009	G1	-0.0302284	0.0511517	-0.0255632	-0.040607	-0.0401885	-0.0330851	0.0104617	-0.0728756	NPC	NPC2	MES.like	-0.0172339
Alisertib	22740	4721	0.598065	-0.0692657	-0.276009	G1	-0.0302284	0.0511517	-0.0255632	-0.040607	-0.0401885	-0.0330851	0.0104617	-0.0728756	NPC	NPC2	AC.like	-0.0578614
Alisertib	22740	4721	0.598065	-0.0692657	-0.276009	G1	-0.0302284	0.0511517	-0.0255632	-0.040607	-0.0401885	-0.0330851	0.0104617	-0.0728756	NPC	NPC2	NPC.like	0.00080884
Alisertib	22740	4721	0.598065	-0.0692657	-0.276009	G1	-0.0302284	0.0511517	-0.0255632	-0.040607	-0.0401885	-0.0330851	0.0104617	-0.0728756	NPC	NPC2	OPC.like	-0.0625104
Alisertib	22728	4880	5.20503	-0.0551283	-0.215282	G1	-0.0211908	-0.00305154	-0.0238377	-0.0623828	-0.0433375	-0.0431102	-0.0121212	-0.0218391	NPC	NPC2	MES.like	-0.0272591
Alisertib	22728	4880	5.20503	-0.0551283	-0.215282	G1	-0.0211908	-0.00305154	-0.0238377	-0.0623828	-0.0433375	-0.0431102	-0.0121212	-0.0218391	NPC	NPC2	AC.like	-0.0610104
Alisertib	22728	4880	5.20503	-0.0551283	-0.215282	G1	-0.0211908	-0.00305154	-0.0238377	-0.0623828	-0.0433375	-0.0431102	-0.0121212	-0.0218391	NPC	NPC2	NPC.like	-0.021774
Alisertib	22728	4880	5.20503	-0.0551283	-0.215282	G1	-0.0211908	-0.00305154	-0.0238377	-0.0623828	-0.0433375	-0.0431102	-0.0121212	-0.0218391	NPC	NPC2	OPC.like	-0.0114739
Alisertib	27027	5823	1.6687	-0.267965	-0.288292	G1	-0.0773175	0.0425063	0.0457158	-0.0289556	-0.0680522	0.00838009	-0.0174056	0.00836846	MES	MES1	MES.like	0.0242312
Alisertib	27027	5823	1.6687	-0.267965	-0.288292	G1	-0.0773175	0.0425063	0.0457158	-0.0289556	-0.0680522	0.00838009	-0.0174056	0.00836846	MES	MES1	AC.like	-0.0857252
Alisertib	27027	5823	1.6687	-0.267965	-0.288292	G1	-0.0773175	0.0425063	0.0457158	-0.0289556	-0.0680522	0.00838009	-0.0174056	0.00836846	MES	MES1	NPC.like	-0.0270584
Alisertib	27027	5823	1.6687	-0.267965	-0.288292	G1	-0.0773175	0.0425063	0.0457158	-0.0289556	-0.0680522	0.00838009	-0.0174056	0.00836846	MES	MES1	OPC.like	0.0187336
Alisertib	24452	4877	8.71503	-0.01056	0.163309	G2M	-0.0491838	-0.0574226	0.0285004	-0.0718338	0.033641	-0.0216667	-0.0533032	0.0564608	OPC	OPC	MES.like	-0.00581557
Alisertib	24452	4877	8.71503	-0.01056	0.163309	G2M	-0.0491838	-0.0574226	0.0285004	-0.0718338	0.033641	-0.0216667	-0.0533032	0.0564608	OPC	OPC	AC.like	0.015968
Alisertib	24452	4877	8.71503	-0.01056	0.163309	G2M	-0.0491838	-0.0574226	0.0285004	-0.0718338	0.033641	-0.0216667	-0.0533032	0.0564608	OPC	OPC	NPC.like	-0.062956
Alisertib	24452	4877	8.71503	-0.01056	0.163309	G2M	-0.0491838	-0.0574226	0.0285004	-0.0718338	0.033641	-0.0216667	-0.0533032	0.0564608	OPC	OPC	OPC.like	0.066826
Alisertib	4071	996	0.638664	-0.11285	-0.00786311	G1	-0.0108298	-0.0289697	-0.172257	-0.123706	-0.042228	-0.147981	-0.0198998	-0.0789125	NPC	NPC1	MES.like	-0.13213
Alisertib	4071	996	0.638664	-0.11285	-0.00786311	G1	-0.0108298	-0.0289697	-0.172257	-0.123706	-0.042228	-0.147981	-0.0198998	-0.0789125	NPC	NPC1	AC.like	-0.059901
Alisertib	4071	996	0.638664	-0.11285	-0.00786311	G1	-0.0108298	-0.0289697	-0.172257	-0.123706	-0.042228	-0.147981	-0.0198998	-0.0789125	NPC	NPC1	NPC.like	-0.0295526
Alisertib	4071	996	0.638664	-0.11285	-0.00786311	G1	-0.0108298	-0.0289697	-0.172257	-0.123706	-0.042228	-0.147981	-0.0198998	-0.0789125	NPC	NPC1	OPC.like	-0.0685474
Alisertib	25125	4939	5.06667	-0.172683	-0.31296	G1	-0.0906454	-0.0544962	-0.0248411	0.0468698	0.0544425	0.0110143	-0.0725708	-0.031287	AC	AC	MES.like	0.0268655
Alisertib	25125	4939	5.06667	-0.172683	-0.31296	G1	-0.0906454	-0.0544962	-0.0248411	0.0468698	0.0544425	0.0110143	-0.0725708	-0.031287	AC	AC	AC.like	0.0367696
Alisertib	25125	4939	5.06667	-0.172683	-0.31296	G1	-0.0906454	-0.0544962	-0.0248411	0.0468698	0.0544425	0.0110143	-0.0725708	-0.031287	AC	AC	NPC.like	-0.0822236
Alisertib	25125	4939	5.06667	-0.172683	-0.31296	G1	-0.0906454	-0.0544962	-0.0248411	0.0468698	0.0544425	0.0110143	-0.0725708	-0.031287	AC	AC	OPC.like	-0.0209219
Alisertib	17844	3467	2.3033	-0.100424	-0.191306	G1	-0.0339943	0.011971	0.0796989	0.0413331	0.0263329	0.060516	-0.0110116	-0.0735715	MES	MES1	MES.like	0.0763671
Alisertib	17844	3467	2.3033	-0.100424	-0.191306	G1	-0.0339943	0.011971	0.0796989	0.0413331	0.0263329	0.060516	-0.0110116	-0.0735715	MES	MES1	AC.like	0.00865992
Alisertib	17844	3467	2.3033	-0.100424	-0.191306	G1	-0.0339943	0.011971	0.0796989	0.0413331	0.0263329	0.060516	-0.0110116	-0.0735715	MES	MES1	NPC.like	-0.0206645
Alisertib	17844	3467	2.3033	-0.100424	-0.191306	G1	-0.0339943	0.011971	0.0796989	0.0413331	0.0263329	0.060516	-0.0110116	-0.0735715	MES	MES1	OPC.like	-0.0632063
Alisertib	3447	1145	1.8857	0.0422313	0.308855	G2M	-0.0490866	-0.0796577	-0.220168	-0.226058	0.0430044	-0.223113	-0.0643722	-0.050636	AC	AC	MES.like	-0.207262
Alisertib	3447	1145	1.8857	0.0422313	0.308855	G2M	-0.0490866	-0.0796577	-0.220168	-0.226058	0.0430044	-0.223113	-0.0643722	-0.050636	AC	AC	AC.like	0.0253314
Alisertib	3447	1145	1.8857	0.0422313	0.308855	G2M	-0.0490866	-0.0796577	-0.220168	-0.226058	0.0430044	-0.223113	-0.0643722	-0.050636	AC	AC	NPC.like	-0.074025
Alisertib	3447	1145	1.8857	0.0422313	0.308855	G2M	-0.0490866	-0.0796577	-0.220168	-0.226058	0.0430044	-0.223113	-0.0643722	-0.050636	AC	AC	OPC.like	-0.0402709
Alisertib	23971	5077	2.45296	-0.0964399	-0.272666	G1	-0.0201519	0.004748	-0.0430235	-0.0115195	0.0565778	-0.0272715	-0.00770195	-0.00942616	AC	AC	MES.like	-0.0114204
Alisertib	23971	5077	2.45296	-0.0964399	-0.272666	G1	-0.0201519	0.004748	-0.0430235	-0.0115195	0.0565778	-0.0272715	-0.00770195	-0.00942616	AC	AC	AC.like	0.0389048
Alisertib	23971	5077	2.45296	-0.0964399	-0.272666	G1	-0.0201519	0.004748	-0.0430235	-0.0115195	0.0565778	-0.0272715	-0.00770195	-0.00942616	AC	AC	NPC.like	-0.0173548
Alisertib	23971	5077	2.45296	-0.0964399	-0.272666	G1	-0.0201519	0.004748	-0.0430235	-0.0115195	0.0565778	-0.0272715	-0.00770195	-0.00942616	AC	AC	OPC.like	0.000938969
Alisertib	21432	4648	5.12785	-0.00412126	0.0392301	G2M	-0.0501959	-0.137906	-0.00273777	-0.0536597	0.0227079	-0.0281987	-0.094051	-0.0131911	AC	AC	MES.like	-0.0123476
Alisertib	21432	4648	5.12785	-0.00412126	0.0392301	G2M	-0.0501959	-0.137906	-0.00273777	-0.0536597	0.0227079	-0.0281987	-0.094051	-0.0131911	AC	AC	AC.like	0.00503494
Alisertib	21432	4648	5.12785	-0.00412126	0.0392301	G2M	-0.0501959	-0.137906	-0.00273777	-0.0536597	0.0227079	-0.0281987	-0.094051	-0.0131911	AC	AC	NPC.like	-0.103704
Alisertib	21432	4648	5.12785	-0.00412126	0.0392301	G2M	-0.0501959	-0.137906	-0.00273777	-0.0536597	0.0227079	-0.0281987	-0.094051	-0.0131911	AC	AC	OPC.like	-0.00282595
Alisertib	21716	4746	5.26801	0.312568	-0.103563	S	0.0247713	-0.0476905	0.0522232	-0.106513	-0.0108059	-0.027145	-0.0114596	0.0164237	MES	MES1	MES.like	-0.0112939
Alisertib	21716	4746	5.26801	0.312568	-0.103563	S	0.0247713	-0.0476905	0.0522232	-0.106513	-0.0108059	-0.027145	-0.0114596	0.0164237	MES	MES1	AC.like	-0.0284789
Alisertib	21716	4746	5.26801	0.312568	-0.103563	S	0.0247713	-0.0476905	0.0522232	-0.106513	-0.0108059	-0.027145	-0.0114596	0.0164237	MES	MES1	NPC.like	-0.0211124
Alisertib	21716	4746	5.26801	0.312568	-0.103563	S	0.0247713	-0.0476905	0.0522232	-0.106513	-0.0108059	-0.027145	-0.0114596	0.0164237	MES	MES1	OPC.like	0.0267888
Alisertib	12914	3970	4.87843	-0.0539546	0.349668	G2M	-0.0076696	-0.0365985	-0.198207	-0.0484884	-0.0322506	-0.123348	-0.0221341	-0.0536991	NPC	NPC1	MES.like	-0.107497
Alisertib	12914	3970	4.87843	-0.0539546	0.349668	G2M	-0.0076696	-0.0365985	-0.198207	-0.0484884	-0.0322506	-0.123348	-0.0221341	-0.0536991	NPC	NPC1	AC.like	-0.0499235
Alisertib	12914	3970	4.87843	-0.0539546	0.349668	G2M	-0.0076696	-0.0365985	-0.198207	-0.0484884	-0.0322506	-0.123348	-0.0221341	-0.0536991	NPC	NPC1	NPC.like	-0.0317869
Alisertib	12914	3970	4.87843	-0.0539546	0.349668	G2M	-0.0076696	-0.0365985	-0.198207	-0.0484884	-0.0322506	-0.123348	-0.0221341	-0.0536991	NPC	NPC1	OPC.like	-0.043334
Alisertib	22001	4953	6.47698	-0.162267	-0.30859	G1	0.0539182	0.0584581	-0.0401664	-0.0303852	0.0322239	-0.0352758	0.0561881	0.00420207	NPC	NPC2	MES.like	-0.0194247
Alisertib	22001	4953	6.47698	-0.162267	-0.30859	G1	0.0539182	0.0584581	-0.0401664	-0.0303852	0.0322239	-0.0352758	0.0561881	0.00420207	NPC	NPC2	AC.like	0.014551
Alisertib	22001	4953	6.47698	-0.162267	-0.30859	G1	0.0539182	0.0584581	-0.0401664	-0.0303852	0.0322239	-0.0352758	0.0561881	0.00420207	NPC	NPC2	NPC.like	0.0465353
Alisertib	22001	4953	6.47698	-0.162267	-0.30859	G1	0.0539182	0.0584581	-0.0401664	-0.0303852	0.0322239	-0.0352758	0.0561881	0.00420207	NPC	NPC2	OPC.like	0.0145672
Alisertib	27101	5686	3.01465	0.339823	0.35508	G2M	0.0448231	0.0610602	0.0369051	-0.00233572	-0.0169489	0.0172847	0.0529416	0.057127	NPC	NPC2	MES.like	0.0331358
Alisertib	27101	5686	3.01465	0.339823	0.35508	G2M	0.0448231	0.0610602	0.0369051	-0.00233572	-0.0169489	0.0172847	0.0529416	0.057127	NPC	NPC2	AC.like	-0.0346218
Alisertib	27101	5686	3.01465	0.339823	0.35508	G2M	0.0448231	0.0610602	0.0369051	-0.00233572	-0.0169489	0.0172847	0.0529416	0.057127	NPC	NPC2	NPC.like	0.0432888
Alisertib	27101	5686	3.01465	0.339823	0.35508	G2M	0.0448231	0.0610602	0.0369051	-0.00233572	-0.0169489	0.0172847	0.0529416	0.057127	NPC	NPC2	OPC.like	0.0674921
Alisertib	23823	4851	6.51471	0.282346	-0.077466	S	-0.0209757	-0.000207672	-0.0373716	-0.167117	0.00467868	-0.102245	-0.0105917	-0.00175656	AC	AC	MES.like	-0.0863934
Alisertib	23823	4851	6.51471	0.282346	-0.077466	S	-0.0209757	-0.000207672	-0.0373716	-0.167117	0.00467868	-0.102245	-0.0105917	-0.00175656	AC	AC	AC.like	-0.0129943
Alisertib	23823	4851	6.51471	0.282346	-0.077466	S	-0.0209757	-0.000207672	-0.0373716	-0.167117	0.00467868	-0.102245	-0.0105917	-0.00175656	AC	AC	NPC.like	-0.0202445
Alisertib	23823	4851	6.51471	0.282346	-0.077466	S	-0.0209757	-0.000207672	-0.0373716	-0.167117	0.00467868	-0.102245	-0.0105917	-0.00175656	AC	AC	OPC.like	0.00860857
Alisertib	26000	5817	3.35385	0.4176	-0.00611125	S	0.0371813	0.121745	0.0547269	0.0469725	-0.0164402	0.0508497	0.079463	0.0556549	NPC	NPC2	MES.like	0.0667008
Alisertib	26000	5817	3.35385	0.4176	-0.00611125	S	0.0371813	0.121745	0.0547269	0.0469725	-0.0164402	0.0508497	0.079463	0.0556549	NPC	NPC2	AC.like	-0.0341131
Alisertib	26000	5817	3.35385	0.4176	-0.00611125	S	0.0371813	0.121745	0.0547269	0.0469725	-0.0164402	0.0508497	0.079463	0.0556549	NPC	NPC2	NPC.like	0.0698102
Alisertib	26000	5817	3.35385	0.4176	-0.00611125	S	0.0371813	0.121745	0.0547269	0.0469725	-0.0164402	0.0508497	0.079463	0.0556549	NPC	NPC2	OPC.like	0.06602
Alisertib	19080	4196	4.54927	0.0404974	-0.00931489	S	-0.0773433	-0.0881039	0.0298421	-0.0646885	-0.0133808	-0.0174232	-0.0827236	-0.0841475	MES	MES1	MES.like	-0.00157206
Alisertib	19080	4196	4.54927	0.0404974	-0.00931489	S	-0.0773433	-0.0881039	0.0298421	-0.0646885	-0.0133808	-0.0174232	-0.0827236	-0.0841475	MES	MES1	AC.like	-0.0310538
Alisertib	19080	4196	4.54927	0.0404974	-0.00931489	S	-0.0773433	-0.0881039	0.0298421	-0.0646885	-0.0133808	-0.0174232	-0.0827236	-0.0841475	MES	MES1	NPC.like	-0.0923764
Alisertib	19080	4196	4.54927	0.0404974	-0.00931489	S	-0.0773433	-0.0881039	0.0298421	-0.0646885	-0.0133808	-0.0174232	-0.0827236	-0.0841475	MES	MES1	OPC.like	-0.0737824
Alisertib	30738	5900	4.65222	0.342801	0.0156966	S	-0.00716702	-0.00919824	0.0411769	0.0350203	0.00440738	0.0380986	-0.00818263	0.000693902	MES	MES1	MES.like	0.0539497
Alisertib	30738	5900	4.65222	0.342801	0.0156966	S	-0.00716702	-0.00919824	0.0411769	0.0350203	0.00440738	0.0380986	-0.00818263	0.000693902	MES	MES1	AC.like	-0.0132656
Alisertib	30738	5900	4.65222	0.342801	0.0156966	S	-0.00716702	-0.00919824	0.0411769	0.0350203	0.00440738	0.0380986	-0.00818263	0.000693902	MES	MES1	NPC.like	-0.0178354
Alisertib	30738	5900	4.65222	0.342801	0.0156966	S	-0.00716702	-0.00919824	0.0411769	0.0350203	0.00440738	0.0380986	-0.00818263	0.000693902	MES	MES1	OPC.like	0.011059
Alisertib	20332	4306	4.32815	-0.172766	-0.283066	G1	-0.0244234	0.0191627	0.21238	-0.0519884	0.0824032	0.080196	-0.00263035	0.0125309	MES	MES1	MES.like	0.0960472
Alisertib	20332	4306	4.32815	-0.172766	-0.283066	G1	-0.0244234	0.0191627	0.21238	-0.0519884	0.0824032	0.080196	-0.00263035	0.0125309	MES	MES1	AC.like	0.0647302
Alisertib	20332	4306	4.32815	-0.172766	-0.283066	G1	-0.0244234	0.0191627	0.21238	-0.0519884	0.0824032	0.080196	-0.00263035	0.0125309	MES	MES1	NPC.like	-0.0122832
Alisertib	20332	4306	4.32815	-0.172766	-0.283066	G1	-0.0244234	0.0191627	0.21238	-0.0519884	0.0824032	0.080196	-0.00263035	0.0125309	MES	MES1	OPC.like	0.022896
Alisertib	28146	5326	3.00931	0.285537	-0.113567	S	-0.00762995	0.0223906	0.0379913	-0.037695	0.0454122	0.000148135	0.00738032	0.0590669	OPC	OPC	MES.like	0.0159993
Alisertib	28146	5326	3.00931	0.285537	-0.113567	S	-0.00762995	0.0223906	0.0379913	-0.037695	0.0454122	0.000148135	0.00738032	0.0590669	OPC	OPC	AC.like	0.0277392
Alisertib	28146	5326	3.00931	0.285537	-0.113567	S	-0.00762995	0.0223906	0.0379913	-0.037695	0.0454122	0.000148135	0.00738032	0.0590669	OPC	OPC	NPC.like	-0.0022725
Alisertib	28146	5326	3.00931	0.285537	-0.113567	S	-0.00762995	0.0223906	0.0379913	-0.037695	0.0454122	0.000148135	0.00738032	0.0590669	OPC	OPC	OPC.like	0.0694321
Alisertib	11012	3039	2.82419	-0.179417	-0.258177	G1	-0.0817516	-0.0321872	0.0532685	0.215086	0.0207119	0.134177	-0.0569694	0.0528654	MES	MES2	MES.like	0.150028
Alisertib	11012	3039	2.82419	-0.179417	-0.258177	G1	-0.0817516	-0.0321872	0.0532685	0.215086	0.0207119	0.134177	-0.0569694	0.0528654	MES	MES2	AC.like	0.00303896
Alisertib	11012	3039	2.82419	-0.179417	-0.258177	G1	-0.0817516	-0.0321872	0.0532685	0.215086	0.0207119	0.134177	-0.0569694	0.0528654	MES	MES2	NPC.like	-0.0666222
Alisertib	11012	3039	2.82419	-0.179417	-0.258177	G1	-0.0817516	-0.0321872	0.0532685	0.215086	0.0207119	0.134177	-0.0569694	0.0528654	MES	MES2	OPC.like	0.0632306
Alisertib	15545	4443	4.59955	0.186316	0.309211	G2M	-0.0370326	0.0263051	0.107777	0.0125411	0.0297423	0.0601591	-0.00536375	0.0547637	MES	MES1	MES.like	0.0760103
Alisertib	15545	4443	4.59955	0.186316	0.309211	G2M	-0.0370326	0.0263051	0.107777	0.0125411	0.0297423	0.0601591	-0.00536375	0.0547637	MES	MES1	AC.like	0.0120693
Alisertib	15545	4443	4.59955	0.186316	0.309211	G2M	-0.0370326	0.0263051	0.107777	0.0125411	0.0297423	0.0601591	-0.00536375	0.0547637	MES	MES1	NPC.like	-0.0150166
Alisertib	15545	4443	4.59955	0.186316	0.309211	G2M	-0.0370326	0.0263051	0.107777	0.0125411	0.0297423	0.0601591	-0.00536375	0.0547637	MES	MES1	OPC.like	0.0651289
Alisertib	24178	5516	6.79957	0.0681314	-0.117721	S	0.0200885	-0.0134266	0.0262763	-0.161846	0.00949665	-0.0677849	0.00333094	-0.0119767	MES	MES1	MES.like	-0.0519338
Alisertib	24178	5516	6.79957	0.0681314	-0.117721	S	0.0200885	-0.0134266	0.0262763	-0.161846	0.00949665	-0.0677849	0.00333094	-0.0119767	MES	MES1	AC.like	-0.00817631
Alisertib	24178	5516	6.79957	0.0681314	-0.117721	S	0.0200885	-0.0134266	0.0262763	-0.161846	0.00949665	-0.0677849	0.00333094	-0.0119767	MES	MES1	NPC.like	-0.00632188
Alisertib	24178	5516	6.79957	0.0681314	-0.117721	S	0.0200885	-0.0134266	0.0262763	-0.161846	0.00949665	-0.0677849	0.00333094	-0.0119767	MES	MES1	OPC.like	-0.00161162
Alisertib	23900	4966	5.33891	0.250812	-0.165087	S	0.00244154	0.00911953	-0.000581386	-0.0781211	0.00521522	-0.0393513	0.00578054	-0.0550225	NPC	NPC2	MES.like	-0.0235001
Alisertib	23900	4966	5.33891	0.250812	-0.165087	S	0.00244154	0.00911953	-0.000581386	-0.0781211	0.00521522	-0.0393513	0.00578054	-0.0550225	NPC	NPC2	AC.like	-0.0124577
Alisertib	23900	4966	5.33891	0.250812	-0.165087	S	0.00244154	0.00911953	-0.000581386	-0.0781211	0.00521522	-0.0393513	0.00578054	-0.0550225	NPC	NPC2	NPC.like	-0.00387228
Alisertib	23900	4966	5.33891	0.250812	-0.165087	S	0.00244154	0.00911953	-0.000581386	-0.0781211	0.00521522	-0.0393513	0.00578054	-0.0550225	NPC	NPC2	OPC.like	-0.0446573
Alisertib	12219	3095	3.09354	-0.153282	-0.312508	G1	-0.0536406	-0.063923	0.134898	-0.0730153	0.0160889	0.0309416	-0.0587818	-0.0341697	MES	MES1	MES.like	0.0467927
Alisertib	12219	3095	3.09354	-0.153282	-0.312508	G1	-0.0536406	-0.063923	0.134898	-0.0730153	0.0160889	0.0309416	-0.0587818	-0.0341697	MES	MES1	AC.like	-0.00158401
Alisertib	12219	3095	3.09354	-0.153282	-0.312508	G1	-0.0536406	-0.063923	0.134898	-0.0730153	0.0160889	0.0309416	-0.0587818	-0.0341697	MES	MES1	NPC.like	-0.0684346
Alisertib	12219	3095	3.09354	-0.153282	-0.312508	G1	-0.0536406	-0.063923	0.134898	-0.0730153	0.0160889	0.0309416	-0.0587818	-0.0341697	MES	MES1	OPC.like	-0.0238046
Alisertib	15985	3810	7.37566	-0.164651	-0.304628	G1	-0.0164138	-0.0160286	-0.00439289	-0.139274	-0.0604801	-0.0718336	-0.0162212	-0.07123	MES	MES1	MES.like	-0.0559824
Alisertib	15985	3810	7.37566	-0.164651	-0.304628	G1	-0.0164138	-0.0160286	-0.00439289	-0.139274	-0.0604801	-0.0718336	-0.0162212	-0.07123	MES	MES1	AC.like	-0.0781531
Alisertib	15985	3810	7.37566	-0.164651	-0.304628	G1	-0.0164138	-0.0160286	-0.00439289	-0.139274	-0.0604801	-0.0718336	-0.0162212	-0.07123	MES	MES1	NPC.like	-0.025874
Alisertib	15985	3810	7.37566	-0.164651	-0.304628	G1	-0.0164138	-0.0160286	-0.00439289	-0.139274	-0.0604801	-0.0718336	-0.0162212	-0.07123	MES	MES1	OPC.like	-0.0608649
Alisertib	21720	5023	4.61786	-0.151379	-0.320997	G1	-0.0145125	0.0510493	0.0570622	-0.0805123	-0.0425841	-0.0117251	0.0182684	-0.0361949	MES	MES1	MES.like	0.00412608
Alisertib	21720	5023	4.61786	-0.151379	-0.320997	G1	-0.0145125	0.0510493	0.0570622	-0.0805123	-0.0425841	-0.0117251	0.0182684	-0.0361949	MES	MES1	AC.like	-0.0602571
Alisertib	21720	5023	4.61786	-0.151379	-0.320997	G1	-0.0145125	0.0510493	0.0570622	-0.0805123	-0.0425841	-0.0117251	0.0182684	-0.0361949	MES	MES1	NPC.like	0.00861558
Alisertib	21720	5023	4.61786	-0.151379	-0.320997	G1	-0.0145125	0.0510493	0.0570622	-0.0805123	-0.0425841	-0.0117251	0.0182684	-0.0361949	MES	MES1	OPC.like	-0.0258298
Alisertib	15501	3600	9.45745	-0.129007	-0.130928	G1	-0.0936698	-0.0534171	-0.05807	-0.175119	0.0202977	-0.116594	-0.0735435	-0.0468374	AC	AC	MES.like	-0.100743
Alisertib	15501	3600	9.45745	-0.129007	-0.130928	G1	-0.0936698	-0.0534171	-0.05807	-0.175119	0.0202977	-0.116594	-0.0735435	-0.0468374	AC	AC	AC.like	0.00262475
Alisertib	15501	3600	9.45745	-0.129007	-0.130928	G1	-0.0936698	-0.0534171	-0.05807	-0.175119	0.0202977	-0.116594	-0.0735435	-0.0468374	AC	AC	NPC.like	-0.0831963
Alisertib	15501	3600	9.45745	-0.129007	-0.130928	G1	-0.0936698	-0.0534171	-0.05807	-0.175119	0.0202977	-0.116594	-0.0735435	-0.0468374	AC	AC	OPC.like	-0.0364723
Alisertib	31137	5644	3.16986	-0.0206005	0.665994	G2M	-0.0639341	-0.00945237	0.110777	-0.100118	0.0322094	0.00532948	-0.0366933	0.0394463	MES	MES1	MES.like	0.0211806
Alisertib	31137	5644	3.16986	-0.0206005	0.665994	G2M	-0.0639341	-0.00945237	0.110777	-0.100118	0.0322094	0.00532948	-0.0366933	0.0394463	MES	MES1	AC.like	0.0145364
Alisertib	31137	5644	3.16986	-0.0206005	0.665994	G2M	-0.0639341	-0.00945237	0.110777	-0.100118	0.0322094	0.00532948	-0.0366933	0.0394463	MES	MES1	NPC.like	-0.0463461
Alisertib	31137	5644	3.16986	-0.0206005	0.665994	G2M	-0.0639341	-0.00945237	0.110777	-0.100118	0.0322094	0.00532948	-0.0366933	0.0394463	MES	MES1	OPC.like	0.0498115
Alisertib	18515	4206	5.32541	-0.148514	-0.237021	G1	0.145632	0.0781841	-0.000825337	-0.0802851	0.029408	-0.0405552	0.111908	0.0324032	NPC	NPC1	MES.like	-0.0247041
Alisertib	18515	4206	5.32541	-0.148514	-0.237021	G1	0.145632	0.0781841	-0.000825337	-0.0802851	0.029408	-0.0405552	0.111908	0.0324032	NPC	NPC1	AC.like	0.011735
Alisertib	18515	4206	5.32541	-0.148514	-0.237021	G1	0.145632	0.0781841	-0.000825337	-0.0802851	0.029408	-0.0405552	0.111908	0.0324032	NPC	NPC1	NPC.like	0.102255
Alisertib	18515	4206	5.32541	-0.148514	-0.237021	G1	0.145632	0.0781841	-0.000825337	-0.0802851	0.029408	-0.0405552	0.111908	0.0324032	NPC	NPC1	OPC.like	0.0427684
Alisertib	27131	5389	3.30987	0.412245	0.128604	S	-0.0332795	0.0615921	-0.00243684	0.220265	0.0623719	0.108914	0.0141563	0.0764402	MES	MES2	MES.like	0.124765
Alisertib	27131	5389	3.30987	0.412245	0.128604	S	-0.0332795	0.0615921	-0.00243684	0.220265	0.0623719	0.108914	0.0141563	0.0764402	MES	MES2	AC.like	0.044699
Alisertib	27131	5389	3.30987	0.412245	0.128604	S	-0.0332795	0.0615921	-0.00243684	0.220265	0.0623719	0.108914	0.0141563	0.0764402	MES	MES2	NPC.like	0.00450348
Alisertib	27131	5389	3.30987	0.412245	0.128604	S	-0.0332795	0.0615921	-0.00243684	0.220265	0.0623719	0.108914	0.0141563	0.0764402	MES	MES2	OPC.like	0.0868054
Alisertib	31570	5669	2.08426	-0.00690835	0.712028	G2M	-0.038123	-0.0518496	0.187862	-0.0408623	0.0980052	0.0735001	-0.0449863	0.0382865	MES	MES1	MES.like	0.0893512
Alisertib	31570	5669	2.08426	-0.00690835	0.712028	G2M	-0.038123	-0.0518496	0.187862	-0.0408623	0.0980052	0.0735001	-0.0449863	0.0382865	MES	MES1	AC.like	0.0803323
Alisertib	31570	5669	2.08426	-0.00690835	0.712028	G2M	-0.038123	-0.0518496	0.187862	-0.0408623	0.0980052	0.0735001	-0.0449863	0.0382865	MES	MES1	NPC.like	-0.0546391
Alisertib	31570	5669	2.08426	-0.00690835	0.712028	G2M	-0.038123	-0.0518496	0.187862	-0.0408623	0.0980052	0.0735001	-0.0449863	0.0382865	MES	MES1	OPC.like	0.0486517
Alisertib	21458	4639	6.2867	-0.161745	-0.3061	G1	-0.0626276	-0.0510967	-0.000105059	-0.068133	0.0548216	-0.034119	-0.0568622	-0.00648997	AC	AC	MES.like	-0.0182679
Alisertib	21458	4639	6.2867	-0.161745	-0.3061	G1	-0.0626276	-0.0510967	-0.000105059	-0.068133	0.0548216	-0.034119	-0.0568622	-0.00648997	AC	AC	AC.like	0.0371486
Alisertib	21458	4639	6.2867	-0.161745	-0.3061	G1	-0.0626276	-0.0510967	-0.000105059	-0.068133	0.0548216	-0.034119	-0.0568622	-0.00648997	AC	AC	NPC.like	-0.066515
Alisertib	21458	4639	6.2867	-0.161745	-0.3061	G1	-0.0626276	-0.0510967	-0.000105059	-0.068133	0.0548216	-0.034119	-0.0568622	-0.00648997	AC	AC	OPC.like	0.00387517
Alisertib	22253	4744	3.63546	0.351244	0.194422	S	-0.0219481	0.0598435	0.220752	0.0196637	0.00995809	0.120208	0.0189477	0.0391242	MES	MES1	MES.like	0.136059
Alisertib	22253	4744	3.63546	0.351244	0.194422	S	-0.0219481	0.0598435	0.220752	0.0196637	0.00995809	0.120208	0.0189477	0.0391242	MES	MES1	AC.like	-0.00771486
Alisertib	22253	4744	3.63546	0.351244	0.194422	S	-0.0219481	0.0598435	0.220752	0.0196637	0.00995809	0.120208	0.0189477	0.0391242	MES	MES1	NPC.like	0.00929489
Alisertib	22253	4744	3.63546	0.351244	0.194422	S	-0.0219481	0.0598435	0.220752	0.0196637	0.00995809	0.120208	0.0189477	0.0391242	MES	MES1	OPC.like	0.0494893
Alisertib	27044	4716	3.6607	-0.0810019	-0.283395	G1	0.0141199	-0.0720421	0.0719788	0.121025	-0.0165843	0.0965018	-0.0289611	-0.0286869	MES	MES2	MES.like	0.112353
Alisertib	27044	4716	3.6607	-0.0810019	-0.283395	G1	0.0141199	-0.0720421	0.0719788	0.121025	-0.0165843	0.0965018	-0.0289611	-0.0286869	MES	MES2	AC.like	-0.0342573
Alisertib	27044	4716	3.6607	-0.0810019	-0.283395	G1	0.0141199	-0.0720421	0.0719788	0.121025	-0.0165843	0.0965018	-0.0289611	-0.0286869	MES	MES2	NPC.like	-0.0386139
Alisertib	27044	4716	3.6607	-0.0810019	-0.283395	G1	0.0141199	-0.0720421	0.0719788	0.121025	-0.0165843	0.0965018	-0.0289611	-0.0286869	MES	MES2	OPC.like	-0.0183218
Alisertib	19763	4510	5.80377	-0.0163683	0.298072	G2M	-0.0676098	0.016004	0.0678868	0.0660408	0.00139161	0.0669638	-0.0258029	0.0171761	MES	MES1	MES.like	0.082815
Alisertib	19763	4510	5.80377	-0.0163683	0.298072	G2M	-0.0676098	0.016004	0.0678868	0.0660408	0.00139161	0.0669638	-0.0258029	0.0171761	MES	MES1	AC.like	-0.0162813
Alisertib	19763	4510	5.80377	-0.0163683	0.298072	G2M	-0.0676098	0.016004	0.0678868	0.0660408	0.00139161	0.0669638	-0.0258029	0.0171761	MES	MES1	NPC.like	-0.0354558
Alisertib	19763	4510	5.80377	-0.0163683	0.298072	G2M	-0.0676098	0.016004	0.0678868	0.0660408	0.00139161	0.0669638	-0.0258029	0.0171761	MES	MES1	OPC.like	0.0275412
Alisertib	11801	1839	7.3892	-0.0246642	-0.17451	G1	-0.0202362	-0.124478	-0.0576391	-0.18657	0.0455963	-0.122105	-0.072357	0.0632333	OPC	OPC	MES.like	-0.106254
Alisertib	11801	1839	7.3892	-0.0246642	-0.17451	G1	-0.0202362	-0.124478	-0.0576391	-0.18657	0.0455963	-0.122105	-0.072357	0.0632333	OPC	OPC	AC.like	0.0279233
Alisertib	11801	1839	7.3892	-0.0246642	-0.17451	G1	-0.0202362	-0.124478	-0.0576391	-0.18657	0.0455963	-0.122105	-0.072357	0.0632333	OPC	OPC	NPC.like	-0.0820098
Alisertib	11801	1839	7.3892	-0.0246642	-0.17451	G1	-0.0202362	-0.124478	-0.0576391	-0.18657	0.0455963	-0.122105	-0.072357	0.0632333	OPC	OPC	OPC.like	0.0735984
Alisertib	36574	5155	0.7519	-0.125833	-0.300362	G1	-0.0877231	-0.133044	0.016342	0.0354866	-0.0780539	0.0259143	-0.110384	-0.0397873	MES	MES2	MES.like	0.0417654
Alisertib	36574	5155	0.7519	-0.125833	-0.300362	G1	-0.0877231	-0.133044	0.016342	0.0354866	-0.0780539	0.0259143	-0.110384	-0.0397873	MES	MES2	AC.like	-0.0957269
Alisertib	36574	5155	0.7519	-0.125833	-0.300362	G1	-0.0877231	-0.133044	0.016342	0.0354866	-0.0780539	0.0259143	-0.110384	-0.0397873	MES	MES2	NPC.like	-0.120037
Alisertib	36574	5155	0.7519	-0.125833	-0.300362	G1	-0.0877231	-0.133044	0.016342	0.0354866	-0.0780539	0.0259143	-0.110384	-0.0397873	MES	MES2	OPC.like	-0.0294222
Alisertib	27866	5169	3.38405	-0.139694	-0.278696	G1	-0.0346237	0.0214537	0.0734078	-0.0336934	-0.0157777	0.0198572	-0.00658501	0.00104184	MES	MES1	MES.like	0.0357083
Alisertib	27866	5169	3.38405	-0.139694	-0.278696	G1	-0.0346237	0.0214537	0.0734078	-0.0336934	-0.0157777	0.0198572	-0.00658501	0.00104184	MES	MES1	AC.like	-0.0334506
Alisertib	27866	5169	3.38405	-0.139694	-0.278696	G1	-0.0346237	0.0214537	0.0734078	-0.0336934	-0.0157777	0.0198572	-0.00658501	0.00104184	MES	MES1	NPC.like	-0.0162378
Alisertib	27866	5169	3.38405	-0.139694	-0.278696	G1	-0.0346237	0.0214537	0.0734078	-0.0336934	-0.0157777	0.0198572	-0.00658501	0.00104184	MES	MES1	OPC.like	0.011407
Alisertib	18868	4660	5.96248	0.189652	-0.131811	S	-0.0415053	0.00611446	0.031118	-0.0887146	0.0713986	-0.0287983	-0.0176954	0.0337623	AC	AC	MES.like	-0.0129472
Alisertib	18868	4660	5.96248	0.189652	-0.131811	S	-0.0415053	0.00611446	0.031118	-0.0887146	0.0713986	-0.0287983	-0.0176954	0.0337623	AC	AC	AC.like	0.0537257
Alisertib	18868	4660	5.96248	0.189652	-0.131811	S	-0.0415053	0.00611446	0.031118	-0.0887146	0.0713986	-0.0287983	-0.0176954	0.0337623	AC	AC	NPC.like	-0.0273482
Alisertib	18868	4660	5.96248	0.189652	-0.131811	S	-0.0415053	0.00611446	0.031118	-0.0887146	0.0713986	-0.0287983	-0.0176954	0.0337623	AC	AC	OPC.like	0.0441274
Alisertib	5432	2296	7.6215	-0.176685	-0.331945	G1	-0.0459244	-0.0359547	-0.0788833	-0.00772514	-0.074114	-0.0433042	-0.0409395	-0.0692593	MES	MES2	MES.like	-0.0274531
Alisertib	5432	2296	7.6215	-0.176685	-0.331945	G1	-0.0459244	-0.0359547	-0.0788833	-0.00772514	-0.074114	-0.0433042	-0.0409395	-0.0692593	MES	MES2	AC.like	-0.091787
Alisertib	5432	2296	7.6215	-0.176685	-0.331945	G1	-0.0459244	-0.0359547	-0.0788833	-0.00772514	-0.074114	-0.0433042	-0.0409395	-0.0692593	MES	MES2	NPC.like	-0.0505924
Alisertib	5432	2296	7.6215	-0.176685	-0.331945	G1	-0.0459244	-0.0359547	-0.0788833	-0.00772514	-0.074114	-0.0433042	-0.0409395	-0.0692593	MES	MES2	OPC.like	-0.0588942
Alisertib	21467	5111	1.16924	-0.22563	-0.334275	G1	-0.127923	-0.0748765	-0.267205	0.0788555	-0.0860596	-0.0941749	-0.1014	-0.0437019	MES	MES2	MES.like	-0.0783237
Alisertib	21467	5111	1.16924	-0.22563	-0.334275	G1	-0.127923	-0.0748765	-0.267205	0.0788555	-0.0860596	-0.0941749	-0.1014	-0.0437019	MES	MES2	AC.like	-0.103733
Alisertib	21467	5111	1.16924	-0.22563	-0.334275	G1	-0.127923	-0.0748765	-0.267205	0.0788555	-0.0860596	-0.0941749	-0.1014	-0.0437019	MES	MES2	NPC.like	-0.111052
Alisertib	21467	5111	1.16924	-0.22563	-0.334275	G1	-0.127923	-0.0748765	-0.267205	0.0788555	-0.0860596	-0.0941749	-0.1014	-0.0437019	MES	MES2	OPC.like	-0.0333368
Alisertib	19898	4541	4.12604	-0.135558	-0.309474	G1	0.0165605	0.0979337	0.0782084	0.111078	0.026569	0.0946434	0.0572471	0.0240199	MES	MES2	MES.like	0.110495
Alisertib	19898	4541	4.12604	-0.135558	-0.309474	G1	0.0165605	0.0979337	0.0782084	0.111078	0.026569	0.0946434	0.0572471	0.0240199	MES	MES2	AC.like	0.00889609
Alisertib	19898	4541	4.12604	-0.135558	-0.309474	G1	0.0165605	0.0979337	0.0782084	0.111078	0.026569	0.0946434	0.0572471	0.0240199	MES	MES2	NPC.like	0.0475943
Alisertib	19898	4541	4.12604	-0.135558	-0.309474	G1	0.0165605	0.0979337	0.0782084	0.111078	0.026569	0.0946434	0.0572471	0.0240199	MES	MES2	OPC.like	0.034385
Alisertib	29401	5293	1.49995	0.110756	0.239339	G2M	-0.0513636	-0.0490901	0.0199799	-0.0532889	-0.018831	-0.0166545	-0.0502269	0.0174159	MES	MES1	MES.like	-0.000803366
Alisertib	29401	5293	1.49995	0.110756	0.239339	G2M	-0.0513636	-0.0490901	0.0199799	-0.0532889	-0.018831	-0.0166545	-0.0502269	0.0174159	MES	MES1	AC.like	-0.036504
Alisertib	29401	5293	1.49995	0.110756	0.239339	G2M	-0.0513636	-0.0490901	0.0199799	-0.0532889	-0.018831	-0.0166545	-0.0502269	0.0174159	MES	MES1	NPC.like	-0.0598797
Alisertib	29401	5293	1.49995	0.110756	0.239339	G2M	-0.0513636	-0.0490901	0.0199799	-0.0532889	-0.018831	-0.0166545	-0.0502269	0.0174159	MES	MES1	OPC.like	0.0277811
Alisertib	36231	5822	3.72609	0.377993	0.0632036	S	-0.0106098	-0.0413902	0.10982	0.112825	0.0562798	0.111322	-0.026	0.0931326	MES	MES2	MES.like	0.127174
Alisertib	36231	5822	3.72609	0.377993	0.0632036	S	-0.0106098	-0.0413902	0.10982	0.112825	0.0562798	0.111322	-0.026	0.0931326	MES	MES2	AC.like	0.0386069
Alisertib	36231	5822	3.72609	0.377993	0.0632036	S	-0.0106098	-0.0413902	0.10982	0.112825	0.0562798	0.111322	-0.026	0.0931326	MES	MES2	NPC.like	-0.0356528
Alisertib	36231	5822	3.72609	0.377993	0.0632036	S	-0.0106098	-0.0413902	0.10982	0.112825	0.0562798	0.111322	-0.026	0.0931326	MES	MES2	OPC.like	0.103498
Alisertib	32638	5850	2.9628	-0.14025	-0.291916	G1	-0.0283221	0.00230904	0.00961023	0.0829262	-0.0695141	0.0462682	-0.0130065	-0.112815	MES	MES2	MES.like	0.0621193
Alisertib	32638	5850	2.9628	-0.14025	-0.291916	G1	-0.0283221	0.00230904	0.00961023	0.0829262	-0.0695141	0.0462682	-0.0130065	-0.112815	MES	MES2	AC.like	-0.087187
Alisertib	32638	5850	2.9628	-0.14025	-0.291916	G1	-0.0283221	0.00230904	0.00961023	0.0829262	-0.0695141	0.0462682	-0.0130065	-0.112815	MES	MES2	NPC.like	-0.0226594
Alisertib	32638	5850	2.9628	-0.14025	-0.291916	G1	-0.0283221	0.00230904	0.00961023	0.0829262	-0.0695141	0.0462682	-0.0130065	-0.112815	MES	MES2	OPC.like	-0.102449
Alisertib	21852	5206	3.60608	-0.182427	-0.331048	G1	0.032198	0.0343426	-0.059589	-0.0408278	0.000876874	-0.0502084	0.0332703	0.0204513	NPC	NPC2	MES.like	-0.0343572
Alisertib	21852	5206	3.60608	-0.182427	-0.331048	G1	0.032198	0.0343426	-0.059589	-0.0408278	0.000876874	-0.0502084	0.0332703	0.0204513	NPC	NPC2	AC.like	-0.0167961
Alisertib	21852	5206	3.60608	-0.182427	-0.331048	G1	0.032198	0.0343426	-0.059589	-0.0408278	0.000876874	-0.0502084	0.0332703	0.0204513	NPC	NPC2	NPC.like	0.0236175
Alisertib	21852	5206	3.60608	-0.182427	-0.331048	G1	0.032198	0.0343426	-0.059589	-0.0408278	0.000876874	-0.0502084	0.0332703	0.0204513	NPC	NPC2	OPC.like	0.0308164
Alisertib	16555	4324	7.01903	-0.0810749	-0.155192	G1	-0.0153372	0.0510948	0.111526	-0.0213677	0.00859313	0.0450793	0.0178788	0.0966784	MES	MES1	MES.like	0.0609305
Alisertib	16555	4324	7.01903	-0.0810749	-0.155192	G1	-0.0153372	0.0510948	0.111526	-0.0213677	0.00859313	0.0450793	0.0178788	0.0966784	MES	MES1	AC.like	-0.00907983
Alisertib	16555	4324	7.01903	-0.0810749	-0.155192	G1	-0.0153372	0.0510948	0.111526	-0.0213677	0.00859313	0.0450793	0.0178788	0.0966784	MES	MES1	NPC.like	0.00822596
Alisertib	16555	4324	7.01903	-0.0810749	-0.155192	G1	-0.0153372	0.0510948	0.111526	-0.0213677	0.00859313	0.0450793	0.0178788	0.0966784	MES	MES1	OPC.like	0.107044
Alisertib	12373	2878	2.35998	-0.159946	-0.252971	G1	-0.0287335	-0.0278441	0.0897489	0.0183213	0.02845	0.0540351	-0.0282888	-0.0268937	MES	MES1	MES.like	0.0698862
Alisertib	12373	2878	2.35998	-0.159946	-0.252971	G1	-0.0287335	-0.0278441	0.0897489	0.0183213	0.02845	0.0540351	-0.0282888	-0.0268937	MES	MES1	AC.like	0.010777
Alisertib	12373	2878	2.35998	-0.159946	-0.252971	G1	-0.0287335	-0.0278441	0.0897489	0.0183213	0.02845	0.0540351	-0.0282888	-0.0268937	MES	MES1	NPC.like	-0.0379416
Alisertib	12373	2878	2.35998	-0.159946	-0.252971	G1	-0.0287335	-0.0278441	0.0897489	0.0183213	0.02845	0.0540351	-0.0282888	-0.0268937	MES	MES1	OPC.like	-0.0165285
Alisertib	24882	5094	4.75846	-0.113199	0.447094	G2M	0.00234241	0.0214859	0.164579	0.131359	0.0290786	0.147969	0.0119142	0.026739	MES	MES1	MES.like	0.16382
Alisertib	24882	5094	4.75846	-0.113199	0.447094	G2M	0.00234241	0.0214859	0.164579	0.131359	0.0290786	0.147969	0.0119142	0.026739	MES	MES1	AC.like	0.0114056
Alisertib	24882	5094	4.75846	-0.113199	0.447094	G2M	0.00234241	0.0214859	0.164579	0.131359	0.0290786	0.147969	0.0119142	0.026739	MES	MES1	NPC.like	0.00226136
Alisertib	24882	5094	4.75846	-0.113199	0.447094	G2M	0.00234241	0.0214859	0.164579	0.131359	0.0290786	0.147969	0.0119142	0.026739	MES	MES1	OPC.like	0.0371041
Alisertib	15473	3073	0.542881	-0.101511	-0.265843	G1	-0.0898742	-0.0124176	0.0940991	0.0838914	-0.0124749	0.0889952	-0.0511459	-0.0214287	MES	MES1	MES.like	0.104846
Alisertib	15473	3073	0.542881	-0.101511	-0.265843	G1	-0.0898742	-0.0124176	0.0940991	0.0838914	-0.0124749	0.0889952	-0.0511459	-0.0214287	MES	MES1	AC.like	-0.0301478
Alisertib	15473	3073	0.542881	-0.101511	-0.265843	G1	-0.0898742	-0.0124176	0.0940991	0.0838914	-0.0124749	0.0889952	-0.0511459	-0.0214287	MES	MES1	NPC.like	-0.0607987
Alisertib	15473	3073	0.542881	-0.101511	-0.265843	G1	-0.0898742	-0.0124176	0.0940991	0.0838914	-0.0124749	0.0889952	-0.0511459	-0.0214287	MES	MES1	OPC.like	-0.0110636
[truncated: 39,592 more rows]

## Sheet: Figure 5d Combination BLI
	Vehicle			CT-179 (128mg/kg D8-D35)			ABT-414 (5mg/kg D8, D22)			Combo
day	Mean	SD	N	Mean	SD	N	Mean	SD	n	Mean	SD	N
[truncated: 54 more rows]

## Sheet: Figure 5e Combination Survival
	Vehicle	CT-179 (128 mg/kg D8-D36)	ABT-414 (5 mg/kg D8,D22)	CT-179 + ABT-414		CT-179 vs Vehicle				ABT-414 vs Vehicle				Combination vs Vehicle				Combination vs ABT-414				Combination vs CT-179
[truncated: 40 more rows]

[truncated: 2 more sheets: Supplemental Figure S9b-c, Supplemental Figure S3b]
